# Supplementary material for: Targeting Supramolecular Active Complexes of Nav1.7/Nav1.8 to Relieve Chronic Neuropathic Pain
Source: Adv Sci (Weinh). 2026 May 20;13(41):e22185. doi: 10.1002/advs.202522185 (PMC13335541; doi:10.1002/advs.202522185)
Supplement: Supplementary file 2 — Supporting File 2: advs75466‐sup‐0002‐TableS2.xlsx. [file ADVS-13-e22185-s020.xlsx]

## Sheet: Peptides
Sequence	Mass	Proteins	Leading razor protein	Charges	Score	Intensity	Intensity P1	Intensity P2	Intensity P3	Intensity P4	Intensity P5	Intensity P6	Intensity P7	Intensity P8	Intensity P9	Intensity P10	Intensity P11	Intensity P12	Intensity P13	Intensity P14	Intensity P15
AAADGDDSLYPIAVLIDELR	2116.07	tr|G3UXQ1|G3UXQ1_MOUSE;tr|Q8C2E1|Q8C2E1_MOUSE;tr|Q7TMX2|Q7TMX2_MOUSE;sp|Q76MZ3|2AAA_MOUSE	tr|G3UXQ1|G3UXQ1_MOUSE	2;3	124.3	56654000	4079300	0	2661500	0	12600000	8182000	5988800	6193100	3166400	5514500	3156800	1988000	3123700	0	0
AADTIGYPVMIR	1305.68	sp|Q8C196|CPSM_MOUSE	sp|Q8C196|CPSM_MOUSE	2	68.735	23548000	0	0	0	0	1218000	22330000	0	0	0	0	0	0	0	0	0
AAFDDAIAELDTLSEESYK	2086.96	tr|Q5SS40|Q5SS40_MOUSE;sp|P62259|1433E_MOUSE;tr|Q8BPH1|Q8BPH1_MOUSE;tr|Q3V453|Q3V453_MOUSE	tr|Q5SS40|Q5SS40_MOUSE	3	45.916	28727000	0	0	0	7458800	2415300	6852500	3313400	4001200	4686000	0	0	0	0	0	0
AAFQLGSPWR	1131.58	tr|Q544B1|Q544B1_MOUSE;tr|Q3UJW1|Q3UJW1_MOUSE;tr|Q3U9J7|Q3U9J7_MOUSE;tr|Q3U6I3|Q3U6I3_MOUSE;tr|Q3TVM2|Q3TVM2_MOUSE;sp|P47738|ALDH2_MOUSE;tr|A0A0G2JEU1|A0A0G2JEU1_MOUSE;tr|D3YYF3|D3YYF3_MOUSE	tr|Q544B1|Q544B1_MOUSE	2	75.043	9657000	0	0	0	0	0	9657000	0	0	0	0	0	0	0	0	0
AAGAEEYAQQEVVK	1491.72	tr|Q3TYL9|Q3TYL9_MOUSE;tr|Q3TYV5|Q3TYV5_MOUSE;sp|P16330|CN37_MOUSE	tr|Q3TYL9|Q3TYL9_MOUSE	2	58.37	26500000	0	0	0	0	0	0	5159200	321920	0	1043200	0	0	13963000	3706700	2305500
AAIDWFDGK	1021.49	tr|Q8CFQ9|Q8CFQ9_MOUSE;tr|Q564D0|Q564D0_MOUSE;tr|Q3USY4|Q3USY4_MOUSE;sp|P56959|FUS_MOUSE;tr|G3UXT7|G3UXT7_MOUSE;tr|F6QCI0|F6QCI0_MOUSE;tr|Q3UK30|Q3UK30_MOUSE;tr|Q3TLE4|Q3TLE4_MOUSE;tr|Q8BQ46|Q8BQ46_MOUSE	tr|Q8CFQ9|Q8CFQ9_MOUSE	2	76.478	7925100	0	0	0	3036300	1904000	1305600	949190	454340	0	0	275630	0	0	0	0
AALQEELSDVLIYLVALAAR	2157.2	sp|Q9QY93|DCTP1_MOUSE	sp|Q9QY93|DCTP1_MOUSE	3	67.645	7497900	0	0	0	6174800	0	1323100	0	0	0	0	0	0	0	0	0
AAMIVNQLSK	1073.59	sp|Q02257|PLAK_MOUSE	sp|Q02257|PLAK_MOUSE	2	63.816	16869000	1205600	0	2525400	0	1397400	0	4926800	0	1744400	1662800	1043200	0	0	1178600	1184800
AAPAAAAAMAPPGPR	1318.68	sp|Q8BMF4|ODP2_MOUSE	sp|Q8BMF4|ODP2_MOUSE	2	73.985	1934000	0	0	0	0	0	0	1611600	322380	0	0	0	0	0	0	0
AASGEAKPQAK	1056.56	tr|Q5SZA3|Q5SZA3_MOUSE;sp|P15864|H12_MOUSE;tr|Q3UXH2|Q3UXH2_MOUSE	tr|Q5SZA3|Q5SZA3_MOUSE	2;3	225.87	149300000	0	0	0	0	0	0	106010000	43285000	0	0	0	0	0	0	0
AAVDYDRSGR	1108.53	tr|Q4KL64|Q4KL64_MOUSE;tr|G3X9I4|G3X9I4_MOUSE;tr|D9J342|D9J342_MOUSE;sp|Q9JJW6|ALRF2_MOUSE	tr|Q4KL64|Q4KL64_MOUSE	2	24.155	0	0	0	0	0	0	0	0	0	0	0	0	0	0	0	0
AAVSGLWGK	887.486	tr|A8DUK7|A8DUK7_MOUSE;tr|A8DUP0|A8DUP0_MOUSE;tr|A8DUN2|A8DUN2_MOUSE;tr|A8DUQ1|A8DUQ1_MOUSE;tr|A8DUQ5|A8DUQ5_MOUSE;tr|A8DUK4|A8DUK4_MOUSE;tr|A8DUK2|A8DUK2_MOUSE;tr|A8DUL0|A8DUL0_MOUSE;tr|A8DUL2|A8DUL2_MOUSE;tr|A8DUL7|A8DUL7_MOUSE;tr|E9Q223|E9Q223_MOUSE;tr|B1Q450|B1Q450_MOUSE	tr|A8DUK7|A8DUK7_MOUSE	2	84.498	44493000	0	0	0	1385900	1506100	27805000	2436800	3401400	659940	0	5185400	0	0	0	2112400
ACPLDQAIGLLVAIFHK	1865.02	tr|Q545I9|Q545I9_MOUSE;sp|P14069|S10A6_MOUSE	tr|Q545I9|Q545I9_MOUSE	2;3	87.363	7084600	0	0	0	7084600	0	0	0	0	0	0	0	0	0	0	0
ADEGISFR	893.424	tr|B1AXW5|B1AXW5_MOUSE;tr|B1AXW6|B1AXW6_MOUSE;sp|P35700|PRDX1_MOUSE;tr|Q3U9J9|Q3U9J9_MOUSE	tr|B1AXW5|B1AXW5_MOUSE	2	108.46	53966000	3442700	2251800	3207000	4298600	4282100	13819000	5643200	3485900	3046500	3484400	1363700	1449100	0	2238100	1954600
ADHGEPIGR	950.457	tr|Q71LX8|Q71LX8_MOUSE;sp|P11499|HS90B_MOUSE	tr|Q71LX8|Q71LX8_MOUSE	3	53.965	5978300	0	0	0	0	0	5978300	0	0	0	0	0	0	0	0	0
ADKMDMSLDDIIK	1493.71	tr|Q4KL64|Q4KL64_MOUSE;tr|G3X9I4|G3X9I4_MOUSE;tr|D9J342|D9J342_MOUSE;sp|Q9JJW6|ALRF2_MOUSE;sp|O08583|THOC4_MOUSE	tr|Q4KL64|Q4KL64_MOUSE	2	33.866	1545700	0	0	0	0	0	0	0	1545700	0	0	0	0	0	0	0
ADKPDMGEIASFDK	1522.7	tr|A6H6H4|A6H6H4_MOUSE;sp|Q6ZWY8|TYB10_MOUSE;tr|A0A0N4SVF0|A0A0N4SVF0_MOUSE	tr|A6H6H4|A6H6H4_MOUSE	2	83.182	57597000	1679100	1396700	1534400	10581000	8283400	7504600	4329100	4439700	5652500	3937200	4159000	0	0	0	4100100
ADLINNLGTIAK	1241.7	tr|Q71LX8|Q71LX8_MOUSE;sp|P11499|HS90B_MOUSE;tr|Q80Y52|Q80Y52_MOUSE;tr|Q3UIF3|Q3UIF3_MOUSE;sp|P07901|HS90A_MOUSE;tr|Q3TKA2|Q3TKA2_MOUSE;tr|Q3TKB9|Q3TKB9_MOUSE;tr|Q8C5U3|Q8C5U3_MOUSE;tr|Q3TKG0|Q3TKG0_MOUSE;tr|A0PJ91|A0PJ91_MOUSE;tr|Q8C2A9|Q8C2A9_MOUSE;tr|B7ZC50|B7ZC50_MOUSE	tr|Q71LX8|Q71LX8_MOUSE	2	87.298	27506000	0	1905100	2840400	6352600	8500000	7908100	0	0	0	0	0	0	0	0	0
ADQLTEEQIAEFK	1520.74	sp|P0DP28|CALM3_MOUSE;sp|P0DP27|CALM2_MOUSE;sp|P0DP26|CALM1_MOUSE;sp|Q9D6P8|CALL3_MOUSE	sp|P0DP28|CALM3_MOUSE	2	170.52	250820000	0	0	11300000	19099000	17089000	30608000	28947000	25429000	19359000	16168000	34266000	0	28294000	0	20266000
ADVLDLHEAGGEDFAMDEDGDESIHK	2814.19	tr|A0A0N4SUH6|A0A0N4SUH6_MOUSE;sp|Q9CWZ3|RBM8A_MOUSE;tr|Q9CT44|Q9CT44_MOUSE	tr|A0A0N4SUH6|A0A0N4SUH6_MOUSE	3	96.303	45113000	0	0	0	0	13347000	11132000	7198000	3363000	3331700	0	0	0	4316400	2425400	0
AEAEAATGAGFTAPQLELVGPR	2155.09	tr|Q6NVF7|Q6NVF7_MOUSE;tr|E9QQ57|E9QQ57_MOUSE;tr|A0A5F8MQ58|A0A5F8MQ58_MOUSE;tr|A0A0U1RNK1|A0A0U1RNK1_MOUSE	tr|Q6NVF7|Q6NVF7_MOUSE	3	80.752	28348000	3162000	9409500	9611500	0	6165200	0	0	0	0	0	0	0	0	0	0
AEAEAQAEELSFPR	1546.73	tr|G5E8R3|G5E8R3_MOUSE;sp|Q05920|PYC_MOUSE;tr|Q3UFS6|Q3UFS6_MOUSE;tr|Q3TCQ3|Q3TCQ3_MOUSE;tr|Q3T9S7|Q3T9S7_MOUSE;tr|E9QPD7|E9QPD7_MOUSE;tr|Q8BP54|Q8BP54_MOUSE	tr|G5E8R3|G5E8R3_MOUSE	2	79.82	5030400	0	0	0	0	0	3496600	0	0	0	0	1533800	0	0	0	0
AEDGSVIDYELIDQDAR	1907.87	tr|Q9CZI7|Q9CZI7_MOUSE;tr|Q542G9|Q542G9_MOUSE;sp|P07356|ANXA2_MOUSE;tr|Q3UCD3|Q3UCD3_MOUSE;tr|B0V2N7|B0V2N7_MOUSE;tr|Q99KH3|Q99KH3_MOUSE;tr|B0V2N5|B0V2N5_MOUSE	tr|Q9CZI7|Q9CZI7_MOUSE	2	123.64	35262000	2839200	2040500	1123800	9015100	5794700	3668600	2302100	1738700	1336500	0	1096900	0	1877600	1579400	848410
AEDLGNRLR	1042.55	tr|Q80T90|Q80T90_MOUSE;tr|E9PYJ6|E9PYJ6_MOUSE;sp|A2AKG8|FOCAD_MOUSE	tr|Q80T90|Q80T90_MOUSE	2	104.45	9547600	0	0	0	2619200	0	6928400	0	0	0	0	0	0	0	0	0
AEDRANVLR	1042.55	tr|Q3UGM4|Q3UGM4_MOUSE;tr|A0A0R4J1K4|A0A0R4J1K4_MOUSE;tr|A0A0R4J1K9|A0A0R4J1K9_MOUSE;tr|Q7TPS4|Q7TPS4_MOUSE;tr|Q3UKP0|Q3UKP0_MOUSE;tr|A0A0R4J101|A0A0R4J101_MOUSE;sp|P13808|B3A2_MOUSE	tr|Q3UGM4|Q3UGM4_MOUSE	2	104.21	3612300	0	0	0	0	3612300	0	0	0	0	0	0	0	0	0	0
AEDSATYYCAR	1305.53	tr|I6L985|I6L985_MOUSE;tr|X5J537|X5J537_MOUSE;tr|K7U5S0|K7U5S0_MOUSE;tr|A0A075B5R2|A0A075B5R2_MOUSE;tr|Q8VEA0|Q8VEA0_MOUSE;tr|X5J4H2|X5J4H2_MOUSE;tr|K7TD58|K7TD58_MOUSE;tr|X5J4J9|X5J4J9_MOUSE;tr|X5J5K4|X5J5K4_MOUSE;tr|K7TR54|K7TR54_MOUSE;tr|K7TRG2|K7TRG2_MOUSE;tr|X5J5G7|X5J5G7_MOUSE;tr|K7TRH7|K7TRH7_MOUSE;tr|K7TRS8|K7TRS8_MOUSE;tr|X5J5E7|X5J5E7_MOUSE;tr|K7U672|K7U672_MOUSE;tr|K7U5K6|K7U5K6_MOUSE;…	tr|I6L985|I6L985_MOUSE	2	80.239	40883000	18883000	0	618680	1884000	0	0	270060	0	0	0	13747000	5480300	0	0	0
AEDTAIYYCAR	1331.58	sp|P01790|HVM21_MOUSE;sp|P01789|HVM20_MOUSE;sp|P01794|HVM25_MOUSE;sp|P01793|HVM24_MOUSE;sp|P01792|HVM23_MOUSE;sp|P01791|HVM22_MOUSE;sp|P01788|HVM19_MOUSE;sp|P01787|HVM18_MOUSE;tr|A2NU19|A2NU19_MOUSE;tr|A0A075B5S2|A0A075B5S2_MOUSE	sp|P01790|HVM21_MOUSE	2	108.98	12649000	0	0	0	0	0	0	0	0	0	0	4838400	7811000	0	0	0
AEDTGIYYCTR	1347.58	tr|A0A075B5T3|A0A075B5T3_MOUSE;tr|A0A0A6YWS9|A0A0A6YWS9_MOUSE	tr|A0A075B5T3|A0A075B5T3_MOUSE	2	86.624	30677000	0	0	0	1522200	623060	1679400	0	0	335810	392010	19289000	6835600	0	0	0
AEEDEILNRSPR	1427.7	tr|Q5SUC3|Q5SUC3_MOUSE;tr|Q3TXE5|Q3TXE5_MOUSE;sp|P35564|CALX_MOUSE	tr|Q5SUC3|Q5SUC3_MOUSE	3	77.42	0	0	0	0	0	0	0	0	0	0	0	0	0	0	0	0
AEGPEVDVNLPK	1266.65	tr|E9Q616|E9Q616_MOUSE;tr|A0JLR7|A0JLR7_MOUSE;tr|A0PJF4|A0PJF4_MOUSE;tr|Q6UL10|Q6UL10_MOUSE;tr|Q61484|Q61484_MOUSE	tr|E9Q616|E9Q616_MOUSE	2	76.228	26348000	1139400	0	0	4565900	3321600	0	4409900	4143300	2591200	2750000	3427000	0	0	0	0
AELVRPGTSVK	1155.66	tr|K7T9B2|K7T9B2_MOUSE	tr|K7T9B2|K7T9B2_MOUSE	2	77.662	4677800	0	0	0	0	0	0	0	0	0	0	0	4677800	0	0	0
AEMMELNDR	1107.47	sp|P03995|GFAP_MOUSE	sp|P03995|GFAP_MOUSE	2	90.657	14949000	0	0	2524800	0	0	0	10359000	0	0	2065000	0	0	0	0	0
AEMQQILQGLDK	1372.7	tr|Q3UUH0|Q3UUH0_MOUSE;sp|Q91YI0|ARLY_MOUSE;tr|E0CY49|E0CY49_MOUSE	tr|Q3UUH0|Q3UUH0_MOUSE	2	67.214	3455200	0	0	0	0	0	3455200	0	0	0	0	0	0	0	0	0
AESGPDLR	843.409	sp|E9Q557|DESP_MOUSE;tr|E9PZW0|E9PZW0_MOUSE	sp|E9Q557|DESP_MOUSE	2	77.923	11707000	4224900	0	0	0	0	0	0	0	0	0	0	2851600	0	0	4630500
AFAMTNQILVER	1391.72	sp|Q8C196|CPSM_MOUSE	sp|Q8C196|CPSM_MOUSE	2	150.08	42245000	0	0	0	1583600	0	40662000	0	0	0	0	0	0	0	0	0
AFMEALQAGADISMIGQFGVGFYSAYLVAEK	3283.59	tr|Q71LX8|Q71LX8_MOUSE;sp|P11499|HS90B_MOUSE;tr|Q80Y52|Q80Y52_MOUSE;tr|Q3UIF3|Q3UIF3_MOUSE;sp|P07901|HS90A_MOUSE;tr|Q3TKA2|Q3TKA2_MOUSE;tr|Q3TKB9|Q3TKB9_MOUSE;tr|Q8C5U3|Q8C5U3_MOUSE;tr|Q3TKG0|Q3TKG0_MOUSE;tr|A0PJ91|A0PJ91_MOUSE;tr|Q8C2A9|Q8C2A9_MOUSE;tr|B7ZC50|B7ZC50_MOUSE	tr|Q71LX8|Q71LX8_MOUSE	3	129.03	84072000	0	0	0	1659400	0	20150000	24338000	13559000	10803000	0	7028500	6534300	0	0	0
AFVHWYVGEGMEEGEFSEAR	2329.01	sp|P05213|TBA1B_MOUSE;sp|P68373|TBA1C_MOUSE;sp|P68369|TBA1A_MOUSE;tr|Q3TIZ0|Q3TIZ0_MOUSE;tr|Q52L87|Q52L87_MOUSE;sp|P05214|TBA3_MOUSE;tr|Q5FW91|Q5FW91_MOUSE;sp|P68368|TBA4A_MOUSE;tr|A0A0A0MQA5|A0A0A0MQA5_MOUSE;tr|Q99KA2|Q99KA2_MOUSE;tr|Q9D9Y2|Q9D9Y2_MOUSE;sp|Q9JJZ2|TBA8_MOUSE	sp|P05213|TBA1B_MOUSE	3	97.32	303610000	7441800	4289400	1636100	107530000	51172000	42346000	29428000	16902000	9923700	9674700	9613600	0	5446500	4302600	3899900
AGAGSATLSMAYAGAR	1453.7	sp|P08249|MDHM_MOUSE	sp|P08249|MDHM_MOUSE	2	53.569	0	0	0	0	0	0	0	0	0	0	0	0	0	0	0	0
AGELTEDEVER	1246.57	tr|S4R1N6|S4R1N6_MOUSE;tr|Q561N5|Q561N5_MOUSE;tr|Q3TW65|Q3TW65_MOUSE;tr|F6YVP7|F6YVP7_MOUSE;tr|A0A1Y7VKY1|A0A1Y7VKY1_MOUSE;sp|P62270|RS18_MOUSE	tr|S4R1N6|S4R1N6_MOUSE	2	61.65	4481300	0	2949300	0	0	1532000	0	0	0	0	0	0	0	0	0	0
AGEMTEVLPNQR	1343.65	sp|Q99J08|S14L2_MOUSE	sp|Q99J08|S14L2_MOUSE	2	56.563	1522300	0	0	0	0	0	1522300	0	0	0	0	0	0	0	0	0
AGFAGDDAPR	975.441	sp|P60710|ACTB_MOUSE;tr|B2RRX1|B2RRX1_MOUSE;tr|Q3UAF7|Q3UAF7_MOUSE;tr|Q3UAF6|Q3UAF6_MOUSE;tr|Q3U5R4|Q3U5R4_MOUSE;tr|Q3UGS0|Q3UGS0_MOUSE;tr|Q3UA89|Q3UA89_MOUSE;tr|Q3UAA9|Q3UAA9_MOUSE;tr|E9Q5F4|E9Q5F4_MOUSE;tr|E9Q1F2|E9Q1F2_MOUSE;tr|G3UZ07|G3UZ07_MOUSE;tr|E9Q606|E9Q606_MOUSE;tr|A1E281|A1E281_MOUSE;tr|E9Q2D1|E9Q2D1_MOUSE;tr|F6WX90|F6WX90_MOUSE;tr|Q4KL81|Q4KL81_MOUSE;tr|Q3TSB7|Q3TSB7_MOUSE;sp|P63260|…	tr|Q4KL81|Q4KL81_MOUSE	2	101.25	429530000	25622000	30426000	34338000	25461000	35709000	49442000	100700000	36974000	27690000	0	18821000	0	0	25105000	19243000
AGGSAAPTQPK	983.504	tr|Q80ZM5|Q80ZM5_MOUSE	tr|Q80ZM5|Q80ZM5_MOUSE	2	89.886	2340600	0	0	0	0	0	0	2340600	0	0	0	0	0	0	0	0
AGKPVLHYFDGR	1358.71	sp|P30115|GSTA3_MOUSE;tr|K9JA27|K9JA27_MOUSE	sp|P30115|GSTA3_MOUSE	3	28.053	13221000	0	0	0	0	0	13221000	0	0	0	0	0	0	0	0	0
AGLHYFKNVVLVGSLQDR	2015.1	tr|Q3UQ10|Q3UQ10_MOUSE;tr|Q69ZK2|Q69ZK2_MOUSE;tr|A0A087WP54|A0A087WP54_MOUSE;tr|A0A087WRT5|A0A087WRT5_MOUSE;sp|Q6NS59|F135A_MOUSE	tr|Q3UQ10|Q3UQ10_MOUSE	3	23.329	0	0	0	0	0	0	0	0	0	0	0	0	0	0	0	0
AGLQFPVGR	943.524	sp|C0HKE4|H2A1E_MOUSE;sp|C0HKE3|H2A1D_MOUSE;sp|Q8BFU2|H2A3_MOUSE;sp|C0HKE9|H2A1P_MOUSE;sp|C0HKE8|H2A1O_MOUSE;sp|Q8CGP5|H2A1F_MOUSE;sp|C0HKE6|H2A1I_MOUSE;sp|C0HKE5|H2A1G_MOUSE;tr|A0A0N4SV66|A0A0N4SV66_MOUSE;sp|C0HKE2|H2A1C_MOUSE;tr|A2AB79|A2AB79_MOUSE;sp|C0HKE7|H2A1N_MOUSE;sp|C0HKE1|H2A1B_MOUSE;tr|B2RVF0|B2RVF0_MOUSE;sp|Q8R1M2|H2AJ_MOUSE;sp|Q8CGP6|H2A1H_MOUSE;tr|A3KPD0|A3KPD0_MOUSE;tr|A0AUV1|A0AUV…	tr|Q149V4|Q149V4_MOUSE	2	158.08	347920000	0	0	280930	51516000	34754000	60355000	33030000	31640000	21497000	23962000	23776000	26444000	320730	17971000	22377000
AGSLLTLKK	929.591	sp|Q5VCS6|TDRD5_MOUSE	sp|Q5VCS6|TDRD5_MOUSE	3	32.892	0	0	0	0	0	0	0	0	0	0	0	0	0	0	0	0
AGTTTIEAVK	989.539	tr|D3Z6I8|D3Z6I8_MOUSE;tr|E9Q7Q3|E9Q7Q3_MOUSE;tr|Q3TJ53|Q3TJ53_MOUSE;tr|Q58E70|Q58E70_MOUSE;tr|Q8C7C3|Q8C7C3_MOUSE;tr|D3Z2H9|D3Z2H9_MOUSE	tr|D3Z6I8|D3Z6I8_MOUSE	2	24.923	0	0	0	0	0	0	0	0	0	0	0	0	0	0	0	0
AGTVCDPARSCAIVEDDGLQSAFTAAHELGHVFNMLHDNSK	4440.03	tr|Q3U0Z2|Q3U0Z2_MOUSE	tr|Q3U0Z2|Q3U0Z2_MOUSE	6	11.481	0	0	0	0	0	0	0	0	0	0	0	0	0	0	0	0
AHMVTLDYTVQVPGTGR	1843.93	sp|Q9QXF8|GNMT_MOUSE;tr|Q5I0T9|Q5I0T9_MOUSE	sp|Q9QXF8|GNMT_MOUSE	3	35.473	4163800	0	0	0	0	0	4163800	0	0	0	0	0	0	0	0	0
AHVYVEEVPWK	1355.69	tr|Q8C7K4|Q8C7K4_MOUSE;tr|Q543J0|Q543J0_MOUSE;sp|P25688|URIC_MOUSE;tr|A0A0G2JG44|A0A0G2JG44_MOUSE;tr|D3Z4U1|D3Z4U1_MOUSE	tr|Q8C7K4|Q8C7K4_MOUSE	3	43.419	4910400	0	0	0	0	0	4910400	0	0	0	0	0	0	0	0	0
AIAEELAPER	1097.57	sp|O35490|BHMT1_MOUSE;sp|Q91WS4|BHMT2_MOUSE	sp|O35490|BHMT1_MOUSE	2	78.334	50021000	0	0	0	0	0	40640000	0	0	0	0	0	0	6755100	1679200	945980
AIAELGIYPAVDPLDSTSR	1987.03	sp|P56480|ATPB_MOUSE	sp|P56480|ATPB_MOUSE	2	105.14	13871000	0	0	0	0	0	13871000	0	0	0	0	0	0	0	0	0
AIAKMGMNFYFVR	1546.78	tr|A0A1G5SJ59|A0A1G5SJ59_MOUSE	tr|A0A1G5SJ59|A0A1G5SJ59_MOUSE	3	28.806	0	0	0	0	0	0	0	0	0	0	0	0	0	0	0	0
AIATSAQLAR	1000.57	tr|A0A2I3BQ52|A0A2I3BQ52_MOUSE;tr|Q8K0F6|Q8K0F6_MOUSE;sp|Q64355|EFS_MOUSE	tr|A0A2I3BQ52|A0A2I3BQ52_MOUSE	2	27.13	0	0	0	0	0	0	0	0	0	0	0	0	0	0	0	0
AIGLPEDLIQK	1195.68	tr|Q3V2F7|Q3V2F7_MOUSE;sp|P12710|FABPL_MOUSE	tr|Q3V2F7|Q3V2F7_MOUSE	2	141.2	79436000	0	0	0	0	0	79436000	0	0	0	0	0	0	0	0	0
AILVDLEPGTMDSVR	1614.83	sp|P99024|TBB5_MOUSE;sp|Q9ERD7|TBB3_MOUSE;tr|A0A1D5RM76|A0A1D5RM76_MOUSE;tr|B2RSN3|B2RSN3_MOUSE;sp|Q9CWF2|TBB2B_MOUSE;sp|Q7TMM9|TBB2A_MOUSE	sp|P99024|TBB5_MOUSE	2	80.763	44884000	2291500	1231600	1904000	7130000	0	7450100	6368700	2710200	2021400	2404400	2910400	2533100	2194300	2019100	1715600
AISQSGVVISK	1087.62	sp|Q63880|EST3A_MOUSE	sp|Q63880|EST3A_MOUSE	2	74.165	13837000	0	0	0	0	0	13837000	0	0	0	0	0	0	0	0	0
AITMTANSGFVR	1266.64	sp|Q91WD4|CG025_MOUSE	sp|Q91WD4|CG025_MOUSE	2	22.74	0	0	0	0	0	0	0	0	0	0	0	0	0	0	0	0
AKSPQPPVEEEDEHFDDTVVCLDTYNCDLHFK	3833.68	tr|Q3TGN5|Q3TGN5_MOUSE;tr|O88568|O88568_MOUSE;tr|Q8C290|Q8C290_MOUSE;tr|Q3ULH5|Q3ULH5_MOUSE;tr|Q3TXW2|Q3TXW2_MOUSE;tr|Q3TWN5|Q3TWN5_MOUSE;sp|Q8VEK3|HNRPU_MOUSE;tr|Q3TVV6|Q3TVV6_MOUSE;tr|Q3TS50|Q3TS50_MOUSE	tr|Q3TGN5|Q3TGN5_MOUSE	4	113.47	0	0	0	0	0	0	0	0	0	0	0	0	0	0	0	0
ALAAAGYDVEK	1106.56	tr|Q5SZA3|Q5SZA3_MOUSE;sp|P15864|H12_MOUSE;sp|Q07133|H1T_MOUSE;tr|I7HFT9|I7HFT9_MOUSE;sp|P43274|H14_MOUSE;tr|Q3U292|Q3U292_MOUSE;tr|Q149Z9|Q149Z9_MOUSE;sp|P43277|H13_MOUSE	tr|Q5SZA3|Q5SZA3_MOUSE	2	93.111	565620000	8308100	6994500	6898400	8160700	6225400	12170000	277940000	184540000	7271400	16023000	7216800	0	11277000	5711200	6875600
ALAAELNQLR	1097.62	sp|P03995|GFAP_MOUSE	sp|P03995|GFAP_MOUSE	2	71.501	43227000	0	0	0	0	3848100	0	39379000	0	0	0	0	0	0	0	0
ALAAGGYDVEK	1092.55	tr|Q1WWK3|Q1WWK3_MOUSE;sp|P43276|H15_MOUSE	tr|Q1WWK3|Q1WWK3_MOUSE	2	75.378	102280000	0	2157700	2547600	3653700	4774700	3725600	42187000	32939000	2727400	3918700	1448500	2199000	0	0	0
ALDLFSDNAPPPELLEIINEDIAK	2636.36	sp|Q922R8|PDIA6_MOUSE;tr|Q3THH1|Q3THH1_MOUSE;tr|Q9DAB4|Q9DAB4_MOUSE;tr|F7DBQ0|F7DBQ0_MOUSE;tr|Q3TML0|Q3TML0_MOUSE;tr|Q3TJL8|Q3TJL8_MOUSE	sp|Q922R8|PDIA6_MOUSE	3	65.207	17699000	0	0	0	0	0	7654900	6939000	0	3104600	0	0	0	0	0	0
ALESPERPFLAILGGAK	1767.99	tr|S4R2M7|S4R2M7_MOUSE;sp|P09411|PGK1_MOUSE	tr|S4R2M7|S4R2M7_MOUSE	3	51.695	10564000	0	0	0	1701400	0	6092900	2770100	0	0	0	0	0	0	0	0
ALIAAQYSGAQVR	1346.73	tr|Q4FZK2|Q4FZK2_MOUSE;sp|Q9D8N0|EF1G_MOUSE	tr|Q4FZK2|Q4FZK2_MOUSE	2	75.294	4425500	0	0	0	0	0	2843900	1581700	0	0	0	0	0	0	0	0
ALIYLASNR	1019.58	tr|A0A140T8P1|A0A140T8P1_MOUSE	tr|A0A140T8P1|A0A140T8P1_MOUSE	2	101.33	21072000	0	0	0	1148700	0	0	0	592580	0	0	16654000	2676700	0	0	0
ALIYSASYR	1042.54	tr|A0A140T8M5|A0A140T8M5_MOUSE	tr|A0A140T8M5|A0A140T8M5_MOUSE	2	72.485	97537000	0	257460	1642200	7841600	5425100	0	0	0	0	0	63973000	16752000	0	1645300	0
ALKPTVFPTVPR	1324.79	tr|Q3UKS0|Q3UKS0_MOUSE;tr|Q3UC67|Q3UC67_MOUSE;sp|Q8JZR0|ACSL5_MOUSE	tr|Q3UKS0|Q3UKS0_MOUSE	3	30.872	0	0	0	0	0	0	0	0	0	0	0	0	0	0	0	0
ALLELQLEPEELYQTFQR	2219.15	sp|P58252|EF2_MOUSE;tr|Q3UMI7|Q3UMI7_MOUSE;tr|Q3UDC8|Q3UDC8_MOUSE;tr|Q3UBL9|Q3UBL9_MOUSE;tr|Q3TWX1|Q3TWX1_MOUSE;tr|Q3TK17|Q3TK17_MOUSE;tr|Q3TX47|Q3TX47_MOUSE;tr|Q6P9L9|Q6P9L9_MOUSE;tr|Q3TLB1|Q3TLB1_MOUSE;tr|Q3TJZ1|Q3TJZ1_MOUSE;tr|Q8BMA8|Q8BMA8_MOUSE;tr|Q3TW58|Q3TW58_MOUSE;tr|O89069|O89069_MOUSE	sp|P58252|EF2_MOUSE	3	44.1	12763000	0	0	0	0	0	6345200	4423800	0	1993800	0	0	0	0	0	0
ALMGSPQLVAAVVR	1410.8	sp|Q02257|PLAK_MOUSE	sp|Q02257|PLAK_MOUSE	2	72.434	60879000	0	1601200	2428100	8256100	5357000	3476300	12003000	4768800	5988800	3930900	3611000	2077600	1296200	2527600	3555900
ALMLQGVDLLADAVAVTMGPK	2112.13	sp|P63038|CH60_MOUSE;tr|D3Z2F2|D3Z2F2_MOUSE;tr|D3Z7J9|D3Z7J9_MOUSE	sp|P63038|CH60_MOUSE	2;3	122.93	74862000	4748700	0	0	5222900	965870	21627000	16123000	17778000	0	0	0	0	5213700	0	3183200
ALPAPIER	865.502	tr|Q66K04|Q66K04_MOUSE;tr|Q569W9|Q569W9_MOUSE;tr|Q505N9|Q505N9_MOUSE;tr|Q6PF95|Q6PF95_MOUSE;tr|Q6PJB2|Q6PJB2_MOUSE;tr|Q6PIP8|Q6PIP8_MOUSE;tr|Q6PJA7|Q6PJA7_MOUSE;tr|A0A4U9FKB1|A0A4U9FKB1_MOUSE;tr|A0A075B5P5|A0A075B5P5_MOUSE;sp|P03987|IGHG3_MOUSE;tr|A0A1Y7VJN6|A0A1Y7VJN6_MOUSE;tr|Q6KAM2|Q6KAM2_MOUSE	tr|Q6PJA7|Q6PJA7_MOUSE	2	107.32	939650000	0	0	6268800	87272000	40059000	18118000	9253500	0	5362000	7922300	61007000	525540000	54071000	116590000	8180100
ALPGHLKPFETLLSQNQGGK	2134.15	tr|A0A494B908|A0A494B908_MOUSE;tr|A0A494BAW2|A0A494BAW2_MOUSE;sp|P19157|GSTP1_MOUSE;tr|K9JA74|K9JA74_MOUSE;sp|P46425|GSTP2_MOUSE;tr|A0A494BAM8|A0A494BAM8_MOUSE	tr|A0A494B908|A0A494B908_MOUSE	4	40.844	4538900	0	0	0	0	0	4538900	0	0	0	0	0	0	0	0	0
ALPSPIEK	853.491	tr|A0A0E4B366|A0A0E4B366_MOUSE;tr|A0A4U9FGA5|A0A4U9FGA5_MOUSE;tr|A0A0A6YY53|A0A0A6YY53_MOUSE;tr|F6TQW2|F6TQW2_MOUSE;sp|P01864|GCAB_MOUSE;tr|Q58E56|Q58E56_MOUSE;tr|Q9D8L4|Q9D8L4_MOUSE	tr|Q58E56|Q58E56_MOUSE	2	91.626	1233900000	5108800	10191000	213110000	524750000	204630000	42092000	19310000	39017000	0	3253600	27443000	78470000	19235000	15270000	32055000
ALQASALAAWGGK	1242.67	tr|Q3UER1|Q3UER1_MOUSE;tr|Q3TJ66|Q3TJ66_MOUSE;sp|Q91Y97|ALDOB_MOUSE	tr|Q3UER1|Q3UER1_MOUSE	2	86.624	14594000	0	0	0	0	0	14594000	0	0	0	0	0	0	0	0	0
ALTVPELTQQVFDAK	1658.89	sp|P99024|TBB5_MOUSE;tr|Q80ZV2|Q80ZV2_MOUSE	sp|P99024|TBB5_MOUSE	2	99.752	55545000	0	0	7112300	10855000	4548600	6837100	6853000	5179200	5255200	4436200	2645300	0	0	0	1823700
ALVQNDTLLQVK	1340.77	tr|Q80ZM5|Q80ZM5_MOUSE	tr|Q80ZM5|Q80ZM5_MOUSE	2	77.677	3911300	0	0	0	0	0	0	3911300	0	0	0	0	0	0	0	0
AMGIMNSFVNDIFER	1742.81	tr|Q921L4|Q921L4_MOUSE;tr|Q8CBB6|Q8CBB6_MOUSE;sp|Q64478|H2B1H_MOUSE;sp|Q6ZWY9|H2B1C_MOUSE;sp|Q8CGP1|H2B1K_MOUSE;tr|B2RVD5|B2RVD5_MOUSE;sp|P10853|H2B1F_MOUSE;sp|Q8CGP2|H2B1P_MOUSE;tr|B2RTK3|B2RTK3_MOUSE;sp|Q64525|H2B2B_MOUSE;tr|A0JLV3|A0JLV3_MOUSE;sp|Q64475|H2B1B_MOUSE;sp|P10854|H2B1M_MOUSE;sp|Q64524|H2B2E_MOUSE;sp|Q8CGP0|H2B3B_MOUSE;sp|Q9D2U9|H2B3A_MOUSE;tr|Q8VEE3|Q8VEE3_MOUSE	tr|Q921L4|Q921L4_MOUSE	2;3	237.68	2619500000	50833000	97554000	133550000	122610000	195350000	405570000	338470000	264090000	178520000	198660000	152170000	125520000	127830000	127780000	101020000
ANATEFGLASGVFTR	1539.77	sp|Q8R0Y6|AL1L1_MOUSE;tr|Q8BLE0|Q8BLE0_MOUSE;tr|Q8CIF2|Q8CIF2_MOUSE;tr|Q9CVJ8|Q9CVJ8_MOUSE	sp|Q8R0Y6|AL1L1_MOUSE	2	131.69	13879000	0	0	0	0	0	13879000	0	0	0	0	0	0	0	0	0
ANEFHDVNCEVVAVSVDSHFSHLAWINTPR	3449.62	sp|P20108|PRDX3_MOUSE	sp|P20108|PRDX3_MOUSE	4	116.94	35155000	0	0	0	23115000	12040000	0	0	0	0	0	0	0	0	0	0
ANNHATYYAESVK	1466.68	tr|A0A075B5T3|A0A075B5T3_MOUSE	tr|A0A075B5T3|A0A075B5T3_MOUSE	3	54.276	17698000	0	0	0	0	0	0	0	0	0	0	11542000	6156300	0	0	0
APLVLEQGLR	1094.64	tr|Q8N7N8|Q8N7N8_MOUSE;sp|P54869|HMCS2_MOUSE	tr|Q8N7N8|Q8N7N8_MOUSE	2	77.732	18505000	0	0	0	0	0	17365000	1140900	0	0	0	0	0	0	0	0
APNLLGGPSVFIFPPK	1652.93	tr|Q5R3X4|Q5R3X4_MOUSE	tr|Q5R3X4|Q5R3X4_MOUSE	2	116.03	209930000	0	0	0	0	0	0	0	0	0	0	2513300	201520000	5896000	0	0
APNSPDVLEIEFK	1457.74	tr|Q3UJ34|Q3UJ34_MOUSE;tr|Q3UEJ7|Q3UEJ7_MOUSE;sp|P16460|ASSY_MOUSE	tr|Q3UJ34|Q3UJ34_MOUSE	2	164.81	60693000	0	0	0	0	0	59512000	1181000	0	0	0	0	0	0	0	0
APQVYILPPPAEQLSR	1777.97	sp|P01867|IGG2B_MOUSE;tr|Q5R3X7|Q5R3X7_MOUSE;tr|A0A4V6JA63|A0A4V6JA63_MOUSE;tr|A0A075B5P3|A0A075B5P3_MOUSE;tr|A0A0A6YVP0|A0A0A6YVP0_MOUSE;tr|A0A0F7R1P3|A0A0F7R1P3_MOUSE;tr|A0A0F7QZE4|A0A0F7QZE4_MOUSE;tr|Q8R3H6|Q8R3H6_MOUSE;tr|Q569X1|Q569X1_MOUSE;tr|Q91Z05|Q91Z05_MOUSE	tr|A0A4V6JA63|A0A4V6JA63_MOUSE	2;3	131.37	4029000000	0	6094400	54815000	277630000	220240000	122140000	9612600	3035600	4211000	16061000	2118600000	63611000	1100900000	29459000	2665400
APQVYTIPPPK	1209.68	tr|A0A0B6VMB2|A0A0B6VMB2_MOUSE;tr|A0A4U9FFL2|A0A4U9FFL2_MOUSE;tr|A0A075B5P4|A0A075B5P4_MOUSE;tr|A0A0A6YWR2|A0A0A6YWR2_MOUSE;tr|A0A0M4KM70|A0A0M4KM70_MOUSE;tr|U5LP42|U5LP42_MOUSE;sp|P01868|IGHG1_MOUSE;tr|Q99LC4|Q99LC4_MOUSE;tr|A0A0C6E3V3|A0A0C6E3V3_MOUSE;sp|P01869|IGH1M_MOUSE;tr|I6L985|I6L985_MOUSE	tr|A0A0M4KM70|A0A0M4KM70_MOUSE	1;2;3	179.8	8266100000	13622000	23702000	21637000	1024900000	243210000	347140000	25731000	1546100	8751400	16567000	3801200000	1940700000	719990000	61369000	15945000
APQVYTIPPPKEQMAK	1796.95	tr|A0A0B6VMB2|A0A0B6VMB2_MOUSE;tr|A0A4U9FFL2|A0A4U9FFL2_MOUSE;tr|A0A075B5P4|A0A075B5P4_MOUSE;tr|A0A0A6YWR2|A0A0A6YWR2_MOUSE;tr|A0A0M4KM70|A0A0M4KM70_MOUSE;tr|U5LP42|U5LP42_MOUSE;sp|P01868|IGHG1_MOUSE;tr|Q99LC4|Q99LC4_MOUSE;tr|A0A0C6E3V3|A0A0C6E3V3_MOUSE;sp|P01869|IGH1M_MOUSE;tr|I6L985|I6L985_MOUSE	tr|A0A0M4KM70|A0A0M4KM70_MOUSE	3	61.097	43680000	0	0	0	6464500	1146000	3209400	0	0	0	0	16971000	11173000	4716000	0	0
APQVYVLPPPAEEMTK	1768.91	tr|A0A0E4B366|A0A0E4B366_MOUSE;tr|A0A4U9FGA5|A0A4U9FGA5_MOUSE;tr|A0A0A6YY53|A0A0A6YY53_MOUSE;tr|F6TQW2|F6TQW2_MOUSE;sp|P01864|GCAB_MOUSE;tr|Q58E56|Q58E56_MOUSE;tr|Q9D8L4|Q9D8L4_MOUSE	tr|Q58E56|Q58E56_MOUSE	2;3;4	111.39	572420000	0	0	23477000	274880000	112650000	51626000	6054900	9117300	0	0	24088000	45062000	3822000	6973600	14681000
APQVYVLPPPAEEMTKK	1897	tr|A0A0E4B366|A0A0E4B366_MOUSE;tr|A0A4U9FGA5|A0A4U9FGA5_MOUSE;tr|A0A0A6YY53|A0A0A6YY53_MOUSE;tr|F6TQW2|F6TQW2_MOUSE;sp|P01864|GCAB_MOUSE;tr|Q58E56|Q58E56_MOUSE;tr|Q9D8L4|Q9D8L4_MOUSE	tr|Q58E56|Q58E56_MOUSE	2;3	64.55	278650000	759140	2167900	27607000	123260000	59223000	29327000	3376700	7449400	0	0	0	12883000	0	4307400	8289000
APQVYVLPPPEEEMTK	1826.91	sp|P01863|GCAA_MOUSE;sp|P01865|GCAM_MOUSE;tr|Q5R3X3|Q5R3X3_MOUSE;tr|Q66K04|Q66K04_MOUSE;tr|Q569W9|Q569W9_MOUSE;tr|Q505N9|Q505N9_MOUSE;tr|Q6PF95|Q6PF95_MOUSE;tr|Q6PJB2|Q6PJB2_MOUSE;tr|Q6PIP8|Q6PIP8_MOUSE;tr|Q6PJA7|Q6PJA7_MOUSE	tr|Q6PJA7|Q6PJA7_MOUSE	2;3	113.65	7197700000	0	0	0	0	0	2248300	0	0	53227000	1800800	484180000	4257200000	756120000	1389100000	253790000
APQVYVLPPPEEEMTKK	1955.01	sp|P01863|GCAA_MOUSE;sp|P01865|GCAM_MOUSE;tr|Q5R3X3|Q5R3X3_MOUSE;tr|Q66K04|Q66K04_MOUSE;tr|Q569W9|Q569W9_MOUSE;tr|Q505N9|Q505N9_MOUSE;tr|Q6PF95|Q6PF95_MOUSE;tr|Q6PJB2|Q6PJB2_MOUSE;tr|Q6PIP8|Q6PIP8_MOUSE;tr|Q6PJA7|Q6PJA7_MOUSE	tr|Q6PJA7|Q6PJA7_MOUSE	2;3;4	114.27	13376000000	0	0	0	0	0	0	0	0	51401000	5533800	1183400000	7851900000	1530800000	2415700000	336990000
APSVLPR	738.439	tr|E9Q9M2|E9Q9M2_MOUSE	tr|E9Q9M2|E9Q9M2_MOUSE	2	127.54	0	0	0	0	0	0	0	0	0	0	0	0	0	0	0	0
APVPTGEVYFADSFDR	1769.83	tr|Q5SUC3|Q5SUC3_MOUSE;tr|Q3TXE5|Q3TXE5_MOUSE;sp|P35564|CALX_MOUSE	tr|Q5SUC3|Q5SUC3_MOUSE	2	95.401	75786000	0	0	2275000	15963000	15939000	11450000	8377600	0	5887100	6457400	5946300	0	0	0	3491200
AQASAPAQAPK	1038.55	tr|Q5M8M8|Q5M8M8_MOUSE;sp|P47915|RL29_MOUSE	tr|Q5M8M8|Q5M8M8_MOUSE	2	81.263	133520000	1354600	0	0	0	0	0	50000000	70977000	0	3268000	5365200	0	0	0	2559500
AQGSVALSVTQDPAR	1498.77	tr|A0A3Q4EC06|A0A3Q4EC06_MOUSE;sp|Q78JT3|3HAO_MOUSE	tr|A0A3Q4EC06|A0A3Q4EC06_MOUSE	2	80.979	10474000	0	0	0	0	1391000	4196300	0	0	0	933740	0	0	3953400	0	0
AQPYDPNFYDETYDYGGFTMMFDDR	3057.21	tr|Q3TL71|Q3TL71_MOUSE;tr|H3BLL4|H3BLL4_MOUSE;tr|Q5FWJ5|Q5FWJ5_MOUSE;sp|P61979|HNRPK_MOUSE;tr|Q3TUA1|Q3TUA1_MOUSE;tr|Q3U6X2|Q3U6X2_MOUSE;tr|Q3U9Q3|Q3U9Q3_MOUSE;tr|B2M1R6|B2M1R6_MOUSE;tr|Q3TG17|Q3TG17_MOUSE;tr|Q3TJ38|Q3TJ38_MOUSE;tr|H3BKD0|H3BKD0_MOUSE;tr|H3BK96|H3BK96_MOUSE;tr|H3BLP7|H3BLP7_MOUSE	tr|Q3TL71|Q3TL71_MOUSE	3	55.063	8485500	0	0	0	6220100	2265400	0	0	0	0	0	0	0	0	0	0
AQRHTDMPKTQK	1439.73	tr|Q547V2|Q547V2_MOUSE;tr|D3Z7M4|D3Z7M4_MOUSE;tr|E9Q138|E9Q138_MOUSE;tr|E9PU89|E9PU89_MOUSE;tr|Q4VJC0|Q4VJC0_MOUSE;sp|P05017|IGF1_MOUSE;tr|Q4VJB9|Q4VJB9_MOUSE;tr|Q8CAR0|Q8CAR0_MOUSE	tr|Q547V2|Q547V2_MOUSE	3	22.046	0	0	0	0	0	0	0	0	0	0	0	0	0	0	0	0
AQSELSGAADEAAR	1374.64	tr|Q9DCZ0|Q9DCZ0_MOUSE;tr|Q9D0J2|Q9D0J2_MOUSE;tr|Q4FK74|Q4FK74_MOUSE;sp|Q9D3D9|ATPD_MOUSE	tr|Q9DCZ0|Q9DCZ0_MOUSE	2	78.653	2108700	0	0	0	0	0	2108700	0	0	0	0	0	0	0	0	0
AQTPQVYTIPPPR	1466.79	tr|A0A4U9FKB1|A0A4U9FKB1_MOUSE;tr|A0A075B5P5|A0A075B5P5_MOUSE;sp|P03987|IGHG3_MOUSE;tr|A0A1Y7VJN6|A0A1Y7VJN6_MOUSE;tr|Q6KAM2|Q6KAM2_MOUSE	tr|A0A4U9FKB1|A0A4U9FKB1_MOUSE	2;3	130.94	274290000	0	0	602920	16495000	6902900	3702100	1863000	0	598860	1102800	41799000	143570000	20010000	35503000	2141300
AQVQLDSDHLEEDIHR	1903.9	tr|A0A0R4J036|A0A0R4J036_MOUSE;sp|P08553|NFM_MOUSE;tr|D3YZ35|D3YZ35_MOUSE	tr|A0A0R4J036|A0A0R4J036_MOUSE	3;4	59.513	25256000	0	0	0	12541000	0	0	0	0	0	0	12715000	0	0	0	0
AQYEDIAQK	1064.51	sp|Q3UV17|K22O_MOUSE	sp|Q3UV17|K22O_MOUSE	1;2	158.07	26388000000	1327900000	663850000	1942200000	1678700000	1560400000	2217800000	3439700000	2194300000	2229000000	1515000000	2597600000	1519700000	859780000	1551800000	1090400000
ASAELALGENNEVLK	1556.8	sp|P05202|AATM_MOUSE	sp|P05202|AATM_MOUSE	2	100.55	5899300	0	0	0	0	0	5899300	0	0	0	0	0	0	0	0	0
ASASEPPASPR	1068.52	tr|D3YWL1|D3YWL1_MOUSE;tr|D3YW33|D3YW33_MOUSE;tr|Q543Q4|Q543Q4_MOUSE;sp|P35276|RAB3D_MOUSE	tr|D3YWL1|D3YWL1_MOUSE	3	19.659	0	0	0	0	0	0	0	0	0	0	0	0	0	0	0	0
ASEDIYNR	966.441	tr|A0A140T8N3|A0A140T8N3_MOUSE;tr|Q7TQM2|Q7TQM2_MOUSE	tr|A0A140T8N3|A0A140T8N3_MOUSE	2	186.67	60799000	0	0	0	0	0	0	0	0	0	0	37111000	15795000	6305400	1588100	0
ASENIYSNLAWYQQK	1813.86	tr|I6L958|I6L958_MOUSE	tr|I6L958|I6L958_MOUSE	2	62.466	9517400	0	0	0	0	0	0	0	0	0	0	4772000	4745400	0	0	0
ASENVGTYVSWYQQKPEQSPK	2425.16	tr|A0A075B5N2|A0A075B5N2_MOUSE;tr|A0A140T8P2|A0A140T8P2_MOUSE;tr|A0A0G2JEI6|A0A0G2JEI6_MOUSE	tr|A0A075B5N2|A0A075B5N2_MOUSE	3	82.586	6205000	0	0	0	0	0	0	0	0	0	0	6205000	0	0	0	0
ASGNIHNYLAWYQQK	1791.87	tr|A2NW56|A2NW56_MOUSE;tr|Q920E6|Q920E6_MOUSE;sp|P01635|KV5A3_MOUSE	tr|A2NW56|A2NW56_MOUSE	3	41.378	7988200	0	0	0	0	0	0	0	0	0	0	7988200	0	0	0	0
ASGPPVSELITK	1197.66	tr|Q5SZA3|Q5SZA3_MOUSE;sp|P15864|H12_MOUSE;tr|Q3U292|Q3U292_MOUSE;tr|Q149Z9|Q149Z9_MOUSE;sp|P43277|H13_MOUSE	tr|Q5SZA3|Q5SZA3_MOUSE	2	79.659	449950000	3183200	0	8153400	17306000	8307100	11619000	115200000	237170000	5734100	7828000	10933000	6961100	6270600	5717400	5565100
ASGQAFELILSPR	1387.75	tr|D3Z1Z8|D3Z1Z8_MOUSE;tr|D3Z5N2|D3Z5N2_MOUSE;tr|Q9DCP3|Q9DCP3_MOUSE;tr|Q9CYU5|Q9CYU5_MOUSE;tr|Q9CXQ8|Q9CXQ8_MOUSE;tr|Q91XT3|Q91XT3_MOUSE;tr|Q8C2H3|Q8C2H3_MOUSE;tr|Q545B6|Q545B6_MOUSE;sp|P54227|STMN1_MOUSE	tr|D3Z1Z8|D3Z1Z8_MOUSE	2	89.541	0	0	0	0	0	0	0	0	0	0	0	0	0	0	0	0
ASGVAVSDGVIK	1101.6	tr|Q544Y7|Q544Y7_MOUSE;sp|P18760|COF1_MOUSE;tr|A0A494B9A7|A0A494B9A7_MOUSE;tr|F8WGL3|F8WGL3_MOUSE;tr|Q9CX22|Q9CX22_MOUSE	tr|Q544Y7|Q544Y7_MOUSE	2	49.35	57557000	1186000	1014400	1957700	1673600	2090100	3827400	2572100	2009500	0	0	0	37614000	0	2173100	1438700
ASGYTFTDHIMNWVK	1768.82	tr|A0A0A6YWI9|A0A0A6YWI9_MOUSE	tr|A0A0A6YWI9|A0A0A6YWI9_MOUSE	3	46.66	48950000	0	0	0	0	0	0	0	0	0	0	0	48950000	0	0	0
ASGYTFTDYYMK	1445.62	tr|Q9QXF0|Q9QXF0_MOUSE;tr|Q9QXE9|Q9QXE9_MOUSE;sp|P01757|HVM13_MOUSE;sp|P01756|HVM12_MOUSE;tr|Q65ZR6|Q65ZR6_MOUSE	tr|Q9QXF0|Q9QXF0_MOUSE	2	61.353	8148500	0	0	0	0	0	0	1000600	791500	0	676920	5679500	0	0	0	0
ASGYTFTSYVMHWVK	1775.83	tr|K7TRS2|K7TRS2_MOUSE;tr|X5J572|X5J572_MOUSE;tr|K7T930|K7T930_MOUSE;tr|K7TDV0|K7TDV0_MOUSE;tr|Q9JL75|Q9JL75_MOUSE	tr|K7TRS2|K7TRS2_MOUSE	2;3	123.62	1463800000	0	0	0	55031000	4122500	67159000	0	0	0	0	53130000	1284400000	0	0	0
ASIYQSVVINTSK	1408.76	tr|Q3TRA1|Q3TRA1_MOUSE;sp|P97872|FMO5_MOUSE	tr|Q3TRA1|Q3TRA1_MOUSE	2	61.344	12260000	0	0	0	0	0	3675900	0	0	0	0	0	8584100	0	0	0
ASMQQQQQLASAR	1445.7	tr|D3YZA1|D3YZA1_MOUSE;tr|B7ZMS6|B7ZMS6_MOUSE;tr|D3Z7T7|D3Z7T7_MOUSE;tr|E9PW20|E9PW20_MOUSE;tr|Q2VPR3|Q2VPR3_MOUSE;sp|Q9CY57|CHTOP_MOUSE	tr|D3YZA1|D3YZA1_MOUSE	2	80.979	2888900	0	0	0	0	0	0	0	2888900	0	0	0	0	0	0	0
ASNLESGIPAR	1113.58	sp|P01660|KV3A8_MOUSE;tr|A0A140T8M6|A0A140T8M6_MOUSE	sp|P01660|KV3A8_MOUSE	2	121.73	127520000	0	0	0	12706000	2646700	0	4201800	1105300	0	1210500	76844000	28803000	0	0	0
ASNLHTGVPSR	1137.59	tr|A0A140T8P3|A0A140T8P3_MOUSE	tr|A0A140T8P3|A0A140T8P3_MOUSE	3	66.498	87351000	0	0	4388900	8048100	4877000	5680000	0	0	0	0	30837000	22965000	10555000	0	0
ASQDISNYLNWYQQKPDGTVK	2454.18	tr|A2NVF0|A2NVF0_MOUSE;tr|A2NVE9|A2NVE9_MOUSE;sp|P01645|KV5AC_MOUSE;sp|P01644|KV5AB_MOUSE;tr|A1A540|A1A540_MOUSE;sp|P01646|KV5AD_MOUSE;tr|A0A140T8M1|A0A140T8M1_MOUSE	tr|A2NVF0|A2NVF0_MOUSE	3	63.454	48596000	0	0	0	13093000	5720000	0	0	0	0	0	11787000	17996000	0	0	0
ASQDVGTAVAWYQQKPGQSPK	2245.11	tr|A0A140T8N5|A0A140T8N5_MOUSE	tr|A0A140T8N5|A0A140T8N5_MOUSE	3	121.63	52777000	0	0	0	2825600	724270	0	432200	0	0	0	41301000	7494700	0	0	0
ASQDVSTAVAWYQQK	1680.81	tr|A0A140T8N7|A0A140T8N7_MOUSE;tr|A0A140T8Q3|A0A140T8Q3_MOUSE	tr|A0A140T8N7|A0A140T8N7_MOUSE	2	181.4	17340000	0	0	0	1477800	0	0	0	0	0	0	13035000	2826600	0	0	0
ASQDVSTAVAWYQQKPGQSPK	2275.12	tr|A0A140T8N7|A0A140T8N7_MOUSE;tr|A0A140T8Q3|A0A140T8Q3_MOUSE	tr|A0A140T8N7|A0A140T8N7_MOUSE	3	126.91	96127000	0	0	0	3761700	0	0	0	0	0	0	77697000	14668000	0	0	0
ASQNVGTNVAWYQQK	1692.82	tr|A0A140T8M5|A0A140T8M5_MOUSE;tr|Q8VIJ0|Q8VIJ0_MOUSE	tr|A0A140T8M5|A0A140T8M5_MOUSE	2	122.51	12498000	0	0	0	0	0	0	0	0	0	0	12498000	0	0	0	0
ASQNVGTNVAWYQQKPGQSPK	2287.13	tr|A0A140T8M5|A0A140T8M5_MOUSE;tr|Q8VIJ0|Q8VIJ0_MOUSE	tr|A0A140T8M5|A0A140T8M5_MOUSE	3	62.617	27712000	0	0	0	2081200	0	0	0	0	0	0	17570000	8061300	0	0	0
ASQSIGTSIHWYQQR	1760.86	sp|P01642|KV5A9_MOUSE	sp|P01642|KV5A9_MOUSE	3	92.457	23726000	0	0	0	4576800	1760100	0	0	0	0	0	11740000	5648300	0	0	0
ASQSISDYLHWYQQK	1852.87	tr|A0A075B5M7|A0A075B5M7_MOUSE;tr|A0A0M4KPD8|A0A0M4KPD8_MOUSE;tr|A0A0G2JDV4|A0A0G2JDV4_MOUSE	tr|A0A075B5M7|A0A075B5M7_MOUSE	3	52.599	10084000	0	0	0	0	0	0	0	0	0	0	0	10084000	0	0	0
ASQSISNNLHWYQQK	1802.87	tr|A0A0B4J1J2|A0A0B4J1J2_MOUSE	tr|A0A0B4J1J2|A0A0B4J1J2_MOUSE	3	63.212	36222000	0	0	0	5507900	1070800	0	0	0	0	0	29644000	0	0	0	0
ASQSVSNDVAWYQQKPGQSPK	2304.11	tr|Q9JL74|Q9JL74_MOUSE;tr|A0A140T8N9|A0A140T8N9_MOUSE	tr|Q9JL74|Q9JL74_MOUSE	3	105.67	34815000	0	0	0	0	0	0	0	0	0	0	23678000	11137000	0	0	0
ASTVVAVGLTIAAAGFAGR	1730.97	sp|Q9CQV7|TIM14_MOUSE;tr|G3X8S1|G3X8S1_MOUSE	sp|Q9CQV7|TIM14_MOUSE	2	64.55	0	0	0	0	0	0	0	0	0	0	0	0	0	0	0	0
ASVSELACIYSALILHDDEVTVTEDK	2877.4	tr|Q58E35|Q58E35_MOUSE;sp|P47955|RLA1_MOUSE	tr|Q58E35|Q58E35_MOUSE	3	153.17	217870000	12178000	0	0	11232000	7733100	35433000	38403000	30208000	18401000	19761000	11982000	9962000	10647000	6818800	5111700
ASYYVSYRR	1163.57	tr|Q1HL22|Q1HL22_MOUSE;sp|Q8VI51|SORC3_MOUSE	tr|Q1HL22|Q1HL22_MOUSE	2	23.32	0	0	0	0	0	0	0	0	0	0	0	0	0	0	0	0
ATAASLTIPR	999.571	tr|Q5XW50|Q5XW50_MOUSE;tr|Q5XW47|Q5XW47_MOUSE;tr|Q8C6N4|Q8C6N4_MOUSE;tr|Q3U7C1|Q3U7C1_MOUSE;tr|Q5XW48|Q5XW48_MOUSE;tr|Q5XW49|Q5XW49_MOUSE;tr|Q3U9A3|Q3U9A3_MOUSE;tr|Q3TED6|Q3TED6_MOUSE;sp|Q9R233|TPSN_MOUSE;tr|Q9D679|Q9D679_MOUSE;tr|Q91WI5|Q91WI5_MOUSE;tr|Q3TCU5|Q3TCU5_MOUSE;tr|A0A068BIS1|A0A068BIS1_MOUSE	tr|Q5XW50|Q5XW50_MOUSE	2	20.52	0	0	0	0	0	0	0	0	0	0	0	0	0	0	0	0
ATAGDTHLGGEDFDNR	1674.72	tr|Q3TU85|Q3TU85_MOUSE;tr|Q3TAI8|Q3TAI8_MOUSE;tr|A1E2B8|A1E2B8_MOUSE;sp|Q61696|HS71A_MOUSE;sp|P17879|HS71B_MOUSE	tr|Q3TU85|Q3TU85_MOUSE	3	46.408	18328000	1655100	1647300	1651700	2689100	2935400	1445100	1974500	1151800	1543300	1635200	0	0	0	0	0
ATAVMPDGQFK	1163.56	tr|B1AXW5|B1AXW5_MOUSE;tr|B1AXW6|B1AXW6_MOUSE;sp|P35700|PRDX1_MOUSE;tr|Q3U9J9|Q3U9J9_MOUSE;tr|B1AXW4|B1AXW4_MOUSE	tr|B1AXW5|B1AXW5_MOUSE	2	72.928	18904000	0	0	1080500	0	2585700	7333600	3200900	1817800	1536000	1349600	0	0	0	0	0
ATDFVVPGPGK	1086.57	tr|Q0QER9|Q0QER9_MOUSE;tr|Q5HZJ8|Q5HZJ8_MOUSE;tr|Q3TJ51|Q3TJ51_MOUSE;sp|O88844|IDHC_MOUSE;tr|Q8C338|Q8C338_MOUSE;tr|A0A087WPT4|A0A087WPT4_MOUSE;tr|A0A087WRS9|A0A087WRS9_MOUSE	tr|Q0QER9|Q0QER9_MOUSE	2	85.731	14345000	1778700	0	0	286040	0	4312800	3880900	0	0	0	2238700	1848000	0	0	0
ATFSVDR	794.392	tr|A0A0A6YWI9|A0A0A6YWI9_MOUSE	tr|A0A0A6YWI9|A0A0A6YWI9_MOUSE	2	135.87	352140000	0	0	0	0	0	0	0	0	3598500	0	9095700	258840000	23282000	52099000	5225400
ATGAATPK	715.386	tr|Q5SZA3|Q5SZA3_MOUSE;sp|P15864|H12_MOUSE;tr|Q3UXH2|Q3UXH2_MOUSE;tr|Q3U292|Q3U292_MOUSE;tr|Q149Z9|Q149Z9_MOUSE;sp|P43277|H13_MOUSE	tr|Q5SZA3|Q5SZA3_MOUSE	2	113.41	74216000	0	657260	0	1041600	780790	1724900	16833000	48453000	682480	974440	0	3069100	0	0	0
ATGPPVSELITK	1211.68	tr|Q1WWK3|Q1WWK3_MOUSE;sp|P43276|H15_MOUSE	tr|Q1WWK3|Q1WWK3_MOUSE	2	87.568	95158000	1631500	0	2494900	3214000	2958600	3520300	28890000	38138000	2099000	3079700	2711300	3228600	0	3191600	0
ATKITLSAIYK	1207.72	tr|Q640Q8|Q640Q8_MOUSE;sp|Q61660|FOXJ1_MOUSE	tr|Q640Q8|Q640Q8_MOUSE	3	14.561	0	0	0	0	0	0	0	0	0	0	0	0	0	0	0	0
ATLEMVNHEK	1170.57	tr|A0A0R4J036|A0A0R4J036_MOUSE;sp|P08553|NFM_MOUSE;tr|D3YZ35|D3YZ35_MOUSE	tr|A0A0R4J036|A0A0R4J036_MOUSE	2;3	67.414	47104000	0	1169100	0	8015500	614340	0	0	2276700	783960	0	32947000	1298000	0	0	0
ATLTADK	718.386	tr|A0A0M4KM70|A0A0M4KM70_MOUSE;tr|A0A0C6E3V3|A0A0C6E3V3_MOUSE;tr|X5J4F6|X5J4F6_MOUSE;tr|K7T9T8|K7T9T8_MOUSE;tr|K7TH06|K7TH06_MOUSE;tr|X5J5F8|X5J5F8_MOUSE;tr|X5J510|X5J510_MOUSE;tr|X5J4I6|X5J4I6_MOUSE;tr|X5J4K6|X5J4K6_MOUSE;tr|K7U661|K7U661_MOUSE;tr|X5J5M1|X5J5M1_MOUSE;sp|P06327|HVM52_MOUSE;tr|K7TD85|K7TD85_MOUSE;tr|Q8K0Z4|Q8K0Z4_MOUSE;tr|K7T9P5|K7T9P5_MOUSE;tr|A0A075B5Y3|A0A075B5Y3_MOUSE;tr|A0A07…	tr|A0A0M4KM70|A0A0M4KM70_MOUSE	1;2	181.49	33567000000	0	1591300	48275000	60984000	30853000	695170	23742000	0	347250000	0	47804000	24503000000	3375900000	4948600000	177700000
ATLTADKSSSTAYMQLTNLAPEDSAVYYCAR	3397.58	tr|A0A0M4KM70|A0A0M4KM70_MOUSE	tr|A0A0M4KM70|A0A0M4KM70_MOUSE	4	25.054	0	0	0	0	0	0	0	0	0	0	0	0	0	0	0	0
ATLTSDK	734.381	tr|K7TRS2|K7TRS2_MOUSE;tr|X5J572|X5J572_MOUSE;tr|K7T930|K7T930_MOUSE;tr|K7TDV0|K7TDV0_MOUSE;tr|Q9JL75|Q9JL75_MOUSE;tr|A0N274|A0N274_MOUSE	tr|K7TRS2|K7TRS2_MOUSE	1;2	181.49	27868000000	36809000	80552000	91998000	2646600000	1060900000	1644000000	101020000	4640300	28583000	38459000	10656000000	9520700000	1698800000	240520000	18874000
ATLTTDESSSTAYMQLSRLTSEDSAVYFCAR	3460.58	tr|X5J549|X5J549_MOUSE	tr|X5J549|X5J549_MOUSE	4	53.55	10078000	0	0	0	0	0	0	0	0	0	0	0	10078000	0	0	0
ATLTVDK	746.417	tr|Q9QXF0|Q9QXF0_MOUSE;tr|Q9QXE9|Q9QXE9_MOUSE;sp|P01757|HVM13_MOUSE;sp|P01756|HVM12_MOUSE;tr|Q65ZR6|Q65ZR6_MOUSE;tr|A0A0A6YW32|A0A0A6YW32_MOUSE;tr|Q8VIJ1|Q8VIJ1_MOUSE;tr|X5J5C3|X5J5C3_MOUSE;sp|P06329|HVM50_MOUSE;tr|X5J513|X5J513_MOUSE;sp|P06328|HVM49_MOUSE;sp|P01754|HVM10_MOUSE;sp|P01749|HVM05_MOUSE;tr|A0A075B5W3|A0A075B5W3_MOUSE;tr|A0A075B5X3|A0A075B5X3_MOUSE;tr|A0A075B5Y2|A0A075B5Y2_MOUSE;tr|A0…	tr|Q6PJA7|Q6PJA7_MOUSE	1	129.68	102950000	0	0	2019200	3058400	2100200	745940	1115400	0	0	0	70950000	14154000	8803500	0	0
ATSASSHLNK	1014.51	sp|P15105|GLNA_MOUSE;tr|D3YVK1|D3YVK1_MOUSE	sp|P15105|GLNA_MOUSE	2	120.15	6972500	0	0	0	0	606100	4639400	1497200	0	0	229750	0	0	0	0	0
ATSVLPR	742.434	tr|Q3U5D0|Q3U5D0_MOUSE;tr|Q3TTL3|Q3TTL3_MOUSE;sp|Q80VP2|SPAT7_MOUSE	tr|Q3U5D0|Q3U5D0_MOUSE	1;2	117.56	3531800000	86966000	94983000	117520000	541570000	633160000	567450000	158800000	609880000	28459000	122790000	93122000	140520000	116630000	112030000	107950000
AVDFAER	806.392	tr|Q3UJS0|Q3UJS0_MOUSE;sp|P62918|RL8_MOUSE;tr|Q9Z237|Q9Z237_MOUSE;tr|Q3THC7|Q3THC7_MOUSE	tr|Q3UJS0|Q3UJS0_MOUSE	2	119.57	62041000	2604200	0	1653600	1272400	3070400	2910300	5739700	30705000	921270	1977100	1972000	3255600	2649300	1456700	1853600
AVDSLVPIGR	1025.59	sp|Q03265|ATPA_MOUSE;tr|D3Z6F5|D3Z6F5_MOUSE;tr|Q3U452|Q3U452_MOUSE	sp|Q03265|ATPA_MOUSE	2	79.906	25739000	0	0	0	1321100	1352500	14748000	4696100	2135000	676710	0	0	0	0	0	809620
AVEEVITISK	1087.61	tr|A0A0R4J036|A0A0R4J036_MOUSE;sp|P08553|NFM_MOUSE	tr|A0A0R4J036|A0A0R4J036_MOUSE	2	82.645	47584000	0	0	0	16384000	0	1544800	681670	0	0	0	28973000	0	0	0	0
AVFPSIVGR	944.544	sp|P60710|ACTB_MOUSE;tr|B2RRX1|B2RRX1_MOUSE;tr|Q3UAF7|Q3UAF7_MOUSE;tr|Q3UAF6|Q3UAF6_MOUSE;tr|Q3U5R4|Q3U5R4_MOUSE;tr|Q3UGS0|Q3UGS0_MOUSE;tr|Q3UA89|Q3UA89_MOUSE;tr|Q3UAA9|Q3UAA9_MOUSE;tr|Q3TIJ9|Q3TIJ9_MOUSE;tr|Q3U804|Q3U804_MOUSE;tr|Q3U939|Q3U939_MOUSE;tr|E9Q5F4|E9Q5F4_MOUSE;tr|E9Q1F2|E9Q1F2_MOUSE;tr|G3UZ07|G3UZ07_MOUSE;tr|E9Q606|E9Q606_MOUSE;tr|A1E281|A1E281_MOUSE;tr|E9Q2D1|E9Q2D1_MOUSE;tr|F6WX90|…	tr|Q4KL81|Q4KL81_MOUSE	2	127.84	229920000	12115000	11734000	15693000	16817000	0	0	53830000	32040000	12943000	13744000	15810000	14353000	8786600	10994000	11060000
AVFVDLEPTVIDEVR	1700.9	sp|P05213|TBA1B_MOUSE;sp|P68373|TBA1C_MOUSE;sp|P68369|TBA1A_MOUSE;tr|Q3TIZ0|Q3TIZ0_MOUSE;tr|Q52L87|Q52L87_MOUSE;tr|A0A2R8VHF3|A0A2R8VHF3_MOUSE;tr|O89052|O89052_MOUSE	sp|P05213|TBA1B_MOUSE	2	176.78	274610000	20942000	19629000	28437000	16417000	11362000	0	27533000	15994000	15506000	14930000	34742000	32534000	14836000	11782000	9966300
AVLDALLEGK	1027.59	tr|Q3UF78|Q3UF78_MOUSE;sp|P14873|MAP1B_MOUSE;tr|B2RQQ5|B2RQQ5_MOUSE;sp|Q9QYR6|MAP1A_MOUSE;tr|A2ARP8|A2ARP8_MOUSE	tr|Q3UF78|Q3UF78_MOUSE	2	96.331	0	0	0	0	0	0	0	0	0	0	0	0	0	0	0	0
AVLVDLEPGTMDSVR	1600.81	sp|P68372|TBB4B_MOUSE;sp|Q9D6F9|TBB4A_MOUSE;tr|Q9CVR0|Q9CVR0_MOUSE	sp|P68372|TBB4B_MOUSE	2	64.297	10191000	0	0	0	812000	1047800	2522100	2358700	920190	834750	782000	913520	0	0	0	0
AVNPDEAVAIGAAIQGGVLAGDVTDVLLLDVTPLSLGIETLGGVFTK	4588.49	sp|P38647|GRP75_MOUSE	sp|P38647|GRP75_MOUSE	3;4;5	61.142	40818000	0	0	0	24402000	7274700	4064800	0	3438400	1638900	0	0	0	0	0	0
AVTEQGAELSNEER	1531.71	tr|A3KML3|A3KML3_MOUSE;sp|P68254|1433T_MOUSE	tr|A3KML3|A3KML3_MOUSE	2	74.841	12522000	1016500	1165500	1067700	1132900	1020600	1239200	1374600	687600	861040	1278000	1069400	609060	0	0	0
AVVGVVAGGGR	940.545	tr|Q3UJS0|Q3UJS0_MOUSE;sp|P62918|RL8_MOUSE	tr|Q3UJS0|Q3UJS0_MOUSE	2	95.531	38167000	0	0	0	381810	0	1361900	10849000	24214000	0	0	0	0	0	0	1360600
CCSGSLVER	1066.45	sp|P07724|ALBU_MOUSE;tr|Q546G4|Q546G4_MOUSE	sp|P07724|ALBU_MOUSE	2	87.639	8650000	0	0	0	0	0	0	5241400	0	0	0	0	0	3408700	0	0
CDFTEDQTAEFK	1489.6	tr|Q642K0|Q642K0_MOUSE;sp|Q60605|MYL6_MOUSE;tr|A0A1W2P6F6|A0A1W2P6F6_MOUSE;tr|A0A1W2P7Q9|A0A1W2P7Q9_MOUSE;tr|Q3TIG9|Q3TIG9_MOUSE;tr|B0LAC7|B0LAC7_MOUSE	tr|Q642K0|Q642K0_MOUSE	2	62.303	9677800	0	0	0	2628300	1512300	1314000	1508700	1374500	505160	834790	0	0	0	0	0
CEFQDAYVLLSEK	1600.74	sp|P63038|CH60_MOUSE	sp|P63038|CH60_MOUSE	2	93.258	31717000	0	0	0	9887500	4126000	6258000	4239700	3617000	2032400	1556800	0	0	0	0	0
CKDDEFTHLYTLIVRPDNTYEVK	2855.38	tr|Q3UWP8|Q3UWP8_MOUSE;tr|B2MWM9|B2MWM9_MOUSE;sp|P14211|CALR_MOUSE	tr|Q3UWP8|Q3UWP8_MOUSE	4	89.721	99186000	0	0	0	25724000	20981000	9569000	8639400	8299800	7782100	7541100	8071000	0	0	2577500	0
CKILGIDTER	1203.63	sp|Q9D8P7|TF3C6_MOUSE;tr|Q9DB36|Q9DB36_MOUSE	sp|Q9D8P7|TF3C6_MOUSE	2	63.48	0	0	0	0	0	0	0	0	0	0	0	0	0	0	0	0
CLAFHDISPQAPTHFLVIPK	2290.19	tr|B0R1E3|B0R1E3_MOUSE;sp|P70349|HINT1_MOUSE	tr|B0R1E3|B0R1E3_MOUSE	4	45.257	47302000	0	0	0	18866000	11803000	7241200	3765400	3741800	1884600	0	0	0	0	0	0
CLCPGGTDYYCYSK	1742.67	tr|A2ABR0|A2ABR0_MOUSE;tr|Q3UQK5|Q3UQK5_MOUSE;sp|O88566|AXIN2_MOUSE	tr|A2ABR0|A2ABR0_MOUSE	7	6.298	0	0	0	0	0	0	0	0	0	0	0	0	0	0	0	0
CPAPNLEGGPSVFIFPPNIK	2153.1	sp|P01867|IGG2B_MOUSE;tr|A0A4V6JA63|A0A4V6JA63_MOUSE;tr|A0A075B5P3|A0A075B5P3_MOUSE;tr|A0A0A6YVP0|A0A0A6YVP0_MOUSE;tr|A0A0F7R1P3|A0A0F7R1P3_MOUSE;tr|A0A0F7QZE4|A0A0F7QZE4_MOUSE;tr|Q8R3H6|Q8R3H6_MOUSE;tr|Q569X1|Q569X1_MOUSE;tr|Q91Z05|Q91Z05_MOUSE	tr|A0A4V6JA63|A0A4V6JA63_MOUSE	2;3	180.48	115820000	0	0	0	30025000	5509300	7763800	0	0	0	0	23944000	18270000	30312000	0	0
CPAPNLLGGPSVFIFPPK	1910.01	sp|P01863|GCAA_MOUSE;sp|P01865|GCAM_MOUSE;tr|Q66K04|Q66K04_MOUSE;tr|Q569W9|Q569W9_MOUSE;tr|Q505N9|Q505N9_MOUSE;tr|Q6PF95|Q6PF95_MOUSE;tr|Q6PJB2|Q6PJB2_MOUSE;tr|Q6PIP8|Q6PIP8_MOUSE;tr|Q6PJA7|Q6PJA7_MOUSE	tr|Q6PJA7|Q6PJA7_MOUSE	2;3	160.69	4859600000	0	0	0	0	0	0	0	0	0	0	36535000	4516200000	218350000	88486000	0
CPEALFQPSFLGMESCGIHETTFNSIMK	3230.45	sp|P60710|ACTB_MOUSE;tr|B2RRX1|B2RRX1_MOUSE;tr|Q3UAF7|Q3UAF7_MOUSE;tr|Q3UAF6|Q3UAF6_MOUSE;tr|Q3U5R4|Q3U5R4_MOUSE;tr|Q3UGS0|Q3UGS0_MOUSE;tr|Q3UA89|Q3UA89_MOUSE;tr|Q3UAA9|Q3UAA9_MOUSE;tr|Q61276|Q61276_MOUSE;tr|Q3TIJ9|Q3TIJ9_MOUSE;tr|Q3U804|Q3U804_MOUSE;tr|Q3U939|Q3U939_MOUSE;tr|Q3UCF8|Q3UCF8_MOUSE;tr|E9Q1F2|E9Q1F2_MOUSE;tr|Q99NC5|Q99NC5_MOUSE;tr|O89054|O89054_MOUSE;tr|F8WGM8|F8WGM8_MOUSE;tr|Q4KL81|…	tr|Q4KL81|Q4KL81_MOUSE	3	154.14	49937000	0	0	0	13312000	7411600	15009000	0	5013200	4819500	0	4372100	0	0	0	0
CSQLRVLHFYSNQITMGMLMR	2584.25	tr|Q99M97|Q99M97_MOUSE;tr|Q8C0W2|Q8C0W2_MOUSE;tr|Q8C0S8|Q8C0S8_MOUSE;tr|Q1RLL5|Q1RLL5_MOUSE;tr|Q1RLK3|Q1RLK3_MOUSE;tr|A2AWL1|A2AWL1_MOUSE;tr|A2AHA7|A2AHA7_MOUSE;tr|L7MUB4|L7MUB4_MOUSE;tr|A2AWL3|A2AWL3_MOUSE	tr|Q99M97|Q99M97_MOUSE	5	17.595	0	0	0	0	0	0	0	0	0	0	0	0	0	0	0	0
DAEDAMDAMDGAVLDGR	1750.71	sp|Q62093|SRSF2_MOUSE;tr|Q8C671|Q8C671_MOUSE	sp|Q62093|SRSF2_MOUSE	2	155.02	84543000	0	0	0	20547000	16113000	10683000	10019000	8026900	6293900	2579100	2705300	0	2871000	2766900	1937500
DAGMQLQGYR	1137.52	sp|P05202|AATM_MOUSE	sp|P05202|AATM_MOUSE	2	85.212	2354700	0	0	0	0	0	2354700	0	0	0	0	0	0	0	0	0
DAGTIAGLNVMR	1216.62	tr|Q3U9G2|Q3U9G2_MOUSE;tr|Q3TWF2|Q3TWF2_MOUSE;tr|Q3TKF8|Q3TKF8_MOUSE;tr|Q3TI47|Q3TI47_MOUSE;sp|P20029|BIP_MOUSE;tr|Q3U7T8|Q3U7T8_MOUSE;tr|Q9DC41|Q9DC41_MOUSE;tr|Q3UEM8|Q3UEM8_MOUSE;tr|Q3U6V3|Q3U6V3_MOUSE	tr|Q3U9G2|Q3U9G2_MOUSE	2	58.981	11887000	0	0	955720	1429800	0	3951200	1291200	676640	667170	838330	0	0	1099300	0	977260
DAILFPSFIHSQK	1501.79	tr|Q3UF58|Q3UF58_MOUSE;tr|Q8C6E3|Q8C6E3_MOUSE;tr|Q542K4|Q542K4_MOUSE;tr|Q3TVZ1|Q3TVZ1_MOUSE;sp|P24270|CATA_MOUSE;tr|Q91XI2|Q91XI2_MOUSE;tr|Q3UZE7|Q3UZE7_MOUSE	tr|Q3UF58|Q3UF58_MOUSE	2	69.721	12525000	0	0	0	0	0	12525000	0	0	0	0	0	0	0	0	0
DALMISLTPK	1087.59	tr|A0A4U9FKB1|A0A4U9FKB1_MOUSE;tr|A0A075B5P5|A0A075B5P5_MOUSE;sp|P03987|IGHG3_MOUSE;tr|A0A1Y7VJN6|A0A1Y7VJN6_MOUSE;tr|Q6KAM2|Q6KAM2_MOUSE	tr|A0A4U9FKB1|A0A4U9FKB1_MOUSE	2	90.657	304250000	0	0	1617900	26642000	7170600	7479800	5503100	1656600	2899900	4836000	44685000	134490000	21651000	44470000	1142300
DAQLFIQK	961.523	tr|Q3UF58|Q3UF58_MOUSE;tr|Q8C6E3|Q8C6E3_MOUSE;tr|Q542K4|Q542K4_MOUSE;tr|Q3TVZ1|Q3TVZ1_MOUSE;sp|P24270|CATA_MOUSE;tr|Q91XI2|Q91XI2_MOUSE;tr|A2AL20|A2AL20_MOUSE	tr|Q3UF58|Q3UF58_MOUSE	2	80.462	14421000	0	0	1310300	1293300	1883200	1945800	1988400	1289600	1526300	743650	2440500	0	0	0	0
DASDDLDDLNFFNQK	1755.76	tr|E0CXJ3|E0CXJ3_MOUSE;tr|Q3ULL5|Q3ULL5_MOUSE;sp|Q99L45|IF2B_MOUSE	tr|E0CXJ3|E0CXJ3_MOUSE	2	195.27	72450000	0	0	0	12396000	7048900	9975000	10811000	8299000	0	6468900	2937000	0	6874500	4036800	3603100
DATNVGDEGGFAPNILENK	1959.92	tr|Q6PHC1|Q6PHC1_MOUSE;tr|Q5FW97|Q5FW97_MOUSE;sp|P17182|ENOA_MOUSE;tr|B0QZL1|B0QZL1_MOUSE	tr|Q6PHC1|Q6PHC1_MOUSE	2	124.3	17719000	0	964970	841130	3848500	2944200	2683500	2509500	1228600	1018900	706690	0	0	0	973230	0
DATSLNQAALYR	1321.66	tr|Q3UHW2|Q3UHW2_MOUSE;tr|Q3TT11|Q3TT11_MOUSE;sp|P51660|DHB4_MOUSE	tr|Q3UHW2|Q3UHW2_MOUSE	2	107.57	2873900	0	0	0	0	0	2873900	0	0	0	0	0	0	0	0	0
DAVLNAWAEDVDLR	1585.77	sp|P52480|KPYM_MOUSE	sp|P52480|KPYM_MOUSE	2	62.705	18813000	18813000	0	0	0	0	0	0	0	0	0	0	0	0	0	0
DAVSPFSFSLLKNCGIAAAK	2095.08	tr|F7BT68|F7BT68_MOUSE;sp|Q8BTI7|ANR52_MOUSE	tr|F7BT68|F7BT68_MOUSE	2	35.204	0	0	0	0	0	0	0	0	0	0	0	0	0	0	0	0
DAVTYTEHAK	1133.54	tr|B2RTM0|B2RTM0_MOUSE;sp|P62806|H4_MOUSE;tr|Q61667|Q61667_MOUSE	tr|B2RTM0|B2RTM0_MOUSE	2;3	128.69	152170000	10449000	6484500	4395800	38109000	10285000	18600000	5589600	2448000	3114400	7795200	10735000	13397000	5005300	7553200	8206600
DCGCKPCICTVPEVSSVFIFPPK	2696.25	tr|A0A0B6VMB2|A0A0B6VMB2_MOUSE;tr|A0A4U9FFL2|A0A4U9FFL2_MOUSE;tr|A0A075B5P4|A0A075B5P4_MOUSE;tr|A0A0A6YWR2|A0A0A6YWR2_MOUSE;tr|A0A0M4KM70|A0A0M4KM70_MOUSE;tr|U5LP42|U5LP42_MOUSE;sp|P01868|IGHG1_MOUSE;tr|Q99LC4|Q99LC4_MOUSE;tr|A0A0C6E3V3|A0A0C6E3V3_MOUSE;sp|P01869|IGH1M_MOUSE;tr|I6L985|I6L985_MOUSE	tr|A0A0M4KM70|A0A0M4KM70_MOUSE	3	78.272	101350000	0	0	0	7518900	0	0	0	0	0	0	0	93830000	0	0	0
DCGCKPCICTVPEVSSVFIFPPKPK	2921.39	tr|A0A0B6VMB2|A0A0B6VMB2_MOUSE;tr|A0A4U9FFL2|A0A4U9FFL2_MOUSE;tr|A0A075B5P4|A0A075B5P4_MOUSE;tr|A0A0A6YWR2|A0A0A6YWR2_MOUSE;tr|A0A0M4KM70|A0A0M4KM70_MOUSE;tr|U5LP42|U5LP42_MOUSE;sp|P01868|IGHG1_MOUSE;tr|Q99LC4|Q99LC4_MOUSE;tr|A0A0C6E3V3|A0A0C6E3V3_MOUSE;sp|P01869|IGH1M_MOUSE;tr|I6L985|I6L985_MOUSE	tr|A0A0M4KM70|A0A0M4KM70_MOUSE	3;4	102.16	2807400000	6124200	0	0	242290000	79299000	168370000	0	0	0	0	169880000	2131400000	10071000	0	0
DDDIAALVVDNGSGMCK	1778.78	sp|P60710|ACTB_MOUSE;tr|B2RRX1|B2RRX1_MOUSE;tr|Q3UAF7|Q3UAF7_MOUSE;tr|Q3UAF6|Q3UAF6_MOUSE;tr|Q3U5R4|Q3U5R4_MOUSE;tr|Q3UGS0|Q3UGS0_MOUSE;tr|Q3UA89|Q3UA89_MOUSE;tr|Q3UAA9|Q3UAA9_MOUSE;tr|Q61276|Q61276_MOUSE;tr|Q3TIJ9|Q3TIJ9_MOUSE;tr|E9Q5F4|E9Q5F4_MOUSE;tr|E9Q1F2|E9Q1F2_MOUSE;tr|E9Q2D1|E9Q2D1_MOUSE;tr|Q3UBP6|Q3UBP6_MOUSE	sp|P60710|ACTB_MOUSE	2	120.59	175490000	0	10689000	18818000	18131000	17581000	23604000	0	20028000	15532000	0	17142000	11697000	0	11482000	10787000
DDGLFSGDPNWFPK	1593.71	sp|Q9WVA4|TAGL2_MOUSE	sp|Q9WVA4|TAGL2_MOUSE	2	79.07	246110000	0	3410600	0	47651000	0	52578000	38028000	0	26572000	18176000	15300000	11910000	12044000	12660000	7776200
DDPEVQFSWFVDDVEVHTAQTQPR	2844.3	tr|A0A0M4KM70|A0A0M4KM70_MOUSE;tr|U5LP42|U5LP42_MOUSE;sp|P01868|IGHG1_MOUSE;tr|Q99LC4|Q99LC4_MOUSE;sp|P01869|IGH1M_MOUSE	tr|A0A0M4KM70|A0A0M4KM70_MOUSE	3	130.6	65444000	0	0	0	10507000	47701000	7236300	0	0	0	0	0	0	0	0	0
DELHIVEAEAMNYEGSPIK	2144.01	tr|Q5SQB0|Q5SQB0_MOUSE;tr|Q5U438|Q5U438_MOUSE;tr|Q5SQB7|Q5SQB7_MOUSE;sp|Q61937|NPM_MOUSE;tr|Q9DAY9|Q9DAY9_MOUSE;tr|Q5SQB5|Q5SQB5_MOUSE;tr|Q3U536|Q3U536_MOUSE;tr|Q3UDA7|Q3UDA7_MOUSE;tr|Q8BSZ3|Q8BSZ3_MOUSE;tr|Q5BL09|Q5BL09_MOUSE	tr|Q5SQB0|Q5SQB0_MOUSE	3	107.98	224020000	0	0	0	56339000	42622000	35893000	23827000	22727000	6631900	17277000	9630200	0	3198700	0	5873300
DEVQAMIYDDGASR	1568.68	tr|A0A3B0IP17|A0A3B0IP17_MOUSE;sp|Q8R066|C1QT4_MOUSE	tr|A0A3B0IP17|A0A3B0IP17_MOUSE	3	19.075	0	0	0	0	0	0	0	0	0	0	0	0	0	0	0	0
DFDPAINEYLQR	1479.7	tr|Q9QXC5|Q9QXC5_MOUSE;sp|Q9QXD6|F16P1_MOUSE	tr|Q9QXC5|Q9QXC5_MOUSE	2	109.42	0	0	0	0	0	0	0	0	0	0	0	0	0	0	0	0
DFPDSLPAMR	1147.53	tr|A0A571BF02|A0A571BF02_MOUSE	tr|A0A571BF02|A0A571BF02_MOUSE	2	45.081	0	0	0	0	0	0	0	0	0	0	0	0	0	0	0	0
DFPSHYGIIMK	1306.64	tr|A2ADI4|A2ADI4_MOUSE	tr|A2ADI4|A2ADI4_MOUSE	2	38.293	0	0	0	0	0	0	0	0	0	0	0	0	0	0	0	0
DFTPAAQAAFQK	1293.64	tr|A8DUK7|A8DUK7_MOUSE;tr|A8DUP0|A8DUP0_MOUSE;tr|A8DUN2|A8DUN2_MOUSE;tr|A8DUQ1|A8DUQ1_MOUSE;tr|A8DUQ5|A8DUQ5_MOUSE;tr|A8DUK4|A8DUK4_MOUSE;tr|A8DUK2|A8DUK2_MOUSE;tr|A8DUL0|A8DUL0_MOUSE;tr|A8DUL2|A8DUL2_MOUSE;tr|A8DUL7|A8DUL7_MOUSE;tr|A8DUM2|A8DUM2_MOUSE;tr|D4N6R6|D4N6R6_MUSMC;tr|A8DUP5|A8DUP5_MOUSE;tr|A8DUK0|A8DUK0_MOUSE;sp|P02088|HBB1_MOUSE;tr|A8DUP7|A8DUP7_MOUSE;tr|D0U269|D0U269_MUSMC;tr|D4N6U4|…	tr|A8DUK7|A8DUK7_MOUSE	2	89.247	81185000	2763500	2061800	2731300	3944100	3262000	34984000	9189800	9321500	1359900	1594200	0	0	1422600	0	8550300
DGETFQLMGLYGR	1485.69	tr|A2AKN8|A2AKN8_MOUSE;tr|Q9D0H8|Q9D0H8_MOUSE;tr|Q4FZE8|Q4FZE8_MOUSE;sp|P04938|MUP11_MOUSE;tr|A2BIN1|A2BIN1_MOUSE;sp|B5X0G2|MUP17_MOUSE;sp|P02762|MUP6_MOUSE;sp|P11588|MUP1_MOUSE;tr|A2CEK7|A2CEK7_MOUSE;tr|Q58ES8|Q58ES8_MOUSE;tr|A2BIN0|A2BIN0_MOUSE;tr|B8JI96|B8JI96_MOUSE;sp|P11589|MUP2_MOUSE;tr|Q8JZT0|Q8JZT0_MOUSE;tr|B5TE76|B5TE76_MOUSE;tr|B5X0G0|B5X0G0_MOUSE;sp|A2BIM8|MUP18_MOUSE;tr|A2CEK6|A2CEK6_…	tr|A2AKN8|A2AKN8_MOUSE	2	87.149	11386000	0	598690	0	0	2732400	2463400	1575700	1456100	0	0	0	0	0	1163700	1395600
DGFIDKEDLHDMLASLGK	2002.97	sp|Q3THE2|ML12B_MOUSE;sp|Q9CQ19|MYL9_MOUSE	sp|Q3THE2|ML12B_MOUSE	3;4	144.01	335400000	8370700	11109000	12596000	32003000	23037000	50809000	33623000	32375000	38658000	28776000	18096000	0	19755000	16560000	9636300
DGFNPAHVEAGLYGSR	1688.79	tr|A0A0R4J135|A0A0R4J135_MOUSE;sp|Q63836|SBP2_MOUSE;sp|P17563|SBP1_MOUSE;tr|G3UYY2|G3UYY2_MOUSE	tr|A0A0R4J135|A0A0R4J135_MOUSE	3	49.049	9091800	3109900	1288300	0	0	0	4693600	0	0	0	0	0	0	0	0	0
DGLNEAWADLLELIDTR	1942.96	sp|Q62261|SPTB2_MOUSE;tr|A0A0A0MQG2|A0A0A0MQG2_MOUSE;tr|Q3TTX2|Q3TTX2_MOUSE	sp|Q62261|SPTB2_MOUSE	2	113.35	8655300	0	0	0	0	0	3550600	3474000	0	0	0	1630800	0	0	0	0
DGQVINETSQHHDDLE	1835.79	tr|Q5FWJ3|Q5FWJ3_MOUSE;tr|Q3V2S4|Q3V2S4_MOUSE;tr|Q3U6S1|Q3U6S1_MOUSE;tr|Q3TFD9|Q3TFD9_MOUSE;sp|P20152|VIME_MOUSE;tr|Q3UAX1|Q3UAX1_MOUSE;tr|Q3UD36|Q3UD36_MOUSE	tr|Q5FWJ3|Q5FWJ3_MOUSE	3	45.723	130580000	7370900	6929300	1256700	20270000	14509000	9236200	18029000	12879000	13156000	10928000	8331200	7689800	0	0	0
DGSASGTTLLEALDCILPPTRPTDKPLR	2993.55	tr|Q58E64|Q58E64_MOUSE;tr|Q3UA81|Q3UA81_MOUSE;tr|Q3TII3|Q3TII3_MOUSE;sp|P10126|EF1A1_MOUSE;tr|D3YZ68|D3YZ68_MOUSE;tr|Q3UZQ3|Q3UZQ3_MOUSE	tr|Q58E64|Q58E64_MOUSE	3;4	65.155	41596000	41596000	0	0	0	0	0	0	0	0	0	0	0	0	0	0
DGSLEVTGQLGDVMK	1547.75	tr|Q56A16|Q56A16_MOUSE;sp|Q8CGK3|LONM_MOUSE;tr|Q3V2D0|Q3V2D0_MOUSE	tr|Q56A16|Q56A16_MOUSE	4	29.981	0	0	0	0	0	0	0	0	0	0	0	0	0	0	0	0
DIAFLEAQIYEYVEILGEQR	2398.21	tr|Q58E59|Q58E59_MOUSE;sp|Q9D554|SF3A3_MOUSE	tr|Q58E59|Q58E59_MOUSE	3	45.363	46433000	0	0	0	0	0	17905000	10695000	11064000	6768800	0	0	0	0	0	0
DICNDVLSLLEK	1417.71	sp|P63101|1433Z_MOUSE;tr|A0A2I3BQ03|A0A2I3BQ03_MOUSE	sp|P63101|1433Z_MOUSE	2	134.75	79504000	0	4359500	5129800	8468100	9889900	10394000	10170000	10636000	6079800	4230300	3784500	3052600	0	3309600	0
DILSVSDVFFQVR	1523.8	tr|B2RRD1|B2RRD1_MOUSE;tr|A0A3B2W3Z0|A0A3B2W3Z0_MOUSE;tr|B7ZNI0|B7ZNI0_MOUSE;tr|E9PZ50|E9PZ50_MOUSE;sp|P61407|TDRD6_MOUSE;tr|F2Z429|F2Z429_MOUSE	tr|B2RRD1|B2RRD1_MOUSE	4	28.327	0	0	0	0	0	0	0	0	0	0	0	0	0	0	0	0
DIPGLTDTTVPR	1283.67	tr|Q8BT09|Q8BT09_MOUSE;tr|Q5BLK1|Q5BLK1_MOUSE;tr|Q3TL53|Q3TL53_MOUSE;sp|P62754|RS6_MOUSE	tr|Q8BT09|Q8BT09_MOUSE	2	60.434	20753000	0	0	534430	1265300	0	5131000	4695200	8163000	0	0	0	0	0	963850	0
DIQMTQSPSSLSASLGER	1905.91	tr|A0A075B5K2|A0A075B5K2_MOUSE	tr|A0A075B5K2|A0A075B5K2_MOUSE	2;3	53.038	14796000	0	0	0	0	0	0	764630	0	0	0	14031000	0	0	0	0
DIQMTQTTSSLSASLGDR	1909.91	tr|A2NVF0|A2NVF0_MOUSE;tr|A2NVE9|A2NVE9_MOUSE;sp|P01645|KV5AC_MOUSE;sp|P01644|KV5AB_MOUSE;sp|P01647|KV5AE_MOUSE;tr|A0A075B5L0|A0A075B5L0_MOUSE;sp|P01643|KV5AA_MOUSE	tr|A2NVF0|A2NVF0_MOUSE	2;3	151.44	66568000	0	0	3545200	15482000	5278800	0	0	0	0	0	22864000	19398000	0	0	0
DITSDTSGDFR	1212.53	tr|A0A494BBD8|A0A494BBD8_MOUSE;tr|Q4FK88|Q4FK88_MOUSE;tr|Q4FJV4|Q4FJV4_MOUSE;tr|Q3U5N9|Q3U5N9_MOUSE;tr|B7STB7|B7STB7_MOUSE;sp|P10107|ANXA1_MOUSE;tr|Q3US43|Q3US43_MOUSE	tr|A0A494BBD8|A0A494BBD8_MOUSE	2	66.435	15374000	1360900	0	0	1807000	1570000	761190	2598300	0	1735400	1062500	0	1268700	2114300	0	1095200
DITTSVLTVNNK	1303.7	sp|Q9QXF8|GNMT_MOUSE;tr|Q5I0T9|Q5I0T9_MOUSE	sp|Q9QXF8|GNMT_MOUSE	2	60.434	11055000	0	0	0	0	0	10372000	0	682670	0	0	0	0	0	0	0
DIVHSGLAYTMER	1490.72	sp|P26443|DHE3_MOUSE;tr|Q3TSQ7|Q3TSQ7_MOUSE	sp|P26443|DHE3_MOUSE	3	44.511	1892900	0	0	0	0	0	1892900	0	0	0	0	0	0	0	0	0
DIVLTQSPASLAVSLGQR	1854.02	sp|P03977|KV3A4_MOUSE;sp|P01656|KV3A3_MOUSE;sp|P01654|KV3A1_MOUSE;sp|P01655|KV3A2_MOUSE;sp|P01668|KV3AG_MOUSE;sp|P01666|KV3AE_MOUSE;sp|P01665|KV3AD_MOUSE;sp|P01664|KV3AC_MOUSE;sp|P01660|KV3A8_MOUSE	sp|P01668|KV3AG_MOUSE	2	90.731	22162000	0	0	0	6282700	5231000	0	0	0	0	0	0	10648000	0	0	0
DIVMTQSPATLSVTPGDR	1886.94	tr|A0A075B5M7|A0A075B5M7_MOUSE;tr|A0A0M4KPD8|A0A0M4KPD8_MOUSE	tr|A0A075B5M7|A0A075B5M7_MOUSE	2;3	124.86	15159000	0	0	0	1099400	0	0	0	0	0	0	6038100	8021800	0	0	0
DIVMTQSQK	1048.52	tr|A0A075B5N7|A0A075B5N7_MOUSE;tr|A0A2S0DFH5|A0A2S0DFH5_MOUSE	tr|A0A075B5N7|A0A075B5N7_MOUSE	2	125.58	63561000	0	0	6083900	6515400	2219400	1542700	3651200	0	0	357630	10680000	24914000	7596600	0	0
DIVVQETMEDIDK	1533.72	tr|Q3UG11|Q3UG11_MOUSE;tr|Q3TUF3|Q3TUF3_MOUSE;sp|O35887|CALU_MOUSE;tr|G3V004|G3V004_MOUSE;tr|G3UWR0|G3UWR0_MOUSE;tr|Q3TQD1|Q3TQD1_MOUSE;tr|Q6XLQ8|Q6XLQ8_MOUSE;tr|Q3TL33|Q3TL33_MOUSE;tr|G3UXA8|G3UXA8_MOUSE	tr|Q3UG11|Q3UG11_MOUSE	2	83	0	0	0	0	0	0	0	0	0	0	0	0	0	0	0	0
DKGVPSR	757.408	sp|Q6UJY2|SL9C1_MOUSE	sp|Q6UJY2|SL9C1_MOUSE	1	38.133	3125700	0	0	0	0	0	0	0	0	0	0	0	0	0	3125700	0
DKQISLFYNTFTALLNPVVYSLR	2701.45	tr|Q2VPD8|Q2VPD8_MOUSE;tr|Q8VEY6|Q8VEY6_MOUSE	tr|Q2VPD8|Q2VPD8_MOUSE	3	33.833	0	0	0	0	0	0	0	0	0	0	0	0	0	0	0	0
DKSTSIRYLK	1209.67	tr|Q922W2|Q922W2_MOUSE;tr|G3X8R5|G3X8R5_MOUSE;sp|Q3UA37|QRIC1_MOUSE	tr|Q922W2|Q922W2_MOUSE	3	31.286	0	0	0	0	0	0	0	0	0	0	0	0	0	0	0	0
DLAGSIIGK	872.497	tr|Q3TL71|Q3TL71_MOUSE;tr|H3BLL4|H3BLL4_MOUSE;tr|Q5FWJ5|Q5FWJ5_MOUSE;sp|P61979|HNRPK_MOUSE;tr|Q3TUA1|Q3TUA1_MOUSE;tr|Q3U6X2|Q3U6X2_MOUSE;tr|Q3U9Q3|Q3U9Q3_MOUSE;tr|B2M1R6|B2M1R6_MOUSE;tr|Q3TG17|Q3TG17_MOUSE	tr|Q3TL71|Q3TL71_MOUSE	2	67.032	3483200	0	0	544620	1838800	0	0	0	1099800	0	0	0	0	0	0	0
DLDDFQSWLSR	1380.63	sp|Q62261|SPTB2_MOUSE;tr|A0A0A0MQG2|A0A0A0MQG2_MOUSE;tr|Q5DTR4|Q5DTR4_MOUSE	sp|Q62261|SPTB2_MOUSE	2	95.573	7257300	0	0	0	4950700	0	0	0	0	2306600	0	0	0	0	0	0
DLDFTIDLDFK	1340.65	tr|A0A140LJ68|A0A140LJ68_MOUSE;tr|A0A140LHF7|A0A140LHF7_MOUSE;tr|Q9CX58|Q9CX58_MOUSE;tr|A0A140LJ70|A0A140LJ70_MOUSE;tr|A0A171KXD3|A0A171KXD3_MOUSE;tr|Q8C2D7|Q8C2D7_MOUSE;tr|Q80WB1|Q80WB1_MOUSE;tr|Q3UIG8|Q3UIG8_MOUSE;tr|Q80WV6|Q80WV6_MOUSE;sp|Q9JIF0|ANM1_MOUSE	tr|A0A140LJ68|A0A140LJ68_MOUSE	2	83	53073000	0	0	0	0	0	10884000	9589400	5982500	5302800	6404200	2702100	0	7624700	0	4582900
DLFEDELVPLFEK	1592.8	tr|G3UWM1|G3UWM1_MOUSE;tr|G3UXJ6|G3UXJ6_MOUSE;tr|G3UZ48|G3UZ48_MOUSE;tr|G3UZI2|G3UZI2_MOUSE;tr|A0A0R4J259|A0A0R4J259_MOUSE;tr|G3V018|G3V018_MOUSE;sp|Q7TMK9|HNRPQ_MOUSE	tr|G3UWM1|G3UWM1_MOUSE	2	183.33	398830000	23254000	29019000	25035000	24063000	28946000	44786000	35802000	41441000	22723000	27527000	18166000	15859000	25928000	18871000	17407000
DLKIMVLMLTGDMQR	1762.91	tr|O88493|O88493_MOUSE;tr|J3QQ16|J3QQ16_MOUSE;tr|A0A087WS16|A0A087WS16_MOUSE;tr|E9PWQ3|E9PWQ3_MOUSE;tr|Q99K31|Q99K31_MOUSE	tr|O88493|O88493_MOUSE	2	24.343	0	0	0	0	0	0	0	0	0	0	0	0	0	0	0	0
DLLYSIDAYRSQRFK	1873.97	sp|Q8K298|ANLN_MOUSE	sp|Q8K298|ANLN_MOUSE	3	33.685	0	0	0	0	0	0	0	0	0	0	0	0	0	0	0	0
DLMVAQFSTPNLPPSLK	1856.97	tr|A0A0R4J107|A0A0R4J107_MOUSE;sp|Q8R146|APEH_MOUSE	tr|A0A0R4J107|A0A0R4J107_MOUSE	2	32.062	0	0	0	0	0	0	0	0	0	0	0	0	0	0	0	0
DLPAPIER	909.492	sp|P01863|GCAA_MOUSE;sp|P01865|GCAM_MOUSE;tr|Q5R3X4|Q5R3X4_MOUSE	sp|P01863|GCAA_MOUSE	2	124.83	36562000000	0	0	0	2668400	0	0	0	0	503590000	30538000	3199700000	16926000000	5443600000	8836400000	1619700000
DLPSPIER	925.487	sp|P01867|IGG2B_MOUSE;tr|Q5R3X8|Q5R3X8_MOUSE;tr|A0A4V6JA63|A0A4V6JA63_MOUSE;tr|A0A075B5P3|A0A075B5P3_MOUSE;tr|A0A0A6YVP0|A0A0A6YVP0_MOUSE;tr|A0A0F7R1P3|A0A0F7R1P3_MOUSE;tr|A0A0F7QZE4|A0A0F7QZE4_MOUSE;tr|Q8R3H6|Q8R3H6_MOUSE;tr|Q569X1|Q569X1_MOUSE;tr|Q91Z05|Q91Z05_MOUSE	tr|A0A4V6JA63|A0A4V6JA63_MOUSE	2	111.82	1917400000	0	4164100	124000000	109630000	99382000	49732000	7053100	0	0	17672000	1001700000	49788000	433100000	17763000	3466200
DLTDYLMK	997.479	sp|P60710|ACTB_MOUSE;tr|B2RRX1|B2RRX1_MOUSE;tr|Q3UAF7|Q3UAF7_MOUSE;tr|Q3UAF6|Q3UAF6_MOUSE;tr|Q3U5R4|Q3U5R4_MOUSE;tr|Q3UGS0|Q3UGS0_MOUSE;tr|Q3UA89|Q3UA89_MOUSE;tr|Q61276|Q61276_MOUSE;tr|Q3TIJ9|Q3TIJ9_MOUSE;tr|Q3U804|Q3U804_MOUSE;tr|Q3U939|Q3U939_MOUSE;tr|Q3UCF8|Q3UCF8_MOUSE;tr|E9Q5F4|E9Q5F4_MOUSE;tr|E9Q1F2|E9Q1F2_MOUSE;tr|G3UZ07|G3UZ07_MOUSE;tr|Q4KL81|Q4KL81_MOUSE;tr|Q3TSB7|Q3TSB7_MOUSE;sp|P63260|…	tr|Q4KL81|Q4KL81_MOUSE	2	81.784	110360000	7958500	8569000	14726000	466590	0	0	402550	0	0	14802000	16017000	13468000	11362000	12506000	10082000
DLTQMADELR	1190.56	tr|B1AUY8|B1AUY8_MOUSE;tr|Q684Q8|Q684Q8_MOUSE;tr|B1AUY7|B1AUY7_MOUSE;tr|Q540H0|Q540H0_MOUSE;sp|Q9QY36|NAA10_MOUSE	tr|B1AUY8|B1AUY8_MOUSE	2	72.485	7054800	0	0	0	2593100	0	0	0	0	0	0	0	0	0	0	4461700
DLTVLEMNR	1089.55	sp|Q8K2C7|OS9_MOUSE	sp|Q8K2C7|OS9_MOUSE	3	39.022	0	0	0	0	0	0	0	0	0	0	0	0	0	0	0	0
DLVILLYETALLSSGFSLEDPQTHANR	3001.54	tr|Q80Y52|Q80Y52_MOUSE;tr|Q3UIF3|Q3UIF3_MOUSE;sp|P07901|HS90A_MOUSE;tr|Q3TKA2|Q3TKA2_MOUSE;tr|Q3TJU7|Q3TJU7_MOUSE	tr|Q80Y52|Q80Y52_MOUSE	3;4	231.9	211870000	0	0	0	1969300	0	46170000	44331000	40840000	25263000	14342000	10192000	6688000	8716100	6235000	7123300
DLVKTMRR	1017.58	sp|Q5SWU9|ACACA_MOUSE	sp|Q5SWU9|ACACA_MOUSE	2	37.021	0	0	0	0	0	0	0	0	0	0	0	0	0	0	0	0
DLVVLLFETALLSSGFSLEDPQTHSNR	2987.52	tr|Q71LX8|Q71LX8_MOUSE;sp|P11499|HS90B_MOUSE;tr|Q811H6|Q811H6_MOUSE;tr|Q80YC2|Q80YC2_MOUSE	tr|Q71LX8|Q71LX8_MOUSE	3;4	179.16	187600000	0	0	4263500	1246300	0	59699000	23258000	43383000	18262000	26772000	7549300	3169500	0	0	0
DLYANTVLSGGTTMYPGLADR	2214.06	tr|Q9QZ83|Q9QZ83_MOUSE	tr|Q9QZ83|Q9QZ83_MOUSE	2;3	236.43	149410000	0	0	3275800	49717000	20002000	18690000	14950000	18568000	8713600	8584600	3822000	0	0	3092600	0
DLYEDELVPLFEK	1608.79	tr|A2AW41|A2AW41_MOUSE;tr|Q9CT37|Q9CT37_MOUSE;tr|F7B5B5|F7B5B5_MOUSE;tr|Q99KG1|Q99KG1_MOUSE;tr|Q3UZI0|Q3UZI0_MOUSE;tr|Q3UKV5|Q3UKV5_MOUSE;tr|Q8VHM5|Q8VHM5_MOUSE;tr|Q3UMT8|Q3UMT8_MOUSE;tr|Q3U8W9|Q3U8W9_MOUSE	tr|A2AW41|A2AW41_MOUSE	2	196.88	120160000	11598000	8503500	2242000	14975000	7327600	16148000	12846000	12111000	8773100	6143800	6276100	3548100	4468400	5201900	0
DMIPTEMQRLTK	1461.73	tr|F6ZN61|F6ZN61_MOUSE;sp|Q61210|ARHG1_MOUSE;tr|Q6KAM6|Q6KAM6_MOUSE;tr|E9PUF7|E9PUF7_MOUSE	tr|F6ZN61|F6ZN61_MOUSE	2	26.119	0	0	0	0	0	0	0	0	0	0	0	0	0	0	0	0
DNFAQDLGTLR	1248.61	sp|P03995|GFAP_MOUSE	sp|P03995|GFAP_MOUSE	2	185.6	25161000	0	0	0	0	2991700	0	22169000	0	0	0	0	0	0	0	0
DNIQGITKPAIR	1324.75	tr|B2RTM0|B2RTM0_MOUSE;sp|P62806|H4_MOUSE	tr|B2RTM0|B2RTM0_MOUSE	2;3	98.105	227590000	17325000	14848000	14968000	17398000	22303000	49044000	18570000	8265800	10413000	8317100	7980700	10340000	9043700	9692500	9081200
DNLAEDIMR	1075.5	tr|Q5FWJ3|Q5FWJ3_MOUSE;tr|Q3V2S4|Q3V2S4_MOUSE;tr|Q3U6S1|Q3U6S1_MOUSE;tr|Q3TFD9|Q3TFD9_MOUSE;sp|P20152|VIME_MOUSE;tr|A0A0A6YWC8|A0A0A6YWC8_MOUSE;tr|Q3TWV0|Q3TWV0_MOUSE;tr|Q3UAX1|Q3UAX1_MOUSE;tr|Q3UD36|Q3UD36_MOUSE;tr|A4IF59|A4IF59_MOUSE	tr|Q5FWJ3|Q5FWJ3_MOUSE	2	52.482	0	0	0	0	0	0	0	0	0	0	0	0	0	0	0	0
DNSQSILYLQMNTLR	1794.89	tr|X5J4H2|X5J4H2_MOUSE;tr|K7TD58|K7TD58_MOUSE;tr|X5J4J9|X5J4J9_MOUSE;tr|X5J5K4|X5J5K4_MOUSE;tr|K7TR54|K7TR54_MOUSE;tr|K7TRG2|K7TRG2_MOUSE;tr|X5J5G7|X5J5G7_MOUSE;tr|K7TRH7|K7TRH7_MOUSE;tr|K7TRS8|K7TRS8_MOUSE;tr|X5J5E7|X5J5E7_MOUSE;tr|K7U672|K7U672_MOUSE;tr|K7U5K6|K7U5K6_MOUSE;tr|K7TQY2|K7TQY2_MOUSE;tr|K7T942|K7T942_MOUSE;tr|A0A0A6YX91|A0A0A6YX91_MOUSE;tr|A0A075B5R3|A0A075B5R3_MOUSE;tr|X5J560|X5J56…	tr|X5J4H2|X5J4H2_MOUSE	2	88.187	2204400	0	0	0	0	0	0	0	0	0	0	2204400	0	0	0	0
DNVVTVSPYSLTHVAGPYNRWV	2473.24	sp|Q3URK3|TET1_MOUSE;tr|E9Q9Y4|E9Q9Y4_MOUSE;tr|D0VLQ4|D0VLQ4_MOUSE	sp|Q3URK3|TET1_MOUSE	3	13.872	0	0	0	0	0	0	0	0	0	0	0	0	0	0	0	0
DPSGGPVSLDFVK	1316.66	tr|Q3TQD9|Q3TQD9_MOUSE;tr|Q3TWI2|Q3TWI2_MOUSE;sp|Q99LB7|SARDH_MOUSE;tr|Q8BU72|Q8BU72_MOUSE	tr|Q3TQD9|Q3TQD9_MOUSE	2	142.07	12282000	0	0	0	0	0	11761000	0	0	0	0	520980	0	0	0	0
DQEGQDVLLFIDNIFR	1920.96	sp|P56480|ATPB_MOUSE	sp|P56480|ATPB_MOUSE	2	229.75	146270000	10265000	14993000	20384000	794620	0	17175000	11824000	12554000	12177000	11477000	6362700	1924100	10689000	8500800	7145100
DQGTYEDYVEGLR	1543.68	tr|Q642K0|Q642K0_MOUSE;sp|Q60605|MYL6_MOUSE;tr|A0A1W2P6F6|A0A1W2P6F6_MOUSE;tr|A0A1W2P7Q9|A0A1W2P7Q9_MOUSE;tr|A0A1W2P6G5|A0A1W2P6G5_MOUSE	tr|Q642K0|Q642K0_MOUSE	2	94.767	28564000	0	545850	0	9139500	5687800	4738300	1968200	1990500	930860	1413400	1192900	0	0	956720	0
DQLIVNLLK	1054.64	tr|A0A1B0GSX0|A0A1B0GSX0_MOUSE;tr|Q3TCI7|Q3TCI7_MOUSE;tr|A0A1B0GSR9|A0A1B0GSR9_MOUSE;tr|Q3TI99|Q3TI99_MOUSE;tr|Q564E2|Q564E2_MOUSE;tr|Q3UDU4|Q3UDU4_MOUSE;sp|P06151|LDHA_MOUSE;tr|A0A1B0GT41|A0A1B0GT41_MOUSE;tr|A0A1B0GSL7|A0A1B0GSL7_MOUSE;tr|D3YZQ9|D3YZQ9_MOUSE;tr|Q6NXW3|Q6NXW3_MOUSE;tr|A0A1B0GQX5|A0A1B0GQX5_MOUSE;tr|A0A1B0GRC1|A0A1B0GRC1_MOUSE;tr|A0A1B0GRS2|A0A1B0GRS2_MOUSE;tr|A0A1B0GS79|A0A1B0GS7…	tr|A0A1B0GSX0|A0A1B0GSX0_MOUSE	2	89.296	16091000	2636800	748690	478750	608630	0	9133400	0	0	0	0	1480100	0	1004800	0	0
DSSDVYSTQK	1128.49	sp|O88199|CHST3_MOUSE;tr|G5E8X5|G5E8X5_MOUSE	sp|O88199|CHST3_MOUSE	2	24.155	0	0	0	0	0	0	0	0	0	0	0	0	0	0	0	0
DSTLIMQLLR	1188.65	sp|P63101|1433Z_MOUSE;tr|Q3UA58|Q3UA58_MOUSE;sp|P68510|1433F_MOUSE;tr|Q9JJ20|Q9JJ20_MOUSE;sp|O70456|1433S_MOUSE;tr|A8IP69|A8IP69_MOUSE;sp|P61982|1433G_MOUSE;tr|Q5SS40|Q5SS40_MOUSE;sp|P62259|1433E_MOUSE;tr|Q8BPH1|Q8BPH1_MOUSE;tr|Q3V453|Q3V453_MOUSE;tr|A3KML3|A3KML3_MOUSE;sp|P68254|1433T_MOUSE;sp|Q9CQV8|1433B_MOUSE;tr|A2A5N2|A2A5N2_MOUSE	tr|Q5SS40|Q5SS40_MOUSE	2	143.12	148520000	0	4361800	5336900	23500000	5988900	22471000	20588000	16214000	6736300	8951600	11382000	6654900	7782100	3782000	4774800
DSTYSMSSTLTLTK	1533.72	tr|A0A0F7R5U8|A0A0F7R5U8_MOUSE;tr|A0A0M3KL49|A0A0M3KL49_MOUSE;tr|A0A0U5BC76|A0A0U5BC76_MOUSE;tr|I6L958|I6L958_MOUSE;tr|I6L978|I6L978_MOUSE;tr|A0A0C6EL31|A0A0C6EL31_MOUSE;tr|A0A4U9FD83|A0A4U9FD83_MOUSE;tr|A0A5H1ZRK8|A0A5H1ZRK8_MOUSE;sp|P01837|IGKC_MOUSE;tr|I6L991|I6L991_MOUSE;tr|A0A125T904|A0A125T904_MOUSE;tr|A0A0M4KEQ7|A0A0M4KEQ7_MOUSE;tr|A0A0B6VQ20|A0A0B6VQ20_MOUSE;tr|I6L9E2|I6L9E2_MOUSE;tr|Q52L…	tr|Q52L64|Q52L64_MOUSE	2;3	150.46	13978000000	11376000	16790000	94238000	1253400000	234230000	47328000	105100000	55774000	80486000	22053000	2067200000	7303700000	489930000	502520000	1693800000
DSTYSMSSTLTLTKDEYER	2226	tr|A0A0F7R5U8|A0A0F7R5U8_MOUSE;tr|A0A0M3KL49|A0A0M3KL49_MOUSE;tr|A0A0U5BC76|A0A0U5BC76_MOUSE;tr|I6L958|I6L958_MOUSE;tr|I6L978|I6L978_MOUSE;tr|A0A0C6EL31|A0A0C6EL31_MOUSE;tr|A0A4U9FD83|A0A4U9FD83_MOUSE;tr|A0A5H1ZRK8|A0A5H1ZRK8_MOUSE;sp|P01837|IGKC_MOUSE;tr|I6L991|I6L991_MOUSE;tr|A0A125T904|A0A125T904_MOUSE;tr|A0A0M4KEQ7|A0A0M4KEQ7_MOUSE;tr|A0A0B6VQ20|A0A0B6VQ20_MOUSE;tr|I6L9E2|I6L9E2_MOUSE;tr|Q52L…	tr|Q52L64|Q52L64_MOUSE	2;3	152.18	2591800000	0	5338900	0	162620000	43427000	15815000	17674000	12555000	16129000	6628700	208490000	1859300000	90618000	55194000	98051000
DSYESYGNSR	1176.47	tr|A0A2I3BRL8|A0A2I3BRL8_MOUSE;sp|Q91VM5|RMXL1_MOUSE;tr|S4R1F6|S4R1F6_MOUSE;sp|Q9WV02|RBMX_MOUSE	tr|A0A2I3BRL8|A0A2I3BRL8_MOUSE	2	189.7	33469000	0	0	0	0	0	0	31814000	1655500	0	0	0	0	0	0	0
DSYGGPPR	847.382	tr|A0A2I3BRL8|A0A2I3BRL8_MOUSE;sp|Q91VM5|RMXL1_MOUSE	tr|A0A2I3BRL8|A0A2I3BRL8_MOUSE	2	110.63	89922000	0	0	0	0	0	0	62712000	6164600	0	0	0	0	15864000	3484500	1696900
DSYVGDEAQSK	1197.52	sp|P60710|ACTB_MOUSE;tr|B2RRX1|B2RRX1_MOUSE;tr|Q3UAF7|Q3UAF7_MOUSE;tr|Q3UAF6|Q3UAF6_MOUSE;tr|Q3U5R4|Q3U5R4_MOUSE;tr|Q3UA89|Q3UA89_MOUSE;tr|Q3UAA9|Q3UAA9_MOUSE;tr|Q61276|Q61276_MOUSE;tr|Q3TIJ9|Q3TIJ9_MOUSE;tr|Q3U804|Q3U804_MOUSE;tr|Q3U939|Q3U939_MOUSE;tr|Q3UCF8|Q3UCF8_MOUSE;tr|E9Q5F4|E9Q5F4_MOUSE;tr|G3UZ07|G3UZ07_MOUSE;tr|E9Q606|E9Q606_MOUSE;tr|A1E281|A1E281_MOUSE;tr|V9GXQ2|V9GXQ2_MOUSE;tr|Q8CF71|…	tr|Q4KL81|Q4KL81_MOUSE	2	62.823	248850000	0	16627000	19495000	17243000	14293000	33360000	58671000	20799000	12764000	10652000	11954000	9414900	0	13185000	10390000
DTAPVLDSDGSYFIYSK	1876.87	sp|P01867|IGG2B_MOUSE;tr|Q5R3X7|Q5R3X7_MOUSE;tr|A0A4V6JA63|A0A4V6JA63_MOUSE;tr|A0A075B5P3|A0A075B5P3_MOUSE;tr|A0A0A6YVP0|A0A0A6YVP0_MOUSE;tr|A0A0F7R1P3|A0A0F7R1P3_MOUSE;tr|A0A0F7QZE4|A0A0F7QZE4_MOUSE;tr|Q8R3H6|Q8R3H6_MOUSE;tr|Q569X1|Q569X1_MOUSE;tr|Q91Z05|Q91Z05_MOUSE	tr|A0A4V6JA63|A0A4V6JA63_MOUSE	2	196.57	328060000	0	0	8426000	67354000	49277000	10257000	0	0	0	0	27703000	15594000	146070000	3384700	0
DTCFSTEGPNLVTR	1595.72	sp|P07724|ALBU_MOUSE;tr|Q546G4|Q546G4_MOUSE	sp|P07724|ALBU_MOUSE	2	59.198	2118100	0	0	0	0	2118100	0	0	0	0	0	0	0	0	0	0
DTDSEEEIR	1092.46	sp|P0DP28|CALM3_MOUSE;sp|P0DP27|CALM2_MOUSE;sp|P0DP26|CALM1_MOUSE;tr|Q3UKW2|Q3UKW2_MOUSE;tr|A0A3Q4EHJ0|A0A3Q4EHJ0_MOUSE;sp|Q9D6P8|CALL3_MOUSE;tr|A0A1Y7VK66|A0A1Y7VK66_MOUSE	sp|P0DP28|CALM3_MOUSE	2	93.429	40914000	2378600	2463000	2386700	5398200	4114000	4830500	3759700	2339400	2674600	2653500	2386400	2601200	0	0	2928300
DTELAEELLQWFLQEEK	2120.03	tr|F6Z1R4|F6Z1R4_MOUSE;tr|Q3TJ98|Q3TJ98_MOUSE;tr|Q8K2I5|Q8K2I5_MOUSE;tr|Q3UPJ3|Q3UPJ3_MOUSE;sp|Q68FD5|CLH1_MOUSE;tr|Q5SXR6|Q5SXR6_MOUSE;tr|Q80U89|Q80U89_MOUSE	tr|F6Z1R4|F6Z1R4_MOUSE	2;3	80.69	21452000	0	2131400	0	1503900	0	5864700	6394800	3581800	0	0	1975200	0	0	0	0
DTGILDSIGR	1045.54	tr|A0A411P8U6|A0A411P8U6_MOUSE;tr|Q5D096|Q5D096_MOUSE;tr|Q542T4|Q542T4_MOUSE;tr|Q3UGF3|Q3UGF3_MOUSE;tr|A0A498WGS3|A0A498WGS3_MOUSE;sp|P04370|MBP_MOUSE;tr|Q09J72|Q09J72_MOUSE	tr|A0A411P8U6|A0A411P8U6_MOUSE	2	131.22	300540000	0	8857600	0	11249000	15466000	11548000	37731000	87899000	0	6042600	6630400	5511800	6404300	6327800	96873000
DTKPIAATPPMPPSRPSR	1918.01	tr|D3Z763|D3Z763_MOUSE;sp|Q6AZB0|BOC_MOUSE	tr|D3Z763|D3Z763_MOUSE	3	19.553	0	0	0	0	0	0	0	0	0	0	0	0	0	0	0	0
DTNYTLNTDSLDWALYDHLMDFLADR	3117.4	sp|O35658|C1QBP_MOUSE;tr|Q8R5L1|Q8R5L1_MOUSE	sp|O35658|C1QBP_MOUSE	3	199.46	671130000	0	0	0	23766000	12254000	167560000	96108000	110390000	59477000	53353000	49739000	7697300	43657000	22015000	25102000
DTSNNQVFLK	1164.58	tr|A0A0M3KL48|A0A0M3KL48_MOUSE;tr|A0A075B5X4|A0A075B5X4_MOUSE;tr|Q58E54|Q58E54_MOUSE;tr|A0A075B678|A0A075B678_MOUSE;tr|A0A075B5X1|A0A075B5X1_MOUSE;tr|A0A075B5W4|A0A075B5W4_MOUSE;tr|A0A075B5Y0|A0A075B5Y0_MOUSE;tr|A0A0A6YXA3|A0A0A6YXA3_MOUSE;tr|A0A0G2JET1|A0A0G2JET1_MOUSE;tr|A0A0A6YY60|A0A0A6YY60_MOUSE	tr|A0A0M3KL48|A0A0M3KL48_MOUSE	2	132.08	55673000	0	0	0	0	0	0	0	0	0	0	48088000	0	7584000	0	0
DTYMHWVK	1078.49	tr|A2NW55|A2NW55_MOUSE;tr|A2NXE9|A2NXE9_MOUSE;tr|X5J4H1|X5J4H1_MOUSE;tr|X5J4H6|X5J4H6_MOUSE;tr|K7TDT9|K7TDT9_MOUSE;tr|X5J5F2|X5J5F2_MOUSE;tr|K7TH77|K7TH77_MOUSE;tr|X5J4S7|X5J4S7_MOUSE;tr|X5J4W7|X5J4W7_MOUSE;tr|K7U657|K7U657_MOUSE;tr|K7U5T7|K7U5T7_MOUSE;tr|X5J4Z3|X5J4Z3_MOUSE;tr|K7T9J8|K7T9J8_MOUSE;tr|Q5R3X1|Q5R3X1_MOUSE;tr|K7TDF9|K7TDF9_MOUSE;tr|K7TRN8|K7TRN8_MOUSE;tr|Q5R3U9|Q5R3U9_MOUSE;tr|K7TRF…	tr|A2NW55|A2NW55_MOUSE	2	74.415	3139100	0	0	0	0	0	0	0	0	0	0	3139100	0	0	0	0
DVDEIEAWISEK	1432.67	tr|B7ZWK3|B7ZWK3_MOUSE;tr|A3KGU5|A3KGU5_MOUSE;sp|P16546|SPTN1_MOUSE;tr|B9EKJ1|B9EKJ1_MOUSE;tr|B2RXX6|B2RXX6_MOUSE;tr|A3KGU7|A3KGU7_MOUSE;tr|E9Q447|E9Q447_MOUSE;tr|A3KGU9|A3KGU9_MOUSE	tr|B7ZWK3|B7ZWK3_MOUSE	2	103.22	38141000	0	0	0	7077100	0	4495700	6986800	5606300	5944100	3113500	2811200	0	0	2106000	0
DVEDEILWVGER	1458.7	sp|Q62261|SPTB2_MOUSE;tr|A0A0A0MQG2|A0A0A0MQG2_MOUSE	sp|Q62261|SPTB2_MOUSE	2	120.09	14030000	0	0	2235900	4548900	2719000	0	0	0	2290600	2235400	0	0	0	0	0
DVKGRALTAK	1057.62	sp|Q9CQU5|ZWINT_MOUSE	sp|Q9CQU5|ZWINT_MOUSE	3	52.579	0	0	0	0	0	0	0	0	0	0	0	0	0	0	0	0
DVLAEIPEQFLSYMRARGIK	2335.24	tr|Q05D94|Q05D94_MOUSE;sp|Q9DC53|CPNE8_MOUSE	tr|Q05D94|Q05D94_MOUSE	6	12.848	0	0	0	0	0	0	0	0	0	0	0	0	0	0	0	0
DVLFPGYTHLQR	1444.75	tr|Q3UUH0|Q3UUH0_MOUSE;sp|Q91YI0|ARLY_MOUSE;tr|E0CY49|E0CY49_MOUSE	tr|Q3UUH0|Q3UUH0_MOUSE	3	68.44	4305300	0	0	0	0	0	4305300	0	0	0	0	0	0	0	0	0
DVLMISLTPK	1115.63	sp|P01867|IGG2B_MOUSE;tr|Q5R3X8|Q5R3X8_MOUSE;tr|A0A4V6JA63|A0A4V6JA63_MOUSE;tr|A0A075B5P3|A0A075B5P3_MOUSE;tr|A0A0A6YVP0|A0A0A6YVP0_MOUSE;tr|A0A0F7R1P3|A0A0F7R1P3_MOUSE;tr|A0A0F7QZE4|A0A0F7QZE4_MOUSE;tr|Q8R3H6|Q8R3H6_MOUSE;tr|Q569X1|Q569X1_MOUSE;tr|Q91Z05|Q91Z05_MOUSE	tr|A0A4V6JA63|A0A4V6JA63_MOUSE	2	99.802	868540000	8131300	1202500	76192000	184500000	79263000	47806000	0	1288200	0	20418000	322830000	21586000	102160000	3151700	0
DVLTITLTPK	1099.65	tr|A0A0B6VMB2|A0A0B6VMB2_MOUSE;tr|A0A4U9FFL2|A0A4U9FFL2_MOUSE;tr|A0A075B5P4|A0A075B5P4_MOUSE;tr|A0A0A6YWR2|A0A0A6YWR2_MOUSE;tr|A0A0M4KM70|A0A0M4KM70_MOUSE;tr|U5LP42|U5LP42_MOUSE;sp|P01868|IGHG1_MOUSE;tr|Q99LC4|Q99LC4_MOUSE;tr|A0A0C6E3V3|A0A0C6E3V3_MOUSE;sp|P01869|IGH1M_MOUSE;tr|I6L985|I6L985_MOUSE	tr|A0A0M4KM70|A0A0M4KM70_MOUSE	1;2	130.75	35745000000	43039000	0	92949000	7235600000	2960400000	2602300000	172530000	9617300	50440000	65752000	8643800000	10331000000	3216500000	305650000	14909000
DVMLENFSHLVFLGFSFSK	2216.1	tr|Q7M6X5|Q7M6X5_MOUSE	tr|Q7M6X5|Q7M6X5_MOUSE	4	19.378	0	0	0	0	0	0	0	0	0	0	0	0	0	0	0	0
DVNAAIATIK	1014.57	sp|P05213|TBA1B_MOUSE;sp|P68373|TBA1C_MOUSE;sp|P68369|TBA1A_MOUSE;tr|Q3TIZ0|Q3TIZ0_MOUSE;tr|Q52L87|Q52L87_MOUSE;sp|P05214|TBA3_MOUSE;tr|Q5FW91|Q5FW91_MOUSE;tr|Q99KA2|Q99KA2_MOUSE;tr|Q9D9Y2|Q9D9Y2_MOUSE	sp|P05213|TBA1B_MOUSE	2	72.928	39125000	0	2218500	3998400	3789000	3103800	2387700	8711200	2596900	0	2580000	2719100	0	2349000	1993200	2678400
DVNFEFPEFQL	1383.63	tr|Q4FZE6|Q4FZE6_MOUSE;sp|P62082|RS7_MOUSE	tr|Q4FZE6|Q4FZE6_MOUSE	2	81.972	72382000	0	4182000	6039100	0	3192100	10439000	9316300	7161100	10397000	7234700	0	0	5955800	4131800	4333200
DVNQQEFVR	1133.55	sp|Q9CZX8|RS19_MOUSE;tr|Q5M9P3|Q5M9P3_MOUSE;tr|D3YUT3|D3YUT3_MOUSE;tr|D3YUG3|D3YUG3_MOUSE;tr|D3Z5R8|D3Z5R8_MOUSE;tr|D3Z722|D3Z722_MOUSE;tr|S4R223|S4R223_MOUSE	sp|Q9CZX8|RS19_MOUSE	2	96.253	8169600	0	0	605530	1137800	1048700	3152800	1097300	0	0	640290	487180	0	0	0	0
DVQLQESGPGLVK	1368.72	tr|Q53VR2|Q53VR2_MOUSE;tr|Q53VR3|Q53VR3_MOUSE;tr|Q53VQ8|Q53VQ8_MOUSE;tr|Q53VQ4|Q53VQ4_MOUSE;tr|Q53VQ0|Q53VQ0_MOUSE;tr|A0A0A0MQC1|A0A0A0MQC1_MOUSE;tr|Q53VQ1|Q53VQ1_MOUSE;tr|A0A2S0DFG4|A0A2S0DFG4_MOUSE;tr|A0N3V1|A0N3V1_MOUSE;tr|Q53VQ9|Q53VQ9_MOUSE;tr|Q53VQ5|Q53VQ5_MOUSE	tr|Q53VR2|Q53VR2_MOUSE	2	132.78	215150000	0	0	4531800	10818000	7962200	2776900	2125100	0	0	0	143020000	27109000	14545000	2255400	0
DYDDMSPR	997.381	tr|Q3TL71|Q3TL71_MOUSE;tr|H3BLL4|H3BLL4_MOUSE;tr|Q5FWJ5|Q5FWJ5_MOUSE;sp|P61979|HNRPK_MOUSE;tr|Q3TUA1|Q3TUA1_MOUSE;tr|Q3U6X2|Q3U6X2_MOUSE;tr|Q3U9Q3|Q3U9Q3_MOUSE;tr|B2M1R6|B2M1R6_MOUSE;tr|Q3TG17|Q3TG17_MOUSE;tr|Q3TJ38|Q3TJ38_MOUSE;tr|H3BKD0|H3BKD0_MOUSE;tr|H3BLP7|H3BLP7_MOUSE	tr|Q3TL71|Q3TL71_MOUSE	2	87.323	4061400	0	0	0	1747400	1274500	532890	506610	0	0	0	0	0	0	0	0
DYFEEYGK	1049.43	sp|O88569|ROA2_MOUSE;tr|B7ZP22|B7ZP22_MOUSE;tr|A0A0N4SUM2|A0A0N4SUM2_MOUSE	sp|O88569|ROA2_MOUSE	2	85.265	17191000	0	0	0	8351000	5271600	0	0	3568900	0	0	0	0	0	0	0
DYFEEYGKIDTIEIITDR	2219.06	sp|O88569|ROA2_MOUSE;tr|B7ZP22|B7ZP22_MOUSE;tr|A0A0N4SUM2|A0A0N4SUM2_MOUSE	sp|O88569|ROA2_MOUSE	2;3	179.39	196950000	7583900	0	26033000	26886000	10393000	30743000	5472700	23273000	31165000	17306000	9837100	0	0	0	8259900
DYIIDLSLYLFQRASKDFK	2334.23	tr|L7N451|L7N451_MOUSE;sp|Q80SU7|GVIN1_MOUSE	tr|L7N451|L7N451_MOUSE	3	23.683	0	0	0	0	0	0	0	0	0	0	0	0	0	0	0	0
DYLHGDNSDIIPTDTIK	1915.92	tr|Q8C7K4|Q8C7K4_MOUSE;tr|Q543J0|Q543J0_MOUSE;sp|P25688|URIC_MOUSE;tr|A0A0G2JG44|A0A0G2JG44_MOUSE;tr|A0A0G2JFT6|A0A0G2JFT6_MOUSE	tr|Q8C7K4|Q8C7K4_MOUSE	3	76.158	13198000	0	0	0	0	0	13198000	0	0	0	0	0	0	0	0	0
DYVFIEFCVEDSKDVNVNFEK	2595.18	sp|Q9R0Q7|TEBP_MOUSE;tr|D3Z7C6|D3Z7C6_MOUSE;tr|Q9CRH1|Q9CRH1_MOUSE	sp|Q9R0Q7|TEBP_MOUSE	3	106.03	38423000	0	0	0	0	0	10115000	13796000	4743300	3575100	2692800	3501500	0	0	0	0
EAAEQDVEK	1017.46	sp|P47963|RL13_MOUSE	sp|P47963|RL13_MOUSE	2	95.741	35672000	0	1997700	2724100	0	0	2239400	19151000	9559300	0	0	0	0	0	0	0
EAAQMDMVNDGVEDLR	1791.78	tr|A0A494B908|A0A494B908_MOUSE;tr|A0A494BAW2|A0A494BAW2_MOUSE;sp|P19157|GSTP1_MOUSE	tr|A0A494B908|A0A494B908_MOUSE	2	64.55	5255200	0	0	0	0	0	5255200	0	0	0	0	0	0	0	0	0
EADDIVNWLK	1201.6	tr|Q3TT76|Q3TT76_MOUSE;tr|Q3UDR2|Q3UDR2_MOUSE;tr|Q3URP6|Q3URP6_MOUSE;tr|Q3UJA8|Q3UJA8_MOUSE;tr|Q3UBY9|Q3UBY9_MOUSE;tr|Q3UA23|Q3UA23_MOUSE;tr|Q3U738|Q3U738_MOUSE;tr|Q3TWE3|Q3TWE3_MOUSE;tr|Q3TIM0|Q3TIM0_MOUSE;tr|Q3THC3|Q3THC3_MOUSE;tr|Q3TGS0|Q3TGS0_MOUSE;tr|Q3TF72|Q3TF72_MOUSE;sp|P09103|PDIA1_MOUSE	tr|Q3TT76|Q3TT76_MOUSE	2	88.948	101750000	0	4909500	0	8304100	8629100	19135000	13613000	10209000	8547700	7452500	9329600	5788400	5828100	0	0
EADIDGDGQVNYEEFVQMMTAK	2489.07	sp|P0DP28|CALM3_MOUSE;sp|P0DP27|CALM2_MOUSE;sp|P0DP26|CALM1_MOUSE;tr|Q3UKW2|Q3UKW2_MOUSE;tr|A0A3Q4EHJ0|A0A3Q4EHJ0_MOUSE;tr|G3UX57|G3UX57_MOUSE	sp|P0DP28|CALM3_MOUSE	2;3	221.59	111740000	0	0	0	31072000	20016000	17608000	17264000	15281000	8085200	0	2418900	0	0	0	0
EAEAAIYHLQLFEELR	1930.98	sp|P52480|KPYM_MOUSE	sp|P52480|KPYM_MOUSE	3	114.59	49004000	21422000	4234300	4003000	6957200	2902300	2815500	2634700	0	2358900	0	1676000	0	0	0	0
EAEAAIYHLQLFEELRR	2087.08	sp|P52480|KPYM_MOUSE	sp|P52480|KPYM_MOUSE	4	32.688	17221000	0	0	0	13400000	3821000	0	0	0	0	0	0	0	0	0	0
EAFQEALAAAGDK	1319.64	sp|P10639|THIO_MOUSE	sp|P10639|THIO_MOUSE	2	80.763	16175000	8143100	3325000	1833100	0	0	2873500	0	0	0	0	0	0	0	0	0
EAFQLFDR	1024.5	tr|Q642K0|Q642K0_MOUSE;sp|Q60605|MYL6_MOUSE;tr|A0A1W2P6F6|A0A1W2P6F6_MOUSE;tr|A0A1W2P7Q9|A0A1W2P7Q9_MOUSE;tr|Q3TIG9|Q3TIG9_MOUSE;tr|B0LAC7|B0LAC7_MOUSE	tr|Q642K0|Q642K0_MOUSE	2	86.953	39149000	1897600	1057300	1257000	7617400	5412100	3966800	2945700	3025300	2051500	2023900	1780100	2172600	1374900	1394000	1172100
EAFSLFDKDGDGTITTK	1843.88	sp|P0DP28|CALM3_MOUSE;sp|P0DP27|CALM2_MOUSE;sp|P0DP26|CALM1_MOUSE;tr|Q3UKW2|Q3UKW2_MOUSE	sp|P0DP28|CALM3_MOUSE	3	46.873	107140000	2150700	2715700	4343800	20640000	13751000	15234000	8798400	8188700	6902400	6731700	6632200	0	4953600	6096500	0
EALTYDGALLGDR	1392.69	tr|Q3TG58|Q3TG58_MOUSE;tr|Q80U88|Q80U88_MOUSE;tr|Q564E5|Q564E5_MOUSE;tr|Q3V244|Q3V244_MOUSE;sp|Q9WUK2|IF4H_MOUSE	tr|Q3TG58|Q3TG58_MOUSE	2	71.221	18591000	0	0	0	3697400	3265500	3058300	1677500	0	1131300	5760900	0	0	0	0	0
EAYNLGVR	920.472	sp|O35490|BHMT1_MOUSE	sp|O35490|BHMT1_MOUSE	2	104.11	26449000	0	0	0	0	0	25020000	0	0	0	0	1428900	0	0	0	0
ECPPCAAPDLLGGPSVFIFPPK	2368.16	tr|A0A0E4B366|A0A0E4B366_MOUSE;tr|A0A4U9FGA5|A0A4U9FGA5_MOUSE;tr|A0A0A6YY53|A0A0A6YY53_MOUSE;tr|F6TQW2|F6TQW2_MOUSE;tr|Q58E56|Q58E56_MOUSE;tr|Q9D8L4|Q9D8L4_MOUSE	tr|Q58E56|Q58E56_MOUSE	2;3	82.651	114210000	0	0	0	80883000	25211000	0	0	0	0	0	0	8119900	0	0	0
EDAANNYAR	1022.44	sp|P05213|TBA1B_MOUSE;sp|P68373|TBA1C_MOUSE;sp|P68369|TBA1A_MOUSE;tr|Q3TIZ0|Q3TIZ0_MOUSE;tr|Q52L87|Q52L87_MOUSE;sp|P05214|TBA3_MOUSE;tr|Q5FW91|Q5FW91_MOUSE;sp|P68368|TBA4A_MOUSE;tr|A0A0A0MQA5|A0A0A0MQA5_MOUSE;tr|A0A2R8VHF3|A0A2R8VHF3_MOUSE;sp|Q9JJZ2|TBA8_MOUSE;tr|O89052|O89052_MOUSE;tr|A0A087WQS4|A0A087WQS4_MOUSE;tr|A0A087WRB4|A0A087WRB4_MOUSE	sp|P05213|TBA1B_MOUSE	2	124.83	63333000	0	2343200	4382800	6714100	5637500	7292900	19660000	2772900	4187300	2814600	3982500	0	0	0	3545700
EDQTEYLEER	1310.56	tr|Q71LX8|Q71LX8_MOUSE;sp|P11499|HS90B_MOUSE;tr|Q80Y52|Q80Y52_MOUSE;tr|Q3UIF3|Q3UIF3_MOUSE;sp|P07901|HS90A_MOUSE;tr|Q3TKA2|Q3TKA2_MOUSE;tr|Q3TKB9|Q3TKB9_MOUSE;tr|Q8C5U3|Q8C5U3_MOUSE;tr|Q3TKG0|Q3TKG0_MOUSE;tr|A0PJ91|A0PJ91_MOUSE;tr|Q3TJU7|Q3TJU7_MOUSE;tr|Q8C2A9|Q8C2A9_MOUSE;tr|B7ZC50|B7ZC50_MOUSE	tr|Q71LX8|Q71LX8_MOUSE	2	142.92	52615000	0	4410600	4976800	15329000	9143700	445750	6881700	2662200	4342800	0	0	0	0	2232400	2190400
EDTEEHHLR	1164.52	sp|O88569|ROA2_MOUSE;tr|B7ZP22|B7ZP22_MOUSE;tr|A0A0N4SUM2|A0A0N4SUM2_MOUSE;tr|Q3U7F3|Q3U7F3_MOUSE;tr|Q3TIK8|Q3TIK8_MOUSE;sp|P49312|ROA1_MOUSE;tr|Q5EBP8|Q5EBP8_MOUSE;tr|Q3UK83|Q3UK83_MOUSE;tr|Q3TFB1|Q3TFB1_MOUSE	sp|O88569|ROA2_MOUSE	3	54.416	104320000	12627000	11218000	7887000	24641000	933400	0	19801000	330710	0	9115200	4809600	7243400	0	5711200	0
EDTEEYNLR	1167.5	tr|Q6P6I7|Q6P6I7_MOUSE;tr|A2AL12|A2AL12_MOUSE;tr|Q5FB19|Q5FB19_MOUSE;tr|Q3UZG3|Q3UZG3_MOUSE;sp|Q8BG05|ROA3_MOUSE;tr|Q6PFA7|Q6PFA7_MOUSE;tr|B2RXM2|B2RXM2_MOUSE;tr|Q0VG47|Q0VG47_MOUSE;tr|Q5U3M2|Q5U3M2_MOUSE;tr|Q58E39|Q58E39_MOUSE	tr|Q6P6I7|Q6P6I7_MOUSE	2	112.17	18869000	0	0	2250900	1882300	2315100	1460300	3673100	4355700	968050	960220	1003100	0	0	0	0
EDYMTDLR	1041.44	tr|Q8C214|Q8C214_MOUSE;tr|F8WGT2|F8WGT2_MOUSE;sp|Q8BRG8|TM209_MOUSE	tr|Q8C214|Q8C214_MOUSE	3	32.841	0	0	0	0	0	0	0	0	0	0	0	0	0	0	0	0
EDYNSTLR	996.451	sp|P01863|GCAA_MOUSE;sp|P01865|GCAM_MOUSE;tr|Q5R3X4|Q5R3X4_MOUSE;tr|Q66K04|Q66K04_MOUSE;tr|Q569W9|Q569W9_MOUSE;tr|Q505N9|Q505N9_MOUSE;tr|Q6PF95|Q6PF95_MOUSE;tr|Q6PJB2|Q6PJB2_MOUSE;tr|Q6PIP8|Q6PIP8_MOUSE;tr|Q6PJA7|Q6PJA7_MOUSE;tr|A0A0E4B366|A0A0E4B366_MOUSE;tr|A0A4U9FGA5|A0A4U9FGA5_MOUSE;tr|A0A0A6YY53|A0A0A6YY53_MOUSE;tr|F6TQW2|F6TQW2_MOUSE;sp|P01864|GCAB_MOUSE;tr|Q58E56|Q58E56_MOUSE;tr|Q9D8L4|Q9D…	tr|Q6PJA7|Q6PJA7_MOUSE	2	111.82	80966000	0	0	0	0	0	0	0	0	0	0	12731000	40119000	10820000	17296000	0
EEAESTLQSFR	1295.6	tr|Q5FWJ3|Q5FWJ3_MOUSE;tr|Q3V2S4|Q3V2S4_MOUSE;tr|Q3U6S1|Q3U6S1_MOUSE;tr|Q3TFD9|Q3TFD9_MOUSE;sp|P20152|VIME_MOUSE;tr|A0A0A6YWC8|A0A0A6YWC8_MOUSE;tr|Q3TWV0|Q3TWV0_MOUSE;tr|Q3UAX1|Q3UAX1_MOUSE;tr|Q3UD36|Q3UD36_MOUSE;tr|A4IF59|A4IF59_MOUSE	tr|Q5FWJ3|Q5FWJ3_MOUSE	2	123.86	50425000	0	4100700	0	9167400	0	4142200	7755600	4023400	2091000	0	0	0	10632000	4191300	4321600
EEASDYLELDTIK	1524.72	tr|Q91V38|Q91V38_MOUSE;tr|Q3UBU0|Q3UBU0_MOUSE;tr|Q3UAD6|Q3UAD6_MOUSE;sp|P08113|ENPL_MOUSE;tr|Q3TUD6|Q3TUD6_MOUSE;tr|Q8CCY5|Q8CCY5_MOUSE;tr|Q8C2R2|Q8C2R2_MOUSE	tr|Q91V38|Q91V38_MOUSE	2	104.79	37886000	1895800	1776900	1512400	9617100	4780700	4199200	2673800	1998900	1866900	1615200	2527900	0	2089900	0	1331300
EEDTSGYR	955.388	sp|E9Q557|DESP_MOUSE	sp|E9Q557|DESP_MOUSE	2	107.59	20941000	0	0	0	0	1993300	0	8281000	0	0	0	0	0	10667000	0	0
EEEIAALVIDNGSGMCK	1834.84	tr|Q4KL81|Q4KL81_MOUSE;tr|Q3TSB7|Q3TSB7_MOUSE;sp|P63260|ACTG_MOUSE;tr|Q3UD81|Q3UD81_MOUSE;tr|G3UYG0|G3UYG0_MOUSE;tr|B1ATY1|B1ATY1_MOUSE;tr|Q9QZ83|Q9QZ83_MOUSE	tr|Q4KL81|Q4KL81_MOUSE	2	121.28	35242000	0	0	0	7875000	2642300	7404900	5639600	5515300	3151600	3013300	0	0	0	0	0
EEIAEYR	908.424	tr|A0A0R4J036|A0A0R4J036_MOUSE;sp|P08553|NFM_MOUSE;tr|D3YZ35|D3YZ35_MOUSE	tr|A0A0R4J036|A0A0R4J036_MOUSE	2	108.24	41320000	0	0	0	7925000	0	0	0	0	0	0	0	0	20916000	7239800	5239400
EEIVDKYDLFVGSQATDFGEALVR	2700.33	tr|Q3UG11|Q3UG11_MOUSE;tr|Q3TUF3|Q3TUF3_MOUSE;sp|O35887|CALU_MOUSE;tr|G3V004|G3V004_MOUSE;tr|Q6XLQ8|Q6XLQ8_MOUSE;tr|Q3TL33|Q3TL33_MOUSE;tr|G3UXA3|G3UXA3_MOUSE;tr|G3UWV3|G3UWV3_MOUSE	tr|Q3UG11|Q3UG11_MOUSE	3	132.65	89102000	0	0	0	17743000	0	15647000	15775000	15000000	10162000	8668800	0	0	0	0	6106200
EELEEVIKDI	1215.62	tr|Q3UPK6|Q3UPK6_MOUSE;tr|Q3TUX3|Q3TUX3_MOUSE;tr|Q3TUI9|Q3TUI9_MOUSE;sp|Q9Z2U1|PSA5_MOUSE	tr|Q3UPK6|Q3UPK6_MOUSE	2	79.893	38298000	0	3476700	4608200	4388000	4418000	6212700	0	3121700	4612400	4113000	3347400	0	0	0	0
EEQFNSTFR	1156.51	tr|A0A0M4KM70|A0A0M4KM70_MOUSE;tr|U5LP42|U5LP42_MOUSE;sp|P01868|IGHG1_MOUSE;tr|Q99LC4|Q99LC4_MOUSE;sp|P01869|IGH1M_MOUSE;tr|A0A4E9G461|A0A4E9G461_MOUSE;tr|I6L985|I6L985_MOUSE	tr|A0A0M4KM70|A0A0M4KM70_MOUSE	2	91.318	57250000	0	0	0	4369700	1750500	3704400	0	0	0	0	18719000	20115000	7019500	0	1571400
EESAADWALYTYEDGSDDLK	2276.96	tr|Q3TRK3|Q3TRK3_MOUSE;tr|A0A0R4J1E3|A0A0R4J1E3_MOUSE;sp|Q9QXS6|DREB_MOUSE	tr|Q3TRK3|Q3TRK3_MOUSE	2	184.76	31204000	0	0	0	7924100	4399600	5135700	6631600	4093200	3019500	0	0	0	0	0	0
EESFGPIMIISR	1377.7	sp|Q8R0Y6|AL1L1_MOUSE;tr|Q8BLE0|Q8BLE0_MOUSE	sp|Q8R0Y6|AL1L1_MOUSE	2	61.213	4540200	0	0	0	0	0	4540200	0	0	0	0	0	0	0	0	0
EEVLLPLDNPYGK	1485.77	tr|Q8C7K4|Q8C7K4_MOUSE;tr|Q543J0|Q543J0_MOUSE;sp|P25688|URIC_MOUSE	tr|Q8C7K4|Q8C7K4_MOUSE	2	78.655	0	0	0	0	0	0	0	0	0	0	0	0	0	0	0	0
EFEPLLNWMK	1305.64	tr|Q91V38|Q91V38_MOUSE;tr|Q3UBU0|Q3UBU0_MOUSE;tr|Q3UAD6|Q3UAD6_MOUSE;sp|P08113|ENPL_MOUSE;tr|Q3TUD6|Q3TUD6_MOUSE;tr|Q8CCY5|Q8CCY5_MOUSE;tr|F7C312|F7C312_MOUSE	tr|Q91V38|Q91V38_MOUSE	2	66.073	0	0	0	0	0	0	0	0	0	0	0	0	0	0	0	0
EFPGFLENQKDPLAVDK	1945.98	tr|Q3UF30|Q3UF30_MOUSE;tr|Q3TC45|Q3TC45_MOUSE;sp|P08207|S10AA_MOUSE	tr|Q3UF30|Q3UF30_MOUSE	3	70.117	110810000	0	0	3950500	30108000	14590000	16700000	0	8751700	0	6677400	7743200	8930200	4809100	4530700	4022200
EGDVLTLLESER	1359.69	tr|G3UYV7|G3UYV7_MOUSE;tr|Q059I1|Q059I1_MOUSE;sp|P62858|RS28_MOUSE	tr|G3UYV7|G3UYV7_MOUSE	2	132.32	170570000	0	7798900	12443000	17499000	15334000	22951000	23036000	20056000	0	14641000	12902000	13509000	0	10397000	0
EGIPALDNFLDKL	1443.76	sp|P58252|EF2_MOUSE;tr|Q3UMI7|Q3UMI7_MOUSE;tr|Q3UDC8|Q3UDC8_MOUSE;tr|Q3UBL9|Q3UBL9_MOUSE;tr|Q3TWX1|Q3TWX1_MOUSE;tr|Q3TK17|Q3TK17_MOUSE;tr|Q3TX47|Q3TX47_MOUSE;tr|Q6P9L9|Q6P9L9_MOUSE;tr|Q3TLB1|Q3TLB1_MOUSE;tr|Q3TJZ1|Q3TJZ1_MOUSE;tr|Q8BMA8|Q8BMA8_MOUSE;tr|Q3TW58|Q3TW58_MOUSE;tr|Q3UZ14|Q3UZ14_MOUSE;tr|Q8C153|Q8C153_MOUSE;tr|Q3TSK4|Q3TSK4_MOUSE;tr|Q61509|Q61509_MOUSE;tr|Q3TPG2|Q3TPG2_MOUSE;tr|Q99LT6|Q…	sp|P58252|EF2_MOUSE	2	150.1	86930000	9526500	7626400	6688400	2851100	19722000	12445000	0	0	6802600	0	5266800	4953600	3612400	4292600	3142800
EGLEETLR	945.477	tr|Q05DD2|Q05DD2_MOUSE;sp|P08551|NFL_MOUSE	tr|Q05DD2|Q05DD2_MOUSE	2	95.531	34726000	0	0	2888300	958790	0	0	7261500	5234900	0	1511600	1263000	7725300	0	1558100	6324700
EGMNIVEAMER	1277.57	tr|Q5SVY2|Q5SVY2_MOUSE;tr|Q3UAJ1|Q3UAJ1_MOUSE;tr|Q3TE63|Q3TE63_MOUSE;sp|P17742|PPIA_MOUSE;tr|A0A1L1SST0|A0A1L1SST0_MOUSE;tr|Q9CZK9|Q9CZK9_MOUSE	tr|Q5SVY2|Q5SVY2_MOUSE	2	60.398	69053000	1960000	2349600	2604900	12323000	8855000	6964000	6438100	4437600	4409000	3480400	3504200	3181400	1461800	4368700	2714600
EGREIKYYK	1184.62	tr|A0A0B4J1L6|A0A0B4J1L6_MOUSE;sp|Q8CDK2|CBPC2_MOUSE	tr|A0A0B4J1L6|A0A0B4J1L6_MOUSE	3	19.315	0	0	0	0	0	0	0	0	0	0	0	0	0	0	0	0
EGSPGAEGSPGR	1099.49	sp|P11087|CO1A1_MOUSE;tr|Q99LL6|Q99LL6_MOUSE	sp|P11087|CO1A1_MOUSE	2	71.451	35928000	2248200	2449300	1812600	1489400	0	0	2244200	0	1219100	1327400	2522300	0	20616000	0	0
EHALLAYTLGVK	1313.73	tr|Q58E64|Q58E64_MOUSE;tr|Q3UA81|Q3UA81_MOUSE;tr|Q3TII3|Q3TII3_MOUSE;sp|P10126|EF1A1_MOUSE;tr|D3YZ68|D3YZ68_MOUSE;tr|D3Z3I8|D3Z3I8_MOUSE;sp|P62631|EF1A2_MOUSE;tr|Q3UZQ3|Q3UZQ3_MOUSE	tr|Q58E64|Q58E64_MOUSE	2;3	62.694	14374000	998300	1290700	864740	2941500	2031600	5058700	731440	0	456830	0	0	0	0	0	0
EHLMLEEELR	1297.63	sp|E9Q557|DESP_MOUSE;tr|Q9CV95|Q9CV95_MOUSE	sp|E9Q557|DESP_MOUSE	3	34.087	1326300	0	0	0	0	1326300	0	0	0	0	0	0	0	0	0	0
EHPWEVMPDLYFYRDPEEIEKEEQAAAEK	3577.63	tr|B2CY77|B2CY77_MOUSE;sp|P14206|RSSA_MOUSE	tr|B2CY77|B2CY77_MOUSE	5	15.519	13986000	9155000	0	4830900	0	0	0	0	0	0	0	0	0	0	0	0
EIADGLCLEVEGK	1431.69	sp|P63028|TCTP_MOUSE	sp|P63028|TCTP_MOUSE	2	81.017	17540000	0	0	0	7913200	3884600	0	2441600	1917800	0	1383100	0	0	0	0	0
EIEAEIQALR	1170.62	tr|A0A0R4J036|A0A0R4J036_MOUSE;sp|P08553|NFM_MOUSE;tr|D3YZ35|D3YZ35_MOUSE	tr|A0A0R4J036|A0A0R4J036_MOUSE	2	138.54	40260000	3716400	0	0	17552000	1104000	0	1184600	0	0	0	16703000	0	0	0	0
EIEIDIEPTDK	1300.64	sp|P29595|NEDD8_MOUSE;tr|Q3UI46|Q3UI46_MOUSE;tr|A0A2I3BRG0|A0A2I3BRG0_MOUSE	sp|P29595|NEDD8_MOUSE	2	78.939	14248000	0	0	0	3564600	7178100	0	0	0	0	971770	1261000	0	0	1272400	0
EIEIDIEPTDKVER	1684.85	sp|P29595|NEDD8_MOUSE;tr|Q3UI46|Q3UI46_MOUSE	sp|P29595|NEDD8_MOUSE	3	77.776	45370000	1802300	1598400	2261300	8784700	5320600	4767900	4389200	3253000	2724100	2603800	3109800	2110200	0	2644600	0
EIGHLKSK	910.524	tr|A0A1B0GSG7|A0A1B0GSG7_MOUSE	tr|A0A1B0GSG7|A0A1B0GSG7_MOUSE	1	34.892	0	0	0	0	0	0	0	0	0	0	0	0	0	0	0	0
EIIDLVLDR	1084.61	sp|P05213|TBA1B_MOUSE;sp|P68373|TBA1C_MOUSE;sp|P68369|TBA1A_MOUSE;tr|Q3TIZ0|Q3TIZ0_MOUSE;tr|Q52L87|Q52L87_MOUSE;tr|Q99KA2|Q99KA2_MOUSE;tr|A0A2R8VHF3|A0A2R8VHF3_MOUSE	sp|P05213|TBA1B_MOUSE	2	136.8	315040000	38621000	51601000	55810000	61664000	27483000	0	2496900	57369000	1264000	550470	3524500	0	14653000	0	0
EIIVTDYTPQNLQELQK	2031.05	sp|P40936|INMT_MOUSE	sp|P40936|INMT_MOUSE	2	154.28	11765000	0	0	0	0	0	11765000	0	0	0	0	0	0	0	0	0
EIQTAVR	815.45	tr|Q921L4|Q921L4_MOUSE;tr|Q8CBB6|Q8CBB6_MOUSE;sp|Q64478|H2B1H_MOUSE;sp|Q6ZWY9|H2B1C_MOUSE;sp|Q8CGP1|H2B1K_MOUSE;tr|B2RVD5|B2RVD5_MOUSE;sp|P10853|H2B1F_MOUSE;sp|Q8CGP2|H2B1P_MOUSE;tr|B2RTK3|B2RTK3_MOUSE;sp|Q64525|H2B2B_MOUSE;tr|A0JLV3|A0JLV3_MOUSE;sp|Q64475|H2B1B_MOUSE;sp|P10854|H2B1M_MOUSE;sp|P70696|H2B1A_MOUSE;tr|A0JNS9|A0JNS9_MOUSE	tr|Q921L4|Q921L4_MOUSE	2	82.305	0	0	0	0	0	0	0	0	0	0	0	0	0	0	0	0
EISGIINAQASPK	1326.71	tr|Q3TJI8|Q3TJI8_MOUSE;tr|Q4JHD9|Q4JHD9_MOUSE;sp|P50172|DHI1_MOUSE	tr|Q3TJI8|Q3TJI8_MOUSE	2	68.132	4874300	1397200	0	0	0	0	3477100	0	0	0	0	0	0	0	0	0
EITALAPSTMK	1160.61	sp|P60710|ACTB_MOUSE;tr|B2RRX1|B2RRX1_MOUSE;tr|Q3UAF7|Q3UAF7_MOUSE;tr|Q3UAF6|Q3UAF6_MOUSE;tr|Q3U5R4|Q3U5R4_MOUSE;tr|Q3UGS0|Q3UGS0_MOUSE;tr|Q3UA89|Q3UA89_MOUSE;tr|Q3UAA9|Q3UAA9_MOUSE;tr|Q61276|Q61276_MOUSE;tr|Q3TIJ9|Q3TIJ9_MOUSE;tr|Q3U804|Q3U804_MOUSE;tr|Q3U939|Q3U939_MOUSE;tr|Q3UCF8|Q3UCF8_MOUSE;tr|E9Q1F2|E9Q1F2_MOUSE;tr|Q99NC5|Q99NC5_MOUSE;tr|F8WGM8|F8WGM8_MOUSE;tr|Q4KL81|Q4KL81_MOUSE;tr|Q3TSB7|…	tr|Q4KL81|Q4KL81_MOUSE	2	87.149	332220000	13471000	13925000	19195000	11444000	12087000	22867000	110200000	47190000	14332000	13209000	17341000	12282000	0	12155000	12517000
EIVGTLLGFDDFVNMVLEDVTEFEITPEGR	3383.65	sp|P62322|LSM5_MOUSE	sp|P62322|LSM5_MOUSE	3	63.803	2752800	0	0	0	2752800	0	0	0	0	0	0	0	0	0	0	0
EIVLTQSPAITAASLGQK	1826.01	sp|P01679|KV6A5_MOUSE;sp|P01678|KV6A4_MOUSE;sp|P01677|KV6A3_MOUSE;sp|P01676|KV6A2_MOUSE;sp|P01675|KV6A1_MOUSE	sp|P01679|KV6A5_MOUSE	2	182.02	13891000	0	0	0	0	0	0	0	0	0	0	13891000	0	0	0	0
EIVLTQSPALMAASPGEK	1840.96	tr|A0A075B677|A0A075B677_MOUSE	tr|A0A075B677|A0A075B677_MOUSE	2	178.58	19169000	0	0	0	0	0	0	0	0	0	0	14628000	4540800	0	0	0
EIVVLETLEDIDK	1514.81	sp|Q05186|RCN1_MOUSE	sp|Q05186|RCN1_MOUSE	2	143.24	91934000	0	0	0	4728100	4593200	15865000	15820000	8955400	7145200	9595100	5379200	0	8975700	5940200	4936400
EKGSVMIQNNAYAVAVANYAPNLSK	2651.34	tr|Q8C8J1|Q8C8J1_MOUSE;tr|Q544G1|Q544G1_MOUSE;sp|P26048|GBRA2_MOUSE	tr|Q8C8J1|Q8C8J1_MOUSE	4	19.324	0	0	0	0	0	0	0	0	0	0	0	0	0	0	0	0
EKIEAELQDICNDVLELLDK	2386.19	sp|Q9CQV8|1433B_MOUSE;tr|A2A5N2|A2A5N2_MOUSE;tr|A2A5N1|A2A5N1_MOUSE	sp|Q9CQV8|1433B_MOUSE	3	136.81	139210000	0	4333900	11462000	0	0	37700000	0	0	25729000	21251000	18279000	9312300	0	0	11148000
EKKMEDLR	1047.54	tr|Q8BNH4|Q8BNH4_MOUSE;tr|Q3UHC4|Q3UHC4_MOUSE;tr|Q3UFZ8|Q3UFZ8_MOUSE;sp|Q61771|KIF3B_MOUSE;tr|Q80U27|Q80U27_MOUSE	tr|Q8BNH4|Q8BNH4_MOUSE	2	74.415	29394000	0	0	0	0	0	14706000	0	0	0	0	0	14687000	0	0	0
ELAEDGYSGVEVR	1422.66	tr|A0A140LI77|A0A140LI77_MOUSE;tr|D3YV43|D3YV43_MOUSE;tr|Q9D0A2|Q9D0A2_MOUSE;tr|Q9CZP6|Q9CZP6_MOUSE;tr|Q5YLW3|Q5YLW3_MOUSE;tr|Q3UK56|Q3UK56_MOUSE;tr|Q3UCL7|Q3UCL7_MOUSE;sp|P62908|RS3_MOUSE	tr|A0A140LI77|A0A140LI77_MOUSE	2	83.397	11225000	2252800	1337600	0	0	0	4357500	1735000	1541700	0	0	0	0	0	0	0
ELAPYDENWFYTR	1702.76	sp|Q9CZX8|RS19_MOUSE;tr|Q5M9P3|Q5M9P3_MOUSE;tr|D3YUT3|D3YUT3_MOUSE;tr|D3YUG3|D3YUG3_MOUSE;tr|D3Z5R8|D3Z5R8_MOUSE;tr|D3Z722|D3Z722_MOUSE;tr|S4R223|S4R223_MOUSE	sp|Q9CZX8|RS19_MOUSE	2	90.653	56231000	0	0	0	10052000	4810700	13198000	7160300	6685500	5846100	4660300	3818800	0	0	0	0
ELASQPDVDGFLVGGASLKPEFVDIINAK	3028.58	sp|P17751|TPIS_MOUSE;tr|H7BXC3|H7BXC3_MOUSE	sp|P17751|TPIS_MOUSE	3	120.85	57648000	0	0	0	0	10877000	17336000	0	10517000	7708700	8471400	0	0	0	0	2738800
ELDALDANDELTPLGR	1740.85	sp|O70133|DHX9_MOUSE;tr|A0A087WPL5|A0A087WPL5_MOUSE;tr|E9QNN1|E9QNN1_MOUSE	sp|O70133|DHX9_MOUSE	2	88.338	16272000	0	2139000	2831000	0	0	0	3261100	3265000	2708000	2067500	0	0	0	0	0
ELEEIVQPIISK	1396.78	tr|Q3U9G2|Q3U9G2_MOUSE;tr|Q3TWF2|Q3TWF2_MOUSE;tr|Q3TKF8|Q3TKF8_MOUSE;tr|Q3TI47|Q3TI47_MOUSE;sp|P20029|BIP_MOUSE;tr|Q9DC41|Q9DC41_MOUSE;tr|Q3U6V3|Q3U6V3_MOUSE	tr|Q3U9G2|Q3U9G2_MOUSE	2	105.98	96972000	3165200	2185500	2612200	20200000	10132000	13442000	7804300	7449500	5138300	4505300	5963500	4609900	3351200	3033800	3379900
ELGEYGLQAYTEVK	1598.78	tr|Q544B1|Q544B1_MOUSE;tr|Q3UJW1|Q3UJW1_MOUSE;tr|Q3U9J7|Q3U9J7_MOUSE;tr|Q3U6I3|Q3U6I3_MOUSE;tr|Q3TVM2|Q3TVM2_MOUSE;sp|P47738|ALDH2_MOUSE;tr|A0A0G2JFQ0|A0A0G2JFQ0_MOUSE;tr|A0A0G2JF60|A0A0G2JF60_MOUSE	tr|Q544B1|Q544B1_MOUSE	2	110.08	4110200	0	0	0	0	0	4110200	0	0	0	0	0	0	0	0	0
ELGVGLALR	926.555	sp|Q05816|FABP5_MOUSE;tr|Q497I3|Q497I3_MOUSE;tr|Q3TLH6|Q3TLH6_MOUSE	sp|Q05816|FABP5_MOUSE	2	71.342	36024000	2489100	0	0	0	0	0	13546000	0	0	6154500	4277700	7142900	2414200	0	0
ELISNASDALDK	1274.64	tr|Q71LX8|Q71LX8_MOUSE;sp|P11499|HS90B_MOUSE;tr|D3Z1R1|D3Z1R1_MOUSE;tr|E9PX27|E9PX27_MOUSE;tr|Q91V38|Q91V38_MOUSE;tr|Q3UBU0|Q3UBU0_MOUSE;tr|Q3UAD6|Q3UAD6_MOUSE;sp|P08113|ENPL_MOUSE;tr|Q8C2R2|Q8C2R2_MOUSE	tr|Q71LX8|Q71LX8_MOUSE	2	61.353	53696000	7465600	0	5364300	8052700	5563700	8299700	2949100	2994000	3140400	2899800	0	0	0	2721000	4245300
ELISNSSDALDK	1290.63	tr|Q80Y52|Q80Y52_MOUSE;tr|Q3UIF3|Q3UIF3_MOUSE;sp|P07901|HS90A_MOUSE;tr|Q3TKB9|Q3TKB9_MOUSE;tr|Q8C5U3|Q8C5U3_MOUSE;tr|Q3TKG0|Q3TKG0_MOUSE;tr|A0PJ91|A0PJ91_MOUSE;tr|Q8C2A9|Q8C2A9_MOUSE;tr|B7ZC50|B7ZC50_MOUSE;tr|A2A6A2|A2A6A2_MOUSE;tr|B7ZC49|B7ZC49_MOUSE	tr|Q80Y52|Q80Y52_MOUSE	2	61.353	28794000	3143100	2639400	2477900	6252600	2590100	1662000	2503400	1752500	1710800	1967000	688770	0	0	1406700	0
ELQPGGVK	826.455	tr|W6PPR4|W6PPR4_MOUSE;tr|A0A087WNU5|A0A087WNU5_MOUSE;tr|A0A087WRU2|A0A087WRU2_MOUSE	tr|W6PPR4|W6PPR4_MOUSE	2	81.119	253630000	0	0	0	15778000	23113000	33855000	28305000	42966000	0	13572000	33654000	15903000	16459000	17993000	12028000
ELTNDRYIR	1178.6	tr|Q6P9K2|Q6P9K2_MOUSE;tr|E9QMD3|E9QMD3_MOUSE;sp|Q61329|ZFHX3_MOUSE	tr|Q6P9K2|Q6P9K2_MOUSE	2	57.103	0	0	0	0	0	0	0	0	0	0	0	0	0	0	0	0
EMQDLGGGER	1090.47	sp|Q61495|DSG1A_MOUSE;tr|B2RQH0|B2RQH0_MOUSE;sp|Q7TSF1|DSG1B_MOUSE;tr|Q9CUH7|Q9CUH7_MOUSE;sp|Q7TSF0|DSG1C_MOUSE	sp|Q61495|DSG1A_MOUSE	2	65.224	117520000	7687500	1032000	12729000	10643000	11521000	11867000	20069000	9097200	13908000	3984800	7022900	7954600	0	0	0
ENAEISMDVSLGYR	1582.73	tr|Q8CDZ6|Q8CDZ6_MOUSE;sp|Q6DID7|WLS_MOUSE	tr|Q8CDZ6|Q8CDZ6_MOUSE	3	28.297	83847000	0	0	0	0	0	0	0	0	0	0	0	0	53165000	16235000	14447000
ENIIDLSNANR	1257.63	tr|A2AKN8|A2AKN8_MOUSE;tr|Q9D0H8|Q9D0H8_MOUSE;tr|Q4FZE8|Q4FZE8_MOUSE;sp|P04938|MUP11_MOUSE;tr|A2BIN1|A2BIN1_MOUSE;sp|B5X0G2|MUP17_MOUSE;sp|P02762|MUP6_MOUSE;sp|P11588|MUP1_MOUSE;tr|A2CEK7|A2CEK7_MOUSE;tr|Q58ES8|Q58ES8_MOUSE;tr|A2BIN0|A2BIN0_MOUSE;tr|B8JI96|B8JI96_MOUSE;sp|P11589|MUP2_MOUSE;tr|Q8JZT0|Q8JZT0_MOUSE;tr|B5TE76|B5TE76_MOUSE;tr|B5X0G0|B5X0G0_MOUSE;sp|A2BIM8|MUP18_MOUSE;tr|A2CEK6|A2CEK6_…	tr|A2AKN8|A2AKN8_MOUSE	2	114.84	90021000	0	3535300	3056200	4916500	4626900	7924400	14840000	10643000	4246500	5250400	5653100	5608700	4509400	4390200	10821000
ENPSEEAQNLVEFTDEEGYGR	2412.04	tr|Q58E59|Q58E59_MOUSE;sp|Q9D554|SF3A3_MOUSE	tr|Q58E59|Q58E59_MOUSE	3	35.676	0	0	0	0	0	0	0	0	0	0	0	0	0	0	0	0
ENTSTTGGFGR	1125.51	sp|Q61496|DDX4_MOUSE;tr|Q3V086|Q3V086_MOUSE	sp|Q61496|DDX4_MOUSE	3	14.235	0	0	0	0	0	0	0	0	0	0	0	0	0	0	0	0
ENVLTQSPAIMSASPGEK	1857.91	tr|A0A075B5M1|A0A075B5M1_MOUSE	tr|A0A075B5M1|A0A075B5M1_MOUSE	2	115.8	6156700	0	0	0	0	0	0	0	0	0	0	6156700	0	0	0	0
EPMQTGIK	902.453	sp|Q03265|ATPA_MOUSE;tr|D3Z6F5|D3Z6F5_MOUSE	sp|Q03265|ATPA_MOUSE	2	91.626	0	0	0	0	0	0	0	0	0	0	0	0	0	0	0	0
EQAGGDATENFEDVGHSTDAR	2204.92	tr|G5E850|G5E850_MOUSE;tr|Q544Z9|Q544Z9_MOUSE;sp|P56395|CYB5_MOUSE;tr|E0CY88|E0CY88_MOUSE	tr|G5E850|G5E850_MOUSE	3	38.377	17932000	0	0	1323500	0	1023600	14305000	1280200	0	0	0	0	0	0	0	0
EQDFFFELDAMDHLQSFIADCDR	2848.21	tr|Q3USM3|Q3USM3_MOUSE;tr|E9Q715|E9Q715_MOUSE;tr|Q3U5L2|Q3U5L2_MOUSE;tr|Q05CX5|Q05CX5_MOUSE;tr|Q3UGK2|Q3UGK2_MOUSE;tr|Q3UZ17|Q3UZ17_MOUSE;sp|Q7TNC4|LC7L2_MOUSE	tr|Q3USM3|Q3USM3_MOUSE	3	118.35	16289000	0	0	0	0	0	7797400	6145200	0	2346700	0	0	0	0	0	0
EQFLDGDAWTNR	1450.65	tr|Q3UWP8|Q3UWP8_MOUSE;tr|B2MWM9|B2MWM9_MOUSE;sp|P14211|CALR_MOUSE	tr|Q3UWP8|Q3UWP8_MOUSE	2	76.143	0	0	0	0	0	0	0	0	0	0	0	0	0	0	0	0
EQGVLSFWR	1120.57	tr|Q545A2|Q545A2_MOUSE;sp|P51881|ADT2_MOUSE	tr|Q545A2|Q545A2_MOUSE	2	134.48	15959000	0	0	0	2459900	2185300	11314000	0	0	0	0	0	0	0	0	0
EQLEMVEMK	1135.53	tr|Q6NVF7|Q6NVF7_MOUSE;tr|E9QQ57|E9QQ57_MOUSE;tr|A0A5F8MQ58|A0A5F8MQ58_MOUSE;sp|O55103|PRAX_MOUSE;tr|Q69ZE6|Q69ZE6_MOUSE;tr|A0A0U1RNK1|A0A0U1RNK1_MOUSE	tr|Q6NVF7|Q6NVF7_MOUSE	2	61.679	7976500	882180	0	5541600	0	0	0	0	0	0	1552700	0	0	0	0	0
EQLQGLNDR	1071.53	tr|A0A0R4J036|A0A0R4J036_MOUSE;sp|P08553|NFM_MOUSE;tr|D3YZ35|D3YZ35_MOUSE;sp|P46660|AINX_MOUSE	tr|A0A0R4J036|A0A0R4J036_MOUSE	2	67.897	44000000	0	1087000	4845500	6707400	0	2455300	13442000	5432000	0	3031100	6999400	0	0	0	0
EQNEASPTPR	1127.52	tr|Q4FJX7|Q4FJX7_MOUSE;tr|H3BJ97|H3BJ97_MOUSE;sp|Q99JR5|TINAL_MOUSE	tr|Q4FJX7|Q4FJX7_MOUSE	2	66.568	7463800	0	0	0	0	0	0	7463800	0	0	0	0	0	0	0	0
EQQEAIEHIDEVQNEIDR	2194.01	tr|A2BE92|A2BE92_MOUSE;tr|A2BE93|A2BE93_MOUSE;tr|Q5U445|Q5U445_MOUSE;tr|Q3T9S3|Q3T9S3_MOUSE;sp|Q9EQU5|SET_MOUSE	tr|A2BE92|A2BE92_MOUSE	3	67.645	37244000	0	0	0	12157000	7153800	5732800	5533700	0	0	0	0	0	4410900	2256300	0
EQVANSAFVER	1248.61	tr|Q71LX8|Q71LX8_MOUSE;sp|P11499|HS90B_MOUSE;tr|Q811H6|Q811H6_MOUSE;tr|Q80YC2|Q80YC2_MOUSE;tr|E9Q0C3|E9Q0C3_MOUSE	tr|Q71LX8|Q71LX8_MOUSE	2	70.1	11423000	0	0	0	2828600	1446300	6100300	0	607450	440640	0	0	0	0	0	0
ESGSNSLSNSR	1136.51	sp|Q6PHZ5|RB15B_MOUSE	sp|Q6PHZ5|RB15B_MOUSE	3	8.9543	0	0	0	0	0	0	0	0	0	0	0	0	0	0	0	0
ESLSTSSDLYKR	1384.68	tr|Q3TTH9|Q3TTH9_MOUSE;tr|Q3UR91|Q3UR91_MOUSE;sp|Q80U58|PUM2_MOUSE	tr|Q3TTH9|Q3TTH9_MOUSE	2	25.659	0	0	0	0	0	0	0	0	0	0	0	0	0	0	0	0
ESSSTTGLVR	1035.52	tr|Q6PFH4|Q6PFH4_MOUSE;tr|G3X8Q1|G3X8Q1_MOUSE;tr|B9EKC5|B9EKC5_MOUSE	tr|Q6PFH4|Q6PFH4_MOUSE	4	13.404	0	0	0	0	0	0	0	0	0	0	0	0	0	0	0	0
ESTLHLVLR	1066.61	sp|P0CG50|UBC_MOUSE;tr|Q922B0|Q922B0_MOUSE;tr|Q8VC46|Q8VC46_MOUSE;tr|Q922Z8|Q922Z8_MOUSE;tr|Q8R0Z9|Q8R0Z9_MOUSE;sp|P0CG49|UBB_MOUSE;tr|Q78XY9|Q78XY9_MOUSE;tr|Q3TH47|Q3TH47_MOUSE;tr|Q5SX22|Q5SX22_MOUSE;tr|E9QNP0|E9QNP0_MOUSE;tr|E9Q5F6|E9Q5F6_MOUSE;tr|A5JUZ1|A5JUZ1_MOUSE;tr|E9Q4P0|E9Q4P0_MOUSE;tr|Q642L7|Q642L7_MOUSE;sp|P62983|RS27A_MOUSE;tr|Q8C2K3|Q8C2K3_MOUSE;tr|Q5M9K3|Q5M9K3_MOUSE;sp|P62984|RL40_…	sp|P0CG50|UBC_MOUSE	2;3	143.01	95760000	4607500	9269400	7072800	4725400	5712200	0	0	8430100	5821300	8019500	10932000	11229000	4164200	8024200	7751600
ESTTSEQSAR	1094.48	tr|Q8C2Q8|Q8C2Q8_MOUSE;tr|A2AKU9|A2AKU9_MOUSE;tr|Q9D9D7|Q9D9D7_MOUSE;tr|Q3UD06|Q3UD06_MOUSE;sp|Q91VR2|ATPG_MOUSE;tr|Q9ERA8|Q9ERA8_MOUSE	tr|Q8C2Q8|Q8C2Q8_MOUSE	2	74.92	4716000	0	0	0	0	0	2550800	0	2165200	0	0	0	0	0	0	0
ETLIDLGTK	988.544	sp|Q8C196|CPSM_MOUSE	sp|Q8C196|CPSM_MOUSE	2	121.05	29310000	0	0	0	0	0	28865000	445510	0	0	0	0	0	0	0	0
ETNLESLPLVDTHSK	1681.85	tr|Q5FWJ3|Q5FWJ3_MOUSE;tr|Q3V2S4|Q3V2S4_MOUSE;tr|Q3U6S1|Q3U6S1_MOUSE;tr|Q3TFD9|Q3TFD9_MOUSE;sp|P20152|VIME_MOUSE;tr|Q3TWV0|Q3TWV0_MOUSE;tr|Q3UAX1|Q3UAX1_MOUSE;tr|Q3UD36|Q3UD36_MOUSE	tr|Q5FWJ3|Q5FWJ3_MOUSE	3	38.889	13336000	0	695200	0	2695200	0	1009200	2580200	934280	0	0	5422100	0	0	0	0
ETPTSHSDPR	1125.51	tr|Q8BMT7|Q8BMT7_MOUSE;tr|Q8BZ53|Q8BZ53_MOUSE;tr|A0A1L1SUC4|A0A1L1SUC4_MOUSE;sp|Q5I043|UBP28_MOUSE	tr|Q8BMT7|Q8BMT7_MOUSE	3	17.436	0	0	0	0	0	0	0	0	0	0	0	0	0	0	0	0
ETVSAISSALGGIEK	1460.77	tr|J7P1W8|J7P1W8_MOUSE;tr|A0A1G5SJG9|A0A1G5SJG9_MOUSE;tr|Q5NCB3|Q5NCB3_MOUSE;tr|A0A1G5SJV1|A0A1G5SJV1_MOUSE	tr|J7P1W8|J7P1W8_MOUSE	2	28.297	0	0	0	0	0	0	0	0	0	0	0	0	0	0	0	0
ETVWMLPEFTQLRR	1804.93	tr|E2I8M0|E2I8M0_MOUSE;tr|A0A2Z4SWW9|A0A2Z4SWW9_MOUSE	tr|E2I8M0|E2I8M0_MOUSE	3	25.647	0	0	0	0	0	0	0	0	0	0	0	0	0	0	0	0
ETYGTNSESR	1142.48	tr|A0A087WP07|A0A087WP07_MOUSE	tr|A0A087WP07|A0A087WP07_MOUSE	3	9.6873	0	0	0	0	0	0	0	0	0	0	0	0	0	0	0	0
EVAAFAQFGSDLDAATQQLLSR	2337.16	sp|Q03265|ATPA_MOUSE;tr|D3Z6F5|D3Z6F5_MOUSE	sp|Q03265|ATPA_MOUSE	3	32.702	6351000	0	0	0	0	0	0	3810400	2540600	0	0	0	0	0	0	0
EVAEEAQVAR	1100.55	tr|Q6NVF7|Q6NVF7_MOUSE;tr|E9QQ57|E9QQ57_MOUSE;tr|A0A5F8MQ58|A0A5F8MQ58_MOUSE;sp|O55103|PRAX_MOUSE;tr|Q69ZE6|Q69ZE6_MOUSE;tr|A0A0U1RNK1|A0A0U1RNK1_MOUSE	tr|Q6NVF7|Q6NVF7_MOUSE	2	103.56	436720000	63962000	18929000	246390000	7402200	7014100	5792700	11878000	8145700	2280300	27807000	27591000	0	9526200	0	0
EVDDLGPEVGDIK	1384.67	tr|A0A0G2JGQ5|A0A0G2JGQ5_MOUSE;tr|A0A0G2JG10|A0A0G2JG10_MOUSE;tr|Q3UDX4|Q3UDX4_MOUSE;tr|Q497W9|Q497W9_MOUSE;tr|Q3UKJ6|Q3UKJ6_MOUSE;tr|Q3TFE5|Q3TFE5_MOUSE;sp|O35286|DHX15_MOUSE	tr|A0A0G2JGQ5|A0A0G2JGQ5_MOUSE	2	67.113	5869500	985150	0	930750	1917700	1297600	0	738240	0	0	0	0	0	0	0	0
EVDEQMLNVQNK	1445.68	sp|P99024|TBB5_MOUSE;tr|Q9DCR1|Q9DCR1_MOUSE;tr|Q80ZV2|Q80ZV2_MOUSE;tr|Q99J49|Q99J49_MOUSE;sp|P68372|TBB4B_MOUSE;tr|B2RSN3|B2RSN3_MOUSE;sp|Q9CWF2|TBB2B_MOUSE;sp|Q7TMM9|TBB2A_MOUSE	sp|P99024|TBB5_MOUSE	2	69.954	9473000	0	3047600	0	0	0	0	0	0	0	0	0	0	0	6425400	0
EVDYEAGDIPTEWEAWIR	2177.99	tr|A0A286YE75|A0A286YE75_MOUSE;tr|Q3TLI6|Q3TLI6_MOUSE;sp|Q59J78|NDUF2_MOUSE	tr|A0A286YE75|A0A286YE75_MOUSE	2	110.31	10088000	0	0	0	4014300	0	3267100	2807100	0	0	0	0	0	0	0	0
EVDYEEMKK	1169.53	sp|O55111|DSG2_MOUSE	sp|O55111|DSG2_MOUSE	3	15.615	0	0	0	0	0	0	0	0	0	0	0	0	0	0	0	0
EVEMDAVGK	976.454	sp|Q8C196|CPSM_MOUSE	sp|Q8C196|CPSM_MOUSE	2	75.213	10891000	0	0	0	0	0	10203000	0	0	0	0	0	0	0	0	688170
EVGQQLQDDLMKVLNELYSVMK	2579.3	tr|A0A087WSQ1|A0A087WSQ1_MOUSE;tr|A0A087WNM1|A0A087WNM1_MOUSE;sp|Q91Z67|SRGP2_MOUSE;tr|A0A2X0SZ45|A0A2X0SZ45_MOUSE	tr|A0A087WSQ1|A0A087WSQ1_MOUSE	3	29.476	0	0	0	0	0	0	0	0	0	0	0	0	0	0	0	0
EVGVYEALK	1006.53	sp|P14152|MDHC_MOUSE;tr|A0A5F8MPN8|A0A5F8MPN8_MOUSE	sp|P14152|MDHC_MOUSE	2	45.081	0	0	0	0	0	0	0	0	0	0	0	0	0	0	0	0
EVHTAWTQPR	1223.6	tr|A0A4U9FKB1|A0A4U9FKB1_MOUSE;tr|A0A075B5P5|A0A075B5P5_MOUSE;sp|P03987|IGHG3_MOUSE;tr|A0A1Y7VJN6|A0A1Y7VJN6_MOUSE;tr|Q6KAM2|Q6KAM2_MOUSE	tr|A0A4U9FKB1|A0A4U9FKB1_MOUSE	2;3	100.02	403850000	0	0	0	0	0	0	0	0	429720	1215100	45161000	308050000	13256000	33577000	2163900
EVIEVLDKLRPLSLSK	1838.09	tr|E9QMK6|E9QMK6_MOUSE;sp|B9EKX1|PTHD4_MOUSE	tr|E9QMK6|E9QMK6_MOUSE	2	58.37	0	0	0	0	0	0	0	0	0	0	0	0	0	0	0	0
EVQLQQSGAELVK	1427.76	tr|A2NW55|A2NW55_MOUSE;sp|P01741|HVM00_MOUSE	tr|A2NW55|A2NW55_MOUSE	2	139.43	19028000	0	0	0	1625200	0	0	0	0	0	0	15048000	2354800	0	0	0
EVQLQQSGAELVKPGASVK	1967.07	tr|A2NW55|A2NW55_MOUSE	tr|A2NW55|A2NW55_MOUSE	3	105.38	412900000	0	0	818980	12797000	6248500	4143900	0	0	0	0	329780000	33750000	25359000	0	0
EVQLQQSGPELEKPGASVK	2023.06	tr|Q920E8|Q920E8_MOUSE	tr|Q920E8|Q920E8_MOUSE	3	141.86	52829000	0	0	0	0	0	0	0	0	0	0	41196000	11633000	0	0	0
EVQLQQSGPELVK	1453.78	tr|Q9QXF0|Q9QXF0_MOUSE;tr|Q9QXE9|Q9QXE9_MOUSE;sp|P01757|HVM13_MOUSE;sp|P01756|HVM12_MOUSE;tr|A0A075B5V1|A0A075B5V1_MOUSE;sp|P06330|HVM51_MOUSE;tr|A0A075B5V6|A0A075B5V6_MOUSE;tr|A0A0M4LB22|A0A0M4LB22_MOUSE	tr|A0A075B5V1|A0A075B5V1_MOUSE	2;3	182.28	2833700000	1280600	3588400	4173200	296710000	66696000	100250000	5018300	561820	2964000	3942900	1212400000	956640000	154060000	23918000	1537700
EVQLQQSGPELVKPGASVK	1993.08	tr|Q9QXF0|Q9QXF0_MOUSE;tr|Q9QXE9|Q9QXE9_MOUSE;sp|P01757|HVM13_MOUSE;sp|P01756|HVM12_MOUSE;tr|A0A075B5V1|A0A075B5V1_MOUSE;sp|P06330|HVM51_MOUSE;tr|A0A075B5V6|A0A075B5V6_MOUSE;tr|A0A0M4LB22|A0A0M4LB22_MOUSE	tr|A0A075B5V1|A0A075B5V1_MOUSE	2;3;4	238.02	44337000000	26138000	167320000	81431000	5014700000	870110000	1256600000	176350000	13040000	51306000	56782000	17021000000	16108000000	2933700000	524120000	36455000
EVQLQQSGTVLAR	1427.77	tr|A0A075B5T5|A0A075B5T5_MOUSE	tr|A0A075B5T5|A0A075B5T5_MOUSE	2	143.89	104940000	0	0	0	5389300	0	0	0	0	0	0	76582000	12900000	10068000	0	0
EVQLVESGGDLVK	1371.72	tr|Q920E7|Q920E7_MOUSE	tr|Q920E7|Q920E7_MOUSE	2	82.417	4523600	0	0	0	0	0	0	0	0	0	0	4523600	0	0	0	0
EVQLVESGGDLVKPGGSLK	1911.03	tr|Q920E7|Q920E7_MOUSE	tr|Q920E7|Q920E7_MOUSE	2;3	119.01	76830000	0	0	0	7354300	0	2281900	1618400	0	0	0	51564000	11442000	2569700	0	0
EVQLVESGGGLVK	1313.72	sp|P18528|HVM57_MOUSE;tr|Q5F2I8|Q5F2I8_MOUSE	sp|P18528|HVM57_MOUSE	2	106.62	13687000	0	0	0	0	0	0	0	0	0	0	13687000	0	0	0	0
EVQLVESGGGLVKPGGSLK	1853.03	sp|P18528|HVM57_MOUSE;tr|Q5F2I8|Q5F2I8_MOUSE	sp|P18528|HVM57_MOUSE	3	108.49	195410000	0	0	1777000	14157000	4231200	4411300	1887200	0	0	857500	135500000	22044000	9548600	1003900	0
EVVEEAENGR	1130.52	tr|A0A087WP98|A0A087WP98_MOUSE;tr|A0A087WPN6|A0A087WPN6_MOUSE;tr|Q3U6E4|Q3U6E4_MOUSE;tr|Q0VGU2|Q0VGU2_MOUSE;sp|P26350|PTMA_MOUSE;tr|A0A087WQN2|A0A087WQN2_MOUSE;tr|Q8C2T3|Q8C2T3_MOUSE;tr|Q3U8X6|Q3U8X6_MOUSE;tr|Q3UA54|Q3UA54_MOUSE	tr|A0A087WP98|A0A087WP98_MOUSE	2	146.81	42908000	2736300	0	0	17447000	0	0	0	0	4902900	0	0	0	13847000	3273300	701730
EVVLTTIR	929.555	tr|V5TCP9|V5TCP9_MOUSE;sp|Q8BLA8|TRPA1_MOUSE	tr|V5TCP9|V5TCP9_MOUSE	3	42.109	0	0	0	0	0	0	0	0	0	0	0	0	0	0	0	0
EYENELAK	994.461	sp|E9Q557|DESP_MOUSE;tr|E9PZW0|E9PZW0_MOUSE	sp|E9Q557|DESP_MOUSE	2	114.78	48985000	0	1520700	0	0	6341400	0	14307000	3829100	8553600	2478300	3856800	3955700	0	4142500	0
EYFGGFGEVESIELPMDNK	2159.97	tr|F6ZV59|F6ZV59_MOUSE;tr|G5E8G0|G5E8G0_MOUSE;tr|G3X9W0|G3X9W0_MOUSE;sp|Q60668|HNRPD_MOUSE;tr|F6SHF3|F6SHF3_MOUSE	tr|F6ZV59|F6ZV59_MOUSE	2	194.83	94533000	0	0	0	14831000	7271500	21172000	17256000	13363000	12751000	5187300	2701600	0	0	0	0
EYKKAYEK	1057.54	tr|Q62412|Q62412_MOUSE;tr|F6RDH3|F6RDH3_MOUSE;tr|E9Q1W3|E9Q1W3_MOUSE;tr|A0A571BF46|A0A571BF46_MOUSE;tr|A0A571BF58|A0A571BF58_MOUSE	tr|Q62412|Q62412_MOUSE	2	22.83	0	0	0	0	0	0	0	0	0	0	0	0	0	0	0	0
EYQDLLNVK	1120.58	tr|Q5FWJ3|Q5FWJ3_MOUSE;tr|Q3V2S4|Q3V2S4_MOUSE;tr|Q3U6S1|Q3U6S1_MOUSE;tr|Q3TFD9|Q3TFD9_MOUSE;sp|P20152|VIME_MOUSE;tr|A0A0A6YWC8|A0A0A6YWC8_MOUSE;tr|Q3TWV0|Q3TWV0_MOUSE;tr|Q3UAX1|Q3UAX1_MOUSE;tr|Q3UD36|Q3UD36_MOUSE;tr|Q3V2C6|Q3V2C6_MOUSE;tr|Q3V1K9|Q3V1K9_MOUSE;sp|P31001|DESM_MOUSE;tr|A0A0R4J036|A0A0R4J036_MOUSE;sp|P08553|NFM_MOUSE;tr|D3YZ35|D3YZ35_MOUSE;sp|P46660|AINX_MOUSE;tr|Q3UMG4|Q3UMG4_MOUSE;t…	tr|A0A0R4J036|A0A0R4J036_MOUSE	2	100.19	144120000	5016100	5494800	6633100	26466000	7700100	4730400	12952000	6475500	5607700	6058300	41339000	5976800	3775200	3309900	2587500
EYQELLNVK	1134.59	tr|G5E846|G5E846_MOUSE;sp|P15331|PERI_MOUSE;tr|A0A2R8W6R6|A0A2R8W6R6_MOUSE;tr|G3X981|G3X981_MOUSE	tr|G5E846|G5E846_MOUSE	2	71.342	5044400	0	0	0	398090	936990	0	0	0	0	0	3709400	0	0	0	0
FAAATGATPIAGR	1202.64	tr|B2CY77|B2CY77_MOUSE;sp|P14206|RSSA_MOUSE;tr|A0A1L1SRW0|A0A1L1SRW0_MOUSE	tr|B2CY77|B2CY77_MOUSE	2	63.283	9729000	0	0	601880	2051900	851130	3111300	1333700	836600	0	0	0	0	942430	0	0
FADGDVDAVLSR	1263.61	sp|Q8R0Y6|AL1L1_MOUSE;tr|Q8BLE0|Q8BLE0_MOUSE;tr|Q8CIF2|Q8CIF2_MOUSE;tr|Q9CVJ8|Q9CVJ8_MOUSE	sp|Q8R0Y6|AL1L1_MOUSE	2	129.16	26233000	0	0	0	0	5135700	7098200	0	0	0	4952800	5757000	0	0	3289100	0
FADLSEAANR	1092.52	tr|Q5FWJ3|Q5FWJ3_MOUSE;tr|Q3V2S4|Q3V2S4_MOUSE;tr|Q3U6S1|Q3U6S1_MOUSE;tr|Q3TFD9|Q3TFD9_MOUSE;sp|P20152|VIME_MOUSE;tr|A0A0A6YWC8|A0A0A6YWC8_MOUSE;tr|Q3TWV0|Q3TWV0_MOUSE;tr|Q3UAX1|Q3UAX1_MOUSE;tr|Q3UD36|Q3UD36_MOUSE	tr|Q5FWJ3|Q5FWJ3_MOUSE	2	110.41	87488000	5064900	6934600	7678800	0	6113700	9676600	14645000	5268900	4985700	7734500	5241100	5744000	0	3951300	4448600
FADLTDAASR	1065.51	sp|P03995|GFAP_MOUSE;tr|A0MTM0|A0MTM0_MOUSE	sp|P03995|GFAP_MOUSE	2	62.823	72649000	0	0	0	0	0	0	72649000	0	0	0	0	0	0	0	0
FAIQDISVEETSAK	1536.77	tr|E9Q2W9|E9Q2W9_MOUSE;tr|A1BN54|A1BN54_MOUSE;sp|Q7TPR4|ACTN1_MOUSE;tr|Q1A602|Q1A602_MOUSE;tr|Q3ULT2|Q3ULT2_MOUSE;tr|Q3UDJ7|Q3UDJ7_MOUSE;sp|P57780|ACTN4_MOUSE;tr|A0A1L1SV25|A0A1L1SV25_MOUSE;tr|Q8K3Q4|Q8K3Q4_MOUSE;tr|Q5FW75|Q5FW75_MOUSE;sp|Q9JI91|ACTN2_MOUSE;sp|O88990|ACTN3_MOUSE;tr|D3Z761|D3Z761_MOUSE;tr|D3Z0L8|D3Z0L8_MOUSE	tr|E9Q2W9|E9Q2W9_MOUSE	2	66.056	3331100	0	0	0	0	0	2034900	672870	623320	0	0	0	0	0	0	0
FDGALNVDLTEFQTNLVPYPR	2408.2	sp|P05213|TBA1B_MOUSE;sp|P68373|TBA1C_MOUSE;sp|P68369|TBA1A_MOUSE;tr|Q3TIZ0|Q3TIZ0_MOUSE;tr|Q52L87|Q52L87_MOUSE;sp|P05214|TBA3_MOUSE;tr|Q5FW91|Q5FW91_MOUSE;sp|P68368|TBA4A_MOUSE;tr|A0A0A0MQA5|A0A0A0MQA5_MOUSE;tr|Q99KA2|Q99KA2_MOUSE;tr|A0A2R8VHF3|A0A2R8VHF3_MOUSE;tr|Q9D9Y2|Q9D9Y2_MOUSE;sp|Q9JJZ2|TBA8_MOUSE	sp|P05213|TBA1B_MOUSE	2;3	115.78	68616000	0	0	8170500	2783500	2678800	0	12237000	13347000	6986500	6523200	5201200	4374700	2717100	3597200	0
FDQLFDDESDPFEVLK	1942.88	tr|A0A0N4SV32|A0A0N4SV32_MOUSE;tr|Q3UEI6|Q3UEI6_MOUSE;tr|Q3UJK2|Q3UJK2_MOUSE;tr|Q3UMP4|Q3UMP4_MOUSE;sp|Q9CY58|PAIRB_MOUSE;tr|A0A0N4SUQ1|A0A0N4SUQ1_MOUSE;tr|A0A0N4SUN8|A0A0N4SUN8_MOUSE;tr|A0A0N4SWH2|A0A0N4SWH2_MOUSE;tr|Q3V274|Q3V274_MOUSE	tr|A0A0N4SV32|A0A0N4SV32_MOUSE	2	147.96	570270000	16124000	17874000	17367000	46729000	40684000	83713000	59961000	42781000	50476000	44749000	25833000	32620000	42657000	18674000	30022000
FEAYFDQKR	1202.57	tr|Q99KD4|Q99KD4_MOUSE;tr|Q3TLJ9|Q3TLJ9_MOUSE;sp|O54804|CHKA_MOUSE	tr|Q99KD4|Q99KD4_MOUSE	3	21.464	0	0	0	0	0	0	0	0	0	0	0	0	0	0	0	0
FEDENFILK	1153.57	tr|Q5SVY2|Q5SVY2_MOUSE;tr|Q3UAJ1|Q3UAJ1_MOUSE;tr|Q3TE63|Q3TE63_MOUSE;sp|P17742|PPIA_MOUSE;tr|A0A1L1SST0|A0A1L1SST0_MOUSE;tr|Q9CZK9|Q9CZK9_MOUSE	tr|Q5SVY2|Q5SVY2_MOUSE	2	102.51	49354000	0	0	0	14083000	10421000	11858000	7749100	5243500	0	0	0	0	0	0	0
FEELCSDLFR	1314.59	tr|Q3TU85|Q3TU85_MOUSE;tr|Q3TAI8|Q3TAI8_MOUSE;tr|A1E2B8|A1E2B8_MOUSE;sp|Q61696|HS71A_MOUSE;sp|P17879|HS71B_MOUSE	tr|Q3TU85|Q3TU85_MOUSE	2	82.645	19500000	0	0	0	9352500	7084400	0	3063200	0	0	0	0	0	0	0	0
FEELNADLFR	1252.61	sp|P63017|HSP7C_MOUSE;tr|Q3UBA6|Q3UBA6_MOUSE;tr|Q3TF16|Q3TF16_MOUSE;tr|Q3TH56|Q3TH56_MOUSE;tr|Q3UDS0|Q3UDS0_MOUSE;tr|Q3TQ13|Q3TQ13_MOUSE;tr|Q3TZJ3|Q3TZJ3_MOUSE;tr|Q3TB63|Q3TB63_MOUSE;tr|Q504P4|Q504P4_MOUSE;tr|Q3U9L2|Q3U9L2_MOUSE;tr|Q3TEK2|Q3TEK2_MOUSE;tr|Q3ULM1|Q3ULM1_MOUSE;tr|Q3TRH3|Q3TRH3_MOUSE;tr|Q3TH04|Q3TH04_MOUSE;tr|Q3KQJ4|Q3KQJ4_MOUSE;tr|B7U582|B7U582_MOUSE;sp|P17156|HSP72_MOUSE;tr|Q3UXU1|…	sp|P63017|HSP7C_MOUSE	2	128.36	149460000	8715900	6919100	7911500	29274000	15771000	24049000	12842000	0	9112900	8461400	14298000	5024200	0	1081300	5998200
FEELNMDLFR	1312.61	tr|Q3U9G2|Q3U9G2_MOUSE;tr|Q3TWF2|Q3TWF2_MOUSE;tr|Q3TKF8|Q3TKF8_MOUSE;tr|Q3TI47|Q3TI47_MOUSE;sp|P20029|BIP_MOUSE;tr|Q3U7T8|Q3U7T8_MOUSE;tr|Q9DC41|Q9DC41_MOUSE;tr|Q3UEM8|Q3UEM8_MOUSE;tr|Q3U6V3|Q3U6V3_MOUSE;tr|Q3TUS2|Q3TUS2_MOUSE	tr|Q3U9G2|Q3U9G2_MOUSE	2	135.79	70091000	0	0	0	10261000	4472800	11187000	11446000	8427900	6178900	6313900	5541400	3034700	0	1737900	1489100
FFWEMAEEEGWIR	1728.76	sp|Q62261|SPTB2_MOUSE;tr|A0A0A0MQG2|A0A0A0MQG2_MOUSE;tr|Q5DTR4|Q5DTR4_MOUSE;tr|Q3TZN6|Q3TZN6_MOUSE	sp|Q62261|SPTB2_MOUSE	2	67.726	7717400	0	0	0	2292400	0	0	2003400	0	0	0	0	0	0	0	3421600
FGDSNTVMR	1025.46	sp|E9Q557|DESP_MOUSE;tr|E9PZW0|E9PZW0_MOUSE	sp|E9Q557|DESP_MOUSE	2	141.39	49432000	1868600	0	1902800	6742200	4195400	2127800	9212900	3979400	6594800	4037000	3662200	5109500	0	0	0
FGEVVDCTLK	1166.56	tr|F6ZV59|F6ZV59_MOUSE;tr|G5E8G0|G5E8G0_MOUSE;tr|G3X9W0|G3X9W0_MOUSE;sp|Q60668|HNRPD_MOUSE;tr|E9Q5B6|E9Q5B6_MOUSE;tr|Q3UXC8|Q3UXC8_MOUSE	tr|F6ZV59|F6ZV59_MOUSE	2	64.04	21825000	0	930800	886210	4502900	2363700	2011200	2036300	2145600	1724400	1459500	1865700	0	0	936290	962170
FGVEQDVDMVFASFIR	1858.89	sp|P52480|KPYM_MOUSE	sp|P52480|KPYM_MOUSE	2	153.38	8458600	0	0	0	5340500	0	3118100	0	0	0	0	0	0	0	0	0
FGYVDFESAEDLEK	1647.73	tr|Q8CE30|Q8CE30_MOUSE;tr|Q8CD23|Q8CD23_MOUSE;tr|Q3TL52|Q3TL52_MOUSE;tr|Q3TGR3|Q3TGR3_MOUSE;sp|P09405|NUCL_MOUSE;tr|Q3TT41|Q3TT41_MOUSE;tr|Q9CT46|Q9CT46_MOUSE	tr|Q8CE30|Q8CE30_MOUSE	2	138.99	258550000	0	0	0	53210000	47221000	29598000	29409000	23753000	17109000	19864000	12462000	8182400	0	9647000	8089900
FHDFLGDSWGILFSHPR	2029.98	tr|Q6GT24|Q6GT24_MOUSE;tr|Q53ZU7|Q53ZU7_MOUSE;sp|O08709|PRDX6_MOUSE;tr|Q6A0D0|Q6A0D0_MOUSE	tr|Q6GT24|Q6GT24_MOUSE	3;4	84.859	138250000	0	0	0	85626000	4579300	18305000	13274000	8436400	4716400	0	3309400	0	0	0	0
FHPEFLGPFSETAYLETK	2112.02	tr|B1AVU7|B1AVU7_MOUSE	tr|B1AVU7|B1AVU7_MOUSE	4	18.455	0	0	0	0	0	0	0	0	0	0	0	0	0	0	0	0
FIGNFKSLTSVSTSTHNGFEGTIQR	2727.36	tr|Q8C9W6|Q8C9W6_MOUSE;tr|A0A0J9YU61|A0A0J9YU61_MOUSE;sp|O08785|CLOCK_MOUSE;tr|Q6ZQD6|Q6ZQD6_MOUSE	tr|Q8C9W6|Q8C9W6_MOUSE	4	38.237	0	0	0	0	0	0	0	0	0	0	0	0	0	0	0	0
FIQKIYLFIICKYTVAVFR	2421.36	tr|Q8C9D3|Q8C9D3_MOUSE	tr|Q8C9D3|Q8C9D3_MOUSE	4	23.562	0	0	0	0	0	0	0	0	0	0	0	0	0	0	0	0
FKLNYKPQEEYPDLSK	1998.01	tr|Q9D6U7|Q9D6U7_MOUSE;tr|A2RTA0|A2RTA0_MOUSE;sp|P07310|KCRM_MOUSE	tr|Q9D6U7|Q9D6U7_MOUSE	3	17.917	0	0	0	0	0	0	0	0	0	0	0	0	0	0	0	0
FLAAGTHLGGTNLDFQMEQYIYK	2616.27	tr|B2CY77|B2CY77_MOUSE;sp|P14206|RSSA_MOUSE;tr|A0A1L1SUK3|A0A1L1SUK3_MOUSE	tr|B2CY77|B2CY77_MOUSE	3	64.203	30438000	0	0	0	5937500	2918000	8535200	5676200	3834200	3536800	0	0	0	0	0	0
FLASVSTVLTSK	1251.71	tr|Q9CY10|Q9CY10_MOUSE;tr|Q91VB8|Q91VB8_MOUSE;tr|Q8BPF4|Q8BPF4_MOUSE;tr|A8DUV3|A8DUV3_MOUSE;sp|P01942|HBA_MOUSE;tr|Q9CWS5|Q9CWS5_MOUSE;tr|Q61287|Q61287_MOUSE;tr|A8DUV1|A8DUV1_MOUSE	tr|Q9CY10|Q9CY10_MOUSE	2	130.98	42554000	1141700	3811500	1000300	0	7088900	21930000	0	3883100	0	980530	0	2718600	0	0	0
FLDQNLQK	1004.53	sp|E9Q557|DESP_MOUSE;tr|E9PZW0|E9PZW0_MOUSE	sp|E9Q557|DESP_MOUSE	2	121.52	148140000	4269100	3663500	9298300	6937400	20756000	8235000	30444000	6993300	14556000	10475000	5879000	7802500	3359100	8254100	7221200
FLEEHPGGEEVLR	1510.74	tr|G5E850|G5E850_MOUSE;tr|Q544Z9|Q544Z9_MOUSE;sp|P56395|CYB5_MOUSE	tr|G5E850|G5E850_MOUSE	3	46.481	5377700	0	0	757690	0	0	4620000	0	0	0	0	0	0	0	0	0
FLEQQNAALR	1188.63	tr|G5E846|G5E846_MOUSE;sp|P15331|PERI_MOUSE;tr|A0A2R8W6R6|A0A2R8W6R6_MOUSE;tr|G3X981|G3X981_MOUSE	tr|G5E846|G5E846_MOUSE	2	61.962	7255800	0	743380	0	0	1526600	0	0	0	0	982190	4003700	0	0	0	0
FLGVAEQLHNEGFK	1587.8	sp|Q8C196|CPSM_MOUSE;tr|Q561M8|Q561M8_MOUSE	sp|Q8C196|CPSM_MOUSE	2;3	85.45	61047000	0	0	0	0	3536900	57511000	0	0	0	0	0	0	0	0	0
FLPGFEAPTYK	1268.64	sp|P49429|HPPD_MOUSE;tr|D3Z1U3|D3Z1U3_MOUSE	sp|P49429|HPPD_MOUSE	2	66.568	0	0	0	0	0	0	0	0	0	0	0	0	0	0	0	0
FLQPGSQR	931.488	sp|P30115|GSTA3_MOUSE;tr|Q9DCU1|Q9DCU1_MOUSE;tr|Q8K0V9|Q8K0V9_MOUSE;sp|P24472|GSTA4_MOUSE;tr|Q6P8Q0|Q6P8Q0_MOUSE;sp|P13745|GSTA1_MOUSE	sp|P30115|GSTA3_MOUSE	2	73.975	11048000	0	0	0	0	0	11048000	0	0	0	0	0	0	0	0	0
FLSQPFQVAEVFTGHMGK	2022	sp|P56480|ATPB_MOUSE	sp|P56480|ATPB_MOUSE	3	75.97	102680000	35167000	8892600	5720100	10417000	5570800	12549000	8353200	4035000	4375000	3019600	0	4578100	0	0	0
FMSTSVGDR	998.449	tr|A0A140T8N5|A0A140T8N5_MOUSE;tr|A2NUE7|A2NUE7_MOUSE;tr|A0A140T8N7|A0A140T8N7_MOUSE;tr|A0A140T8P1|A0A140T8P1_MOUSE;tr|A0A075B5N7|A0A075B5N7_MOUSE;tr|A0A2S0DFH5|A0A2S0DFH5_MOUSE;tr|A0A0G2JGY3|A0A0G2JGY3_MOUSE;tr|A0A140T8M5|A0A140T8M5_MOUSE;tr|A0A140T8Q3|A0A140T8Q3_MOUSE;sp|P01633|KV5A1_MOUSE	tr|A0A140T8N7|A0A140T8N7_MOUSE	2	125.31	368740000	0	0	0	0	0	0	0	0	0	0	250550000	103350000	14832000	0	0
FNASQLITQR	1176.63	tr|Q3V235|Q3V235_MOUSE;sp|O35129|PHB2_MOUSE;tr|F6QPR1|F6QPR1_MOUSE;tr|F6Q8V7|F6Q8V7_MOUSE	tr|Q3V235|Q3V235_MOUSE	2	62.823	1375800	0	0	0	0	0	0	0	1375800	0	0	0	0	0	0	0
FNSANEDNVTQVR	1492.69	tr|Q3UF58|Q3UF58_MOUSE;tr|Q8C6E3|Q8C6E3_MOUSE;tr|Q542K4|Q542K4_MOUSE;tr|Q3TVZ1|Q3TVZ1_MOUSE;sp|P24270|CATA_MOUSE;tr|Q3UZE7|Q3UZE7_MOUSE	tr|Q3UF58|Q3UF58_MOUSE	2	62.466	73857000	0	0	0	0	0	6432800	0	0	0	0	0	0	0	0	67424000
FNSSISYDR	1087.49	tr|Q3UUH0|Q3UUH0_MOUSE;sp|Q91YI0|ARLY_MOUSE;tr|E0CY49|E0CY49_MOUSE;tr|E0CYV3|E0CYV3_MOUSE	tr|Q3UUH0|Q3UUH0_MOUSE	2	92.439	3073200	0	0	0	0	703540	2369700	0	0	0	0	0	0	0	0	0
FPELNYQLK	1150.6	tr|Q6GU23|Q6GU23_MOUSE;tr|B7ZC18|B7ZC18_MOUSE;tr|Q3ULI4|Q3ULI4_MOUSE;tr|Q3U6S9|Q3U6S9_MOUSE;tr|Q3U5Q4|Q3U5Q4_MOUSE;sp|P42227|STAT3_MOUSE	tr|Q6GU23|Q6GU23_MOUSE	4	17.512	0	0	0	0	0	0	0	0	0	0	0	0	0	0	0	0
FQSAAIGALQEASEAYLVGLFEDTNLCAIHAK	3436.7	tr|E0CZ27|E0CZ27_MOUSE;sp|P84244|H33_MOUSE;sp|P02301|H3C_MOUSE	tr|E0CZ27|E0CZ27_MOUSE	3;4	105.49	60068000	0	3985200	0	6031300	0	21035000	9389600	15727000	0	3900100	0	0	0	0	0
FQSSAVMALQEACEAYLVGLFEDTNLCAIHAK	3585.69	tr|A1L0V4|A1L0V4_MOUSE;sp|P68433|H31_MOUSE	tr|A1L0V4|A1L0V4_MOUSE	3;4	207.23	565230000	6707000	0	23287000	60324000	85163000	128140000	65380000	63552000	45732000	33071000	30267000	9711400	6704500	0	7193600
FQSSAVMALQEASEAYLVGLFEDTNLCAIHAK	3512.7	tr|A1L0U3|A1L0U3_MOUSE;tr|B9EI85|B9EI85_MOUSE;sp|P84228|H32_MOUSE;tr|A0A1W2P768|A0A1W2P768_MOUSE	tr|A1L0U3|A1L0U3_MOUSE	3;4	170.32	645570000	4823800	0	0	188110000	1951800	173240000	128230000	59573000	56136000	33501000	0	0	0	0	0
FSAPLPPQPWEGVR	1579.81	sp|Q63880|EST3A_MOUSE;sp|Q8VCU1|EST3B_MOUSE	sp|Q63880|EST3A_MOUSE	2	111.52	21579000	0	0	0	0	0	21579000	0	0	0	0	0	0	0	0	0
FSGSGSGR	753.341	tr|Q921A6|Q921A6_MOUSE;tr|A0A075B5L4|A0A075B5L4_MOUSE;tr|A0A0G2JGW8|A0A0G2JGW8_MOUSE;tr|A0A075B6D5|A0A075B6D5_MOUSE;tr|A0A0G2JFZ3|A0A0G2JFZ3_MOUSE	tr|Q921A6|Q921A6_MOUSE	2	92.47	85141000	0	1489900	2326200	3778100	1836600	0	0	926060	3007700	951810	45535000	14389000	9623800	1277100	0
FSGSGSGTAFTLR	1286.63	tr|A0A0B4J1H6|A0A0B4J1H6_MOUSE;tr|Q6LEM8|Q6LEM8_MOUSE;sp|P01630|KV2A6_MOUSE	tr|A0A0B4J1H6|A0A0B4J1H6_MOUSE	2	105.46	69309000	0	0	1018500	4742100	2183600	1493300	1885000	2039200	0	923640	43476000	11548000	0	0	0
FSGSGSGTDFTLK	1302.61	tr|Q58EU8|Q58EU8_MOUSE;tr|A0A0D5ZY64|A0A0D5ZY64_MOUSE;tr|A0A125T906|A0A125T906_MOUSE;tr|A0A125T908|A0A125T908_MOUSE;tr|A2NHM3|A2NHM3_MOUSE;tr|A2P1G9|A2P1G9_MOUSE;tr|Q65ZC0|Q65ZC0_MOUSE;tr|A2NVX1|A2NVX1_MOUSE;tr|A2NV19|A2NV19_MOUSE;tr|U5JE78|U5JE78_MOUSE;tr|A0A0G2JDE5|A0A0G2JDE5_MOUSE;tr|A0A140T8N1|A0A140T8N1_MOUSE;tr|F6XWB2|F6XWB2_MOUSE;tr|A0A075B5N0|A0A075B5N0_MOUSE;tr|A0A0B4J1I0|A0A0B4J1I0_MOUS…	tr|Q58EU8|Q58EU8_MOUSE	2	225.01	673580000	0	0	31605000	54896000	18771000	11534000	27698000	11082000	2527700	5394700	391510000	69219000	33307000	8773400	7258800
FSGSGSGTDFTLR	1330.62	sp|P01629|KV2A4_MOUSE;tr|A0A2S0DFI9|A0A2S0DFI9_MOUSE;tr|A0A2S0DFH6|A0A2S0DFH6_MOUSE;tr|A0A075B5J6|A0A075B5J6_MOUSE	sp|P01629|KV2A4_MOUSE	2	71.555	22350000	1196800	1100600	0	3389600	1137200	0	0	0	0	0	9977500	5547900	0	0	0
FSGSGSGTQFSLK	1301.63	tr|A2NMA3|A2NMA3_MOUSE;tr|A0A140T8M2|A0A140T8M2_MOUSE;sp|P01636|KV5A4_MOUSE	tr|A2NMA3|A2NMA3_MOUSE	2	147.37	245300000	0	0	2621700	0	0	0	4966100	0	0	0	153530000	61148000	15797000	7231800	0
FSGSGSGTQYSLK	1317.62	tr|A2NW56|A2NW56_MOUSE;tr|Q920E6|Q920E6_MOUSE;sp|P01635|KV5A3_MOUSE	tr|A2NW56|A2NW56_MOUSE	2	81.525	168690000	0	688800	0	8777800	4130900	0	6951400	0	0	1085700	103580000	26395000	12747000	2882600	1444600
FSGSGSGTSYSLTISR	1605.76	tr|Q5XFY8|Q5XFY8_MOUSE;tr|A0A0B4J1I4|A0A0B4J1I4_MOUSE;tr|Q9JL76|Q9JL76_MOUSE;tr|Q2VT27|Q2VT27_MOUSE;tr|Q2VT29|Q2VT29_MOUSE;tr|Q2VR04|Q2VR04_MOUSE;tr|Q2VT25|Q2VT25_MOUSE;tr|A0A097PUD0|A0A097PUD0_MOUSE;tr|A0A0A6YYE7|A0A0A6YYE7_MOUSE;tr|Q8K1F2|Q8K1F2_MOUSE;tr|Q9U410|Q9U410_MOUSE;tr|A0A0B4J1I9|A0A0B4J1I9_MOUSE	tr|Q5XFY8|Q5XFY8_MOUSE	2	204.48	154460000	0	0	1440900	17007000	6660900	2381600	1665500	0	0	827910	77068000	38120000	8384000	904960	0
FSGSLIGDK	922.476	tr|G0YP42|G0YP42_MOUSE;tr|A4FU62|A4FU62_MOUSE;sp|P01723|LV1A_MOUSE;tr|Q8VDE2|Q8VDE2_MOUSE;sp|P01729|LV2B_MOUSE;sp|P01726|LV1D_MOUSE;sp|P01727|LV1E_MOUSE;sp|P01728|LV2A_MOUSE;tr|A0A075B663|A0A075B663_MOUSE;tr|A2MXS5|A2MXS5_MOUSE;tr|A2NVW5|A2NVW5_MOUSE;tr|Q8CGS1|Q8CGS1_MOUSE;tr|A2MY58|A2MY58_MOUSE;tr|Q9ET13|Q9ET13_MOUSE;tr|A2NVW1|A2NVW1_MOUSE;tr|A2NVW2|A2NVW2_MOUSE;tr|A2NVW3|A2NVW3_MOUSE;tr|A2NVW4|…	tr|G0YP42|G0YP42_MOUSE	2	76.679	231410000	11287000	2787500	3403800	22071000	7736700	4030200	3185800	1009900	0	980160	135070000	25967000	8405200	2387200	3091200
FSSSGSGTDFTLR	1360.63	sp|P03976|KV2A5_MOUSE;tr|A0A075B5K6|A0A075B5K6_MOUSE	sp|P03976|KV2A5_MOUSE	2	78.653	44156000	0	0	1507400	0	1177200	0	1452400	1117900	0	0	38901000	0	0	0	0
FSWGAEGQK	1008.47	tr|A0A411P8U6|A0A411P8U6_MOUSE	tr|A0A411P8U6|A0A411P8U6_MOUSE	2	69.825	12554000	0	0	0	0	0	0	0	0	0	0	0	0	0	0	12554000
FTDEEVDELYR	1414.63	sp|Q3THE2|ML12B_MOUSE;tr|Q922W7|Q922W7_MOUSE;tr|Q9D6E6|Q9D6E6_MOUSE;tr|Q9CXD2|Q9CXD2_MOUSE;tr|Q6ZWQ9|Q6ZWQ9_MOUSE	sp|Q3THE2|ML12B_MOUSE	2	134.25	32520000	1138300	1343700	1221400	6500000	5597400	398180	4028500	2762100	2128800	2157000	2452600	1535700	1256100	0	0
FTGSGSGTDFTLK	1316.62	tr|A0A0F7R5U8|A0A0F7R5U8_MOUSE;tr|A2MY50|A2MY50_MOUSE;tr|A0A0B4J1H7|A0A0B4J1H7_MOUSE;tr|I6L998|I6L998_MOUSE;tr|A0A0B4J1H8|A0A0B4J1H8_MOUSE;tr|U5JE44|U5JE44_MOUSE	tr|A0A0F7R5U8|A0A0F7R5U8_MOUSE	2	101.39	183800000	0	0	4451000	14922000	5945100	2954600	4277800	3150300	0	1208700	128000000	18890000	0	0	0
FTQAGSEVSALLGR	1434.75	sp|P56480|ATPB_MOUSE	sp|P56480|ATPB_MOUSE	2	113.22	74399000	1926000	0	1054000	7785500	5009800	36406000	5773400	2260100	1706000	1770000	2905900	3547200	1563000	1248900	1443100
FTVLTESAAK	1065.57	tr|Q05DD2|Q05DD2_MOUSE;sp|P08551|NFL_MOUSE	tr|Q05DD2|Q05DD2_MOUSE	2	65.305	17291000	0	0	0	511870	0	0	11617000	0	0	0	1006500	1917800	0	620000	1618200
FVEEIIEETK	1235.63	tr|A0A0R4J036|A0A0R4J036_MOUSE;sp|P08553|NFM_MOUSE	tr|A0A0R4J036|A0A0R4J036_MOUSE	2	68.735	7014700	0	0	0	2473400	1085900	0	0	0	0	0	3455400	0	0	0	0
FVEGLPINDFSR	1392.7	sp|P14152|MDHC_MOUSE;tr|A0A5F8MPN8|A0A5F8MPN8_MOUSE	sp|P14152|MDHC_MOUSE	2	72.652	28534000	0	0	0	0	0	26780000	0	1753600	0	0	0	0	0	0	0
FVHDNYVIR	1161.59	sp|Q8C196|CPSM_MOUSE;tr|Q561M8|Q561M8_MOUSE	sp|Q8C196|CPSM_MOUSE	3	97.635	23805000	0	0	0	0	0	23805000	0	0	0	0	0	0	0	0	0
FVIGGPQGDAGVTGR	1429.73	sp|Q91X83|METK1_MOUSE	sp|Q91X83|METK1_MOUSE	2	66.262	10519000	0	0	0	0	0	10519000	0	0	0	0	0	0	0	0	0
FVNVVPTFGK	1106.61	sp|P62862|RS30_MOUSE;tr|A0A494B9Z0|A0A494B9Z0_MOUSE;tr|A0A494BBA8|A0A494BBA8_MOUSE;tr|Q642K5|Q642K5_MOUSE;tr|Q3THB2|Q3THB2_MOUSE;tr|Q920W8|Q920W8_MOUSE;tr|Q91V99|Q91V99_MOUSE	sp|P62862|RS30_MOUSE	2	87.308	79833000	1980600	1592800	1136100	0	6574700	0	23856000	23125000	1846300	1230000	0	0	0	4434800	14057000
FVTVQTISGTGALR	1448.8	sp|P05202|AATM_MOUSE	sp|P05202|AATM_MOUSE	2	68.893	12424000	0	0	0	0	0	12424000	0	0	0	0	0	0	0	0	0
FWEVISDEHGIDPTGSYHGDSDLQLER	3101.4	tr|B2RSN3|B2RSN3_MOUSE;sp|Q9CWF2|TBB2B_MOUSE;sp|Q7TMM9|TBB2A_MOUSE	tr|B2RSN3|B2RSN3_MOUSE	4	49.266	36099000	0	36099000	0	0	0	0	0	0	0	0	0	0	0	0	0
FWEVISDEHGIDPTGTYHGDSDLQLDR	3101.4	sp|P99024|TBB5_MOUSE	sp|P99024|TBB5_MOUSE	3;4	170.16	913130000	103660000	3915600	41094000	340890000	137180000	14897000	75027000	56732000	39217000	31750000	24623000	0	17136000	14344000	12661000
FWEVISDEHGIDPTGTYHGDSDLQLER	3115.42	sp|P68372|TBB4B_MOUSE;sp|Q9D6F9|TBB4A_MOUSE	sp|P68372|TBB4B_MOUSE	3;4	155.95	241220000	0	7494000	0	69769000	42563000	32346000	21709000	18367000	12687000	10989000	9131400	0	4955300	6786700	4417600
FWLETLLCLIGESFDDYSDDVCGAVVNVR	3391.57	tr|A0A0G2JFB4|A0A0G2JFB4_MOUSE;tr|A0A0G2JGT5|A0A0G2JGT5_MOUSE;tr|A0A0G2JH04|A0A0G2JH04_MOUSE;tr|Q8C470|Q8C470_MOUSE;tr|Q3TK95|Q3TK95_MOUSE;sp|P63073|IF4E_MOUSE	tr|A0A0G2JFB4|A0A0G2JFB4_MOUSE	3	75.71	3453000	0	0	0	3453000	0	0	0	0	0	0	0	0	0	0	0
FYKENEGKPENK	1481.72	tr|A2AJS2|A2AJS2_MOUSE;tr|A2AJS1|A2AJS1_MOUSE;tr|Q14C38|Q14C38_MOUSE;sp|Q8CCT4|TCAL5_MOUSE	tr|A2AJS2|A2AJS2_MOUSE	3	31.639	0	0	0	0	0	0	0	0	0	0	0	0	0	0	0	0
GAAELMQQK	974.486	sp|O35490|BHMT1_MOUSE	sp|O35490|BHMT1_MOUSE	2	101.64	8124800	0	0	1728400	0	1035700	5360800	0	0	0	0	0	0	0	0	0
GAAQNIIPASTGAAK	1368.74	tr|S4R1W1|S4R1W1_MOUSE;tr|D2KHZ9|D2KHZ9_MOUSE;tr|A0A1D5RLD8|A0A1D5RLD8_MOUSE;sp|P16858|G3P_MOUSE;tr|A0A0A0MQF6|A0A0A0MQF6_MOUSE;tr|S4R257|S4R257_MOUSE;tr|Q3TUZ9|Q3TUZ9_MOUSE;tr|Q8CEV2|Q8CEV2_MOUSE	tr|S4R1W1|S4R1W1_MOUSE	2	54.471	44915000	2535100	1261500	2315800	832740	993890	20631000	4592300	5292700	882510	2017000	1659500	0	0	0	1900700
GAEAANVTGPGGVPVQGSK	1694.86	tr|Q71V06|Q71V06_MOUSE;tr|Q810K5|Q810K5_MOUSE;tr|Q60951|Q60951_MOUSE;tr|Q60950|Q60950_MOUSE;tr|Q3UBT1|Q3UBT1_MOUSE;sp|P62960|YBOX1_MOUSE;tr|A2BGG7|A2BGG7_MOUSE	tr|Q71V06|Q71V06_MOUSE	2	81.494	4030600	0	0	0	0	0	0	3639400	391240	0	0	0	0	0	0	0
GALVLGSSLKQHRTTR	1722.99	sp|Q9R062|GLYG_MOUSE;tr|V9GX26|V9GX26_MOUSE;tr|K3W4S6|K3W4S6_MOUSE	sp|Q9R062|GLYG_MOUSE	2	23.987	0	0	0	0	0	0	0	0	0	0	0	0	0	0	0	0
GAPGEPGPR	836.414	sp|Q9QZS0|CO4A3_MOUSE	sp|Q9QZS0|CO4A3_MOUSE	2	94.662	330030000	0	0	0	0	0	0	0	0	0	0	0	0	210990000	65126000	53922000
GATPYGGVK	848.439	tr|Q3TQP7|Q3TQP7_MOUSE;sp|Q8QZT1|THIL_MOUSE	tr|Q3TQP7|Q3TQP7_MOUSE	2	62.659	0	0	0	0	0	0	0	0	0	0	0	0	0	0	0	0
GAYDAQGTLSK	1109.54	tr|A0A411P8U6|A0A411P8U6_MOUSE	tr|A0A411P8U6|A0A411P8U6_MOUSE	2	196.88	81513000	0	2365800	2327600	0	0	1407200	11712000	9087500	1638000	0	0	0	0	1889000	51086000
GDDGIFDDNFIEER	1640.7	tr|D3Z789|D3Z789_MOUSE;tr|Q9CU14|Q9CU14_MOUSE;tr|Q9CSC2|Q9CSC2_MOUSE;tr|D3Z6Z0|D3Z6Z0_MOUSE;tr|Q78ZM0|Q78ZM0_MOUSE;sp|O70492|SNX3_MOUSE	tr|D3Z789|D3Z789_MOUSE	2	110.66	44414000	0	0	0	5525500	6643900	7348100	7499000	4545300	3075000	3105100	0	0	0	3722600	2949300
GDEELDSLIK	1117.55	tr|B2RVP5|B2RVP5_MOUSE;sp|Q3THW5|H2AV_MOUSE;sp|P0C0S6|H2AZ_MOUSE;tr|Q8R029|Q8R029_MOUSE;tr|Q3TFU6|Q3TFU6_MOUSE;tr|Q3UA95|Q3UA95_MOUSE	tr|B2RVP5|B2RVP5_MOUSE	2	106.6	41892000	1742300	0	0	15908000	10977000	8959400	0	0	2074800	2231300	0	0	0	0	0
GDKPIWEQIGSSFIQHYYQLFDNDR	3055.45	tr|A0A1D5RLR1|A0A1D5RLR1_MOUSE;sp|P61971|NTF2_MOUSE	tr|A0A1D5RLR1|A0A1D5RLR1_MOUSE	3	70.533	21187000	0	0	0	1782900	0	6350100	6962600	3515300	0	0	2575900	0	0	0	0
GDLENAFLNLVQCIQNKPLYFADR	2837.42	tr|Q9CZI7|Q9CZI7_MOUSE;tr|Q542G9|Q542G9_MOUSE;sp|P07356|ANXA2_MOUSE;tr|Q3UCD3|Q3UCD3_MOUSE;tr|Q99KH3|Q99KH3_MOUSE;tr|B0V2N5|B0V2N5_MOUSE	tr|Q9CZI7|Q9CZI7_MOUSE	3	142.41	99723000	0	0	6329200	2005500	0	15023000	15129000	14560000	9716600	15465000	7031100	7279800	0	0	7183400
GDLGIEIPAEK	1140.6	sp|P52480|KPYM_MOUSE;tr|Q3UEH4|Q3UEH4_MOUSE;tr|E9Q509|E9Q509_MOUSE;tr|Q3UEI4|Q3UEI4_MOUSE;tr|A7MCU9|A7MCU9_MOUSE;tr|G3X925|G3X925_MOUSE;sp|P53657|KPYR_MOUSE	sp|P52480|KPYM_MOUSE	2	69.375	34288000	1559100	1779600	2445900	3484100	3190100	3995300	3967600	1826400	1765200	2413100	1736700	1549500	1002700	1630500	1942400
GDRGDAGPK	871.415	sp|P11087|CO1A1_MOUSE	sp|P11087|CO1A1_MOUSE	2	95.311	0	0	0	0	0	0	0	0	0	0	0	0	0	0	0	0
GEFITTVQQR	1177.61	sp|P14152|MDHC_MOUSE;tr|A0A5F8MPN8|A0A5F8MPN8_MOUSE	sp|P14152|MDHC_MOUSE	2	85.67	21974000	3371000	1627200	0	0	0	9207900	0	2090700	0	2795200	818430	0	0	1188600	875410
GEGVEPQGPEAQR	1352.63	tr|Q6NVF7|Q6NVF7_MOUSE;tr|E9QQ57|E9QQ57_MOUSE;tr|A0A5F8MQ58|A0A5F8MQ58_MOUSE;sp|O55103|PRAX_MOUSE;tr|Q69ZE6|Q69ZE6_MOUSE;tr|A0A0U1RNK1|A0A0U1RNK1_MOUSE	tr|Q6NVF7|Q6NVF7_MOUSE	2	92.538	216040000	24648000	0	103640000	2218800	4674900	6498100	43085000	9072800	0	15359000	6851200	0	0	0	0
GEKDIPGLTDTTVPRR	1753.93	tr|Q8BT09|Q8BT09_MOUSE;tr|Q5BLK1|Q5BLK1_MOUSE;tr|Q3TL53|Q3TL53_MOUSE;sp|P62754|RS6_MOUSE	tr|Q8BT09|Q8BT09_MOUSE	3	27.029	0	0	0	0	0	0	0	0	0	0	0	0	0	0	0	0
GESEDDFWWCIDR	1713.67	tr|A0A0N4SUY4|A0A0N4SUY4_MOUSE;tr|F7ATQ6|F7ATQ6_MOUSE;tr|D3Z2Q0|D3Z2Q0_MOUSE;tr|H3BL31|H3BL31_MOUSE;tr|D3YYM7|D3YYM7_MOUSE;tr|A0PJF2|A0PJF2_MOUSE;tr|H3BKT5|H3BKT5_MOUSE;tr|Q80TQ9|Q80TQ9_MOUSE;tr|F8WI65|F8WI65_MOUSE;sp|Q80SW1|SAHH2_MOUSE;tr|F8WGT1|F8WGT1_MOUSE;sp|Q68FL4|SAHH3_MOUSE	tr|A0A0N4SUY4|A0A0N4SUY4_MOUSE	2	69.01	8185500	0	0	0	2546200	1459200	1968200	2212000	0	0	0	0	0	0	0	0
GEVLSTMARRTR	1375.74	tr|E9PW49|E9PW49_MOUSE	tr|E9PW49|E9PW49_MOUSE	3	28.956	0	0	0	0	0	0	0	0	0	0	0	0	0	0	0	0
GEYLPLLQGK	1116.62	tr|Q8R1A8|Q8R1A8_MOUSE;tr|Q543H3|Q543H3_MOUSE;sp|P11725|OTC_MOUSE	tr|Q8R1A8|Q8R1A8_MOUSE	2	69.905	6508300	0	0	0	0	0	6508300	0	0	0	0	0	0	0	0	0
GFAFVTFDDHDSVDK	1698.75	tr|Q3U7F3|Q3U7F3_MOUSE;tr|Q3TIK8|Q3TIK8_MOUSE;sp|P49312|ROA1_MOUSE;tr|Q5EBP8|Q5EBP8_MOUSE;tr|Q3UK83|Q3UK83_MOUSE;tr|Q3TFB1|Q3TFB1_MOUSE;tr|B7ZWG9|B7ZWG9_MOUSE	tr|Q3U7F3|Q3U7F3_MOUSE	2;3	93.839	193800000	10102000	5798400	5683800	68115000	42551000	14314000	10937000	7066900	8607900	4245300	3910900	3995300	3078100	3119300	2274200
GFAFVTFESPADAK	1485.71	tr|A0A2I3BRL8|A0A2I3BRL8_MOUSE;sp|Q91VM5|RMXL1_MOUSE;sp|Q9WV02|RBMX_MOUSE;tr|A2AFI4|A2AFI4_MOUSE;tr|A2AFI3|A2AFI3_MOUSE	tr|A0A2I3BRL8|A0A2I3BRL8_MOUSE	2	95.483	13251000	0	0	0	0	0	2391200	0	10860000	0	0	0	0	0	0	0
GFFDPNTEENLTYLQLK	2027.98	sp|E9Q557|DESP_MOUSE;tr|E9PZW0|E9PZW0_MOUSE;tr|Q8BP77|Q8BP77_MOUSE	sp|E9Q557|DESP_MOUSE	2	116.54	4935100	0	0	0	0	4935100	0	0	0	0	0	0	0	0	0	0
GFGFVDFNSEEDAK	1560.67	tr|Q8CE30|Q8CE30_MOUSE;tr|Q8CD23|Q8CD23_MOUSE;tr|Q3TL52|Q3TL52_MOUSE;tr|Q3TGR3|Q3TGR3_MOUSE;sp|P09405|NUCL_MOUSE	tr|Q8CE30|Q8CE30_MOUSE	2	189.72	283880000	0	5478700	0	63063000	44665000	30921000	22710000	22224000	14725000	16291000	18873000	14267000	12200000	9414900	9047300
GFGFVEFEDPRDADDAVYELDGK	2590.15	tr|Q5U448|Q5U448_MOUSE;sp|O35326|SRSF5_MOUSE;tr|Q9D8S5|Q9D8S5_MOUSE	tr|Q5U448|Q5U448_MOUSE	3	80.98	37632000	0	0	0	6550600	6107600	8756900	6656900	6158300	3401800	0	0	0	0	0	0
GFGFVTFDDHDPVDK	1694.76	sp|O88569|ROA2_MOUSE;tr|B7ZP22|B7ZP22_MOUSE;tr|A0A0N4SUM2|A0A0N4SUM2_MOUSE	sp|O88569|ROA2_MOUSE	2;3	164.48	401700000	16586000	12195000	10510000	136800000	53067000	34250000	32750000	24644000	20259000	14013000	12360000	11297000	9518500	7458700	5991800
GFGFVTFSSMAEVDAAMAAR	2063.94	sp|O88569|ROA2_MOUSE	sp|O88569|ROA2_MOUSE	2;3	198.14	107490000	0	0	0	33663000	12272000	18989000	16129000	10487000	8276200	7677200	0	0	0	0	0
GFGFVTYATVEEVDAAMNAR	2147	tr|Q3U7F3|Q3U7F3_MOUSE;tr|Q3TIK8|Q3TIK8_MOUSE;sp|P49312|ROA1_MOUSE;tr|Q5EBP8|Q5EBP8_MOUSE;tr|Q3UK83|Q3UK83_MOUSE;tr|Q3TFB1|Q3TFB1_MOUSE	tr|Q3U7F3|Q3U7F3_MOUSE	2;3	111.39	24342000	0	0	0	12559000	4451400	0	0	2771800	2791500	0	1767900	0	0	0	0
GFGFVTYSCVEEVDAAMCAR	2267.97	tr|Q6P6I7|Q6P6I7_MOUSE;tr|A2AL12|A2AL12_MOUSE;tr|Q5FB19|Q5FB19_MOUSE;tr|Q3UZG3|Q3UZG3_MOUSE;sp|Q8BG05|ROA3_MOUSE;tr|Q6PFA7|Q6PFA7_MOUSE;tr|B2RXM2|B2RXM2_MOUSE;tr|Q0VG47|Q0VG47_MOUSE;tr|Q5U3M2|Q5U3M2_MOUSE	tr|Q6P6I7|Q6P6I7_MOUSE	3	62.765	4158400	0	0	0	4158400	0	0	0	0	0	0	0	0	0	0	0
GFSLEELR	949.487	sp|P47963|RL13_MOUSE;tr|Q5RKP3|Q5RKP3_MOUSE	sp|P47963|RL13_MOUSE	2	98.418	13245000	0	330100	0	988710	0	1667600	6256900	3157300	405250	0	0	0	438960	0	0
GGPLSGPYR	902.461	sp|P16015|CAH3_MOUSE	sp|P16015|CAH3_MOUSE	2	116.88	29232000	0	0	0	0	0	29232000	0	0	0	0	0	0	0	0	0
GGPPFAFVEFEDPR	1563.74	sp|Q6PDM2|SRSF1_MOUSE;tr|H7BX95|H7BX95_MOUSE	sp|Q6PDM2|SRSF1_MOUSE	2	83.397	34035000	0	0	0	4378600	2367000	6347900	7276800	3271100	4094600	3730100	2569200	0	0	0	0
GGPPFAFVEFEDPRDAEDAVYGR	2540.16	sp|Q6PDM2|SRSF1_MOUSE;tr|H7BX95|H7BX95_MOUSE	sp|Q6PDM2|SRSF1_MOUSE	3	86.546	91168000	0	0	0	18127000	9828100	13557000	16148000	11428000	8672900	8788500	0	0	0	0	4618800
GGSTDYNAAFMSR	1375.58	tr|K7TDR8|K7TDR8_MOUSE;tr|K7T9S8|K7T9S8_MOUSE;tr|A2NVV8|A2NVV8_MOUSE;tr|X5J4N4|X5J4N4_MOUSE;tr|K7U5M3|K7U5M3_MOUSE;tr|A0A075B5Q3|A0A075B5Q3_MOUSE;tr|A0A0A6YY69|A0A0A6YY69_MOUSE;tr|X5J5E8|X5J5E8_MOUSE	tr|K7TDR8|K7TDR8_MOUSE	2	69.01	21564000	0	0	0	0	0	0	0	0	0	0	19631000	1933000	0	0	0
GGVIAGSPAPPELIR	1432.8	sp|Q8VCW8|ACSF2_MOUSE	sp|Q8VCW8|ACSF2_MOUSE	2	81.865	3884200	0	0	0	0	0	3884200	0	0	0	0	0	0	0	0	0
GGYMDDGGYSMNFNMSSSR	2074.78	tr|A0A2I3BRL8|A0A2I3BRL8_MOUSE;sp|Q91VM5|RMXL1_MOUSE	tr|A0A2I3BRL8|A0A2I3BRL8_MOUSE	3	24.029	6950900	0	0	0	0	0	0	6950900	0	0	0	0	0	0	0	0
GHDLNEDGLVSWEEYK	1889.84	tr|Q3UG11|Q3UG11_MOUSE;tr|Q3TUF3|Q3TUF3_MOUSE;sp|O35887|CALU_MOUSE;tr|G3UWR0|G3UWR0_MOUSE;tr|Q3TQD1|Q3TQD1_MOUSE;tr|G3UY49|G3UY49_MOUSE	tr|Q3UG11|Q3UG11_MOUSE	3	47.548	12386000	1298900	0	0	5085100	2942400	0	1855500	0	1204500	0	0	0	0	0	0
GHSHFVSDVVISSDGQFALSGSWDGTLR	2960.41	sp|P68040|RACK1_MOUSE	sp|P68040|RACK1_MOUSE	4	99.135	125810000	10389000	0	0	31376000	25774000	10636000	8817100	6649500	0	3486000	3147200	25531000	0	0	0
GHYTEGAELVDSVLDVVR	1957.97	sp|P99024|TBB5_MOUSE;sp|Q9ERD7|TBB3_MOUSE;tr|Q3U9U3|Q3U9U3_MOUSE;tr|Q3UMM1|Q3UMM1_MOUSE;sp|Q922F4|TBB6_MOUSE;tr|G3UZR1|G3UZR1_MOUSE;sp|P68372|TBB4B_MOUSE;tr|Q9CVR0|Q9CVR0_MOUSE;tr|B2RSN3|B2RSN3_MOUSE;sp|Q9CWF2|TBB2B_MOUSE;sp|Q7TMM9|TBB2A_MOUSE	sp|P99024|TBB5_MOUSE	2;3	254.47	528910000	114260000	29458000	43437000	77181000	11066000	11751000	56658000	46825000	24908000	5311600	32564000	24719000	13257000	17651000	19869000
GIHVEIPGAQAESLGPLQVAR	2141.16	sp|Q9DCW4|ETFB_MOUSE;tr|A0A0N4SWE9|A0A0N4SWE9_MOUSE;tr|A0A0U1RNR3|A0A0U1RNR3_MOUSE;tr|A0A0U1RNP5|A0A0U1RNP5_MOUSE;tr|A0A0N4SVE0|A0A0N4SVE0_MOUSE	sp|Q9DCW4|ETFB_MOUSE	3	78.088	11727000	0	0	0	0	0	11727000	0	0	0	0	0	0	0	0	0
GILAADESTGSIAK	1331.69	tr|D3Z510|D3Z510_MOUSE;tr|A0A0U1RPN8|A0A0U1RPN8_MOUSE;tr|D3YV98|D3YV98_MOUSE;tr|A0A0U1RPT5|A0A0U1RPT5_MOUSE;tr|D3YWI1|D3YWI1_MOUSE;tr|Q6NY00|Q6NY00_MOUSE;tr|Q5FWB7|Q5FWB7_MOUSE;tr|A6ZI47|A6ZI47_MOUSE;sp|P05064|ALDOA_MOUSE;tr|A6ZI44|A6ZI44_MOUSE	tr|D3Z510|D3Z510_MOUSE	2	61.353	20865000	1606700	0	1337000	0	0	0	6432600	8576200	0	1462200	0	0	0	0	1449900
GILAADESVGTMGNR	1489.72	tr|Q3UER1|Q3UER1_MOUSE;tr|Q3TJ66|Q3TJ66_MOUSE;sp|Q91Y97|ALDOB_MOUSE	tr|Q3UER1|Q3UER1_MOUSE	2	90.653	26274000	0	0	0	0	0	26274000	0	0	0	0	0	0	0	0	0
GILEYLTVAEVVETMEDLVTYTK	2615.33	sp|Q64727|VINC_MOUSE	sp|Q64727|VINC_MOUSE	3	53.342	4294300	0	0	0	4294300	0	0	0	0	0	0	0	0	0	0	0
GILIGIQQSFR	1230.71	sp|Q8C196|CPSM_MOUSE;tr|Q561M8|Q561M8_MOUSE	sp|Q8C196|CPSM_MOUSE	2	72.643	0	0	0	0	0	0	0	0	0	0	0	0	0	0	0	0
GILLYGPPGTGKTLIAR	1726.01	tr|Q8BNF8|Q8BNF8_MOUSE;sp|Q01853|TERA_MOUSE	tr|Q8BNF8|Q8BNF8_MOUSE	3	25.866	0	0	0	0	0	0	0	0	0	0	0	0	0	0	0	0
GILVQTK	757.47	tr|Q5SZA3|Q5SZA3_MOUSE;sp|P15864|H12_MOUSE;tr|Q3UXH2|Q3UXH2_MOUSE;tr|Q3U292|Q3U292_MOUSE	tr|Q5SZA3|Q5SZA3_MOUSE	2	119.22	106030000	0	369930	358790	0	0	0	49989000	53229000	0	802140	697950	0	0	0	583260
GIQFLSYLRR	1251.71	tr|A0A3Q4EIB3|A0A3Q4EIB3_MOUSE;tr|A0A3Q4EG45|A0A3Q4EG45_MOUSE;tr|E9PZA6|E9PZA6_MOUSE;tr|D7URW7|D7URW7_MOUSE	tr|A0A3Q4EIB3|A0A3Q4EIB3_MOUSE	2	17.809	0	0	0	0	0	0	0	0	0	0	0	0	0	0	0	0
GISEETTTGVHNLYK	1647.81	tr|Q3U5U5|Q3U5U5_MOUSE;tr|Q3U4D1|Q3U4D1_MOUSE;tr|Q3TF14|Q3TF14_MOUSE;sp|P50247|SAHH_MOUSE;tr|Q8BPI7|Q8BPI7_MOUSE	tr|Q3U5U5|Q3U5U5_MOUSE	3	63.292	16282000	0	0	0	0	0	15178000	1104800	0	0	0	0	0	0	0	0
GITYLYWYLQK	1446.75	sp|P01629|KV2A4_MOUSE	sp|P01629|KV2A4_MOUSE	2	125.31	14681000	0	0	0	3202500	0	0	0	0	0	0	0	11478000	0	0	0
GLEWVAEIR	1071.57	sp|P01801|HVM32_MOUSE;sp|P01799|HVM30_MOUSE;sp|P01797|HVM28_MOUSE;sp|P01796|HVM27_MOUSE;sp|P01800|HVM31_MOUSE;sp|P01803|HVM34_MOUSE;sp|P01802|HVM33_MOUSE;tr|A2NMA2|A2NMA2_MOUSE;tr|A0A075B5T3|A0A075B5T3_MOUSE	tr|A0A075B5T3|A0A075B5T3_MOUSE	2	101.54	87022000	0	0	0	0	0	4020700	0	0	0	0	56862000	26139000	0	0	0
GLFIIDDK	919.501	tr|B1AXW5|B1AXW5_MOUSE;tr|B1AXW6|B1AXW6_MOUSE;sp|P35700|PRDX1_MOUSE;tr|Q3U9J9|Q3U9J9_MOUSE	tr|B1AXW5|B1AXW5_MOUSE	2	82.671	44009000	0	0	0	772430	0	35927000	0	7309300	0	0	0	0	0	0	0
GLGTDEDSLIEIICSR	1776.86	tr|Q9CZI7|Q9CZI7_MOUSE;tr|Q542G9|Q542G9_MOUSE;sp|P07356|ANXA2_MOUSE;tr|Q3UCD3|Q3UCD3_MOUSE;tr|B0V2N7|B0V2N7_MOUSE;tr|B0V2N8|B0V2N8_MOUSE;tr|Q99KH3|Q99KH3_MOUSE	tr|Q9CZI7|Q9CZI7_MOUSE	2	152.14	149630000	25341000	9836700	8032700	20225000	5257400	13733000	17895000	11759000	10162000	7736300	5695000	6527800	0	4214300	3212500
GLIYHGTNLEDGVPSR	1726.86	tr|A0A075B5K7|A0A075B5K7_MOUSE;tr|A0A0G2JG36|A0A0G2JG36_MOUSE	tr|A0A075B5K7|A0A075B5K7_MOUSE	3	63.134	12999000	0	0	0	0	686150	0	0	0	0	0	10315000	1997700	0	0	0
GLNSDSVTEETLR	1419.68	sp|Q8C196|CPSM_MOUSE	sp|Q8C196|CPSM_MOUSE	2	129.89	27859000	0	0	0	0	0	27859000	0	0	0	0	0	0	0	0	0
GLNSDSVTEETLRK	1547.78	sp|Q8C196|CPSM_MOUSE	sp|Q8C196|CPSM_MOUSE	3	46.408	0	0	0	0	0	0	0	0	0	0	0	0	0	0	0	0
GLPPSMER	885.438	tr|A0A2I3BRL8|A0A2I3BRL8_MOUSE;sp|Q91VM5|RMXL1_MOUSE;tr|S4R1F6|S4R1F6_MOUSE;sp|Q9WV02|RBMX_MOUSE	tr|A0A2I3BRL8|A0A2I3BRL8_MOUSE	2	74.415	20352000	0	0	0	0	0	0	16763000	657410	0	0	0	0	0	2931600	0
GLTSVINQK	958.545	sp|P16125|LDHB_MOUSE;tr|A0A6I8MX27|A0A6I8MX27_MOUSE;tr|Q5M8R7|Q5M8R7_MOUSE	sp|P16125|LDHB_MOUSE	2	67.981	4518200	0	0	0	0	1136500	0	833500	2023300	524870	0	0	0	0	0	0
GNDVLVIECNLR	1400.71	sp|Q8C196|CPSM_MOUSE;tr|Q561M8|Q561M8_MOUSE	sp|Q8C196|CPSM_MOUSE	2	86.898	7900100	0	0	0	0	0	7900100	0	0	0	0	0	0	0	0	0
GNWGHLDQVAALR	1435.73	sp|Q8VCT4|EST1D_MOUSE	sp|Q8VCT4|EST1D_MOUSE	3	64.224	2622800	0	0	0	0	0	2622800	0	0	0	0	0	0	0	0	0
GPAGPQGPR	835.43	sp|P11087|CO1A1_MOUSE;tr|Q99LL6|Q99LL6_MOUSE	sp|P11087|CO1A1_MOUSE	2	110.63	11667000	0	0	0	0	0	0	5948800	3287500	0	2430200	0	0	0	0	0
GPAVGIDLGTTYSCVGVFQHGK	2262.11	sp|P63017|HSP7C_MOUSE;tr|Q3UBA6|Q3UBA6_MOUSE;tr|Q3TF16|Q3TF16_MOUSE;tr|Q3TH56|Q3TH56_MOUSE;tr|Q3UDS0|Q3UDS0_MOUSE;tr|Q3TQ13|Q3TQ13_MOUSE;tr|Q3TZJ3|Q3TZJ3_MOUSE;tr|Q3TB63|Q3TB63_MOUSE;tr|Q504P4|Q504P4_MOUSE;tr|Q3U9L2|Q3U9L2_MOUSE;tr|Q3TEK2|Q3TEK2_MOUSE;tr|Q3TRH3|Q3TRH3_MOUSE;tr|D3Z5E2|D3Z5E2_MOUSE	sp|P63017|HSP7C_MOUSE	3	114.55	31889000	0	0	0	18662000	8518000	3728800	0	0	0	0	0	0	0	0	980880
GPELVKPGASVK	1180.68	tr|X5J5P3|X5J5P3_MOUSE	tr|X5J5P3|X5J5P3_MOUSE	2;3	125.75	15888000	0	0	0	3445600	914680	2062900	0	0	0	0	5473700	3991300	0	0	0
GPEQGEGSRSSR	1245.57	tr|Q8BV28|Q8BV28_MOUSE	tr|Q8BV28|Q8BV28_MOUSE	2	47.823	0	0	0	0	0	0	0	0	0	0	0	0	0	0	0	0
GPIFMTKISAPPCVSSVK	1918.01	tr|F6VUT6|F6VUT6_MOUSE;tr|A0A571BEV2|A0A571BEV2_MOUSE	tr|F6VUT6|F6VUT6_MOUSE	4	19.39	0	0	0	0	0	0	0	0	0	0	0	0	0	0	0	0
GPKIMMTPSR	1116.58	sp|Q7TNR6|IGS21_MOUSE	sp|Q7TNR6|IGS21_MOUSE	2	13.053	0	0	0	0	0	0	0	0	0	0	0	0	0	0	0	0
GPLSPFNGRAGTSPAYHKL	1969.02	tr|A0A1W2P7Z4|A0A1W2P7Z4_MOUSE	tr|A0A1W2P7Z4|A0A1W2P7Z4_MOUSE	3	33.024	0	0	0	0	0	0	0	0	0	0	0	0	0	0	0	0
GPMIIHCSAGIG	1211.58	tr|Q64501|Q64501_MOUSE	tr|Q64501|Q64501_MOUSE	2	50.878	69329000	0	0	0	0	0	0	0	0	0	0	0	0	49028000	11075000	9225700
GPNRTSYYR	1112.54	tr|D6RJL2|D6RJL2_MOUSE;tr|D6RCH5|D6RCH5_MOUSE;sp|Q810L4|TM39B_MOUSE	tr|D6RJL2|D6RJL2_MOUSE	2	22.148	0	0	0	0	0	0	0	0	0	0	0	0	0	0	0	0
GPPPSYGGSSR	1060.49	tr|A0A2I3BRL8|A0A2I3BRL8_MOUSE;sp|Q91VM5|RMXL1_MOUSE;tr|S4R1F6|S4R1F6_MOUSE;sp|Q9WV02|RBMX_MOUSE	tr|A0A2I3BRL8|A0A2I3BRL8_MOUSE	2	67.993	88614000	0	0	0	0	0	0	69631000	3941300	0	0	0	0	9598100	3061300	2383100
GPSGLLLYNGQKTDGK	1646.86	tr|Q5EBX5|Q5EBX5_MOUSE;tr|Q6PCM6|Q6PCM6_MOUSE;tr|Z4YK85|Z4YK85_MOUSE;sp|A2ASQ1|AGRIN_MOUSE;tr|M0QWP1|M0QWP1_MOUSE	tr|Q5EBX5|Q5EBX5_MOUSE	2	47.559	0	0	0	0	0	0	0	0	0	0	0	0	0	0	0	0
GPSLALAMVSFILYFK	1755.96	tr|L7N215|L7N215_MOUSE	tr|L7N215|L7N215_MOUSE	2	25.474	0	0	0	0	0	0	0	0	0	0	0	0	0	0	0	0
GPSRTCRCR	1148.53	sp|Q9JI71|DLL4_MOUSE	sp|Q9JI71|DLL4_MOUSE	2	51.787	0	0	0	0	0	0	0	0	0	0	0	0	0	0	0	0
GPSSVEDIK	930.466	tr|Q5SQB0|Q5SQB0_MOUSE;tr|Q5U438|Q5U438_MOUSE;tr|Q5SQB7|Q5SQB7_MOUSE;sp|Q61937|NPM_MOUSE;tr|Q9DAY9|Q9DAY9_MOUSE;tr|Q5SQB5|Q5SQB5_MOUSE;tr|Q5BL09|Q5BL09_MOUSE	tr|Q5SQB0|Q5SQB0_MOUSE	2	75.213	38748000	0	0	0	5783200	3281400	6111900	3613200	2719900	472500	4410600	3358600	3078900	0	3501200	2416900
GPSTDLASPEYSNLSYWRK	2170.03	tr|A2A4B3|A2A4B3_MOUSE;tr|Q149B0|Q149B0_MOUSE;sp|Q99PI4|LPIN3_MOUSE;tr|Q8CC87|Q8CC87_MOUSE;tr|A2A4B1|A2A4B1_MOUSE;tr|Q571G1|Q571G1_MOUSE	tr|A2A4B3|A2A4B3_MOUSE	4	15.896	0	0	0	0	0	0	0	0	0	0	0	0	0	0	0	0
GPTIKPCPPCK	1253.63	sp|P01863|GCAA_MOUSE;sp|P01865|GCAM_MOUSE;sp|P84751|HVM63_MOUSE;tr|Q5R3X5|Q5R3X5_MOUSE;tr|Q66K04|Q66K04_MOUSE;tr|Q569W9|Q569W9_MOUSE;tr|Q505N9|Q505N9_MOUSE;tr|Q6PF95|Q6PF95_MOUSE;tr|Q6PJB2|Q6PJB2_MOUSE;tr|Q6PIP8|Q6PIP8_MOUSE;tr|Q6PJA7|Q6PJA7_MOUSE;tr|A0A0M3KL48|A0A0M3KL48_MOUSE	tr|Q6PJA7|Q6PJA7_MOUSE	2;3	167.67	6962100000	0	0	0	0	0	0	401270	0	80758000	2868900	323740000	4308300000	883590000	1362500000	0
GPVAYASQK	919.476	tr|Q9Z2P2|Q9Z2P2_MOUSE;tr|Q6PGE2|Q6PGE2_MOUSE;tr|A0A1B0GT25|A0A1B0GT25_MOUSE;tr|Q8BNE2|Q8BNE2_MOUSE;tr|B2RUS7|B2RUS7_MOUSE	tr|Q9Z2P2|Q9Z2P2_MOUSE	1	35.105	0	0	0	0	0	0	0	0	0	0	0	0	0	0	0	0
GPVPAAPAR	834.471	tr|Q6NVF7|Q6NVF7_MOUSE;tr|E9QQ57|E9QQ57_MOUSE;tr|A0A5F8MQ58|A0A5F8MQ58_MOUSE;sp|O55103|PRAX_MOUSE;tr|Q69ZE6|Q69ZE6_MOUSE;tr|A0A0U1RNK1|A0A0U1RNK1_MOUSE	tr|Q6NVF7|Q6NVF7_MOUSE	2	86.866	255020000	0	19094000	164860000	3054000	3163400	0	7608900	5601900	0	33095000	12444000	0	6098200	0	0
GQILTMANPIIGNGGAPDTTAR	2167.11	sp|Q8C196|CPSM_MOUSE	sp|Q8C196|CPSM_MOUSE	3	49.497	8858100	0	0	0	0	0	8858100	0	0	0	0	0	0	0	0	0
GQNQPVLNITNR	1352.72	sp|Q8C196|CPSM_MOUSE	sp|Q8C196|CPSM_MOUSE	2	66.758	70926000	0	0	0	0	0	70926000	0	0	0	0	0	0	0	0	0
GQPYIDEVGTFK	1352.66	tr|A0A5F8MPM4|A0A5F8MPM4_MOUSE;tr|E9QK82|E9QK82_MOUSE	tr|A0A5F8MPM4|A0A5F8MPM4_MOUSE	2	87.298	49190000	0	0	2816700	0	0	0	29249000	16186000	0	939030	0	0	0	0	0
GQVYILGR	904.513	tr|Q3UJ34|Q3UJ34_MOUSE;tr|Q3UEJ7|Q3UEJ7_MOUSE;sp|P16460|ASSY_MOUSE	tr|Q3UJ34|Q3UJ34_MOUSE	2	83.614	29638000	0	0	1154300	0	2031300	26453000	0	0	0	0	0	0	0	0	0
GRARAGQSVYSFLATEGSR	2012.02	tr|Q3U606|Q3U606_MOUSE;sp|Q99J87|DHX58_MOUSE	tr|Q3U606|Q3U606_MOUSE	2	20.663	0	0	0	0	0	0	0	0	0	0	0	0	0	0	0	0
GSAGGLK	588.323	tr|Q3UA52|Q3UA52_MOUSE	tr|Q3UA52|Q3UA52_MOUSE	1;2	84.025	5269000000	144190000	3447100	339910000	388830000	454630000	364600000	819290000	608670000	433290000	296210000	470130000	192290000	172560000	287010000	293920000
GSAISKHWEAELATLK	1739.92	tr|E9Q0I8|E9Q0I8_MOUSE	tr|E9Q0I8|E9Q0I8_MOUSE	3	17.489	0	0	0	0	0	0	0	0	0	0	0	0	0	0	0	0
GSDFDCELR	1097.44	tr|Q3TL71|Q3TL71_MOUSE;tr|H3BLL4|H3BLL4_MOUSE;tr|Q5FWJ5|Q5FWJ5_MOUSE;sp|P61979|HNRPK_MOUSE;tr|Q3TUA1|Q3TUA1_MOUSE;tr|Q3U6X2|Q3U6X2_MOUSE;tr|Q3U9Q3|Q3U9Q3_MOUSE;tr|B2M1R6|B2M1R6_MOUSE;tr|Q3TG17|Q3TG17_MOUSE;tr|Q3TJ38|Q3TJ38_MOUSE;tr|H3BKD0|H3BKD0_MOUSE;tr|H3BK96|H3BK96_MOUSE;tr|A0A286YDM3|A0A286YDM3_MOUSE;tr|A0A286YCM2|A0A286YCM2_MOUSE;tr|H3BKI8|H3BKI8_MOUSE;tr|H3BJS9|H3BJS9_MOUSE;tr|A0A286YEC4|A0…	tr|Q3TL71|Q3TL71_MOUSE	2	69.598	10606000	0	0	0	2410700	2333600	2510400	1545200	1337000	0	0	0	0	0	0	469150
GSDIIVDLEVTLEEVYAGNFVEVVR	2764.42	sp|Q99KV1|DJB11_MOUSE	sp|Q99KV1|DJB11_MOUSE	3	50.029	10157000	0	0	0	0	0	4471700	0	5685700	0	0	0	0	0	0	0
GSKMASATR	907.455	tr|Q9D6T9|Q9D6T9_MOUSE;sp|Q9CQX8|RT36_MOUSE	tr|Q9D6T9|Q9D6T9_MOUSE	2	10.414	0	0	0	0	0	0	0	0	0	0	0	0	0	0	0	0
GSLFACSVVHEGLHNHLTTK	2206.1	tr|A0A0E4B366|A0A0E4B366_MOUSE;tr|A0A4U9FGA5|A0A4U9FGA5_MOUSE;tr|A0A0A6YY53|A0A0A6YY53_MOUSE;tr|F6TQW2|F6TQW2_MOUSE;tr|Q58E56|Q58E56_MOUSE;tr|Q9D8L4|Q9D8L4_MOUSE	tr|Q58E56|Q58E56_MOUSE	3	61.102	12939000	0	0	0	12939000	0	0	0	0	0	0	0	0	0	0	0
GSPHYFSPFRPY	1453.68	tr|F6RTE1|F6RTE1_MOUSE;tr|Q3TXM9|Q3TXM9_MOUSE;sp|Q9D0B0|SRSF9_MOUSE	tr|F6RTE1|F6RTE1_MOUSE	2	52.928	0	0	0	0	0	0	0	0	0	0	0	0	0	0	0	0
GTEDFIVESLDASFR	1684.79	tr|A0A286YDB7|A0A286YDB7_MOUSE;tr|Q3TV94|Q3TV94_MOUSE;sp|Q9CY50|SSRA_MOUSE;tr|Q52PE3|Q52PE3_MOUSE;tr|A0A286YCT4|A0A286YCT4_MOUSE;tr|A0A286YCG8|A0A286YCG8_MOUSE	tr|A0A286YDB7|A0A286YDB7_MOUSE	2	108.56	42971000	0	0	0	12323000	10590000	0	4498700	0	6791000	2775400	2475000	0	2138300	0	1379100
GTEFLAAPSSYYK	1432.69	sp|P49429|HPPD_MOUSE;tr|F6X9Z6|F6X9Z6_MOUSE	sp|P49429|HPPD_MOUSE	2	94.297	5196100	0	0	0	0	0	5196100	0	0	0	0	0	0	0	0	0
GTGASGSFK	810.387	tr|Q5SZA3|Q5SZA3_MOUSE;sp|P15864|H12_MOUSE;tr|Q3UXH2|Q3UXH2_MOUSE;sp|Q07133|H1T_MOUSE;tr|I7HFT9|I7HFT9_MOUSE;sp|P43274|H14_MOUSE;tr|Q3U292|Q3U292_MOUSE;tr|Q149Z9|Q149Z9_MOUSE;sp|P43277|H13_MOUSE;tr|Q1WWK3|Q1WWK3_MOUSE;sp|P43276|H15_MOUSE	tr|Q5SZA3|Q5SZA3_MOUSE	2	102.51	619280000	4405600	0	5958400	6628100	8277700	11833000	303780000	210020000	5684200	0	8443600	29807000	9049600	6792100	8599900
GTKKIWHCESNR	1514.74	tr|Q3TPN3|Q3TPN3_MOUSE	tr|Q3TPN3|Q3TPN3_MOUSE	3	21.873	0	0	0	0	0	0	0	0	0	0	0	0	0	0	0	0
GTLLVLEGPGTSQR	1426.78	tr|Q7TMT3|Q7TMT3_MOUSE;sp|Q03350|TSP2_MOUSE	tr|Q7TMT3|Q7TMT3_MOUSE	2	62.823	691440000	8499200	12932000	10120000	55968000	79885000	123180000	63443000	75030000	26249000	19553000	108090000	74646000	11436000	18314000	4097900
GTPLDTEVPLER	1325.68	tr|G5E8R3|G5E8R3_MOUSE;sp|Q05920|PYC_MOUSE;tr|Q3UFS6|Q3UFS6_MOUSE;tr|Q3TCQ3|Q3TCQ3_MOUSE;tr|Q3T9S7|Q3T9S7_MOUSE;tr|E9QPD7|E9QPD7_MOUSE;tr|Q8BP54|Q8BP54_MOUSE;tr|Q62043|Q62043_MOUSE	tr|G5E8R3|G5E8R3_MOUSE	2	78.655	6078100	0	0	0	0	0	6078100	0	0	0	0	0	0	0	0	0
GTSFEAAATSGGSASSEK	1643.73	sp|Q99LC5|ETFA_MOUSE	sp|Q99LC5|ETFA_MOUSE	2	70.412	12909000	0	0	0	0	0	4253800	0	0	0	0	0	0	8655600	0	0
GVDEVTIVNILTNR	1541.84	tr|Q9CZI7|Q9CZI7_MOUSE;tr|Q542G9|Q542G9_MOUSE;sp|P07356|ANXA2_MOUSE;tr|Q3UCD3|Q3UCD3_MOUSE;tr|B0V2N7|B0V2N7_MOUSE;tr|B0V2N8|B0V2N8_MOUSE	tr|Q9CZI7|Q9CZI7_MOUSE	2	95.018	62180000	0	0	0	4082900	7071100	10458000	8501100	5746800	5334000	4603700	4153000	9742000	0	0	2486800
GVDLDQLLDMSYEQLMQLYSAR	2587.23	tr|Q3UXS6|Q3UXS6_MOUSE;sp|P62843|RS15_MOUSE	tr|Q3UXS6|Q3UXS6_MOUSE	3	56.29	32160000	0	0	0	0	0	15558000	7504900	9097400	0	0	0	0	0	0	0
GVGASGSFR	836.414	tr|Q8C1Y3|Q8C1Y3_MOUSE;tr|Q3U4Y0|Q3U4Y0_MOUSE;sp|P10922|H10_MOUSE	tr|Q8C1Y3|Q8C1Y3_MOUSE	2	133.12	67726000	3260900	2246800	0	0	0	1449100	20417000	37587000	0	0	0	0	0	0	2765500
GVMLAVDAVIAELK	1427.81	sp|P63038|CH60_MOUSE;tr|D3Z2F2|D3Z2F2_MOUSE	sp|P63038|CH60_MOUSE	2	94.616	17841000	0	0	0	0	0	7676600	5608900	0	4555400	0	0	0	0	0	0
GVPPLSSTMLVGIR	1425.8	tr|Q5DUA4|Q5DUA4_MOUSE;tr|Q5DUA5|Q5DUA5_MOUSE;tr|E9Q7M6|E9Q7M6_MOUSE;tr|Q5DUA3|Q5DUA3_MOUSE;tr|K4DI74|K4DI74_MOUSE;tr|F8WIF5|F8WIF5_MOUSE;sp|Q99PF4|CAD23_MOUSE	tr|Q5DUA4|Q5DUA4_MOUSE	3	20.381	0	0	0	0	0	0	0	0	0	0	0	0	0	0	0	0
GVPQIEVTFDIDANGILNVSAVDK	2513.3	sp|P63017|HSP7C_MOUSE;tr|Q3UBA6|Q3UBA6_MOUSE;tr|Q3TF16|Q3TF16_MOUSE;tr|Q3TH56|Q3TH56_MOUSE;tr|Q3UDS0|Q3UDS0_MOUSE;tr|Q3TQ13|Q3TQ13_MOUSE;tr|Q3TZJ3|Q3TZJ3_MOUSE;tr|Q504P4|Q504P4_MOUSE;tr|Q3U9L2|Q3U9L2_MOUSE;tr|Q3ULM1|Q3ULM1_MOUSE;tr|Q3TRH3|Q3TRH3_MOUSE;tr|Q3TH04|Q3TH04_MOUSE;tr|Q3KQJ4|Q3KQJ4_MOUSE;tr|Q3UXU1|Q3UXU1_MOUSE;tr|Q3UBR0|Q3UBR0_MOUSE	sp|P63017|HSP7C_MOUSE	3	79.445	191450000	0	0	8284000	1383800	0	35588000	32347000	23601000	23005000	25877000	19284000	0	0	8066000	14013000
GVPQIEVTFDIDANGILNVTATDK	2529.3	tr|Q3TU85|Q3TU85_MOUSE;tr|Q3TAI8|Q3TAI8_MOUSE;tr|A1E2B8|A1E2B8_MOUSE;sp|Q61696|HS71A_MOUSE;sp|P17879|HS71B_MOUSE;tr|Q61698|Q61698_MOUSE	tr|Q3TU85|Q3TU85_MOUSE	3	45.546	59615000	0	0	0	0	0	16862000	9958300	7297400	9392000	8209500	7895600	0	0	0	0
GVPQIEVTFDIDANGIVHVSAK	2308.21	sp|P38647|GRP75_MOUSE	sp|P38647|GRP75_MOUSE	2	131.56	23713000	0	0	0	0	0	5180600	4918000	7225800	2323200	2676700	1388400	0	0	0	0
GVPQIEVTFEIDVNGILR	1998.08	tr|Q3U9G2|Q3U9G2_MOUSE;tr|Q3TWF2|Q3TWF2_MOUSE;tr|Q3TKF8|Q3TKF8_MOUSE;tr|Q3TI47|Q3TI47_MOUSE;sp|P20029|BIP_MOUSE;tr|Q3U7T8|Q3U7T8_MOUSE;tr|Q3UEM8|Q3UEM8_MOUSE;tr|Q3U6V3|Q3U6V3_MOUSE;tr|Q3TUS2|Q3TUS2_MOUSE	tr|Q3U9G2|Q3U9G2_MOUSE	2	117.07	25444000	0	0	0	0	0	6160900	7795800	4268000	5211800	2007200	0	0	0	0	0
GVSEIVHEGKK	1181.64	tr|Q3V2F7|Q3V2F7_MOUSE;sp|P12710|FABPL_MOUSE	tr|Q3V2F7|Q3V2F7_MOUSE	3	45.879	7665000	0	0	0	0	0	7665000	0	0	0	0	0	0	0	0	0
GVVDSDDLPLNVSR	1484.75	tr|Q91V38|Q91V38_MOUSE;tr|Q3UBU0|Q3UBU0_MOUSE;tr|Q3UAD6|Q3UAD6_MOUSE;sp|P08113|ENPL_MOUSE;tr|Q3TUD6|Q3TUD6_MOUSE;tr|Q8CCY5|Q8CCY5_MOUSE;tr|F7C312|F7C312_MOUSE	tr|Q91V38|Q91V38_MOUSE	2	94.767	26051000	0	0	0	5227000	0	7187700	3425300	3167000	0	2265700	3322300	0	0	0	1455700
GVVDSEDLPLNISR	1512.78	tr|Q71LX8|Q71LX8_MOUSE;sp|P11499|HS90B_MOUSE;tr|Q811H6|Q811H6_MOUSE;tr|E9Q3D6|E9Q3D6_MOUSE;tr|Q80YC2|Q80YC2_MOUSE;tr|Q80Y52|Q80Y52_MOUSE;tr|Q3UIF3|Q3UIF3_MOUSE;sp|P07901|HS90A_MOUSE;tr|Q3TKA2|Q3TKA2_MOUSE;tr|Q3TKB9|Q3TKB9_MOUSE;tr|Q8C5U3|Q8C5U3_MOUSE;tr|Q3TKG0|Q3TKG0_MOUSE;tr|A0PJ91|A0PJ91_MOUSE;tr|Q3TJU7|Q3TJU7_MOUSE	tr|Q71LX8|Q71LX8_MOUSE	2	80.979	67883000	3172900	2530500	2262600	15051000	9840500	16505000	5105700	4338400	3429200	3472200	0	0	2174000	0	0
GVVSDNCYPFSGR	1456.64	tr|Q4FJX7|Q4FJX7_MOUSE;tr|H3BJ97|H3BJ97_MOUSE;sp|Q99JR5|TINAL_MOUSE	tr|Q4FJX7|Q4FJX7_MOUSE	2	62.303	0	0	0	0	0	0	0	0	0	0	0	0	0	0	0	0
GVVTNGLDVSPAEEK	1513.76	tr|A0A0R4J036|A0A0R4J036_MOUSE;sp|P08553|NFM_MOUSE	tr|A0A0R4J036|A0A0R4J036_MOUSE	2	67.879	4659100	0	0	0	0	0	0	0	0	0	0	4659100	0	0	0	0
GYAFIEFASFEDAK	1593.74	tr|Q8CE30|Q8CE30_MOUSE;tr|Q8CD23|Q8CD23_MOUSE;tr|Q3TL52|Q3TL52_MOUSE;tr|Q3TGR3|Q3TGR3_MOUSE;sp|P09405|NUCL_MOUSE;tr|Q3TT41|Q3TT41_MOUSE	tr|Q8CE30|Q8CE30_MOUSE	2	112.13	52911000	0	0	0	0	0	0	0	0	20188000	13261000	10469000	0	0	8993500	0
GYFIQPTVFGDVK	1469.76	tr|Q544B1|Q544B1_MOUSE;tr|Q3UJW1|Q3UJW1_MOUSE;tr|Q3U9J7|Q3U9J7_MOUSE;tr|Q3U6I3|Q3U6I3_MOUSE;tr|Q3TVM2|Q3TVM2_MOUSE;sp|P47738|ALDH2_MOUSE;tr|A0A0G2JEU1|A0A0G2JEU1_MOUSE;tr|A0A0G2JF60|A0A0G2JF60_MOUSE	tr|Q544B1|Q544B1_MOUSE	2	130.94	18307000	0	0	0	1128600	0	17179000	0	0	0	0	0	0	0	0	0
GYFPEPVTVK	1135.59	tr|A0A4U9FKB1|A0A4U9FKB1_MOUSE;tr|A0A075B5P5|A0A075B5P5_MOUSE;sp|P03987|IGHG3_MOUSE;tr|A0A1Y7VJN6|A0A1Y7VJN6_MOUSE	tr|A0A4U9FKB1|A0A4U9FKB1_MOUSE	2	69.598	176080000	0	0	0	39011000	15897000	7382600	0	0	0	4997400	107190000	1604600	0	0	0
GYSFTTTAER	1131.52	sp|P60710|ACTB_MOUSE;tr|B2RRX1|B2RRX1_MOUSE;tr|Q3UAF7|Q3UAF7_MOUSE;tr|Q3UAF6|Q3UAF6_MOUSE;tr|Q3U5R4|Q3U5R4_MOUSE;tr|Q3UGS0|Q3UGS0_MOUSE;tr|Q3UAA9|Q3UAA9_MOUSE;tr|Q61276|Q61276_MOUSE;tr|Q3TIJ9|Q3TIJ9_MOUSE;tr|Q3U804|Q3U804_MOUSE;tr|Q3U939|Q3U939_MOUSE;tr|Q3UCF8|Q3UCF8_MOUSE;tr|E9Q5F4|E9Q5F4_MOUSE;tr|E9Q1F2|E9Q1F2_MOUSE;tr|G3UZ07|G3UZ07_MOUSE;tr|O89054|O89054_MOUSE;tr|Q6IWE2|Q6IWE2_MOUSE;tr|Q4KL81|…	tr|Q4KL81|Q4KL81_MOUSE	2	124.23	295520000	11284000	12369000	15269000	15216000	15490000	39007000	75520000	38355000	12745000	12400000	12225000	10064000	7637900	8995100	8939900
GYSFVTTAER	1129.54	sp|P68033|ACTC_MOUSE;sp|P68134|ACTS_MOUSE;tr|Q3TG92|Q3TG92_MOUSE;tr|Q497E4|Q497E4_MOUSE;tr|Q9CXK3|Q9CXK3_MOUSE;sp|P63268|ACTH_MOUSE;tr|Q3UJ36|Q3UJ36_MOUSE;tr|Q3U122|Q3U122_MOUSE;sp|P62737|ACTA_MOUSE;tr|Q61275|Q61275_MOUSE;tr|Q61852|Q61852_MOUSE;tr|Q61272|Q61272_MOUSE;tr|D3YZY0|D3YZY0_MOUSE;tr|A0A494B9T3|A0A494B9T3_MOUSE;tr|A0A0U1RQ96|A0A0U1RQ96_MOUSE	sp|P68033|ACTC_MOUSE	2	73.985	28601000	0	1747200	1719700	1400000	1457700	0	12742000	6313200	1886500	1334100	0	0	0	0	0
HALIIYDDLSK	1286.69	sp|Q03265|ATPA_MOUSE;tr|D3Z6F5|D3Z6F5_MOUSE	sp|Q03265|ATPA_MOUSE	2	100.48	15908000	0	0	684580	2106200	1639500	7180200	1267400	1430300	650910	949360	0	0	0	0	0
HAVSEGTK	827.414	tr|Q921L4|Q921L4_MOUSE;tr|Q8CBB6|Q8CBB6_MOUSE;sp|Q64478|H2B1H_MOUSE;sp|Q6ZWY9|H2B1C_MOUSE;sp|Q8CGP1|H2B1K_MOUSE;tr|B2RVD5|B2RVD5_MOUSE;sp|P10853|H2B1F_MOUSE;sp|Q8CGP2|H2B1P_MOUSE;tr|B2RTK3|B2RTK3_MOUSE;sp|Q64525|H2B2B_MOUSE;tr|A0JLV3|A0JLV3_MOUSE;sp|Q64475|H2B1B_MOUSE;sp|P10854|H2B1M_MOUSE;sp|Q64524|H2B2E_MOUSE;sp|Q8CGP0|H2B3B_MOUSE;sp|P70696|H2B1A_MOUSE;tr|A0JNS9|A0JNS9_MOUSE;sp|Q9D2U9|H2B3A_MOU…	tr|Q921L4|Q921L4_MOUSE	2	153.78	72258000	165190	725920	0	366080	385950	5696700	37181000	27507000	0	0	0	229360	0	0	0
HDPSLQPWSASYDPGSAK	1941.89	sp|P16015|CAH3_MOUSE	sp|P16015|CAH3_MOUSE	3	35.212	9287400	0	0	0	0	0	9287400	0	0	0	0	0	0	0	0	0
HDSEQDNSDNNTIFVQGLGENVTIESVADYFK	3584.62	tr|Q8CFQ9|Q8CFQ9_MOUSE;tr|Q564D0|Q564D0_MOUSE;tr|Q3USY4|Q3USY4_MOUSE;sp|P56959|FUS_MOUSE	tr|Q8CFQ9|Q8CFQ9_MOUSE	3;4	130.25	140510000	0	0	0	0	0	36255000	24449000	18683000	18673000	16536000	6767900	0	10174000	0	8967500
HFEQMKDDAIVCNIGHFDVEIDVK	2858.34	tr|Q3U5U5|Q3U5U5_MOUSE;tr|Q3U4D1|Q3U4D1_MOUSE;tr|Q3TF14|Q3TF14_MOUSE;sp|P50247|SAHH_MOUSE;tr|Q8BPI7|Q8BPI7_MOUSE;tr|Q5M9P0|Q5M9P0_MOUSE	tr|Q3U5U5|Q3U5U5_MOUSE	4	38.135	22016000	0	0	0	17536000	4480200	0	0	0	0	0	0	0	0	0	0
HFISGDEPK	1028.49	tr|Q3TYL9|Q3TYL9_MOUSE;tr|Q3TYV5|Q3TYV5_MOUSE;sp|P16330|CN37_MOUSE;tr|Q09J73|Q09J73_MOUSE	tr|Q3TYL9|Q3TYL9_MOUSE	2	63.565	0	0	0	0	0	0	0	0	0	0	0	0	0	0	0	0
HFSVEGQLEFR	1347.66	tr|Q71LX8|Q71LX8_MOUSE;sp|P11499|HS90B_MOUSE;tr|E9Q3D6|E9Q3D6_MOUSE;tr|Q80Y52|Q80Y52_MOUSE;tr|Q3UIF3|Q3UIF3_MOUSE;sp|P07901|HS90A_MOUSE;tr|Q3TKA2|Q3TKA2_MOUSE;tr|Q3TKB9|Q3TKB9_MOUSE;tr|Q8C5U3|Q8C5U3_MOUSE;tr|Q3TKG0|Q3TKG0_MOUSE;tr|A0PJ91|A0PJ91_MOUSE;tr|Q3TJU7|Q3TJU7_MOUSE	tr|Q71LX8|Q71LX8_MOUSE	3	69.346	8026600	0	349410	0	5237000	2440200	0	0	0	0	0	0	0	0	0	0
HGGTIPVVPTAEFQDR	1722.87	sp|P26443|DHE3_MOUSE;tr|Q3TSQ7|Q3TSQ7_MOUSE	sp|P26443|DHE3_MOUSE	3	51.727	10329000	0	0	0	0	0	10329000	0	0	0	0	0	0	0	0	0
HGYIASRVLSR	1257.69	sp|Q9CQS6|GKN2_MOUSE	sp|Q9CQS6|GKN2_MOUSE	4	17.367	0	0	0	0	0	0	0	0	0	0	0	0	0	0	0	0
HGYIGEFEIIDDHR	1699.8	tr|D3YVB4|D3YVB4_MOUSE;tr|D3Z712|D3Z712_MOUSE;tr|F8WJ41|F8WJ41_MOUSE;tr|Q5M9M4|Q5M9M4_MOUSE;sp|P62245|RS15A_MOUSE	tr|D3YVB4|D3YVB4_MOUSE	3	60.401	19723000	990450	1291000	1513600	5715200	2927200	3080700	1899500	0	1264500	0	1040700	0	0	0	0
HIAEEADR	939.441	tr|D3Z6I8|D3Z6I8_MOUSE;tr|E9Q7Q3|E9Q7Q3_MOUSE;tr|Q3TJ53|Q3TJ53_MOUSE;tr|Q58E70|Q58E70_MOUSE;tr|Q8C7C3|Q8C7C3_MOUSE;tr|D3Z2H9|D3Z2H9_MOUSE;sp|P21107|TPM3_MOUSE;tr|E9Q5J9|E9Q5J9_MOUSE;tr|Q8K0Z5|Q8K0Z5_MOUSE;tr|A0A0R4J1P2|A0A0R4J1P2_MOUSE;tr|D3YVR0|D3YVR0_MOUSE	tr|D3Z6I8|D3Z6I8_MOUSE	2	98.299	75719000	3097600	3698600	3542000	11059000	7682300	10862000	7031900	6106700	3957400	4462500	0	6188100	0	8030300	0
HLEGLSEEAIMELNLPTGIPIVYELDK	3022.56	tr|Q6NWV5|Q6NWV5_MOUSE;tr|Q3U7Z6|Q3U7Z6_MOUSE;sp|Q9DBJ1|PGAM1_MOUSE	tr|Q6NWV5|Q6NWV5_MOUSE	3	68.895	18578000	0	0	0	2329500	0	6567000	0	5206900	4474400	0	0	0	0	0	0
HLEINPDHPIVETLR	1781.94	tr|Q71LX8|Q71LX8_MOUSE;sp|P11499|HS90B_MOUSE;tr|Q811H6|Q811H6_MOUSE;tr|Q80YC2|Q80YC2_MOUSE	tr|Q71LX8|Q71LX8_MOUSE	3	103.88	23251000	0	0	0	7431400	4756300	3735400	2494700	2273100	0	1125900	0	0	748940	684800	0
HLEINPDHSIIETLR	1785.94	tr|Q80Y52|Q80Y52_MOUSE;tr|Q3UIF3|Q3UIF3_MOUSE;sp|P07901|HS90A_MOUSE;tr|Q3TKA2|Q3TKA2_MOUSE;tr|Q3TJU7|Q3TJU7_MOUSE	tr|Q80Y52|Q80Y52_MOUSE	3	81.526	4324500	0	0	0	0	0	0	2958900	0	1365700	0	0	0	0	0	0
HLIIGVSSDR	1095.6	tr|Q8C2Q8|Q8C2Q8_MOUSE;tr|A2AKU9|A2AKU9_MOUSE;tr|Q9D9D7|Q9D9D7_MOUSE;tr|Q3UD06|Q3UD06_MOUSE;sp|Q91VR2|ATPG_MOUSE;tr|A2AKV1|A2AKV1_MOUSE;tr|A2AKV2|A2AKV2_MOUSE;tr|A2AKV3|A2AKV3_MOUSE;tr|Q9ERA8|Q9ERA8_MOUSE;tr|A2AKV0|A2AKV0_MOUSE	tr|Q8C2Q8|Q8C2Q8_MOUSE	2	60.59	2401500	0	0	0	0	0	2401500	0	0	0	0	0	0	0	0	0
HLNEIDLFHCIDPNDSK	2065.95	sp|Q9R0Q7|TEBP_MOUSE;tr|D3Z7C6|D3Z7C6_MOUSE;tr|Q9CRH1|Q9CRH1_MOUSE;tr|Q3TJG6|Q3TJG6_MOUSE	sp|Q9R0Q7|TEBP_MOUSE	3	97.32	26510000	0	0	0	10697000	5418200	3882700	2082200	1218900	1584400	0	909640	0	0	0	717180
HLQLAIR	849.518	sp|C0HKE4|H2A1E_MOUSE;sp|C0HKE3|H2A1D_MOUSE;sp|Q8BFU2|H2A3_MOUSE;sp|C0HKE9|H2A1P_MOUSE;sp|C0HKE8|H2A1O_MOUSE;sp|Q8CGP5|H2A1F_MOUSE;sp|C0HKE6|H2A1I_MOUSE;sp|C0HKE5|H2A1G_MOUSE;tr|A0A0N4SV66|A0A0N4SV66_MOUSE;sp|C0HKE2|H2A1C_MOUSE;tr|A2AB79|A2AB79_MOUSE;sp|C0HKE7|H2A1N_MOUSE;sp|C0HKE1|H2A1B_MOUSE;tr|B2RVF0|B2RVF0_MOUSE;sp|Q8R1M2|H2AJ_MOUSE;sp|Q8CGP6|H2A1H_MOUSE;tr|A3KPD0|A3KPD0_MOUSE;tr|A0AUV1|A0AUV…	tr|Q149V4|Q149V4_MOUSE	2	182.31	507240000	24630000	28182000	25100000	88819000	40272000	61475000	43768000	35604000	32587000	30675000	10908000	28520000	14156000	22528000	20016000
HLTGEFEK	959.471	tr|Q3ULW0|Q3ULW0_MOUSE;tr|Q14AA6|Q14AA6_MOUSE;sp|P62827|RAN_MOUSE;tr|A6H622|A6H622_MOUSE;sp|Q61820|RANT_MOUSE	tr|Q3ULW0|Q3ULW0_MOUSE	2	83.206	10049000	2759000	0	0	2579200	1063200	1382700	1127800	404230	0	732910	0	0	0	0	0
HLTSNSPR	910.462	sp|Q02257|PLAK_MOUSE	sp|Q02257|PLAK_MOUSE	2	104.45	100320000	2594400	4960900	4782500	5415700	13667000	4530200	14273000	3947900	5816200	6567000	7100900	9969000	0	6565300	10127000
HLVMGDIPAAVNAFQEAASLLGK	2351.23	tr|Q3TTH5|Q3TTH5_MOUSE;tr|B1AU76|B1AU76_MOUSE;tr|B1AU75|B1AU75_MOUSE;sp|Q99MD9|NASP_MOUSE	tr|Q3TTH5|Q3TTH5_MOUSE	3	111.66	59136000	0	0	0	6551000	7254800	16217000	8870100	7614300	4555900	4131500	3941200	0	0	0	0
HLYTLDGGDIINALCFSPNR	2275.11	sp|P68040|RACK1_MOUSE	sp|P68040|RACK1_MOUSE	3	167.28	43398000	0	0	0	19116000	5576400	7720800	6165500	4819500	0	0	0	0	0	0	0
HNDDEQYAWESSAGGSFTVR	2254.95	tr|Q71LX8|Q71LX8_MOUSE;sp|P11499|HS90B_MOUSE;tr|Q80Y52|Q80Y52_MOUSE;tr|Q3UIF3|Q3UIF3_MOUSE;sp|P07901|HS90A_MOUSE;tr|Q3TKA2|Q3TKA2_MOUSE;tr|Q3TKB9|Q3TKB9_MOUSE;tr|Q8C5U3|Q8C5U3_MOUSE;tr|Q3TKG0|Q3TKG0_MOUSE;tr|A0PJ91|A0PJ91_MOUSE;tr|Q8C2A9|Q8C2A9_MOUSE;tr|B7ZC50|B7ZC50_MOUSE	tr|Q71LX8|Q71LX8_MOUSE	3	55.453	27166000	1581300	1069300	0	9515900	6018100	2867200	2203000	1676400	1056100	1178200	0	0	0	0	0
HNSYTCEATHK	1346.57	tr|A0A0F7R5U8|A0A0F7R5U8_MOUSE;tr|A0A0M3KL49|A0A0M3KL49_MOUSE;tr|A0A0U5BC76|A0A0U5BC76_MOUSE;tr|I6L958|I6L958_MOUSE;tr|I6L978|I6L978_MOUSE;tr|A0A0C6EL31|A0A0C6EL31_MOUSE;tr|A0A4U9FD83|A0A4U9FD83_MOUSE;tr|A0A5H1ZRK8|A0A5H1ZRK8_MOUSE;sp|P01837|IGKC_MOUSE;tr|I6L991|I6L991_MOUSE;tr|A0A125T904|A0A125T904_MOUSE;tr|A0A0M4KEQ7|A0A0M4KEQ7_MOUSE;tr|A0A0B6VQ20|A0A0B6VQ20_MOUSE;tr|I6L9E2|I6L9E2_MOUSE;tr|Q52L…	tr|Q52L64|Q52L64_MOUSE	2;3;4	227.37	29429000000	1981100	56847000	14544000	1216300000	294480000	51800000	65266000	21685000	22363000	21894000	6747500000	12578000000	810960000	958320000	6566600000
HPEAEMAQNSVR	1367.63	sp|Q02257|PLAK_MOUSE	sp|Q02257|PLAK_MOUSE	3	78.548	87798000	2645300	4092900	6534200	9031700	6620300	5035400	18109000	2485900	4414900	4072500	6549000	2129400	0	9770500	6306400
HQGVMVGMGQK	1170.56	sp|P60710|ACTB_MOUSE;tr|B2RRX1|B2RRX1_MOUSE;tr|Q3UAF7|Q3UAF7_MOUSE;tr|Q3UAF6|Q3UAF6_MOUSE;tr|Q3U5R4|Q3U5R4_MOUSE;tr|Q3UGS0|Q3UGS0_MOUSE;tr|Q3UA89|Q3UA89_MOUSE;tr|Q3UAA9|Q3UAA9_MOUSE;tr|Q61276|Q61276_MOUSE;tr|Q3TIJ9|Q3TIJ9_MOUSE;tr|Q3U804|Q3U804_MOUSE;tr|Q3U939|Q3U939_MOUSE;tr|Q3UCF8|Q3UCF8_MOUSE;tr|E9Q5F4|E9Q5F4_MOUSE;tr|G3UZ07|G3UZ07_MOUSE;tr|E9Q606|E9Q606_MOUSE;tr|A1E281|A1E281_MOUSE;tr|E9Q2D1|…	tr|Q4KL81|Q4KL81_MOUSE	2;3	94.309	244430000	8102800	22523000	30679000	17595000	1366300	17668000	67488000	19389000	4874000	6624000	7557300	21025000	0	12210000	7327600
HSCLSLSLNLSR	1385.71	tr|Q8BUT3|Q8BUT3_MOUSE	tr|Q8BUT3|Q8BUT3_MOUSE	4	21.23	0	0	0	0	0	0	0	0	0	0	0	0	0	0	0	0
HSQFIGYPITLFVEK	1777.94	tr|Q80Y52|Q80Y52_MOUSE;tr|Q3UIF3|Q3UIF3_MOUSE;sp|P07901|HS90A_MOUSE;tr|Q3TKA2|Q3TKA2_MOUSE;tr|Q3TKB9|Q3TKB9_MOUSE;tr|Q8C5U3|Q8C5U3_MOUSE;tr|Q3TKG0|Q3TKG0_MOUSE;tr|A0PJ91|A0PJ91_MOUSE;tr|Q3TJU7|Q3TJU7_MOUSE;tr|Q8C2A9|Q8C2A9_MOUSE	tr|Q80Y52|Q80Y52_MOUSE	2;3	88.552	61531000	0	3089300	0	11080000	4754700	13584000	9660900	6499300	3488900	5025100	3345900	0	0	1003500	0
HSQFIGYPITLYLEK	1807.95	tr|Q71LX8|Q71LX8_MOUSE;sp|P11499|HS90B_MOUSE	tr|Q71LX8|Q71LX8_MOUSE	2	143.42	23468000	0	0	0	6324800	0	0	6089700	6809200	4244200	0	0	0	0	0	0
HTGPGILSMANAGPNTNGSQFFICTAK	2790.32	tr|Q5SVY2|Q5SVY2_MOUSE;tr|Q3UAJ1|Q3UAJ1_MOUSE;tr|Q3TE63|Q3TE63_MOUSE;sp|P17742|PPIA_MOUSE;tr|A0A1L1SST0|A0A1L1SST0_MOUSE;tr|Q9CZK9|Q9CZK9_MOUSE	tr|Q5SVY2|Q5SVY2_MOUSE	3	50.986	25996000	0	0	0	0	0	10171000	6611500	0	5086600	0	4127500	0	0	0	0
HTGVPDR	780.388	tr|A0A140T8N5|A0A140T8N5_MOUSE;tr|A2NUE7|A2NUE7_MOUSE;tr|A0A140T8N7|A0A140T8N7_MOUSE;tr|A0A140T8P1|A0A140T8P1_MOUSE	tr|A0A140T8N7|A0A140T8N7_MOUSE	2	115.69	540420000	0	0	0	40776000	15536000	5863700	12368000	7623400	1265500	0	255140000	127560000	50832000	17528000	5921200
HTPGSPSGKTDK	1210.59	sp|Q8C8R3|ANK2_MOUSE;tr|S4R2R5|S4R2R5_MOUSE;tr|S4R2F3|S4R2F3_MOUSE	sp|Q8C8R3|ANK2_MOUSE	3	9.9211	0	0	0	0	0	0	0	0	0	0	0	0	0	0	0	0
HTTLREKGR	1096.61	tr|G3UZF9|G3UZF9_MOUSE;tr|G3UYZ6|G3UYZ6_MOUSE;tr|D6RI84|D6RI84_MOUSE;tr|G3UZW6|G3UZW6_MOUSE;tr|G3UWT1|G3UWT1_MOUSE;tr|G3UWI6|G3UWI6_MOUSE;tr|Q3UXW9|Q3UXW9_MOUSE;tr|E9PVJ9|E9PVJ9_MOUSE;tr|Q0VFY2|Q0VFY2_MOUSE;sp|Q9WVC5|TRPC7_MOUSE	tr|G3UZF9|G3UZF9_MOUSE	2	46.994	0	0	0	0	0	0	0	0	0	0	0	0	0	0	0	0
HVAAGTQQPYTDGVR	1598.78	sp|Q02257|PLAK_MOUSE	sp|Q02257|PLAK_MOUSE	3	61.409	20856000	1931600	693560	903770	1823100	3532900	851130	4887400	1020600	1302000	1320600	2589600	0	0	0	0
HVLVTLGEK	994.581	tr|Q642K0|Q642K0_MOUSE;sp|Q60605|MYL6_MOUSE;tr|A0A1W2P6F6|A0A1W2P6F6_MOUSE;tr|A0A1W2P7Q9|A0A1W2P7Q9_MOUSE;tr|A0A1W2P6G5|A0A1W2P6G5_MOUSE	tr|Q642K0|Q642K0_MOUSE	2	65.305	18228000	1062500	1357600	1591700	1310000	1218000	3034200	1914000	1017700	1797400	1675100	840950	0	0	0	1408700
HYFQNTQGLIFVVDSNDR	2152.03	tr|E9Q798|E9Q798_MOUSE;tr|Q14BR4|Q14BR4_MOUSE;sp|P84084|ARF5_MOUSE;sp|P61750|ARF4_MOUSE;tr|Q9DD04|Q9DD04_MOUSE;tr|Q3U344|Q3U344_MOUSE;sp|Q8BSL7|ARF2_MOUSE;sp|P84078|ARF1_MOUSE;sp|P61205|ARF3_MOUSE	tr|E9Q798|E9Q798_MOUSE	3	67.644	49488000	0	0	1887300	29392000	9056500	5986700	0	3165600	0	0	0	0	0	0	0
HYQAYLSRVAYYGLK	1830.94	tr|G3UYY4|G3UYY4_MOUSE	tr|G3UYY4|G3UYY4_MOUSE	3	23.362	0	0	0	0	0	0	0	0	0	0	0	0	0	0	0	0
IAATILTSPDLR	1269.73	sp|P05202|AATM_MOUSE	sp|P05202|AATM_MOUSE	2	115.78	27216000	0	4771400	1895900	0	0	19666000	883270	0	0	0	0	0	0	0	0
IADQCPSSLAIQENANALAR	2141.05	tr|Q3UER1|Q3UER1_MOUSE;tr|Q3TJ66|Q3TJ66_MOUSE;sp|Q91Y97|ALDOB_MOUSE	tr|Q3UER1|Q3UER1_MOUSE	3	52.814	10577000	0	0	0	0	0	4548800	0	0	0	0	0	4811300	0	1217400	0
IAGQVAAANK	941.529	sp|Q9CZX8|RS19_MOUSE;tr|Q5M9P3|Q5M9P3_MOUSE	sp|Q9CZX8|RS19_MOUSE	2	69.198	11485000	0	0	0	2741700	3001200	2234300	2080400	0	1427300	0	0	0	0	0	0
IALGIPLPEIK	1162.73	sp|Q8C196|CPSM_MOUSE	sp|Q8C196|CPSM_MOUSE	2	82.749	67606000	0	0	0	0	0	67606000	0	0	0	0	0	0	0	0	0
IALTDNSLIAR	1185.67	tr|Q5M9N8|Q5M9N8_MOUSE;tr|Q3UBI6|Q3UBI6_MOUSE;sp|P14148|RL7_MOUSE;tr|F6XI62|F6XI62_MOUSE	tr|Q5M9N8|Q5M9N8_MOUSE	2	115.71	41714000	1155700	0	0	0	0	6843600	8873800	24841000	0	0	0	0	0	0	0
IANVDTADTATYYCAR	1803.81	tr|A0A0A6YXQ0|A0A0A6YXQ0_MOUSE	tr|A0A0A6YXQ0|A0A0A6YXQ0_MOUSE	2	86.313	19707000	0	0	1607100	4888600	2370000	844160	1049800	0	0	0	7279500	1668200	0	0	0
IAPSFAVESMEDALK	1606.79	sp|Q8C196|CPSM_MOUSE	sp|Q8C196|CPSM_MOUSE	2	94.402	50387000	0	0	0	0	0	50387000	0	0	0	0	0	0	0	0	0
IAQLEEELEEEQGNTELINDR	2471.17	tr|Q3UFT0|Q3UFT0_MOUSE;sp|Q8VDD5|MYH9_MOUSE;tr|Q7TQJ6|Q7TQJ6_MOUSE;tr|Q99JJ3|Q99JJ3_MOUSE;tr|Q811J9|Q811J9_MOUSE	tr|Q3UFT0|Q3UFT0_MOUSE	3	44.953	17706000	0	0	0	0	0	5554400	4031500	3331600	3105200	0	0	0	0	0	1682800
IASVDTADTATYYCAR	1776.8	tr|A0A0M3KL48|A0A0M3KL48_MOUSE;tr|A0A075B5X4|A0A075B5X4_MOUSE;tr|Q58E54|Q58E54_MOUSE	tr|A0A0M3KL48|A0A0M3KL48_MOUSE	2;3	110.66	53054000	0	0	0	0	0	0	0	0	0	0	47571000	5482800	0	0	0
IAVAAQNCYK	1136.56	sp|P17751|TPIS_MOUSE	sp|P17751|TPIS_MOUSE	2	65.038	4082600	0	593400	0	0	0	0	1880000	0	857010	752200	0	0	0	0	0
IDEPLEGSEDR	1258.57	tr|Q3TL71|Q3TL71_MOUSE;tr|H3BLL4|H3BLL4_MOUSE;tr|Q5FWJ5|Q5FWJ5_MOUSE;sp|P61979|HNRPK_MOUSE;tr|Q3TUA1|Q3TUA1_MOUSE;tr|Q3U6X2|Q3U6X2_MOUSE;tr|Q3U9Q3|Q3U9Q3_MOUSE;tr|B2M1R6|B2M1R6_MOUSE;tr|Q3TG17|Q3TG17_MOUSE;tr|Q3TJ38|Q3TJ38_MOUSE	tr|Q3TL71|Q3TL71_MOUSE	2	100.48	66809000	6354600	5212500	4410100	12086000	10574000	3547800	5669900	3077300	0	3434900	3870000	3876100	4695400	0	0
IDFEDVIAEPEGTHSFDGIWK	2404.12	tr|D3Z148|D3Z148_MOUSE;sp|P49817|CAV1_MOUSE	tr|D3Z148|D3Z148_MOUSE	3	102.07	115650000	0	0	0	21524000	11378000	20335000	19031000	0	9153900	10211000	10815000	4699500	0	4749000	3757800
IDFYFDENPYFENK	1839.8	tr|A2BE92|A2BE92_MOUSE;tr|A2BE93|A2BE93_MOUSE;tr|Q5U445|Q5U445_MOUSE;tr|Q3T9S3|Q3T9S3_MOUSE;sp|Q9EQU5|SET_MOUSE	tr|A2BE92|A2BE92_MOUSE	2	155.48	410030000	0	0	0	54143000	36312000	48289000	67266000	53473000	31090000	32129000	24979000	0	21964000	18394000	21990000
IDIVENR	857.461	tr|Q3UJ34|Q3UJ34_MOUSE;tr|Q3UEJ7|Q3UEJ7_MOUSE;sp|P16460|ASSY_MOUSE	tr|Q3UJ34|Q3UJ34_MOUSE	2	151.17	67926000	3122500	0	1206200	0	693530	52847000	3131300	1108000	0	3250300	0	2567000	0	0	0
IDSLSAQLSQLQK	1429.78	sp|P48678|LMNA_MOUSE	sp|P48678|LMNA_MOUSE	2	81.338	9066900	2331500	0	0	1058000	1182300	1258500	696760	875750	0	797200	866950	0	0	0	0
IDTIEIITDR	1187.64	sp|O88569|ROA2_MOUSE;tr|B7ZP22|B7ZP22_MOUSE;tr|A0A0N4SUM2|A0A0N4SUM2_MOUSE	sp|O88569|ROA2_MOUSE	2	150.27	141370000	15652000	5361400	5892700	31634000	16518000	12487000	9542500	9142900	5503100	4800200	5785100	5895300	5331600	3548500	4275900
IEAELQDICNDVLELLDK	2129.06	sp|Q9CQV8|1433B_MOUSE;tr|A2A5N2|A2A5N2_MOUSE;tr|A2A5N1|A2A5N1_MOUSE	sp|Q9CQV8|1433B_MOUSE	2	167.88	19317000	0	0	0	0	0	0	8899400	0	5448000	4970000	0	0	0	0	0
IEANEALVK	985.544	tr|Q9DCZ0|Q9DCZ0_MOUSE;tr|Q9D0J2|Q9D0J2_MOUSE;tr|Q4FK74|Q4FK74_MOUSE;sp|Q9D3D9|ATPD_MOUSE	tr|Q9DCZ0|Q9DCZ0_MOUSE	2	71.501	4749500	0	0	0	0	0	4327200	422270	0	0	0	0	0	0	0	0
IEDVTPIPSDSTR	1428.71	tr|Q3UJS5|Q3UJS5_MOUSE;tr|O70569|O70569_MOUSE;sp|P62264|RS14_MOUSE	tr|Q3UJS5|Q3UJS5_MOUSE	2	88.596	12233000	0	0	0	2196500	0	2345200	0	7691800	0	0	0	0	0	0	0
IEDYERSSTER	1383.63	tr|Q4FK85|Q4FK85_MOUSE;tr|Q3U607|Q3U607_MOUSE;sp|O89110|CASP8_MOUSE;tr|A0A087WQT6|A0A087WQT6_MOUSE	tr|Q4FK85|Q4FK85_MOUSE	2	23.429	0	0	0	0	0	0	0	0	0	0	0	0	0	0	0	0
IEEIEREIIK	1270.71	tr|F7C528|F7C528_MOUSE;tr|E9Q614|E9Q614_MOUSE;tr|B1AR17|B1AR17_MOUSE	tr|F7C528|F7C528_MOUSE	2	84.568	9988600	0	0	0	1342500	1917700	0	1399100	1964100	1111600	2253600	0	0	0	0	0
IEELYASLERK	1349.72	sp|Q5SYL3|K0100_MOUSE	sp|Q5SYL3|K0100_MOUSE	2	27.742	0	0	0	0	0	0	0	0	0	0	0	0	0	0	0	0
IEEVPELPLVVEDK	1607.87	sp|Q9D8E6|RL4_MOUSE;tr|Q564E8|Q564E8_MOUSE;tr|Q9CSM5|Q9CSM5_MOUSE	sp|Q9D8E6|RL4_MOUSE	2	71.241	63158000	8279500	5409400	6957900	5236700	3554700	7120900	8018200	6465400	3842800	3557400	2824900	0	0	0	1890400
IEGIQNMPNVR	1269.65	tr|Q3TQD9|Q3TQD9_MOUSE;tr|Q3TWI2|Q3TWI2_MOUSE;sp|Q99LB7|SARDH_MOUSE	tr|Q3TQD9|Q3TQD9_MOUSE	2	73.931	1126600	0	0	0	0	0	1126600	0	0	0	0	0	0	0	0	0
IESWSPR	873.434	tr|Q9CXV7|Q9CXV7_MOUSE	tr|Q9CXV7|Q9CXV7_MOUSE	3	29.573	0	0	0	0	0	0	0	0	0	0	0	0	0	0	0	0
IETIEVMEDR	1233.59	tr|Q6P6I7|Q6P6I7_MOUSE;tr|A2AL12|A2AL12_MOUSE;tr|Q5FB19|Q5FB19_MOUSE;tr|Q3UZG3|Q3UZG3_MOUSE;sp|Q8BG05|ROA3_MOUSE;tr|Q6PFA7|Q6PFA7_MOUSE;tr|B2RXM2|B2RXM2_MOUSE;tr|Q0VG47|Q0VG47_MOUSE;tr|Q5U3M2|Q5U3M2_MOUSE;tr|Q58E39|Q58E39_MOUSE	tr|Q6P6I7|Q6P6I7_MOUSE	2	96.331	56956000	1759500	2050400	2125500	9691900	7000100	6811500	7183100	12182000	2638000	2013000	0	1510300	0	1990700	0
IEVIEIMTDR	1217.63	tr|Q3U7F3|Q3U7F3_MOUSE;tr|Q3TIK8|Q3TIK8_MOUSE;sp|P49312|ROA1_MOUSE;tr|Q5EBP8|Q5EBP8_MOUSE;tr|Q3UK83|Q3UK83_MOUSE;tr|B7ZWG9|B7ZWG9_MOUSE	tr|Q3U7F3|Q3U7F3_MOUSE	2	127.4	223380000	11966000	12045000	10684000	36051000	19829000	36936000	29471000	22607000	12728000	10844000	10743000	0	3192900	0	6283700
IEVLEEELR	1128.6	sp|E9Q557|DESP_MOUSE;tr|E9PZW0|E9PZW0_MOUSE	sp|E9Q557|DESP_MOUSE	2	87.639	93935000	1837300	0	3196300	10146000	16544000	6747800	16614000	8088200	7666400	0	8551300	4374000	1806300	4281500	4081700
IEWLESHQDADIEDFK	1973.9	tr|Q3U9G2|Q3U9G2_MOUSE;tr|Q3TWF2|Q3TWF2_MOUSE;tr|Q3TKF8|Q3TKF8_MOUSE;tr|Q3TI47|Q3TI47_MOUSE;sp|P20029|BIP_MOUSE;tr|Q3U7T8|Q3U7T8_MOUSE;tr|Q9DC41|Q9DC41_MOUSE	tr|Q3U9G2|Q3U9G2_MOUSE	3	123.97	115540000	0	4090400	2738800	24798000	22135000	14220000	9007300	7226200	5609700	5545500	5219400	5093100	3069000	3402400	3386500
IFGVTTLDIVR	1232.71	sp|P08249|MDHM_MOUSE;tr|A0A0G2JGY4|A0A0G2JGY4_MOUSE;tr|A0A0G2JF23|A0A0G2JF23_MOUSE	sp|P08249|MDHM_MOUSE	2	60.518	26268000	0	0	3188300	5514600	3549000	14016000	0	0	0	0	0	0	0	0	0
IFVGGLSPDTPEEK	1487.75	tr|F6ZV59|F6ZV59_MOUSE;tr|G5E8G0|G5E8G0_MOUSE;tr|G3X9W0|G3X9W0_MOUSE;sp|Q60668|HNRPD_MOUSE;tr|E9Q5B6|E9Q5B6_MOUSE;tr|F6SHF3|F6SHF3_MOUSE	tr|F6ZV59|F6ZV59_MOUSE	2	89.548	35349000	0	0	1674000	11898000	5703000	4121300	6665100	0	2322400	2965300	0	0	0	0	0
IGFFQGDIR	1051.55	tr|D3Z041|D3Z041_MOUSE;sp|P41216|ACSL1_MOUSE;tr|Q3UKS0|Q3UKS0_MOUSE;tr|Q3UC67|Q3UC67_MOUSE;sp|Q8JZR0|ACSL5_MOUSE	tr|D3Z041|D3Z041_MOUSE	2	82.279	4071100	0	0	0	0	0	4071100	0	0	0	0	0	0	0	0	0
IGGHGAEYGAEALER	1528.73	tr|Q9CY10|Q9CY10_MOUSE;tr|Q91VB8|Q91VB8_MOUSE;tr|Q8BPF4|Q8BPF4_MOUSE;tr|A8DUV3|A8DUV3_MOUSE;sp|P01942|HBA_MOUSE;tr|Q9QWJ3|Q9QWJ3_MOUSE;tr|Q9CY06|Q9CY06_MOUSE;tr|Q61649|Q61649_MOUSE	tr|Q9CY10|Q9CY10_MOUSE	3	70.26	85715000	1751600	0	0	0	5492800	69192000	2130700	1173700	0	503940	5470000	0	0	0	0
IGGIGTVPVGR	1024.6	tr|Q58E64|Q58E64_MOUSE;tr|Q3UA81|Q3UA81_MOUSE;tr|Q3TII3|Q3TII3_MOUSE;sp|P10126|EF1A1_MOUSE;sp|P62631|EF1A2_MOUSE;tr|Q3UZQ3|Q3UZQ3_MOUSE	tr|Q58E64|Q58E64_MOUSE	2	120.15	92196000	6512900	4541000	0	6620300	5213600	20111000	15575000	6885200	3537400	4719800	4929000	3010400	3341300	3352500	3845800
IGSSMREK	906.459	tr|E9Q6D8|E9Q6D8_MOUSE	tr|E9Q6D8|E9Q6D8_MOUSE	2	47.849	0	0	0	0	0	0	0	0	0	0	0	0	0	0	0	0
IGWSLTTSGMLLGEEEFSYGYSLK	2667.28	tr|Q3TGN5|Q3TGN5_MOUSE;tr|O88568|O88568_MOUSE;tr|Q8C290|Q8C290_MOUSE;tr|Q3ULH5|Q3ULH5_MOUSE;tr|Q3TXW2|Q3TXW2_MOUSE;tr|Q3TWN5|Q3TWN5_MOUSE;sp|Q8VEK3|HNRPU_MOUSE	tr|Q3TGN5|Q3TGN5_MOUSE	3	49.593	36806000	0	0	0	0	0	5909600	7254900	10231000	5616100	4325900	3467900	0	0	0	0
IGYNPDTVAFVPISGWNGDNMLEPSANMPWFK	3566.66	tr|Q58E64|Q58E64_MOUSE;tr|Q3UA81|Q3UA81_MOUSE;tr|Q3TII3|Q3TII3_MOUSE;sp|P10126|EF1A1_MOUSE;tr|D3YZ68|D3YZ68_MOUSE;tr|Q3UZQ3|Q3UZQ3_MOUSE	tr|Q58E64|Q58E64_MOUSE	3	66.083	8949300	0	0	0	5702600	3246700	0	0	0	0	0	0	0	0	0	0
IHFPLATYAPVISAEK	1755.96	sp|P05213|TBA1B_MOUSE;sp|P68373|TBA1C_MOUSE;sp|P68369|TBA1A_MOUSE;tr|Q3TIZ0|Q3TIZ0_MOUSE;tr|Q52L87|Q52L87_MOUSE;sp|P05214|TBA3_MOUSE;tr|Q5FW91|Q5FW91_MOUSE;sp|P68368|TBA4A_MOUSE;tr|A0A0A0MQA5|A0A0A0MQA5_MOUSE;tr|Q99KA2|Q99KA2_MOUSE;tr|Q9D9Y2|Q9D9Y2_MOUSE	sp|P05213|TBA1B_MOUSE	3	53.924	60056000	4103200	7459800	0	20635000	14196000	0	0	9381000	0	4281000	0	0	0	0	0
IHGQTIPSDGDIFTYTR	1919.94	sp|P24549|AL1A1_MOUSE	sp|P24549|AL1A1_MOUSE	3	43.794	15975000	0	0	0	4043000	1533000	6237700	0	0	0	0	3108700	0	1053000	0	0
IHPSDSDTNYNQK	1517.67	tr|A2KTK4|A2KTK4_MOUSE;tr|A2KTK2|A2KTK2_MOUSE;tr|X5J5Q5|X5J5Q5_MOUSE;tr|X5J543|X5J543_MOUSE;tr|X5J4D4|X5J4D4_MOUSE;tr|X5J5M6|X5J5M6_MOUSE;tr|A0A075B5Y1|A0A075B5Y1_MOUSE;tr|A0A0G2JGK2|A0A0G2JGK2_MOUSE;sp|P01750|HVM06_MOUSE;tr|X5J5T7|X5J5T7_MOUSE;tr|X5J5A3|X5J5A3_MOUSE	tr|A2KTK4|A2KTK4_MOUSE	3	72.531	11729000	0	0	0	7395400	4333800	0	0	0	0	0	0	0	0	0	0
IIAEGANGPTTPEADK	1582.78	sp|P26443|DHE3_MOUSE;tr|Q3TSQ7|Q3TSQ7_MOUSE;tr|F7CFA5|F7CFA5_MOUSE	sp|P26443|DHE3_MOUSE	2	55.426	4680200	0	0	0	0	0	3978600	701580	0	0	0	0	0	0	0	0
IIAEGANGPTTPEADKIFLER	2241.16	sp|P26443|DHE3_MOUSE;tr|Q3TSQ7|Q3TSQ7_MOUSE;tr|F7CFA5|F7CFA5_MOUSE	sp|P26443|DHE3_MOUSE	3	57.745	5089400	0	0	0	0	0	5089400	0	0	0	0	0	0	0	0	0
IIDTLGIGATDTR	1344.72	tr|Q6IR12|Q6IR12_MOUSE	tr|Q6IR12|Q6IR12_MOUSE	2	27.115	0	0	0	0	0	0	0	0	0	0	0	0	0	0	0	0
IIDVVYNASNNELVR	1717.9	tr|Q5M9L9|Q5M9L9_MOUSE;tr|Q497E9|Q497E9_MOUSE;sp|P62242|RS8_MOUSE;tr|Q9CRJ5|Q9CRJ5_MOUSE;tr|Q3UJU6|Q3UJU6_MOUSE;tr|Q9CQW4|Q9CQW4_MOUSE;tr|Q3UA25|Q3UA25_MOUSE	tr|Q5M9L9|Q5M9L9_MOUSE	2	58.676	2820400	0	0	0	663810	0	1689800	0	466760	0	0	0	0	0	0	0
IILDLISESPIK	1339.8	tr|Q3TL71|Q3TL71_MOUSE;tr|H3BLL4|H3BLL4_MOUSE;tr|Q5FWJ5|Q5FWJ5_MOUSE;sp|P61979|HNRPK_MOUSE;tr|Q3TUA1|Q3TUA1_MOUSE;tr|Q3U6X2|Q3U6X2_MOUSE;tr|Q3U9Q3|Q3U9Q3_MOUSE;tr|B2M1R6|B2M1R6_MOUSE;tr|Q3TG17|Q3TG17_MOUSE;tr|Q3TJ38|Q3TJ38_MOUSE;tr|H3BKD0|H3BKD0_MOUSE;tr|H3BK96|H3BK96_MOUSE;tr|A0A286YDM3|A0A286YDM3_MOUSE;tr|H3BLP7|H3BLP7_MOUSE	tr|Q3TL71|Q3TL71_MOUSE	2	117.67	90151000	6802700	4776900	0	15009000	6592600	14482000	0	12070000	6158500	0	6451400	4736600	4497000	4075000	4500000
IILLAEGR	883.549	tr|Q3U5U5|Q3U5U5_MOUSE;tr|Q3U4D1|Q3U4D1_MOUSE;tr|Q3TF14|Q3TF14_MOUSE;sp|P50247|SAHH_MOUSE;tr|Q8BPI7|Q8BPI7_MOUSE;tr|Q5M9P0|Q5M9P0_MOUSE	tr|Q3U5U5|Q3U5U5_MOUSE	2	120.49	17514000	0	0	0	723980	776950	16013000	0	0	0	0	0	0	0	0	0
IIMDVIRNPPINSDMYKVK	2245.2	tr|Q8BWH5|Q8BWH5_MOUSE;tr|A0A1B0GR54|A0A1B0GR54_MOUSE;sp|O09053|WRN_MOUSE	tr|Q8BWH5|Q8BWH5_MOUSE	3	35.176	0	0	0	0	0	0	0	0	0	0	0	0	0	0	0	0
IINEPTAAAIAYGLDK	1658.89	tr|Q3U9G2|Q3U9G2_MOUSE;tr|Q3TWF2|Q3TWF2_MOUSE;tr|Q3TKF8|Q3TKF8_MOUSE;tr|Q3TI47|Q3TI47_MOUSE;sp|P20029|BIP_MOUSE;tr|Q3U7T8|Q3U7T8_MOUSE;tr|Q9DC41|Q9DC41_MOUSE;tr|Q3UEM8|Q3UEM8_MOUSE;tr|Q3U6V3|Q3U6V3_MOUSE;sp|P63017|HSP7C_MOUSE;tr|Q3UBA6|Q3UBA6_MOUSE;tr|Q3TF16|Q3TF16_MOUSE;tr|Q3TH56|Q3TH56_MOUSE;tr|Q3UDS0|Q3UDS0_MOUSE;tr|Q3TQ13|Q3TQ13_MOUSE;tr|Q3TZJ3|Q3TZJ3_MOUSE;tr|Q3TB63|Q3TB63_MOUSE;tr|Q504P4|Q5…	sp|P63017|HSP7C_MOUSE	2	146.5	105850000	0	0	0	23333000	10404000	24381000	8616300	7474700	5828800	6178200	6336900	4089200	2564100	3842900	2799000
IIPGFMCQGGDFTR	1597.74	tr|Q5SVY2|Q5SVY2_MOUSE;tr|Q3UAJ1|Q3UAJ1_MOUSE;tr|Q3TE63|Q3TE63_MOUSE;sp|P17742|PPIA_MOUSE;tr|A0A1L1SST0|A0A1L1SST0_MOUSE;tr|Q9CZK9|Q9CZK9_MOUSE	tr|Q5SVY2|Q5SVY2_MOUSE	2	109.6	112500000	1416700	1117300	1590300	38041000	23403000	14855000	7882800	7156500	0	5578700	1844900	1788000	3457700	1583100	2782100
IIRQEPSDSPMFIINR	1915	sp|Q61495|DSG1A_MOUSE;tr|B2RQH0|B2RQH0_MOUSE;sp|Q7TSF1|DSG1B_MOUSE	sp|Q61495|DSG1A_MOUSE	3	53.995	30509000	0	7181100	0	3409500	800930	5571200	0	0	0	0	0	13547000	0	0	0
IITTAVDKR	1015.6	tr|Q9CTH8|Q9CTH8_MOUSE;tr|F7CAK3|F7CAK3_MOUSE;sp|Q91YL3|UCKL1_MOUSE	tr|Q9CTH8|Q9CTH8_MOUSE	2	21.3	0	0	0	0	0	0	0	0	0	0	0	0	0	0	0	0
IKVENTEENRR	1386.72	tr|Q3UER1|Q3UER1_MOUSE;tr|Q3TJ66|Q3TJ66_MOUSE;sp|Q91Y97|ALDOB_MOUSE	tr|Q3UER1|Q3UER1_MOUSE	3;4	76.143	43899000	0	0	0	0	0	43899000	0	0	0	0	0	0	0	0	0
ILDLIESGK	986.565	sp|P24549|AL1A1_MOUSE	sp|P24549|AL1A1_MOUSE	2	66.692	5132900	0	0	0	0	1695700	3437300	0	0	0	0	0	0	0	0	0
ILDSVGIEADDDR	1416.67	sp|P99027|RLA2_MOUSE	sp|P99027|RLA2_MOUSE	2	147.72	98398000	0	0	0	24916000	19564000	15151000	5372600	4722700	4252400	3050200	4662500	11156000	0	2047900	3502800
ILDSVGIEADDDRLNK	1771.9	sp|P99027|RLA2_MOUSE	sp|P99027|RLA2_MOUSE	3	144.68	100970000	2908000	3172000	3143300	17287000	14781000	12430000	8969100	7628700	6706500	0	4017200	6345300	5738500	4521400	3318700
ILEFFGLK	965.559	tr|Q3TT76|Q3TT76_MOUSE;tr|Q3UDR2|Q3UDR2_MOUSE;tr|Q3URP6|Q3URP6_MOUSE;tr|Q3UJA8|Q3UJA8_MOUSE;tr|Q3UBY9|Q3UBY9_MOUSE;tr|Q3UA23|Q3UA23_MOUSE;tr|Q3U738|Q3U738_MOUSE;tr|Q3TWE3|Q3TWE3_MOUSE;tr|Q3TIM0|Q3TIM0_MOUSE;tr|Q3THC3|Q3THC3_MOUSE;tr|Q3TGS0|Q3TGS0_MOUSE;tr|Q3TF72|Q3TF72_MOUSE;sp|P09103|PDIA1_MOUSE	tr|Q3TT76|Q3TT76_MOUSE	2	91.041	63228000	0	0	0	7103000	0	18915000	12313000	10775000	7115100	0	0	3519000	0	3487100	0
ILEQQNSSR	1073.55	tr|Q8C2A3|Q8C2A3_MOUSE;tr|Q3UNN1|Q3UNN1_MOUSE;sp|O55131|SEPT7_MOUSE;tr|E9Q9F5|E9Q9F5_MOUSE;tr|E9Q1G8|E9Q1G8_MOUSE	tr|Q8C2A3|Q8C2A3_MOUSE	2	82.452	8813100	0	0	0	0	0	0	8813100	0	0	0	0	0	0	0	0
ILFIFIDSDHTDNQR	1832.91	tr|Q3TT76|Q3TT76_MOUSE;tr|Q3UDR2|Q3UDR2_MOUSE;tr|Q3URP6|Q3URP6_MOUSE;tr|Q3UJA8|Q3UJA8_MOUSE;tr|Q3UBY9|Q3UBY9_MOUSE;tr|Q3UA23|Q3UA23_MOUSE;tr|Q3U738|Q3U738_MOUSE;tr|Q3TWE3|Q3TWE3_MOUSE;tr|Q3TIM0|Q3TIM0_MOUSE;tr|Q3THC3|Q3THC3_MOUSE;tr|Q3TGS0|Q3TGS0_MOUSE;tr|Q3TF72|Q3TF72_MOUSE;sp|P09103|PDIA1_MOUSE	tr|Q3TT76|Q3TT76_MOUSE	2;3	117.2	130280000	23617000	0	0	0	9627000	26719000	22423000	8859200	13127000	15734000	4702500	0	2448400	0	3024800
ILGADTSVDLEETGR	1574.78	sp|Q03265|ATPA_MOUSE;tr|D3Z6F5|D3Z6F5_MOUSE;tr|D6RJ16|D6RJ16_MOUSE	sp|Q03265|ATPA_MOUSE	2	160.15	25068000	1458700	1320100	1348800	2895300	1609200	8359900	2371000	1478000	795490	959920	1523300	0	0	948640	0
ILLAELEQLK	1168.71	tr|Q5FWJ3|Q5FWJ3_MOUSE;tr|Q3V2S4|Q3V2S4_MOUSE;tr|Q3U6S1|Q3U6S1_MOUSE;tr|Q3TFD9|Q3TFD9_MOUSE;sp|P20152|VIME_MOUSE;tr|A0A0A6YWC8|A0A0A6YWC8_MOUSE;tr|Q3TWV0|Q3TWV0_MOUSE;tr|Q3UAX1|Q3UAX1_MOUSE;tr|Q3UD36|Q3UD36_MOUSE;tr|A4IF59|A4IF59_MOUSE	tr|Q5FWJ3|Q5FWJ3_MOUSE	2	133.58	361120000	16004000	17152000	29184000	82911000	48664000	55965000	0	0	0	25799000	31230000	14668000	15990000	22521000	1033100
ILLMASTLK	988.599	sp|Q62227|NR0B2_MOUSE	sp|Q62227|NR0B2_MOUSE	3	22.74	0	0	0	0	0	0	0	0	0	0	0	0	0	0	0	0
ILSISADIETIGEILK	1713.98	tr|Q3TL71|Q3TL71_MOUSE;tr|H3BLL4|H3BLL4_MOUSE;tr|Q5FWJ5|Q5FWJ5_MOUSE;sp|P61979|HNRPK_MOUSE;tr|Q3TUA1|Q3TUA1_MOUSE;tr|Q3U6X2|Q3U6X2_MOUSE;tr|Q3U9Q3|Q3U9Q3_MOUSE;tr|B2M1R6|B2M1R6_MOUSE;tr|Q3TG17|Q3TG17_MOUSE;tr|Q3TJ38|Q3TJ38_MOUSE;tr|H3BKD0|H3BKD0_MOUSE;tr|H3BK96|H3BK96_MOUSE;tr|A0A286YDM3|A0A286YDM3_MOUSE;tr|A0A286YCM2|A0A286YCM2_MOUSE;tr|H3BKI8|H3BKI8_MOUSE;tr|H3BJS9|H3BJS9_MOUSE;tr|A0A286YEC4|A0…	tr|Q3TL71|Q3TL71_MOUSE	2	113.24	47088000	0	0	0	0	0	8891200	12593000	7988400	7427400	6413200	3775100	0	0	0	0
ILTFDQLALESPK	1473.81	tr|A0A1B0GQU8|A0A1B0GQU8_MOUSE;tr|Q0QEW9|Q0QEW9_MOUSE;tr|Q642K1|Q642K1_MOUSE;tr|Q58EW0|Q58EW0_MOUSE;sp|P35980|RL18_MOUSE;tr|A0A1B0GSF7|A0A1B0GSF7_MOUSE;tr|A0A1B0GSS8|A0A1B0GSS8_MOUSE	tr|A0A1B0GQU8|A0A1B0GQU8_MOUSE	2	117.52	0	0	0	0	0	0	0	0	0	0	0	0	0	0	0	0
IMDPNIVGNEHYDVAR	1841.87	sp|P56480|ATPB_MOUSE	sp|P56480|ATPB_MOUSE	3	100.41	20849000	0	0	0	0	0	19955000	894150	0	0	0	0	0	0	0	0
IMGTSPLQIDR	1229.64	sp|Q8C196|CPSM_MOUSE	sp|Q8C196|CPSM_MOUSE	2	125.48	55776000	0	0	0	0	0	55468000	307160	0	0	0	0	0	0	0	0
IMNTFSVVPSPK	1318.7	sp|P99024|TBB5_MOUSE;tr|Q9DCR1|Q9DCR1_MOUSE;sp|Q9ERD7|TBB3_MOUSE;tr|D5MR34|D5MR34_MOUSE;sp|P68372|TBB4B_MOUSE;sp|Q9D6F9|TBB4A_MOUSE;tr|Q9CVR0|Q9CVR0_MOUSE	sp|P99024|TBB5_MOUSE	2	62.303	2438400	0	0	0	0	0	0	2438400	0	0	0	0	0	0	0	0
IMNVIGEPIDER	1384.7	sp|P56480|ATPB_MOUSE	sp|P56480|ATPB_MOUSE	2	100.88	41012000	12589000	0	899910	0	0	20445000	7078500	0	0	0	0	0	0	0	0
INALTAASEAACLIVSVDETIK	2288.19	tr|A0A0N4SV00|A0A0N4SV00_MOUSE;tr|Q8C5Q5|Q8C5Q5_MOUSE;tr|Q3UIJ0|Q3UIJ0_MOUSE;tr|Q3TJN2|Q3TJN2_MOUSE;tr|Q3TIJ7|Q3TIJ7_MOUSE;tr|Q3THH8|Q3THH8_MOUSE;tr|Q3TET0|Q3TET0_MOUSE;sp|P80313|TCPH_MOUSE	tr|A0A0N4SV00|A0A0N4SV00_MOUSE	3	62.19	15187000	0	0	0	2545300	0	6555900	6085400	0	0	0	0	0	0	0	0
INEAFDLLR	1089.58	tr|Q3UKA4|Q3UKA4_MOUSE;sp|P00329|ADH1_MOUSE	tr|Q3UKA4|Q3UKA4_MOUSE	2	79.906	34129000	0	0	0	0	0	34129000	0	0	0	0	0	0	0	0	0
INFDDNAEFR	1239.55	tr|C6EQH3|C6EQH3_MOUSE;sp|Q9Z2I8|SUCB2_MOUSE	tr|C6EQH3|C6EQH3_MOUSE	2	64.04	1587000	0	0	0	0	0	1587000	0	0	0	0	0	0	0	0	0
INIMNMNKQSK	1319.67	tr|A0A0J9YUC3|A0A0J9YUC3_MOUSE;tr|A0A0J9YUP2|A0A0J9YUP2_MOUSE;sp|Q09M02|CBPC5_MOUSE	tr|A0A0J9YUC3|A0A0J9YUC3_MOUSE	2	62.546	236480000	12125000	15502000	7230000	16322000	49164000	19939000	18278000	23347000	5426100	14678000	8728600	16681000	0	24195000	4861600
INSERKASSYQQGGGATANPVATAPSPQLSK	3114.57	tr|A0A0U1RP47|A0A0U1RP47_MOUSE	tr|A0A0U1RP47|A0A0U1RP47_MOUSE	4	28.223	0	0	0	0	0	0	0	0	0	0	0	0	0	0	0	0
IPAVELVTPGAQETEK	1680.89	tr|Q6NVF7|Q6NVF7_MOUSE;tr|E9QQ57|E9QQ57_MOUSE;tr|A0A5F8MQ58|A0A5F8MQ58_MOUSE;sp|O55103|PRAX_MOUSE;tr|Q69ZE6|Q69ZE6_MOUSE;tr|A0A0U1RNK1|A0A0U1RNK1_MOUSE	tr|Q6NVF7|Q6NVF7_MOUSE	2;3	177.83	157730000	11157000	5467300	44441000	0	4295400	11141000	28201000	2263600	0	21818000	9915900	0	17473000	1553100	0
IPEMVVPDVR	1153.62	tr|Q6NVF7|Q6NVF7_MOUSE;tr|E9QQ57|E9QQ57_MOUSE;tr|A0A5F8MQ58|A0A5F8MQ58_MOUSE;sp|O55103|PRAX_MOUSE;tr|Q69ZE6|Q69ZE6_MOUSE;tr|A0A0U1RNK1|A0A0U1RNK1_MOUSE	tr|Q6NVF7|Q6NVF7_MOUSE	2	122.13	118250000	48036000	12221000	0	0	7376800	0	0	3912800	0	26909000	15342000	0	4454100	0	0
IPNFWVTTFVNHPQVSALLGEEDEEALHYLTR	3724.85	tr|A2BE92|A2BE92_MOUSE;tr|A2BE93|A2BE93_MOUSE;tr|Q5U445|Q5U445_MOUSE;tr|Q3T9S3|Q3T9S3_MOUSE;sp|Q9EQU5|SET_MOUSE	tr|A2BE92|A2BE92_MOUSE	4	107.71	228980000	0	0	0	21907000	4910600	36849000	28872000	25209000	20530000	18590000	18604000	18958000	13333000	7853600	13362000
IPVYVKHSISFK	1416.81	tr|Q921U0|Q921U0_MOUSE	tr|Q921U0|Q921U0_MOUSE	2	35.224	0	0	0	0	0	0	0	0	0	0	0	0	0	0	0	0
IQEAGTEVVK	1072.58	sp|P08249|MDHM_MOUSE	sp|P08249|MDHM_MOUSE	2	71.425	13663000	0	0	1550800	0	1671700	5835700	1544300	0	0	0	0	0	0	0	3060900
IQFGVPLAR	999.587	tr|Q8BV83|Q8BV83_MOUSE;tr|Q8BVD4|Q8BVD4_MOUSE;sp|Q60759|GCDH_MOUSE;tr|A0A1S6GWJ2|A0A1S6GWJ2_MOUSE;tr|A0A0A0MQ68|A0A0A0MQ68_MOUSE	tr|Q8BV83|Q8BV83_MOUSE	2	84.244	4958000	0	0	0	0	0	4958000	0	0	0	0	0	0	0	0	0
IQNLQSQTSWPPR	1553.8	tr|G3UWT7|G3UWT7_MOUSE	tr|G3UWT7|G3UWT7_MOUSE	3	31.348	0	0	0	0	0	0	0	0	0	0	0	0	0	0	0	0
IQQLVQDIASLTLLEISDLNELLK	2708.52	sp|Q9DB15|RM12_MOUSE	sp|Q9DB15|RM12_MOUSE	3	138.35	110740000	0	0	0	22109000	17562000	14310000	13098000	16668000	8730700	7976600	5432400	0	4858400	0	0
IQSILESSSVQQETKK	1803.96	sp|A7XUY5|SKIT5_MOUSE;tr|E9Q072|E9Q072_MOUSE	sp|A7XUY5|SKIT5_MOUSE	2	40.715	0	0	0	0	0	0	0	0	0	0	0	0	0	0	0	0
IQSNYMALQR	1222.61	tr|A0A5F8MPK8|A0A5F8MPK8_MOUSE;sp|Q68EF6|BEGIN_MOUSE;tr|A0A5F8MPR2|A0A5F8MPR2_MOUSE;tr|F8WIG2|F8WIG2_MOUSE;tr|A0A1B0GT88|A0A1B0GT88_MOUSE	tr|A0A5F8MPK8|A0A5F8MPK8_MOUSE	3	55.461	0	0	0	0	0	0	0	0	0	0	0	0	0	0	0	0
IQVLQQQADDAEER	1641.8	tr|D3Z6I8|D3Z6I8_MOUSE;tr|E9Q7Q3|E9Q7Q3_MOUSE;tr|Q3TJ53|Q3TJ53_MOUSE;tr|Q58E70|Q58E70_MOUSE;tr|Q8C7C3|Q8C7C3_MOUSE;tr|D3Z2H9|D3Z2H9_MOUSE	tr|D3Z6I8|D3Z6I8_MOUSE	2	108.37	20717000	0	0	817180	2925700	6729500	4523000	0	0	3050800	2670600	0	0	0	0	0
IRRGDAMAYFLR	1467.78	tr|H3BK12|H3BK12_MOUSE;sp|Q9D4C6|LR2BP_MOUSE;tr|G5E8E5|G5E8E5_MOUSE	tr|H3BK12|H3BK12_MOUSE	3	28.206	0	0	0	0	0	0	0	0	0	0	0	0	0	0	0	0
ISEDKNPDYR	1235.58	sp|Q02257|PLAK_MOUSE	sp|Q02257|PLAK_MOUSE	2;3	119.68	245570000	0	8081300	9137700	31807000	29889000	0	63064000	12314000	14618000	10778000	11984000	0	38290000	8979100	6626100
ISEQFTAMFR	1228.59	sp|P99024|TBB5_MOUSE;tr|Q9DCR1|Q9DCR1_MOUSE;sp|Q9ERD7|TBB3_MOUSE;tr|Q80ZV2|Q80ZV2_MOUSE;tr|Q99J49|Q99J49_MOUSE;tr|Q9CRT0|Q9CRT0_MOUSE;tr|Q62363|Q62363_MOUSE;sp|P68372|TBB4B_MOUSE;sp|Q9D6F9|TBB4A_MOUSE;tr|B2RSN3|B2RSN3_MOUSE;sp|Q9CWF2|TBB2B_MOUSE;sp|Q7TMM9|TBB2A_MOUSE	sp|P99024|TBB5_MOUSE	2	53.089	18526000	0	0	0	2543600	3343800	5939100	2801300	1779900	0	0	0	2118300	0	0	0
ISGLIYEETR	1179.61	tr|B2RTM0|B2RTM0_MOUSE;sp|P62806|H4_MOUSE;tr|Q6B822|Q6B822_MOUSE	tr|B2RTM0|B2RTM0_MOUSE	2	142.92	448950000	12797000	16739000	0	67358000	41266000	68343000	28813000	29785000	21596000	24967000	27898000	52333000	16875000	21255000	18929000
ISNINFEGAR	1119.57	tr|Q05D51|Q05D51_MOUSE;tr|A2AIV6|A2AIV6_MOUSE;sp|Q8BP86|SNPC4_MOUSE	tr|Q05D51|Q05D51_MOUSE	2	102.71	0	0	0	0	0	0	0	0	0	0	0	0	0	0	0	0
ISSLLEEQFQQGK	1505.77	tr|Q5M9L9|Q5M9L9_MOUSE;tr|Q497E9|Q497E9_MOUSE;sp|P62242|RS8_MOUSE	tr|Q5M9L9|Q5M9L9_MOUSE	2	90.15	7775100	0	0	0	0	0	3174400	1972300	2628400	0	0	0	0	0	0	0
ISSVQSIVPALEIANAHR	1904.05	sp|P63038|CH60_MOUSE	sp|P63038|CH60_MOUSE	3	44.391	17870000	0	0	0	0	0	17870000	0	0	0	0	0	0	0	0	0
ISTEEAIR	917.482	sp|E9Q557|DESP_MOUSE;tr|E9PZW0|E9PZW0_MOUSE;tr|Q8BP77|Q8BP77_MOUSE	sp|E9Q557|DESP_MOUSE	2	75.109	5377500	0	0	0	0	0	0	2521300	333530	1579300	0	0	0	0	0	943360
ISWFVNNVEVHTAQTQTHR	2266.12	tr|A0A4V6JA63|A0A4V6JA63_MOUSE;tr|A0A075B5P3|A0A075B5P3_MOUSE;tr|A0A0A6YVP0|A0A0A6YVP0_MOUSE;tr|A0A0F7R1P3|A0A0F7R1P3_MOUSE;tr|A0A0F7QZE4|A0A0F7QZE4_MOUSE	tr|A0A4V6JA63|A0A4V6JA63_MOUSE	3;4	130.85	180960000	0	0	803200	97727000	21689000	32136000	0	0	0	0	1938800	26667000	0	0	0
ITDPEILESR	1171.61	tr|Q3TPB5|Q3TPB5_MOUSE;sp|Q8K010|OPLA_MOUSE	tr|Q3TPB5|Q3TPB5_MOUSE	3	35.541	0	0	0	0	0	0	0	0	0	0	0	0	0	0	0	0
ITEIYEGTSEIQR	1537.76	sp|Q07417|ACADS_MOUSE	sp|Q07417|ACADS_MOUSE	2	71.889	2741100	0	0	0	0	0	2741100	0	0	0	0	0	0	0	0	0
ITESEEVVSR	1147.57	sp|P48678|LMNA_MOUSE;tr|D3YUF7|D3YUF7_MOUSE	sp|P48678|LMNA_MOUSE	2	76.827	17509000	1419600	1378400	1870900	1725100	2514100	1757400	2401700	969260	1682300	1328400	462160	0	0	0	0
ITIPVQTFSNLQIR	1628.92	sp|P03995|GFAP_MOUSE	sp|P03995|GFAP_MOUSE	2	94.616	21366000	14399000	0	0	0	0	0	5005600	0	0	0	0	0	1961600	0	0
ITKSSLILAK	1072.69	sp|Q61045|SIM1_MOUSE	sp|Q61045|SIM1_MOUSE	2	46.426	0	0	0	0	0	0	0	0	0	0	0	0	0	0	0	0
ITNLTQQLEQASIVK	1684.94	sp|E9Q557|DESP_MOUSE;tr|Q9CV95|Q9CV95_MOUSE	sp|E9Q557|DESP_MOUSE	2	160.15	75610000	0	0	0	13092000	13555000	8338000	14456000	4251700	6521600	0	10013000	0	0	3282800	2100900
ITQSNAILR	1014.58	sp|P10649|GSTM1_MOUSE;tr|A2AE89|A2AE89_MOUSE;tr|F6WHQ7|F6WHQ7_MOUSE;tr|Q6PJ91|Q6PJ91_MOUSE;tr|D3YZ29|D3YZ29_MOUSE;tr|E9PV63|E9PV63_MOUSE;tr|D3YVP6|D3YVP6_MOUSE;tr|D3YX76|D3YX76_MOUSE;tr|A2AE91|A2AE91_MOUSE;tr|E9QAC8|E9QAC8_MOUSE;tr|D3YVP5|D3YVP5_MOUSE;tr|E9PVM7|E9PVM7_MOUSE;sp|Q8R5I6|GSTM4_MOUSE;sp|Q80W21|GSTM7_MOUSE;sp|P15626|GSTM2_MOUSE;sp|P48774|GSTM5_MOUSE	sp|P10649|GSTM1_MOUSE	2	68.383	26700000	0	0	0	0	0	26700000	0	0	0	0	0	0	0	0	0
ITSEGGDGATK	1034.49	tr|A0A0R4J036|A0A0R4J036_MOUSE;sp|P08553|NFM_MOUSE	tr|A0A0R4J036|A0A0R4J036_MOUSE	2	67.113	45815000	0	0	0	19975000	0	0	0	0	0	0	25840000	0	0	0	0
ITSVDTADTATYYCAR	1806.81	tr|A0A0G2JDE1|A0A0G2JDE1_MOUSE	tr|A0A0G2JDE1|A0A0G2JDE1_MOUSE	2	136.7	78126000	0	0	3131800	6722500	2346200	0	0	0	0	0	52675000	13251000	0	0	0
ITTDYYVDMK	1247.57	tr|A0A087WQU9|A0A087WQU9_MOUSE;tr|K3W4N9|K3W4N9_MOUSE;sp|Q6P7F1|MPP4_MOUSE;tr|D3Z0G8|D3Z0G8_MOUSE	tr|A0A087WQU9|A0A087WQU9_MOUSE	3	9.1885	0	0	0	0	0	0	0	0	0	0	0	0	0	0	0	0
IVDILYATDEGFVIPDEGGPQEEQEEY	3054.39	tr|Q3U4H0|Q3U4H0_MOUSE;sp|Q61166|MARE1_MOUSE	tr|Q3U4H0|Q3U4H0_MOUSE	3	32.264	12794000	0	0	0	3084300	3873200	0	0	0	0	0	0	0	5836100	0	0
IVEILLMK	957.593	tr|A0A2I3BRL8|A0A2I3BRL8_MOUSE;sp|Q91VM5|RMXL1_MOUSE	tr|A0A2I3BRL8|A0A2I3BRL8_MOUSE	2	101.64	33944000	0	0	0	0	0	0	33944000	0	0	0	0	0	0	0	0
IVEVLLMK	943.578	sp|Q9WV02|RBMX_MOUSE;tr|A2AFI4|A2AFI4_MOUSE;tr|A2AFI3|A2AFI3_MOUSE	sp|Q9WV02|RBMX_MOUSE	2	114.78	45780000	0	0	0	0	0	0	44744000	1036500	0	0	0	0	0	0	0
IVMQNLNSR	1073.57	sp|Q6RHW0|K1C9_MOUSE	sp|Q6RHW0|K1C9_MOUSE	2	54.549	2148800	0	0	0	0	0	0	0	0	2148800	0	0	0	0	0	0
IVQAEGEAEAAK	1214.61	tr|Q3V235|Q3V235_MOUSE;sp|O35129|PHB2_MOUSE;tr|F6QPR1|F6QPR1_MOUSE	tr|Q3V235|Q3V235_MOUSE	2	84.213	3528900	0	0	0	0	0	1083600	0	2445300	0	0	0	0	0	0	0
IWCFGPDGTGPNILTDITK	2104.03	sp|P58252|EF2_MOUSE;tr|Q3UMI7|Q3UMI7_MOUSE;tr|Q3UDC8|Q3UDC8_MOUSE;tr|Q3UBL9|Q3UBL9_MOUSE;tr|Q3TWX1|Q3TWX1_MOUSE;tr|Q3TK17|Q3TK17_MOUSE;tr|Q3TX47|Q3TX47_MOUSE;tr|Q6P9L9|Q6P9L9_MOUSE;tr|Q3TLB1|Q3TLB1_MOUSE;tr|Q3TJZ1|Q3TJZ1_MOUSE;tr|Q8BMA8|Q8BMA8_MOUSE;tr|Q3UZ14|Q3UZ14_MOUSE;tr|Q8C153|Q8C153_MOUSE;tr|Q3TSK4|Q3TSK4_MOUSE;tr|Q61509|Q61509_MOUSE;tr|Q3TPG2|Q3TPG2_MOUSE;tr|Q99LT6|Q99LT6_MOUSE	sp|P58252|EF2_MOUSE	2	55.261	1549400	0	0	0	1549400	0	0	0	0	0	0	0	0	0	0	0
IWHHTFYNELR	1514.74	sp|P60710|ACTB_MOUSE;tr|B2RRX1|B2RRX1_MOUSE;tr|Q3UAF7|Q3UAF7_MOUSE;tr|Q3UAF6|Q3UAF6_MOUSE;tr|Q3U5R4|Q3U5R4_MOUSE;tr|Q3UGS0|Q3UGS0_MOUSE;tr|Q3UA89|Q3UA89_MOUSE;tr|Q3UAA9|Q3UAA9_MOUSE;tr|Q61276|Q61276_MOUSE;tr|Q3TIJ9|Q3TIJ9_MOUSE;tr|Q3U804|Q3U804_MOUSE;tr|Q3U939|Q3U939_MOUSE;tr|Q3UCF8|Q3UCF8_MOUSE;tr|E9Q5F4|E9Q5F4_MOUSE;tr|G3UZ07|G3UZ07_MOUSE;tr|E9Q606|E9Q606_MOUSE;tr|A1E281|A1E281_MOUSE;tr|Q4KL81|…	tr|Q4KL81|Q4KL81_MOUSE	2;3;4	141.1	491050000	35649000	22172000	14391000	119380000	86711000	62675000	27626000	13362000	18174000	14222000	28459000	24291000	7518400	7904600	8520200
IYHTIAYLTPLPQPNR	1896.03	tr|A0A0N4SVZ0|A0A0N4SVZ0_MOUSE;tr|Q53ZD4|Q53ZD4_MOUSE;sp|Q91VS7|MGST1_MOUSE;tr|E9QJW0|E9QJW0_MOUSE	tr|A0A0N4SVZ0|A0A0N4SVZ0_MOUSE	3	146.67	25826000	0	0	0	0	0	25826000	0	0	0	0	0	0	0	0	0
IYPGDGDTNYNGK	1412.62	tr|X5J5P3|X5J5P3_MOUSE;tr|X5J5T6|X5J5T6_MOUSE;tr|X5J4L3|X5J4L3_MOUSE;tr|X5J5M7|X5J5M7_MOUSE;tr|X5J532|X5J532_MOUSE;tr|X5J4S3|X5J4S3_MOUSE;tr|X5J4G7|X5J4G7_MOUSE;tr|X5J4Z4|X5J4Z4_MOUSE;tr|Q9D9B8|Q9D9B8_MOUSE;tr|A0A0G2JEU7|A0A0G2JEU7_MOUSE;tr|X5J4H8|X5J4H8_MOUSE;tr|A0A0B4J1J7|A0A0B4J1J7_MOUSE	tr|X5J4H8|X5J4H8_MOUSE	2	74.841	16377000	0	0	0	1746900	0	283910	368270	0	0	0	10343000	3634300	0	0	0
IYPVSGETNYNQK	1511.73	tr|A0A0A6YWI9|A0A0A6YWI9_MOUSE	tr|A0A0A6YWI9|A0A0A6YWI9_MOUSE	2	145.89	236150000	0	0	0	0	0	0	1826200	0	1172600	652930	1896100	197540000	0	28979000	4079400
IYVVDVGSEPR	1232.64	tr|A0A0R4J135|A0A0R4J135_MOUSE;sp|Q63836|SBP2_MOUSE;sp|P17563|SBP1_MOUSE;tr|D6RHN2|D6RHN2_MOUSE;tr|G3UWK0|G3UWK0_MOUSE;tr|G3UZT2|G3UZT2_MOUSE	tr|A0A0R4J135|A0A0R4J135_MOUSE	2	86.898	17891000	0	0	0	0	1012400	7042800	0	0	5286800	854670	1420000	0	0	0	2274300
KALAAAGYDVEK	1234.66	tr|Q5SZA3|Q5SZA3_MOUSE;sp|P15864|H12_MOUSE;sp|Q07133|H1T_MOUSE;tr|I7HFT9|I7HFT9_MOUSE;sp|P43274|H14_MOUSE;tr|Q3U292|Q3U292_MOUSE;tr|Q149Z9|Q149Z9_MOUSE;sp|P43277|H13_MOUSE	tr|Q5SZA3|Q5SZA3_MOUSE	2	76.143	6369400	0	0	0	0	0	0	3459600	2909700	0	0	0	0	0	0	0
KASGPPVSELITK	1325.76	tr|Q5SZA3|Q5SZA3_MOUSE;sp|P15864|H12_MOUSE;tr|Q3U292|Q3U292_MOUSE;tr|Q149Z9|Q149Z9_MOUSE;sp|P43277|H13_MOUSE	tr|Q5SZA3|Q5SZA3_MOUSE	2;3	100.55	113670000	0	0	0	0	0	0	41881000	71793000	0	0	0	0	0	0	0
KASSVLRASTCLAGR	1575.85	tr|Q3UWS9|Q3UWS9_MOUSE	tr|Q3UWS9|Q3UWS9_MOUSE	3	22.991	0	0	0	0	0	0	0	0	0	0	0	0	0	0	0	0
KATGAATPK	843.481	tr|Q5SZA3|Q5SZA3_MOUSE;sp|P15864|H12_MOUSE;tr|Q3UXH2|Q3UXH2_MOUSE;tr|Q3U292|Q3U292_MOUSE;tr|Q149Z9|Q149Z9_MOUSE;sp|P43277|H13_MOUSE	tr|Q5SZA3|Q5SZA3_MOUSE	2	90.15	0	0	0	0	0	0	0	0	0	0	0	0	0	0	0	0
KCKVTATPLMTAK	1447.79	sp|Q8C8T8|TSR2_MOUSE;tr|Z4YL87|Z4YL87_MOUSE;tr|H7BWY8|H7BWY8_MOUSE	sp|Q8C8T8|TSR2_MOUSE	3	31.876	0	0	0	0	0	0	0	0	0	0	0	0	0	0	0	0
KDLYANTVLSGGTTMYPGLADR	2342.16	tr|Q9QZ83|Q9QZ83_MOUSE	tr|Q9QZ83|Q9QZ83_MOUSE	3	55.588	9201000	0	0	0	3334600	3024600	1850800	990990	0	0	0	0	0	0	0	0
KDTVMKYSR	1126.58	tr|O35233|O35233_MOUSE;sp|O88573|AFF1_MOUSE;tr|Q5XM34|Q5XM34_MOUSE;tr|A3KMF4|A3KMF4_MOUSE;tr|E9Q921|E9Q921_MOUSE	tr|O35233|O35233_MOUSE	2	27.254	0	0	0	0	0	0	0	0	0	0	0	0	0	0	0	0
KEDLVFIFWAPESAPLK	1989.06	tr|Q3UHW9|Q3UHW9_MOUSE;sp|P45591|COF2_MOUSE	tr|Q3UHW9|Q3UHW9_MOUSE	2;3	68.243	171570000	0	0	0	11601000	8003600	35554000	28687000	26325000	15813000	14225000	14131000	10783000	6443600	0	0
KFMNPFNLPNLYQK	1752.9	tr|Q3THQ5|Q3THQ5_MOUSE;sp|Q60864|STIP1_MOUSE	tr|Q3THQ5|Q3THQ5_MOUSE	3	19.578	0	0	0	0	0	0	0	0	0	0	0	0	0	0	0	0
KGDSSAEELK	1062.52	sp|P47963|RL13_MOUSE;tr|Q5RKP3|Q5RKP3_MOUSE	sp|P47963|RL13_MOUSE	2	111.46	31025000	0	0	0	1297700	0	0	17131000	7825800	0	0	2937300	1832600	0	0	0
KGEDSSDDKVVVTK	1505.76	tr|A0A0R4J036|A0A0R4J036_MOUSE;sp|P08553|NFM_MOUSE	tr|A0A0R4J036|A0A0R4J036_MOUSE	3	82.578	57500000	0	0	0	6592500	0	0	0	0	0	0	50908000	0	0	0	0
KHHLDGETEEER	1478.67	sp|P10649|GSTM1_MOUSE;tr|A2AE89|A2AE89_MOUSE;tr|F6WHQ7|F6WHQ7_MOUSE	sp|P10649|GSTM1_MOUSE	3	46.159	4162200	0	0	0	0	0	4162200	0	0	0	0	0	0	0	0	0
KIQESYGDVYGICTK	1759.85	tr|A0A1W2P7R3|A0A1W2P7R3_MOUSE;tr|Q3TC38|Q3TC38_MOUSE;tr|Q3TDJ2|Q3TDJ2_MOUSE;tr|Q05CJ5|Q05CJ5_MOUSE;tr|A0A1W2P7C7|A0A1W2P7C7_MOUSE;sp|G5E829|AT2B1_MOUSE	tr|A0A1W2P7R3|A0A1W2P7R3_MOUSE	2	41.54	0	0	0	0	0	0	0	0	0	0	0	0	0	0	0	0
KLEPSGPISTINPCPPCK	1994	sp|P01867|IGG2B_MOUSE;tr|A0A4V6JA63|A0A4V6JA63_MOUSE;tr|A0A075B5P3|A0A075B5P3_MOUSE;tr|A0A0A6YVP0|A0A0A6YVP0_MOUSE;tr|A0A0F7R1P3|A0A0F7R1P3_MOUSE;tr|A0A0F7QZE4|A0A0F7QZE4_MOUSE;tr|Q8R3H6|Q8R3H6_MOUSE;tr|Q569X1|Q569X1_MOUSE;tr|Q91Z05|Q91Z05_MOUSE	tr|A0A4V6JA63|A0A4V6JA63_MOUSE	3	40.968	211450000	0	0	3396700	20777000	10634000	4620800	0	0	0	1141300	149530000	4992100	16355000	0	0
KLYWADAKLNFIHK	1745.96	tr|A0A0N4SUL9|A0A0N4SUL9_MOUSE;tr|A0A0R4J0A9|A0A0R4J0A9_MOUSE;sp|O88572|LRP6_MOUSE	tr|A0A0N4SUL9|A0A0N4SUL9_MOUSE	3	28.632	0	0	0	0	0	0	0	0	0	0	0	0	0	0	0	0
KMIQEVMHSLVK	1441.78	tr|Q8K2J3|Q8K2J3_MOUSE;sp|Q9D4H1|EXOC2_MOUSE	tr|Q8K2J3|Q8K2J3_MOUSE	2	26.514	1072000	0	0	0	0	0	0	0	0	1072000	0	0	0	0	0	0
KMTAADVSR	977.496	sp|Q5DU37|ZFY26_MOUSE	sp|Q5DU37|ZFY26_MOUSE	2	51.854	14801000	1669800	4212800	5143000	1462500	0	2313000	0	0	0	0	0	0	0	0	0
KNGIMPR	814.448	tr|Q9D4Y2|Q9D4Y2_MOUSE;tr|Q8CDF0|Q8CDF0_MOUSE;tr|A0A0R4J1W1|A0A0R4J1W1_MOUSE;sp|Q91ZT9|ASB8_MOUSE	tr|Q9D4Y2|Q9D4Y2_MOUSE	2	64.276	650620000	0	0	0	0	0	0	0	0	0	0	44531000	569420000	0	847890	35817000
KNTVELLEIESMELSR	1889.98	tr|Q9CUQ3|Q9CUQ3_MOUSE;sp|E9PVB3|CC175_MOUSE	tr|Q9CUQ3|Q9CUQ3_MOUSE	2	49.5	47612000	0	0	3709100	2603400	2388000	10084000	6076700	6061800	5478900	3464900	0	3394300	4350400	0	0
KPAAAAVTK	855.518	tr|Q5SZA3|Q5SZA3_MOUSE;sp|P15864|H12_MOUSE;tr|Q3UXH2|Q3UXH2_MOUSE	tr|Q5SZA3|Q5SZA3_MOUSE	2	107.21	163390000	521880	0	440090	0	0	0	60944000	100530000	0	956650	0	0	0	0	0
KPANDITSQLEINFGDLGR	2087.06	tr|A0A0N4SV32|A0A0N4SV32_MOUSE;tr|Q3UEI6|Q3UEI6_MOUSE;tr|Q3UJK2|Q3UJK2_MOUSE;tr|Q3UMP4|Q3UMP4_MOUSE;sp|Q9CY58|PAIRB_MOUSE	tr|A0A0N4SV32|A0A0N4SV32_MOUSE	3	84.208	31434000	0	0	0	3974700	0	8534600	7660300	4705800	0	3173700	0	0	0	3384800	0
KPEDWDEEMDGEWEPPVIQNPEYK	2959.29	tr|Q3UWP8|Q3UWP8_MOUSE;tr|B2MWM9|B2MWM9_MOUSE;sp|P14211|CALR_MOUSE	tr|Q3UWP8|Q3UWP8_MOUSE	3	106.99	184590000	0	0	0	61773000	31208000	29269000	21369000	12107000	9778500	10027000	4283800	0	0	4771200	0
KPLHYAADCGQLEILEFLLLK	2470.33	tr|A0A0J9YV46|A0A0J9YV46_MOUSE;sp|P62774|MTPN_MOUSE	tr|A0A0J9YV46|A0A0J9YV46_MOUSE	3	68.401	14251000	0	0	0	14251000	0	0	0	0	0	0	0	0	0	0	0
KPLVIIAEDVDGEALSTLVLNR	2364.33	sp|P63038|CH60_MOUSE	sp|P63038|CH60_MOUSE	3	116.48	188370000	32458000	16906000	10951000	0	0	39829000	0	28339000	41506000	18379000	0	0	0	0	0
KPSAGEAGGWSDK	1288.6	tr|I7HJQ8|I7HJQ8_MOUSE;tr|A2AP74|A2AP74_MOUSE;sp|Q8BIF0|C99L2_MOUSE	tr|I7HJQ8|I7HJQ8_MOUSE	2	36.424	0	0	0	0	0	0	0	0	0	0	0	0	0	0	0	0
KSPEEMK	847.411	sp|Q7TMY8|HUWE1_MOUSE;tr|Q4JG03|Q4JG03_MOUSE;tr|A2AFQ0|A2AFQ0_MOUSE	sp|Q7TMY8|HUWE1_MOUSE	2	97.093	0	0	0	0	0	0	0	0	0	0	0	0	0	0	0	0
KTDHRNVELTEVGPR	1749.91	sp|Q8VHZ7|IMP4_MOUSE	sp|Q8VHZ7|IMP4_MOUSE	4	18.596	0	0	0	0	0	0	0	0	0	0	0	0	0	0	0	0
KTMLLLDILPSR	1398.83	tr|Q3V2M2|Q3V2M2_MOUSE;tr|Q3UMW0|Q3UMW0_MOUSE;tr|Q549T4|Q549T4_MOUSE;sp|O88843|CRADD_MOUSE	tr|Q3V2M2|Q3V2M2_MOUSE	2	51.066	0	0	0	0	0	0	0	0	0	0	0	0	0	0	0	0
KTSGPPVSELITK	1355.77	sp|P43274|H14_MOUSE	sp|P43274|H14_MOUSE	2	68.069	16941000	0	0	0	0	0	0	9500200	7441200	0	0	0	0	0	0	0
KTSMRDVYK	1126.58	tr|Q9CZ18|Q9CZ18_MOUSE;tr|A0A1Y7VL99|A0A1Y7VL99_MOUSE;tr|Q3UUX9|Q3UUX9_MOUSE;tr|Q3TIY6|Q3TIY6_MOUSE;sp|Q61598|GDIB_MOUSE;tr|Q3UC72|Q3UC72_MOUSE;tr|Q3UPA3|Q3UPA3_MOUSE	tr|Q9CZ18|Q9CZ18_MOUSE	3	22.74	0	0	0	0	0	0	0	0	0	0	0	0	0	0	0	0
KVESLQEEIAFLK	1532.85	tr|Q5FWJ3|Q5FWJ3_MOUSE;tr|Q3V2S4|Q3V2S4_MOUSE;tr|Q3U6S1|Q3U6S1_MOUSE;tr|Q3TFD9|Q3TFD9_MOUSE;sp|P20152|VIME_MOUSE;tr|A0A0A6YWC8|A0A0A6YWC8_MOUSE;tr|Q3TWV0|Q3TWV0_MOUSE	tr|Q5FWJ3|Q5FWJ3_MOUSE	2;3	128.68	111480000	2481000	1713900	2187500	35116000	14505000	9674600	0	10041000	5050400	6647900	9031700	4048600	3472000	4124200	3388800
KVITAFNDGLNHLDSLK	1884.01	tr|A8DUK7|A8DUK7_MOUSE;tr|A8DUP0|A8DUP0_MOUSE;tr|A8DUN2|A8DUN2_MOUSE;tr|A8DUQ1|A8DUQ1_MOUSE;tr|A8DUQ5|A8DUQ5_MOUSE;tr|A8DUK4|A8DUK4_MOUSE;tr|A8DUK2|A8DUK2_MOUSE;tr|A8DUM2|A8DUM2_MOUSE;tr|D4N6R6|D4N6R6_MUSMC;tr|E9Q223|E9Q223_MOUSE;tr|A8DUP5|A8DUP5_MOUSE;tr|A8DUK0|A8DUK0_MOUSE;sp|P02088|HBB1_MOUSE;tr|A8DUP7|A8DUP7_MOUSE;tr|D0U269|D0U269_MUSMC;tr|D4N6U4|D4N6U4_MUSMC;tr|D4N6V9|D4N6V9_MUSMC;tr|D0U270|…	tr|A8DUK7|A8DUK7_MOUSE	3	63.918	3892500	0	0	0	0	0	3892500	0	0	0	0	0	0	0	0	0
LAAAFAVSR	904.513	sp|Q99JY0|ECHB_MOUSE;tr|D3YXU1|D3YXU1_MOUSE	sp|Q99JY0|ECHB_MOUSE	2	69.825	5222600	0	0	0	0	0	3182800	2039700	0	0	0	0	0	0	0	0
LAAEDATNEK	1060.5	tr|Q05DD2|Q05DD2_MOUSE;sp|P08551|NFL_MOUSE	tr|Q05DD2|Q05DD2_MOUSE	2	83.948	21420000	1247400	0	4525400	1652100	1291400	563540	0	8361500	0	1282800	2495600	0	0	0	0
LAAVDATVNQVLASR	1526.84	sp|Q922R8|PDIA6_MOUSE;tr|Q3THH1|Q3THH1_MOUSE	sp|Q922R8|PDIA6_MOUSE	2	98.803	36924000	0	0	0	13527000	7605300	5257900	4442400	1867900	2338400	1885100	0	0	0	0	0
LADALQELR	1027.57	sp|P48678|LMNA_MOUSE	sp|P48678|LMNA_MOUSE	2	80.438	10106000	0	0	901690	2080900	1627400	1907700	1696000	0	922960	0	0	0	0	969250	0
LADISLGK	815.475	sp|Q61495|DSG1A_MOUSE;tr|B2RQH0|B2RQH0_MOUSE;sp|Q7TSF1|DSG1B_MOUSE;tr|Q9CUH7|Q9CUH7_MOUSE;sp|Q7TSF0|DSG1C_MOUSE	sp|Q61495|DSG1A_MOUSE	2	77.282	38565000	0	0	0	2079600	4655200	2415600	12076000	5977400	7148200	0	0	0	0	0	4213200
LADVYQAELR	1176.61	sp|P03995|GFAP_MOUSE	sp|P03995|GFAP_MOUSE	2	71.349	41485000	0	0	0	0	4308500	0	37176000	0	0	0	0	0	0	0	0
LAELEAALQR	1112.62	sp|P11679|K2C8_MOUSE	sp|P11679|K2C8_MOUSE	2	85.676	4891900	0	0	0	0	0	4891900	0	0	0	0	0	0	0	0	0
LAEPSQLLK	997.581	sp|Q02257|PLAK_MOUSE	sp|Q02257|PLAK_MOUSE	2	117.4	86843000	2541900	1724800	4609300	9742500	7397000	4655900	13602000	5992100	8186700	4936500	6505600	3662800	2227000	3945000	7114400
LAEQAER	815.414	sp|P63101|1433Z_MOUSE;tr|A0A2I3BQ03|A0A2I3BQ03_MOUSE;tr|D3YXF4|D3YXF4_MOUSE;tr|D3YXN6|D3YXN6_MOUSE;tr|Q8BWN0|Q8BWN0_MOUSE;sp|P68510|1433F_MOUSE;tr|Q9JJ20|Q9JJ20_MOUSE;sp|O70456|1433S_MOUSE;tr|D3YW45|D3YW45_MOUSE;tr|Q8BJH3|Q8BJH3_MOUSE;tr|A8IP69|A8IP69_MOUSE;sp|P61982|1433G_MOUSE;tr|Q5SS40|Q5SS40_MOUSE;sp|P62259|1433E_MOUSE;tr|Q8BPH1|Q8BPH1_MOUSE;tr|D6REF3|D6REF3_MOUSE;tr|A3KML3|A3KML3_MOUSE;sp|P6…	tr|Q5SS40|Q5SS40_MOUSE	2	119.57	136210000	8587700	7073300	13279000	11941000	12096000	17704000	13376000	17829000	6555000	8656900	10020000	0	0	0	9089300
LAEQFVLLNLVYETTDK	1995.06	sp|O88312|AGR2_MOUSE	sp|O88312|AGR2_MOUSE	3	53.453	20257000	3906100	5662700	6911600	0	0	3776600	0	0	0	0	0	0	0	0	0
LALNTTKYNIR	1305.74	tr|Q2TJJ3|Q2TJJ3_MOUSE;tr|Q9EP76|Q9EP76_MOUSE;sp|Q60654|KLRA7_MOUSE;tr|F8WJ94|F8WJ94_MOUSE;tr|Q9ERT5|Q9ERT5_MOUSE;tr|Q9EPZ3|Q9EPZ3_MOUSE;tr|Q9EP57|Q9EP57_MOUSE;tr|Q499K3|Q499K3_MOUSE;tr|Q791D0|Q791D0_MOUSE;tr|Q9JHV5|Q9JHV5_MOUSE;tr|Q499K2|Q499K2_MOUSE;tr|Q9ERT4|Q9ERT4_MOUSE;tr|Q9EPB2|Q9EPB2_MOUSE;tr|Q4Z8P6|Q4Z8P6_MOUSE;tr|Q542S4|Q542S4_MOUSE;tr|Q9JHV2|Q9JHV2_MOUSE;tr|Q9JHV4|Q9JHV4_MOUSE;sp|Q60651…	tr|Q2TJJ3|Q2TJJ3_MOUSE	2	28.399	0	0	0	0	0	0	0	0	0	0	0	0	0	0	0	0
LAPDYDALDVANK	1403.69	tr|Q91YK6|Q91YK6_MOUSE;tr|Q4V9X9|Q4V9X9_MOUSE;tr|Q5M9M5|Q5M9M5_MOUSE;sp|P62751|RL23A_MOUSE	tr|Q91YK6|Q91YK6_MOUSE	2	69.01	31179000	0	0	1126200	0	0	3258500	2845000	4494500	903380	1083000	2007100	0	0	0	15461000
LASDLLEWIR	1214.67	tr|E9Q2W9|E9Q2W9_MOUSE;tr|A1BN54|A1BN54_MOUSE;sp|Q7TPR4|ACTN1_MOUSE;tr|Q1A602|Q1A602_MOUSE;tr|Q3ULT2|Q3ULT2_MOUSE;tr|Q3UDJ7|Q3UDJ7_MOUSE;sp|P57780|ACTN4_MOUSE;tr|A0A1L1SV25|A0A1L1SV25_MOUSE	tr|E9Q2W9|E9Q2W9_MOUSE	2	61.65	33381000	0	0	0	6955300	4514500	8656000	6601200	0	6654100	0	0	0	0	0	0
LASGVPAR	769.445	tr|Q5XFY8|Q5XFY8_MOUSE;tr|A0A0G2JGE7|A0A0G2JGE7_MOUSE;tr|A2KFE9|A2KFE9_MOUSE;tr|Q8VDD0|Q8VDD0_MOUSE;tr|A0N275|A0N275_MOUSE;tr|A0A0B4J1I8|A0A0B4J1I8_MOUSE;tr|A0A0B4J1I5|A0A0B4J1I5_MOUSE;sp|P04941|KV6A7_MOUSE;sp|P04940|KV6A6_MOUSE;sp|P04944|KV6AA_MOUSE;tr|A0A075B5L5|A0A075B5L5_MOUSE;sp|P01679|KV6A5_MOUSE;sp|P01678|KV6A4_MOUSE;sp|P01677|KV6A3_MOUSE;sp|P01676|KV6A2_MOUSE;sp|P01675|KV6A1_MOUSE	tr|Q5XFY8|Q5XFY8_MOUSE	2	92.467	347630000	0	1217500	6350900	11567000	0	0	5287400	3437700	0	1733800	232730000	62465000	15895000	3827700	3118400
LASGVPGR	755.429	tr|A0A075B5M1|A0A075B5M1_MOUSE;tr|A0A0G2JFU6|A0A0G2JFU6_MOUSE	tr|A0A075B5M1|A0A075B5M1_MOUSE	2	83.377	57696000	0	0	0	2383700	922560	0	0	0	0	0	40615000	13774000	0	0	0
LATQLTGPVMPIR	1395.79	sp|P47963|RL13_MOUSE;tr|Q5RKP3|Q5RKP3_MOUSE	sp|P47963|RL13_MOUSE	2	119.22	46918000	0	0	0	0	0	0	25749000	19333000	0	0	1836200	0	0	0	0
LAWYQQK	935.486	tr|A0A140T8N3|A0A140T8N3_MOUSE;tr|Q7TQM2|Q7TQM2_MOUSE;tr|A0A0M5KS39|A0A0M5KS39_MOUSE	tr|A0A140T8N3|A0A140T8N3_MOUSE	2	105.42	12610000	0	0	0	1397900	0	0	0	0	0	0	7064100	4147600	0	0	0
LCYVALDFEQEMATAASSSSLEK	2549.17	sp|P60710|ACTB_MOUSE;tr|B2RRX1|B2RRX1_MOUSE;tr|Q3UAF7|Q3UAF7_MOUSE;tr|Q3UAF6|Q3UAF6_MOUSE;tr|Q3U5R4|Q3U5R4_MOUSE;tr|Q3UGS0|Q3UGS0_MOUSE;tr|Q3UA89|Q3UA89_MOUSE;tr|Q3UAA9|Q3UAA9_MOUSE;tr|Q61276|Q61276_MOUSE;tr|Q3U804|Q3U804_MOUSE;tr|Q3U939|Q3U939_MOUSE;tr|Q3UCF8|Q3UCF8_MOUSE;tr|E9Q5F4|E9Q5F4_MOUSE;tr|E9Q1F2|E9Q1F2_MOUSE;tr|O89054|O89054_MOUSE;tr|Q6IWE2|Q6IWE2_MOUSE;tr|Q4KL81|Q4KL81_MOUSE;tr|Q3TSB7|…	tr|Q4KL81|Q4KL81_MOUSE	2;3	160.81	269680000	23012000	4324800	14203000	65518000	22177000	39139000	33028000	22674000	11575000	11289000	11310000	0	0	6832100	4596700
LDAEVPTR	899.471	sp|P97350|PKP1_MOUSE	sp|P97350|PKP1_MOUSE	2	81.296	42523000	2344800	676070	3532900	1957000	5516900	0	10886000	3270700	5075600	2262700	4285400	0	0	0	2714900
LDQLTANSAR	1087.56	sp|P03995|GFAP_MOUSE	sp|P03995|GFAP_MOUSE	2	99.815	55442000	0	4042400	2512600	2176900	1878200	3131700	26450000	2066100	0	0	2235000	6907000	0	1819900	2222000
LDSALPER	899.471	tr|B2RRD1|B2RRD1_MOUSE;tr|A0A3B2W3Z0|A0A3B2W3Z0_MOUSE;tr|B7ZNI0|B7ZNI0_MOUSE;tr|E9PZ50|E9PZ50_MOUSE;sp|P61407|TDRD6_MOUSE;tr|F2Z429|F2Z429_MOUSE	tr|B2RRD1|B2RRD1_MOUSE	2	85.212	14411000	11388000	3023100	0	0	0	0	0	0	0	0	0	0	0	0	0
LEAIAGQLK	941.555	tr|Q6NVF7|Q6NVF7_MOUSE;tr|E9QQ57|E9QQ57_MOUSE;tr|A0A5F8MQ58|A0A5F8MQ58_MOUSE;sp|O55103|PRAX_MOUSE;tr|Q69ZE6|Q69ZE6_MOUSE;tr|A0A0U1RNK1|A0A0U1RNK1_MOUSE	tr|Q6NVF7|Q6NVF7_MOUSE	2	86.833	189790000	23973000	8792300	108960000	0	0	0	27187000	0	0	20876000	0	0	0	0	0
LEAMMRR	905.458	sp|A2AG50|MA7D2_MOUSE	sp|A2AG50|MA7D2_MOUSE	2	29.807	0	0	0	0	0	0	0	0	0	0	0	0	0	0	0	0
LEDELNR	887.435	sp|E9Q557|DESP_MOUSE;tr|E9PZW0|E9PZW0_MOUSE;tr|Q9CV95|Q9CV95_MOUSE	sp|E9Q557|DESP_MOUSE	2	130.05	182680000	8172100	4841700	12792000	9238100	19889000	13218000	26742000	7984700	18018000	15006000	15979000	0	7549800	12570000	10679000
LEDTLWAGLTDQHVK	1724.87	sp|Q8BWT1|THIM_MOUSE;tr|Q3UKH3|Q3UKH3_MOUSE;tr|A0A494B9J2|A0A494B9J2_MOUSE	sp|Q8BWT1|THIM_MOUSE	3	82.925	14193000	0	0	0	0	0	14193000	0	0	0	0	0	0	0	0	0
LEEEGQSLK	1031.51	sp|P03995|GFAP_MOUSE	sp|P03995|GFAP_MOUSE	2	82.452	14331000	0	0	0	0	1031200	0	13299000	0	0	0	0	0	0	0	0
LEEEGQSLKEEMAR	1647.78	sp|P03995|GFAP_MOUSE	sp|P03995|GFAP_MOUSE	3	94.728	10253000	0	0	0	0	0	0	9749500	503410	0	0	0	0	0	0	0
LEEETGQVVGFHQPGSIR	1981.99	tr|Q5EBH4|Q5EBH4_MOUSE;sp|Q9DBT9|M2GD_MOUSE	tr|Q5EBH4|Q5EBH4_MOUSE	3	80.638	2962400	0	0	0	0	0	2962400	0	0	0	0	0	0	0	0	0
LEESGGGLVQPGGSMK	1544.75	tr|Q6PIP8|Q6PIP8_MOUSE;sp|P01798|HVM29_MOUSE;sp|P01801|HVM32_MOUSE;sp|P01799|HVM30_MOUSE;sp|P01797|HVM28_MOUSE;sp|P01796|HVM27_MOUSE;sp|P01800|HVM31_MOUSE;sp|P01802|HVM33_MOUSE;tr|A0A075B5T3|A0A075B5T3_MOUSE	tr|Q6PIP8|Q6PIP8_MOUSE	2	99.011	13021000	0	0	1143300	0	0	0	0	0	0	0	0	0	8952400	2925500	0
LEGTNVQEAQNILK	1555.82	tr|C6EQH3|C6EQH3_MOUSE;sp|Q9Z2I8|SUCB2_MOUSE	tr|C6EQH3|C6EQH3_MOUSE	2	61.65	2481000	0	0	0	0	0	2481000	0	0	0	0	0	0	0	0	0
LEIYVVTTEGLR	1391.77	tr|Q91YC8|Q91YC8_MOUSE	tr|Q91YC8|Q91YC8_MOUSE	4	23.676	0	0	0	0	0	0	0	0	0	0	0	0	0	0	0	0
LELLAAYEEVIR	1417.78	tr|Q3TRK3|Q3TRK3_MOUSE;tr|A0A0R4J1E3|A0A0R4J1E3_MOUSE;sp|Q9QXS6|DREB_MOUSE	tr|Q3TRK3|Q3TRK3_MOUSE	2	85.377	0	0	0	0	0	0	0	0	0	0	0	0	0	0	0	0
LELRPRPHQAPR	1468.84	sp|P54310|LIPS_MOUSE;tr|E9Q4M2|E9Q4M2_MOUSE;tr|A0A0U1RNR0|A0A0U1RNR0_MOUSE;tr|Q9CTW2|Q9CTW2_MOUSE	sp|P54310|LIPS_MOUSE	3	48.741	14518000	0	0	0	3591300	3151500	7775000	0	0	0	0	0	0	0	0	0
LELVSYFGK	1054.57	tr|Q3TYL9|Q3TYL9_MOUSE;tr|Q3TYV5|Q3TYV5_MOUSE;sp|P16330|CN37_MOUSE;tr|Q09J73|Q09J73_MOUSE	tr|Q3TYL9|Q3TYL9_MOUSE	2	68.224	10947000	5681300	1406800	0	0	0	0	2939000	0	0	919980	0	0	0	0	0
LEPSGPISTINPCPPCK	1865.9	sp|P01867|IGG2B_MOUSE;tr|A0A4V6JA63|A0A4V6JA63_MOUSE;tr|A0A075B5P3|A0A075B5P3_MOUSE;tr|A0A0A6YVP0|A0A0A6YVP0_MOUSE;tr|A0A0F7R1P3|A0A0F7R1P3_MOUSE;tr|A0A0F7QZE4|A0A0F7QZE4_MOUSE;tr|Q8R3H6|Q8R3H6_MOUSE;tr|Q569X1|Q569X1_MOUSE;tr|Q91Z05|Q91Z05_MOUSE	tr|A0A4V6JA63|A0A4V6JA63_MOUSE	2;3	85.845	288270000	0	0	8943800	37037000	16481000	8998600	0	0	0	2190400	178090000	4189800	32339000	0	0
LEQQNQVLQTK	1327.71	tr|Q4L0E7|Q4L0E7_MOUSE;tr|Q678L1|Q678L1_MOUSE	tr|Q4L0E7|Q4L0E7_MOUSE	2	73.985	29459000	1843100	849830	1897000	2097900	4343100	2552900	2579200	1853600	3260500	1386800	2280800	1878700	0	1425500	1210100
LESVTSKLQKMEAYNLR	2009.06	sp|Q6A078|CE290_MOUSE;tr|E9Q9M0|E9Q9M0_MOUSE	sp|Q6A078|CE290_MOUSE	2	12.98	0	0	0	0	0	0	0	0	0	0	0	0	0	0	0	0
LFIGGLNTETNEK	1434.74	tr|A0A2I3BRL8|A0A2I3BRL8_MOUSE;sp|Q91VM5|RMXL1_MOUSE;tr|A0A2I3BQC0|A0A2I3BQC0_MOUSE;sp|Q9WV02|RBMX_MOUSE;tr|A2AFI4|A2AFI4_MOUSE;tr|A2AFI3|A2AFI3_MOUSE	tr|A0A2I3BRL8|A0A2I3BRL8_MOUSE	2	69.979	182120000	0	0	0	1715200	0	0	165320000	8625200	0	0	0	0	0	0	6457800
LFIGGLSFETTDDSLR	1769.88	tr|Q6P6I7|Q6P6I7_MOUSE;tr|A2AL12|A2AL12_MOUSE;tr|Q5FB19|Q5FB19_MOUSE;tr|Q3UZG3|Q3UZG3_MOUSE;sp|Q8BG05|ROA3_MOUSE;tr|Q6PFA7|Q6PFA7_MOUSE;tr|B2RXM2|B2RXM2_MOUSE;tr|Q0VG47|Q0VG47_MOUSE	tr|Q6P6I7|Q6P6I7_MOUSE	2	126.76	57952000	8523500	7445700	9038500	0	0	0	9288600	0	7000400	0	5395800	5149300	0	2973000	3137500
LFIGGLSFETTDESLR	1783.9	tr|Q3U7F3|Q3U7F3_MOUSE;tr|Q3TIK8|Q3TIK8_MOUSE;sp|P49312|ROA1_MOUSE;tr|Q5EBP8|Q5EBP8_MOUSE;tr|Q3UK83|Q3UK83_MOUSE;tr|Q3TFB1|Q3TFB1_MOUSE	tr|Q3U7F3|Q3U7F3_MOUSE	2	140.31	97744000	0	7287700	0	44937000	5985100	0	8461800	7242500	7206300	5453700	3311900	5110700	0	2747500	0
LFIGGLSFETTEESLR	1797.91	sp|O88569|ROA2_MOUSE;tr|B7ZP22|B7ZP22_MOUSE	sp|O88569|ROA2_MOUSE	2	126.76	178870000	10285000	9200700	11144000	77837000	11729000	0	20425000	12590000	11805000	6602000	7252700	0	0	0	0
LGASSASMRLLR	1260.7	tr|A0A0U1RP50|A0A0U1RP50_MOUSE;sp|Q8HW98|IGLO5_MOUSE	tr|A0A0U1RP50|A0A0U1RP50_MOUSE	2	10.523	0	0	0	0	0	0	0	0	0	0	0	0	0	0	0	0
LGDLYEEEMR	1253.56	tr|Q5FWJ3|Q5FWJ3_MOUSE;tr|Q3V2S4|Q3V2S4_MOUSE;tr|Q3U6S1|Q3U6S1_MOUSE;tr|Q3TFD9|Q3TFD9_MOUSE;sp|P20152|VIME_MOUSE;tr|A0A0A6YWC8|A0A0A6YWC8_MOUSE;tr|Q3TWV0|Q3TWV0_MOUSE;tr|Q3UAX1|Q3UAX1_MOUSE;tr|Q3UD36|Q3UD36_MOUSE;tr|A4IF59|A4IF59_MOUSE	tr|Q5FWJ3|Q5FWJ3_MOUSE	2	87.913	54041000	3760600	774810	957540	11451000	7612000	5315500	6123900	4296800	3746600	3523500	3847200	2632300	0	0	0
LGFSEVELVQMVVDGVK	1847.97	sp|Q04447|KCRB_MOUSE	sp|Q04447|KCRB_MOUSE	2	62.162	6293400	0	0	0	0	0	0	3574100	2719300	0	0	0	0	0	0	0
LGGSAVISLEGKPL	1339.77	tr|Q544Y7|Q544Y7_MOUSE;sp|P18760|COF1_MOUSE	tr|Q544Y7|Q544Y7_MOUSE	2	77.192	59376000	0	935410	1972200	11309000	8569800	9612600	5824200	4594600	3615300	2585000	2918900	0	2246000	2838200	2354400
LGPALATGNVVVMK	1368.78	tr|Q544B1|Q544B1_MOUSE;tr|Q3UJW1|Q3UJW1_MOUSE;tr|Q3U9J7|Q3U9J7_MOUSE;tr|Q3U6I3|Q3U6I3_MOUSE;tr|Q3TVM2|Q3TVM2_MOUSE;sp|P47738|ALDH2_MOUSE;tr|A0A0G2JEU1|A0A0G2JEU1_MOUSE;tr|A0A0G2JFQ0|A0A0G2JFQ0_MOUSE	tr|Q544B1|Q544B1_MOUSE	2	57.785	5030200	0	0	0	0	0	5030200	0	0	0	0	0	0	0	0	0
LGPSSPAHSGALDLDGVSR	1834.92	tr|B9EJ37|B9EJ37_MOUSE;sp|A2AAY5|SPD2B_MOUSE;tr|A0A5F8MPP7|A0A5F8MPP7_MOUSE	tr|B9EJ37|B9EJ37_MOUSE	4	13.037	0	0	0	0	0	0	0	0	0	0	0	0	0	0	0	0
LGTAAIQGAIEK	1170.66	tr|Q3TQP7|Q3TQP7_MOUSE;sp|Q8QZT1|THIL_MOUSE	tr|Q3TQP7|Q3TQP7_MOUSE	2	59.426	7764300	0	0	0	0	0	3812300	1884000	1109000	959100	0	0	0	0	0	0
LGVGGAVLLER	1082.64	tr|Q3TQD9|Q3TQD9_MOUSE;tr|Q3TWI2|Q3TWI2_MOUSE;sp|Q99LB7|SARDH_MOUSE;tr|A2AH52|A2AH52_MOUSE;tr|A2AH53|A2AH53_MOUSE	tr|Q3TQD9|Q3TQD9_MOUSE	2	56.548	0	0	0	0	0	0	0	0	0	0	0	0	0	0	0	0
LHSGVPSR	851.461	tr|A2NVF0|A2NVF0_MOUSE;tr|A2NVE9|A2NVE9_MOUSE;sp|P01645|KV5AC_MOUSE;sp|P01644|KV5AB_MOUSE;tr|A1A540|A1A540_MOUSE;sp|P01646|KV5AD_MOUSE;sp|P01647|KV5AE_MOUSE;tr|A0A140T8M1|A0A140T8M1_MOUSE;sp|P04946|KV5AM_MOUSE;sp|P01648|KV5AF_MOUSE	tr|A2NVF0|A2NVF0_MOUSE	2	91.626	75413000	0	0	2052200	6222300	0	0	1972700	0	0	0	37149000	28017000	0	0	0
LICCDILDVLDK	1475.74	tr|Q5SS40|Q5SS40_MOUSE;sp|P62259|1433E_MOUSE;tr|D6REF3|D6REF3_MOUSE;tr|F6WA09|F6WA09_MOUSE	tr|Q5SS40|Q5SS40_MOUSE	2	109.59	43972000	0	0	0	12107000	9202100	10554000	0	7649600	4459700	0	0	0	0	0	0
LIESMEKGMKTIVPR	1730.94	sp|Q80X56|TRI69_MOUSE	sp|Q80X56|TRI69_MOUSE	3	28.297	0	0	0	0	0	0	0	0	0	0	0	0	0	0	0	0
LIQNLDANHDGR	1364.68	sp|Q9D708|S10AG_MOUSE	sp|Q9D708|S10AG_MOUSE	3	68.44	12878000	869850	0	822760	1095300	1668200	726290	3017800	957530	666740	0	1707900	0	0	1345400	0
LIYAASTLDSGVPK	1433.78	tr|A0A075B5K2|A0A075B5K2_MOUSE;tr|A0A0G2JDR3|A0A0G2JDR3_MOUSE	tr|A0A075B5K2|A0A075B5K2_MOUSE	2	116.23	58560000	0	0	1106600	4527700	1891600	0	932500	0	0	0	36115000	9631300	3586800	769130	0
LIYATSSLDSGVPK	1449.77	tr|A0A1E1GJG6|A0A1E1GJG6_MOUSE;tr|A0A140T8N0|A0A140T8N0_MOUSE;sp|P01639|KV5A7_MOUSE	tr|A0A1E1GJG6|A0A1E1GJG6_MOUSE	2	85.958	57989000	0	0	1334400	6113600	2409400	1241200	1678200	1153600	0	0	38436000	5622300	0	0	0
LIYSLYASLER	1326.72	sp|A4FUQ5|FPRS4_MOUSE	sp|A4FUQ5|FPRS4_MOUSE	3	51.092	0	0	0	0	0	0	0	0	0	0	0	0	0	0	0	0
LKDGKMIVECVMNNATCTR	2239.06	sp|Q05816|FABP5_MOUSE;tr|Q497I3|Q497I3_MOUSE	sp|Q05816|FABP5_MOUSE	3	19.036	0	0	0	0	0	0	0	0	0	0	0	0	0	0	0	0
LKESLPR	841.502	tr|G3UWY0|G3UWY0_MOUSE;sp|Q8C3X4|GUF1_MOUSE	tr|G3UWY0|G3UWY0_MOUSE	1	84.244	29824000000	2151400000	1615400000	1860000000	1196300000	2915700000	1881800000	2971400000	0	0	2153200000	2512900000	3166400000	2864000000	2404200000	2131000000
LKSTVRMWR	1175.66	tr|Q9CR65|Q9CR65_MOUSE	tr|Q9CR65|Q9CR65_MOUSE	3	28.727	0	0	0	0	0	0	0	0	0	0	0	0	0	0	0	0
LLADQAEAR	985.519	tr|A2A547|A2A547_MOUSE;tr|Q5I0T8|Q5I0T8_MOUSE;sp|P84099|RL19_MOUSE	tr|A2A547|A2A547_MOUSE	2	122.18	23977000	0	0	0	1256700	0	263920	0	22456000	0	0	0	0	0	0	0
LLALQAEENLGMVMIFTLVTAVQEK	2760.48	sp|Q9CQK7|RWDD1_MOUSE	sp|Q9CQK7|RWDD1_MOUSE	3	121.5	28068000	0	0	0	12780000	7536700	0	4619000	0	0	0	3132300	0	0	0	0
LLEAQIATGGIIDPK	1537.87	sp|E9Q557|DESP_MOUSE;tr|E9PZW0|E9PZW0_MOUSE	sp|E9Q557|DESP_MOUSE	2	136.7	128070000	7499000	3167100	0	23055000	27430000	16435000	12073000	8274700	10009000	2075800	0	14234000	3812500	0	0
LLEGEEIR	957.513	sp|P04104|K2C1_MOUSE	sp|P04104|K2C1_MOUSE	2	86.953	14339000	0	2771800	468220	0	0	0	0	0	11099000	0	0	0	0	0	0
LLEGEETR	945.477	tr|A0A0R4J036|A0A0R4J036_MOUSE;sp|P08553|NFM_MOUSE;sp|P46660|AINX_MOUSE;tr|Q3UMG4|Q3UMG4_MOUSE;tr|Q05DD2|Q05DD2_MOUSE;sp|P08551|NFL_MOUSE	tr|A0A0R4J036|A0A0R4J036_MOUSE	2	85.212	46422000	0	1613900	1947700	17325000	0	1810300	8161000	1752400	0	0	13812000	0	0	0	0
LLEPVLLLGK	1093.71	tr|A4FUS1|A4FUS1_MOUSE;sp|P14131|RS16_MOUSE;tr|Q641N3|Q641N3_MOUSE;tr|Q5CZY9|Q5CZY9_MOUSE	tr|A4FUS1|A4FUS1_MOUSE	2	80.219	14657000	0	0	0	1742700	0	4327600	5312000	3275100	0	0	0	0	0	0	0
LLEQYKEESKK	1393.75	tr|Q3TGN5|Q3TGN5_MOUSE;tr|O88568|O88568_MOUSE;tr|Q8C290|Q8C290_MOUSE;tr|Q3ULH5|Q3ULH5_MOUSE;tr|Q3TXW2|Q3TXW2_MOUSE;tr|Q3TWN5|Q3TWN5_MOUSE;sp|Q8VEK3|HNRPU_MOUSE;tr|Q3TVV6|Q3TVV6_MOUSE	tr|Q3TGN5|Q3TGN5_MOUSE	3	22.879	0	0	0	0	0	0	0	0	0	0	0	0	0	0	0	0
LLESGGGLVQPGGSLK	1510.84	sp|P01806|HVM36_MOUSE;sp|P01807|HVM37_MOUSE;sp|P01808|HVM38_MOUSE;tr|Q4V9Z4|Q4V9Z4_MOUSE;sp|P01810|HVM40_MOUSE;sp|P01811|HVM41_MOUSE	sp|P01806|HVM36_MOUSE	2	107.18	485890000	2275100	0	0	0	0	0	0	0	0	2265700	385610000	22538000	70292000	2908500	0
LLGASWLCASK	1204.63	sp|Q8C120|SH3R3_MOUSE	sp|Q8C120|SH3R3_MOUSE	2	18.44	0	0	0	0	0	0	0	0	0	0	0	0	0	0	0	0
LLIHQSLAGGIIGVK	1517.93	tr|Q3TL71|Q3TL71_MOUSE;tr|H3BLL4|H3BLL4_MOUSE;tr|Q5FWJ5|Q5FWJ5_MOUSE;sp|P61979|HNRPK_MOUSE;tr|Q3TUA1|Q3TUA1_MOUSE;tr|Q3U6X2|Q3U6X2_MOUSE;tr|Q3U9Q3|Q3U9Q3_MOUSE;tr|B2M1R6|B2M1R6_MOUSE;tr|Q3TG17|Q3TG17_MOUSE;tr|Q3TJ38|Q3TJ38_MOUSE;tr|H3BKD0|H3BKD0_MOUSE;tr|H3BK96|H3BK96_MOUSE;tr|A0A286YDM3|A0A286YDM3_MOUSE;tr|A0A286YCM2|A0A286YCM2_MOUSE;tr|H3BKI8|H3BKI8_MOUSE;tr|H3BJS9|H3BJS9_MOUSE	tr|Q3TL71|Q3TL71_MOUSE	3	39.068	26347000	1113700	357110	0	8037500	3278900	3829500	1145300	0	900010	519880	532880	2553100	1629900	1925200	524280
LLISGATSLETGVPSR	1599.88	tr|A0A140T8N3|A0A140T8N3_MOUSE;tr|Q7TQM2|Q7TQM2_MOUSE;tr|A0A0M5KS39|A0A0M5KS39_MOUSE;tr|A0A075B666|A0A075B666_MOUSE	tr|A0A140T8N3|A0A140T8N3_MOUSE	2	130.1	53879000	0	0	0	13948000	8868800	0	1176700	953840	0	0	5456900	19649000	3825500	0	0
LLIYAASNLESGIPAR	1686.93	sp|P01668|KV3AG_MOUSE;sp|P01666|KV3AE_MOUSE;sp|P01665|KV3AD_MOUSE;sp|P01664|KV3AC_MOUSE;tr|A0A140T8Q4|A0A140T8Q4_MOUSE;tr|A0A140T8Q0|A0A140T8Q0_MOUSE;tr|A0A097PUG4|A0A097PUG4_MOUSE	tr|A0A097PUG4|A0A097PUG4_MOUSE	2;3	188.06	6906300000	0	101490000	2402500	630340000	343030000	47592000	28220000	22489000	4134100	0	196140000	5469500000	34774000	15971000	10236000
LLIYAASNQGSGVPAR	1615.87	sp|P03977|KV3A4_MOUSE;sp|P01656|KV3A3_MOUSE;sp|P01654|KV3A1_MOUSE;sp|P01655|KV3A2_MOUSE;tr|U5JE80|U5JE80_MOUSE;tr|A0A075B5P0|A0A075B5P0_MOUSE	sp|P03977|KV3A4_MOUSE	2	89.301	59456000	0	0	802050	3976000	1327800	0	773170	586530	0	0	42986000	6990300	2013800	0	0
LLIYDTSNLASGVPVR	1716.94	tr|Q9U410|Q9U410_MOUSE;tr|A0A0B4J1I9|A0A0B4J1I9_MOUSE;sp|P04945|KV6AB_MOUSE	tr|Q9U410|Q9U410_MOUSE	2	190.46	88390000	0	0	0	7454600	3147000	0	0	0	0	0	55265000	22523000	0	0	0
LLIYSASNR	1035.57	tr|A0A075B5N7|A0A075B5N7_MOUSE;tr|A0A2S0DFH5|A0A2S0DFH5_MOUSE;tr|A0A0G2JGY3|A0A0G2JGY3_MOUSE	tr|A0A075B5N7|A0A075B5N7_MOUSE	2	101.6	18811000	0	0	0	0	0	0	0	0	0	0	13522000	5289200	0	0	0
LLIYSASYR	1084.59	tr|A0A140T8Q3|A0A140T8Q3_MOUSE;sp|P01633|KV5A1_MOUSE	tr|A0A140T8Q3|A0A140T8Q3_MOUSE	2	127.56	105790000	942570	0	0	0	0	0	0	0	0	0	87521000	17329000	0	0	0
LLIYSGSTLQSGIPSR	1690.93	tr|A0A0D4DAH6|A0A0D4DAH6_MOUSE;tr|A0A0B4J1I1|A0A0B4J1I1_MOUSE	tr|A0A0D4DAH6|A0A0D4DAH6_MOUSE	2	102.66	31759000	2019300	475270	0	6880300	0	0	1388300	0	0	0	13049000	6262100	1685200	0	0
LLIYSTSNLASGVPSR	1676.91	tr|A0A075B5L7|A0A075B5L7_MOUSE	tr|A0A075B5L7|A0A075B5L7_MOUSE	2	117.23	11799000	0	0	0	2551100	1140100	0	0	0	0	0	6238200	1870000	0	0	0
LLIYWASTR	1121.62	tr|Q52L64|Q52L64_MOUSE;tr|A0A075B5N4|A0A075B5N4_MOUSE;tr|A0N262|A0N262_MOUSE;tr|A0A0G2JF28|A0A0G2JF28_MOUSE;tr|A0A140T8M4|A0A140T8M4_MOUSE;tr|A0A0F7W6M8|A0A0F7W6M8_MOUSE;tr|A0A0G2JFN8|A0A0G2JFN8_MOUSE;tr|A0A140T8N5|A0A140T8N5_MOUSE;tr|A0A140T8N7|A0A140T8N7_MOUSE;tr|A2N494|A2N494_MOUSE;tr|B5UB65|B5UB65_MOUSE;tr|B5UB63|B5UB63_MOUSE;tr|B5UB61|B5UB61_MOUSE;tr|A0A140T8M3|A0A140T8M3_MOUSE	tr|Q52L64|Q52L64_MOUSE	2	153.71	172730000	0	0	0	0	0	0	0	0	0	0	113590000	59142000	0	0	0
LLIYYASNR	1111.6	tr|A0A0U5BC76|A0A0U5BC76_MOUSE;tr|Q9JL74|Q9JL74_MOUSE;tr|A0A140T8N9|A0A140T8N9_MOUSE	tr|A0A0U5BC76|A0A0U5BC76_MOUSE	2	82.452	76656000	0	0	0	1675400	0	0	0	0	0	0	61078000	13903000	0	0	0
LLIYYTSR	1027.57	tr|A2NVF0|A2NVF0_MOUSE;tr|A2NVE9|A2NVE9_MOUSE;sp|P01645|KV5AC_MOUSE;sp|P01644|KV5AB_MOUSE;tr|A1A540|A1A540_MOUSE;sp|P01646|KV5AD_MOUSE;sp|P01647|KV5AE_MOUSE;tr|A0A140T8M1|A0A140T8M1_MOUSE;sp|P04946|KV5AM_MOUSE;sp|P01648|KV5AF_MOUSE	tr|A2NVF0|A2NVF0_MOUSE	2	117.93	147770000	0	0	0	13563000	0	0	0	0	0	0	105420000	28785000	0	0	0
LLLGLGTTLSYSA	1307.73	tr|Q80T35|Q80T35_MOUSE	tr|Q80T35|Q80T35_MOUSE	3	21.873	0	0	0	0	0	0	0	0	0	0	0	0	0	0	0	0
LLLPGELAK	952.596	tr|Q921L4|Q921L4_MOUSE;tr|Q8CBB6|Q8CBB6_MOUSE;sp|Q64478|H2B1H_MOUSE;sp|Q6ZWY9|H2B1C_MOUSE;sp|Q8CGP1|H2B1K_MOUSE;tr|B2RVD5|B2RVD5_MOUSE;sp|P10853|H2B1F_MOUSE;sp|Q8CGP2|H2B1P_MOUSE;tr|B2RTK3|B2RTK3_MOUSE;sp|Q64525|H2B2B_MOUSE;tr|A0JLV3|A0JLV3_MOUSE;sp|Q64475|H2B1B_MOUSE;sp|P10854|H2B1M_MOUSE;sp|Q64524|H2B2E_MOUSE;sp|Q8CGP0|H2B3B_MOUSE;sp|P70696|H2B1A_MOUSE;tr|A0JNS9|A0JNS9_MOUSE;sp|Q9D2U9|H2B3A_MOU…	tr|Q921L4|Q921L4_MOUSE	2	106.36	621900000	25334000	16583000	20706000	141440000	77024000	71406000	41261000	36243000	691440	26436000	27086000	35019000	28893000	34340000	39436000
LLNDEDPVVVTK	1340.72	sp|Q02257|PLAK_MOUSE	sp|Q02257|PLAK_MOUSE	2	96.89	126120000	2468900	890320	5256200	10850000	14825000	7875200	26176000	11601000	10229000	7589800	13100000	0	2443100	4746700	8065700
LLNQPNQWPLVK	1448.81	sp|Q02257|PLAK_MOUSE	sp|Q02257|PLAK_MOUSE	2	85.676	60387000	0	0	782560	7948300	16804000	3724400	9426900	5657900	4355900	1652100	10035000	0	0	0	0
LLQCRYITDKR	1464.79	tr|F7CL63|F7CL63_MOUSE	tr|F7CL63|F7CL63_MOUSE	3	16.137	0	0	0	0	0	0	0	0	0	0	0	0	0	0	0	0
LLQDFFNGK	1080.56	sp|P63017|HSP7C_MOUSE;tr|Q3UBA6|Q3UBA6_MOUSE;tr|Q3TF16|Q3TF16_MOUSE;tr|Q3TH56|Q3TH56_MOUSE;tr|Q3UDS0|Q3UDS0_MOUSE;tr|Q3TQ13|Q3TQ13_MOUSE;tr|Q3TZJ3|Q3TZJ3_MOUSE;tr|Q3TB63|Q3TB63_MOUSE;tr|Q504P4|Q504P4_MOUSE;tr|Q3U9L2|Q3U9L2_MOUSE;tr|Q3TEK2|Q3TEK2_MOUSE;tr|Q3ULM1|Q3ULM1_MOUSE;tr|Q3TRH3|Q3TRH3_MOUSE;tr|Q3TH04|Q3TH04_MOUSE;tr|Q3KQJ4|Q3KQJ4_MOUSE;tr|B7U582|B7U582_MOUSE;sp|P17156|HSP72_MOUSE;tr|Q3UXU1|…	sp|P63017|HSP7C_MOUSE	2	112.17	32704000	0	1221500	974210	5122100	3964500	5198300	4056600	2773300	2431000	2030200	2187200	0	1037200	1707700	0
LLQDSVDFSLADAINTEFK	2125.06	tr|Q5FWJ3|Q5FWJ3_MOUSE;tr|Q3V2S4|Q3V2S4_MOUSE;tr|Q3U6S1|Q3U6S1_MOUSE;tr|Q3TFD9|Q3TFD9_MOUSE;sp|P20152|VIME_MOUSE;tr|A0A0A6YWC8|A0A0A6YWC8_MOUSE;tr|Q3TWV0|Q3TWV0_MOUSE;tr|Q3UAX1|Q3UAX1_MOUSE;tr|Q3UD36|Q3UD36_MOUSE;tr|A4IF59|A4IF59_MOUSE;tr|A2AKJ2|A2AKJ2_MOUSE	tr|Q5FWJ3|Q5FWJ3_MOUSE	2;3	216.68	125300000	0	2658000	0	2689000	1479400	21937000	20689000	22290000	13121000	13287000	5936600	5151600	2760600	7941200	5363900
LLQIGNELR	1054.61	tr|B8JJI3|B8JJI3_MOUSE;sp|Q8CDG5|CRERF_MOUSE;tr|B8JJI2|B8JJI2_MOUSE	tr|B8JJI3|B8JJI3_MOUSE	2	102.72	734870000	19036000	13532000	53391000	58885000	59383000	97281000	92813000	98035000	45321000	0	76735000	41744000	12334000	42816000	23565000
LLQLQEQMR	1157.62	sp|E9Q557|DESP_MOUSE;tr|E9PZW0|E9PZW0_MOUSE	sp|E9Q557|DESP_MOUSE	2	141.39	108250000	3994200	1342100	6513000	4494400	832260	8364600	28540000	12214000	14686000	2897200	6480100	2579900	681560	5974200	8660000
LLQSGGGLVQPGGSLK	1509.85	tr|A0A075B5R5|A0A075B5R5_MOUSE	tr|A0A075B5R5|A0A075B5R5_MOUSE	2	57.019	8784600	0	0	2099500	3944800	1871400	868940	0	0	0	0	0	0	0	0	0
LLQSGNSDVVR	1186.63	sp|P97350|PKP1_MOUSE	sp|P97350|PKP1_MOUSE	2	64.04	32623000	0	816990	2366900	1720400	2362900	1289100	8201500	2838100	3415400	1884600	1355600	1727700	0	2189200	2454400
LLSSSSRK	876.503	tr|Q3UQI0|Q3UQI0_MOUSE	tr|Q3UQI0|Q3UQI0_MOUSE	2	38.238	0	0	0	0	0	0	0	0	0	0	0	0	0	0	0	0
LLTMSVTRR	1075.62	sp|O88676|MMP23_MOUSE	sp|O88676|MMP23_MOUSE	2	18.035	0	0	0	0	0	0	0	0	0	0	0	0	0	0	0	0
LLVSNLDFGVSDADIQELFAEFGTLK	2840.45	tr|Q4KL64|Q4KL64_MOUSE;tr|G3X9I4|G3X9I4_MOUSE;tr|D9J342|D9J342_MOUSE;sp|Q9JJW6|ALRF2_MOUSE;sp|O08583|THOC4_MOUSE	tr|Q4KL64|Q4KL64_MOUSE	3	100.44	99219000	0	0	0	0	0	31254000	22851000	16012000	19306000	9796300	0	0	0	0	0
LLVVYPWTQR	1273.72	tr|A8DUK7|A8DUK7_MOUSE;tr|A8DUP0|A8DUP0_MOUSE;tr|A8DUN2|A8DUN2_MOUSE;tr|A8DUQ1|A8DUQ1_MOUSE;tr|A8DUQ5|A8DUQ5_MOUSE;tr|A8DUK4|A8DUK4_MOUSE;tr|A8DUK2|A8DUK2_MOUSE;tr|A8DUL0|A8DUL0_MOUSE;tr|A8DUL2|A8DUL2_MOUSE;tr|A8DUL7|A8DUL7_MOUSE;tr|A8DUM2|A8DUM2_MOUSE;tr|D4N6R6|D4N6R6_MUSMC;tr|E9Q223|E9Q223_MOUSE;tr|A8DUP5|A8DUP5_MOUSE;tr|A8DUK0|A8DUK0_MOUSE;sp|P02088|HBB1_MOUSE;tr|A8DUP7|A8DUP7_MOUSE;tr|D0U269|…	tr|A8DUK7|A8DUK7_MOUSE	2	112.84	219570000	0	34619000	7181700	0	6678600	137440000	0	4923100	882660	0	17370000	10473000	0	0	0
LMDGMTIVKDGK	1306.66	tr|A0A1D5RLM8|A0A1D5RLM8_MOUSE	tr|A0A1D5RLM8|A0A1D5RLM8_MOUSE	2	33.378	0	0	0	0	0	0	0	0	0	0	0	0	0	0	0	0
LMFNDFLSSSSDK	1489.68	tr|Q8N7N8|Q8N7N8_MOUSE;sp|P54869|HMCS2_MOUSE	tr|Q8N7N8|Q8N7N8_MOUSE	2	53.569	6680100	0	0	0	0	0	6680100	0	0	0	0	0	0	0	0	0
LMLLLEVISGER	1371.78	tr|E9Q2W9|E9Q2W9_MOUSE;tr|A1BN54|A1BN54_MOUSE;sp|Q7TPR4|ACTN1_MOUSE;tr|Q1A602|Q1A602_MOUSE;tr|Q3ULT2|Q3ULT2_MOUSE;tr|Q3UDJ7|Q3UDJ7_MOUSE;sp|P57780|ACTN4_MOUSE;tr|A0A1L1SV25|A0A1L1SV25_MOUSE;tr|Q8K3Q4|Q8K3Q4_MOUSE;tr|Q5FW75|Q5FW75_MOUSE;sp|Q9JI91|ACTN2_MOUSE;sp|O88990|ACTN3_MOUSE;tr|Q61063|Q61063_MOUSE	tr|E9Q2W9|E9Q2W9_MOUSE	2	84.17	15236000	0	0	0	0	0	10254000	0	4982300	0	0	0	0	0	0	0
LNDSILQATEQR	1386.71	sp|E9Q557|DESP_MOUSE	sp|E9Q557|DESP_MOUSE	2	175.15	4773700	0	0	0	0	0	0	0	0	4773700	0	0	0	0	0	0
LNEINEK	858.445	sp|Q8C196|CPSM_MOUSE	sp|Q8C196|CPSM_MOUSE	2	134.85	18688000	477430	0	0	0	0	18211000	0	0	0	0	0	0	0	0	0
LNEQYEHASIHLWDLLEGK	2294.13	tr|F6YLI0|F6YLI0_MOUSE;tr|Q3UFZ6|Q3UFZ6_MOUSE;sp|Q60865|CAPR1_MOUSE	tr|F6YLI0|F6YLI0_MOUSE	3	50.358	15766000	0	0	0	0	0	7179100	1246000	7340900	0	0	0	0	0	0	0
LNFSHGTHEYHAETIK	1882.9	sp|P52480|KPYM_MOUSE;tr|A0A1L1ST52|A0A1L1ST52_MOUSE;tr|A0A1L1SUV0|A0A1L1SUV0_MOUSE;tr|A0A1L1SSN6|A0A1L1SSN6_MOUSE;tr|A0A1L1STV8|A0A1L1STV8_MOUSE;tr|A0A1L1SQV8|A0A1L1SQV8_MOUSE;tr|A0A1L1SU37|A0A1L1SU37_MOUSE	sp|P52480|KPYM_MOUSE	4	43.791	13111000	1886000	1342300	1394600	1672100	4298500	694540	1823000	0	0	0	0	0	0	0	0
LNIQSLAPVK	1081.65	tr|Q6NVF7|Q6NVF7_MOUSE;tr|E9QQ57|E9QQ57_MOUSE;tr|A0A5F8MQ58|A0A5F8MQ58_MOUSE;sp|O55103|PRAX_MOUSE;tr|Q69ZE6|Q69ZE6_MOUSE	tr|Q6NVF7|Q6NVF7_MOUSE	2	128.69	120660000	10916000	9916700	53835000	2705200	0	5081800	0	6150400	0	16735000	12503000	0	2820700	0	0
LNLLDLDYELAEQLDNIAEK	2331.18	tr|O88493|O88493_MOUSE;tr|J3QQ16|J3QQ16_MOUSE;tr|A0A087WS16|A0A087WS16_MOUSE;tr|E9PWQ3|E9PWQ3_MOUSE	tr|O88493|O88493_MOUSE	3	42.711	48442000	31868000	4818000	7841000	0	0	0	0	0	0	0	3915500	0	0	0	0
LNQADVIPGTR	1182.64	tr|A0A1L1SUD9|A0A1L1SUD9_MOUSE;tr|A0A2I3BPI0|A0A2I3BPI0_MOUSE	tr|A0A1L1SUD9|A0A1L1SUD9_MOUSE	2	72.485	344840000	8809400	4026800	29147000	19919000	29577000	28743000	41244000	44928000	25579000	15394000	38471000	15856000	5501700	15033000	22607000
LNSVTTEDTATYYCAR	1863.83	tr|Q53VR2|Q53VR2_MOUSE;tr|Q53VR3|Q53VR3_MOUSE	tr|Q53VR2|Q53VR2_MOUSE	2	119.76	40656000	2073400	0	795800	7634100	4034400	0	0	0	0	0	20804000	5313600	0	0	0
LNWLSVDFNNWK	1534.76	sp|Q9R0Q7|TEBP_MOUSE;tr|Q3TJG6|Q3TJG6_MOUSE	sp|Q9R0Q7|TEBP_MOUSE	2	61.593	26685000	0	0	0	4083500	0	5143000	3635200	2663300	0	1785400	0	9374100	0	0	0
LNYGIPAIVK	1086.64	sp|Q02257|PLAK_MOUSE	sp|Q02257|PLAK_MOUSE	2	62.464	62029000	724560	706530	1239200	10230000	13107000	0	12720000	7412800	0	0	6905200	2652300	1047300	2882700	2401400
LPAAGVGDMVMATVK	1458.76	sp|P62830|RL23_MOUSE	sp|P62830|RL23_MOUSE	2	30.872	0	0	0	0	0	0	0	0	0	0	0	0	0	0	0	0
LPAKPEVSSDEDVQYR	1831.9	sp|Q8BMS1|ECHA_MOUSE	sp|Q8BMS1|ECHA_MOUSE	3	75.463	7668500	0	0	0	0	0	7668500	0	0	0	0	0	0	0	0	0
LPEMQVSQVPEVQLPK	1820.97	tr|Q6NVF7|Q6NVF7_MOUSE;tr|E9QQ57|E9QQ57_MOUSE;tr|A0A5F8MQ58|A0A5F8MQ58_MOUSE;sp|O55103|PRAX_MOUSE;tr|Q69ZE6|Q69ZE6_MOUSE;tr|A0A0U1RNK1|A0A0U1RNK1_MOUSE	tr|Q6NVF7|Q6NVF7_MOUSE	2	98.105	45082000	6861000	2780600	12148000	1607600	2449300	3189300	773780	0	0	6108300	5590500	0	3574200	0	0
LPEVQLPK	922.549	tr|Q6NVF7|Q6NVF7_MOUSE;tr|E9QQ57|E9QQ57_MOUSE;tr|A0A5F8MQ58|A0A5F8MQ58_MOUSE;sp|O55103|PRAX_MOUSE;tr|Q69ZE6|Q69ZE6_MOUSE;tr|A0A0U1RNK1|A0A0U1RNK1_MOUSE	tr|Q6NVF7|Q6NVF7_MOUSE	2	110.31	337340000	0	50528000	0	0	0	41908000	14078000	13857000	7462500	114640000	93176000	0	1695500	0	0
LPGAQAIFESQQLAGVR	1783.96	sp|Q8C9V1|TB10C_MOUSE	sp|Q8C9V1|TB10C_MOUSE	4	26.148	0	0	0	0	0	0	0	0	0	0	0	0	0	0	0	0
LPLQDVYK	974.544	tr|Q58E64|Q58E64_MOUSE;tr|Q3UA81|Q3UA81_MOUSE;tr|Q3TII3|Q3TII3_MOUSE;sp|P10126|EF1A1_MOUSE;sp|P62631|EF1A2_MOUSE;tr|Q3UZQ3|Q3UZQ3_MOUSE	tr|Q58E64|Q58E64_MOUSE	2	82.671	92485000	3199000	3251600	6246900	5803200	4318900	21663000	17817000	7497300	4107600	3610000	4821600	3402200	0	2805700	3941200
LPSAEVGVPQVSVPK	1505.85	tr|Q6NVF7|Q6NVF7_MOUSE;tr|E9QQ57|E9QQ57_MOUSE;tr|A0A5F8MQ58|A0A5F8MQ58_MOUSE;sp|O55103|PRAX_MOUSE;tr|Q69ZE6|Q69ZE6_MOUSE;tr|A0A0U1RNK1|A0A0U1RNK1_MOUSE	tr|Q6NVF7|Q6NVF7_MOUSE	2	109.15	192190000	26010000	14654000	57393000	0	7109900	8206500	9397900	9151800	1938400	31386000	18457000	0	7617100	864210	0
LPSVGFSETAVPGSTR	1603.82	tr|Q6NVF7|Q6NVF7_MOUSE;tr|E9QQ57|E9QQ57_MOUSE;tr|A0A5F8MQ58|A0A5F8MQ58_MOUSE;sp|O55103|PRAX_MOUSE;tr|Q69ZE6|Q69ZE6_MOUSE;tr|A0A0U1RNK1|A0A0U1RNK1_MOUSE	tr|Q6NVF7|Q6NVF7_MOUSE	2	162.32	159860000	8732000	6571500	45829000	2347000	8227300	9376200	27319000	9702300	935100	17218000	7534400	0	16074000	0	0
LPTLEQPIIPSDYVAIK	1896.06	sp|Q8C196|CPSM_MOUSE;tr|Q561M8|Q561M8_MOUSE	sp|Q8C196|CPSM_MOUSE	2	164.48	22997000	0	0	0	0	0	22997000	0	0	0	0	0	0	0	0	0
LPTLGTGSR	900.503	tr|Q6NVF7|Q6NVF7_MOUSE;tr|E9QQ57|E9QQ57_MOUSE;tr|A0A5F8MQ58|A0A5F8MQ58_MOUSE;sp|O55103|PRAX_MOUSE;tr|Q69ZE6|Q69ZE6_MOUSE;tr|A0A0U1RNK1|A0A0U1RNK1_MOUSE	tr|Q6NVF7|Q6NVF7_MOUSE	2	84.568	151320000	13525000	8371200	54346000	1590500	5629800	6104900	22874000	6090000	1027300	22945000	0	361490	8052900	405280	0
LPTTVLPQLSLTGVKPQWQQTAPSFHLNIK	3341.85	tr|E9Q0T8|E9Q0T8_MOUSE	tr|E9Q0T8|E9Q0T8_MOUSE	4	15.888	0	0	0	0	0	0	0	0	0	0	0	0	0	0	0	0
LPVEEAYK	947.496	sp|E9Q557|DESP_MOUSE;tr|E9PZW0|E9PZW0_MOUSE	sp|E9Q557|DESP_MOUSE	2	82.671	91280000	4226000	0	7154000	5963400	10494000	9170700	22583000	7829000	9905800	6511000	0	0	0	0	7442800
LQAFQGYQVTMK	1412.71	tr|Q8R1A8|Q8R1A8_MOUSE;tr|Q543H3|Q543H3_MOUSE;sp|P11725|OTC_MOUSE	tr|Q8R1A8|Q8R1A8_MOUSE	2	96.89	7102700	0	0	0	0	0	7102700	0	0	0	0	0	0	0	0	0
LQDEIQNMKEEMAR	1733.81	tr|Q5FWJ3|Q5FWJ3_MOUSE;tr|Q3V2S4|Q3V2S4_MOUSE;tr|Q3U6S1|Q3U6S1_MOUSE;tr|Q3TFD9|Q3TFD9_MOUSE;sp|P20152|VIME_MOUSE;tr|A0A0A6YWC8|A0A0A6YWC8_MOUSE;tr|Q3TWV0|Q3TWV0_MOUSE;tr|Q3UAX1|Q3UAX1_MOUSE;tr|Q3UD36|Q3UD36_MOUSE	tr|Q5FWJ3|Q5FWJ3_MOUSE	3	45.115	60230000	4024900	7123100	5476700	2615500	4773000	1650200	4134400	2180700	4459600	3889200	2816500	3221200	5952900	4379300	3532600
LQDETNLR	987.499	sp|P03995|GFAP_MOUSE	sp|P03995|GFAP_MOUSE	2	79.451	38865000	0	0	0	0	2163700	0	36701000	0	0	0	0	0	0	0	0
LQFWTETLPR	1289.68	sp|Q63880|EST3A_MOUSE;sp|Q8VCU1|EST3B_MOUSE	sp|Q63880|EST3A_MOUSE	2	93.649	18398000	0	0	0	0	0	18398000	0	0	0	0	0	0	0	0	0
LQPPLSQYSVQALRPGSR	1996.09	sp|Q8BYI9|TENR_MOUSE	sp|Q8BYI9|TENR_MOUSE	2	53.237	0	0	0	0	0	0	0	0	0	0	0	0	0	0	0	0
LQQLVTENPGK	1225.67	sp|Q8C525|M21D2_MOUSE;tr|D3Z742|D3Z742_MOUSE	sp|Q8C525|M21D2_MOUSE	2	96.492	0	0	0	0	0	0	0	0	0	0	0	0	0	0	0	0
LQQQEYRR	1119.58	tr|Q8CDD5|Q8CDD5_MOUSE;tr|E9Q8Z1|E9Q8Z1_MOUSE;tr|B9EKK2|B9EKK2_MOUSE	tr|Q8CDD5|Q8CDD5_MOUSE	2	29.338	0	0	0	0	0	0	0	0	0	0	0	0	0	0	0	0
LQQSGPELVK	1097.61	tr|A0A075B5V7|A0A075B5V7_MOUSE;tr|A0A0A6YXN5|A0A0A6YXN5_MOUSE	tr|A0A075B5V7|A0A075B5V7_MOUSE	2	80.438	26800000	0	0	0	2595300	0	1898000	0	0	0	0	6860400	15446000	0	0	0
LQQSGPELVKPGASVK	1636.91	tr|A0A075B5V7|A0A075B5V7_MOUSE;tr|A0A0A6YXN5|A0A0A6YXN5_MOUSE	tr|A0A075B5V7|A0A075B5V7_MOUSE	2	222.81	78993000	0	0	0	9851200	1453700	2727400	0	0	0	0	39907000	25054000	0	0	0
LQQYYLFIPSKFKSK	1889.05	tr|A0A0N4SVK2|A0A0N4SVK2_MOUSE;tr|F6QKD2|F6QKD2_MOUSE	tr|A0A0N4SVK2|A0A0N4SVK2_MOUSE	3	23.842	0	0	0	0	0	0	0	0	0	0	0	0	0	0	0	0
LQSIGTENTEENRR	1645.8	tr|D3Z510|D3Z510_MOUSE;tr|A0A0U1RPN8|A0A0U1RPN8_MOUSE;tr|D3YV98|D3YV98_MOUSE;tr|A0A0U1RPT5|A0A0U1RPT5_MOUSE;tr|D3YWI1|D3YWI1_MOUSE;tr|Q6NY00|Q6NY00_MOUSE;tr|Q5FWB7|Q5FWB7_MOUSE;tr|A6ZI47|A6ZI47_MOUSE;sp|P05064|ALDOA_MOUSE;tr|A6ZI44|A6ZI44_MOUSE;tr|Q9CPQ9|Q9CPQ9_MOUSE;tr|A6ZI46|A6ZI46_MOUSE	tr|D3Z510|D3Z510_MOUSE	3	49.627	19089000	1904100	2384800	0	2264600	1876200	1896000	4328200	2980700	0	0	1454200	0	0	0	0
LQSLTENLTK	1145.63	sp|E9Q557|DESP_MOUSE;tr|Q9CV95|Q9CV95_MOUSE	sp|E9Q557|DESP_MOUSE	2	103.55	142870000	3180200	939440	7120500	15856000	20451000	11656000	24112000	10147000	15442000	8064600	10704000	0	2381200	6782000	6033000
LQSSDGEIFEVDVEIAK	1877.93	tr|E9Q3Q7|E9Q3Q7_MOUSE;tr|E9PUV4|E9PUV4_MOUSE;tr|Q5SUR3|Q5SUR3_MOUSE;tr|Q3TL58|Q3TL58_MOUSE;sp|Q9WTX5|SKP1_MOUSE	tr|E9Q3Q7|E9Q3Q7_MOUSE	2	116.51	26760000	0	0	0	0	0	8034000	6566600	0	3427100	2464900	3977300	0	0	0	2290400
LRDDTEAAIR	1158.6	tr|A0A0R4J036|A0A0R4J036_MOUSE;sp|P08553|NFM_MOUSE;tr|D3YZ35|D3YZ35_MOUSE	tr|A0A0R4J036|A0A0R4J036_MOUSE	3	67.726	43225000	0	1148700	0	11435000	1344700	0	1924800	598330	0	0	26773000	0	0	0	0
LRLQKSAYSIR	1333.78	sp|D3Z4R1|HFM1_MOUSE	sp|D3Z4R1|HFM1_MOUSE	3	25.647	0	0	0	0	0	0	0	0	0	0	0	0	0	0	0	0
LSCAASGFDFSR	1316.58	sp|P01806|HVM36_MOUSE;sp|P01807|HVM37_MOUSE;sp|P01808|HVM38_MOUSE;tr|K7TR23|K7TR23_MOUSE;tr|K7TH23|K7TH23_MOUSE;tr|X5J502|X5J502_MOUSE;tr|X5J504|X5J504_MOUSE;tr|K7U5W1|K7U5W1_MOUSE;tr|X5J570|X5J570_MOUSE;sp|P01812|HVM42_MOUSE;tr|X5J4E4|X5J4E4_MOUSE;tr|K7T9G9|K7T9G9_MOUSE;tr|X5J4Q1|X5J4Q1_MOUSE;tr|X5J5A9|X5J5A9_MOUSE;tr|X5J5S3|X5J5S3_MOUSE;tr|X5J4V6|X5J4V6_MOUSE;tr|X5J508|X5J508_MOUSE;tr|X5J507|X5…	sp|P01806|HVM36_MOUSE	2	81.525	131500000	0	0	0	0	0	0	0	0	0	0	108150000	5465600	17881000	0	0
LSDGNEYLFQAK	1383.67	sp|Q62261|SPTB2_MOUSE;tr|Q8R1C2|Q8R1C2_MOUSE;tr|Q8BQ35|Q8BQ35_MOUSE	sp|Q62261|SPTB2_MOUSE	2	67.897	239970000	4556600	0	6116500	21729000	42642000	0	48413000	13572000	18523000	13747000	33664000	12709000	5066000	11373000	7861800
LSFYSWYGSTR	1365.64	tr|A0A494B9Q3|A0A494B9Q3_MOUSE;tr|A0A494B963|A0A494B963_MOUSE;sp|Q9ESN3|PGAP6_MOUSE	tr|A0A494B9Q3|A0A494B9Q3_MOUSE	3	13.663	0	0	0	0	0	0	0	0	0	0	0	0	0	0	0	0
LSMMAARPGSR	1175.59	tr|Q8C4T0|Q8C4T0_MOUSE	tr|Q8C4T0|Q8C4T0_MOUSE	2	31.422	0	0	0	0	0	0	0	0	0	0	0	0	0	0	0	0
LSNIFVIGK	989.591	tr|Q545F8|Q545F8_MOUSE;tr|Q3V1Z5|Q3V1Z5_MOUSE;tr|Q545X8|Q545X8_MOUSE;tr|Q3UXQ6|Q3UXQ6_MOUSE;sp|P62702|RS4X_MOUSE;tr|V9GWY0|V9GWY0_MOUSE	tr|Q545F8|Q545F8_MOUSE	2	100.02	27419000	0	0	0	0	0	504600	4343400	15596000	0	0	0	0	0	0	6975200
LSREMIKFSFR	1412.76	tr|Q8BPP6|Q8BPP6_MOUSE;tr|D3YWB9|D3YWB9_MOUSE;sp|Q99P47|CNTP4_MOUSE;tr|Q69ZB1|Q69ZB1_MOUSE	tr|Q8BPP6|Q8BPP6_MOUSE	3	41.164	0	0	0	0	0	0	0	0	0	0	0	0	0	0	0	0
LSSLKDSVVFKTQPPSLK	1973.12	sp|Q924S8|SPRE1_MOUSE	sp|Q924S8|SPRE1_MOUSE	4	16.123	0	0	0	0	0	0	0	0	0	0	0	0	0	0	0	0
LSTAAYR	780.413	tr|Q6LCE5|Q6LCE5_MOUSE;tr|A0A338P7F1|A0A338P7F1_MOUSE;tr|Q6RI64|Q6RI64_MOUSE;sp|O09061|PSB1_MOUSE	tr|Q6LCE5|Q6LCE5_MOUSE	2	27.317	0	0	0	0	0	0	0	0	0	0	0	0	0	0	0	0
LTEAAEQNK	1002.5	tr|A0A0R4J036|A0A0R4J036_MOUSE;sp|P08553|NFM_MOUSE;tr|D3YZ35|D3YZ35_MOUSE	tr|A0A0R4J036|A0A0R4J036_MOUSE	2	91.853	136090000	0	0	0	27904000	0	0	11622000	0	0	3200400	93359000	0	0	0	0
LTEELYSFRR	1312.68	tr|H3BJN2|H3BJN2_MOUSE;sp|Q922M5|CDA7L_MOUSE	tr|H3BJN2|H3BJN2_MOUSE	3	16.632	0	0	0	0	0	0	0	0	0	0	0	0	0	0	0	0
LTEGKGNMELR	1246.63	tr|Q8VC79|Q8VC79_MOUSE;sp|Q9Z1R3|APOM_MOUSE	tr|Q8VC79|Q8VC79_MOUSE	2	65.246	2059900	0	0	0	2059900	0	0	0	0	0	0	0	0	0	0	0
LTFDSSFSPNTGK	1399.66	tr|F2Z471|F2Z471_MOUSE;tr|Q3U6K8|Q3U6K8_MOUSE;tr|Q3TIG8|Q3TIG8_MOUSE;tr|Q3THL7|Q3THL7_MOUSE;sp|Q60932|VDAC1_MOUSE	tr|F2Z471|F2Z471_MOUSE	2	79.659	6969100	0	0	0	0	886180	2271000	595320	2053700	0	0	0	0	0	0	1162900
LTGFHETSNINDFSAGVANR	2149.02	sp|P15105|GLNA_MOUSE	sp|P15105|GLNA_MOUSE	3	53.554	9396500	0	0	0	0	1071300	5498200	0	0	0	0	0	0	2827000	0	0
LTITYGPK	891.507	tr|Q3V2F7|Q3V2F7_MOUSE;sp|P12710|FABPL_MOUSE	tr|Q3V2F7|Q3V2F7_MOUSE	2	100.19	39763000	0	0	0	2716400	0	37046000	0	0	0	0	0	0	0	0	0
LTKDHTSTPK	1126.6	tr|G8JL84|G8JL84_MOUSE	tr|G8JL84|G8JL84_MOUSE	3	24.089	0	0	0	0	0	0	0	0	0	0	0	0	0	0	0	0
LTLTSSQSLPK	1173.66	sp|Q6P9N1|HYCCI_MOUSE	sp|Q6P9N1|HYCCI_MOUSE	3	23.934	0	0	0	0	0	0	0	0	0	0	0	0	0	0	0	0
LTSEDSAVYFCAR	1517.68	tr|A0A075B680|A0A075B680_MOUSE;tr|K7TRR2|K7TRR2_MOUSE;tr|X5J4R7|X5J4R7_MOUSE;tr|X5J4Z6|X5J4Z6_MOUSE;tr|A0A0G2JFL3|A0A0G2JFL3_MOUSE;tr|A0A0A6YXZ4|A0A0A6YXZ4_MOUSE;tr|K7THF9|K7THF9_MOUSE;tr|Q8VCX4|Q8VCX4_MOUSE;tr|Q925S3|Q925S3_MOUSE;tr|X5J549|X5J549_MOUSE	tr|A0A075B680|A0A075B680_MOUSE	2	110.14	36228000	0	0	0	2597900	1631700	0	0	0	0	0	18169000	5138500	8691300	0	0
LTSEDSAVYYCAR	1533.68	tr|X5J5I3|X5J5I3_MOUSE;tr|A0A075B5X6|A0A075B5X6_MOUSE;tr|X5J593|X5J593_MOUSE;tr|A0A0G2JFN9|A0A0G2JFN9_MOUSE	tr|X5J5I3|X5J5I3_MOUSE	2	82.417	10388000	0	0	0	1586500	0	0	0	0	0	0	4634300	4166800	0	0	0
LTTPTYGDLNHLVSATMSGVTTCLR	2707.33	sp|P99024|TBB5_MOUSE;tr|Q9DCR1|Q9DCR1_MOUSE;tr|Q99J49|Q99J49_MOUSE;sp|P68372|TBB4B_MOUSE;sp|Q9D6F9|TBB4A_MOUSE;tr|Q9CVR0|Q9CVR0_MOUSE;tr|B2RSN3|B2RSN3_MOUSE;sp|Q9CWF2|TBB2B_MOUSE;sp|Q7TMM9|TBB2A_MOUSE	sp|P99024|TBB5_MOUSE	3	58.627	65837000	0	0	0	0	0	11791000	10592000	7303000	0	0	4563200	31589000	0	0	0
LTWEHGEVGLVQFHK	1778.91	sp|O09126|SEM4D_MOUSE	sp|O09126|SEM4D_MOUSE	2	53.683	0	0	0	0	0	0	0	0	0	0	0	0	0	0	0	0
LTYEIEDEK	1138.54	sp|E9Q557|DESP_MOUSE;tr|E9PZW0|E9PZW0_MOUSE	sp|E9Q557|DESP_MOUSE	2	73.985	34199000	0	0	0	2290500	6590000	2028100	10246000	2466200	4583600	2765400	1589700	1639500	0	0	0
LTYEIEDEKR	1294.64	sp|E9Q557|DESP_MOUSE;tr|E9PZW0|E9PZW0_MOUSE	sp|E9Q557|DESP_MOUSE	3	65.5	23563000	0	0	0	3738800	0	0	4922900	1476200	1197200	0	3676200	2686700	0	2756700	3108300
LVAIVDVIDQNR	1353.76	tr|A0A1L1SUF6|A0A1L1SUF6_MOUSE;tr|Q569Z0|Q569Z0_MOUSE;sp|Q9CR57|RL14_MOUSE;tr|Q9CWK0|Q9CWK0_MOUSE	tr|A0A1L1SUF6|A0A1L1SUF6_MOUSE	2	116.52	52366000	0	0	0	0	0	9278600	9881100	32206000	0	0	1000800	0	0	0	0
LVDGVPSR	841.466	tr|Q7TS98|Q7TS98_MOUSE;sp|P01638|KV5A6_MOUSE;tr|A0A140T8P9|A0A140T8P9_MOUSE;sp|P01637|KV5A5_MOUSE;tr|A2MY60|A2MY60_MOUSE;tr|B5UB71|B5UB71_MOUSE	tr|Q7TS98|Q7TS98_MOUSE	2	111.82	120590000	0	1228900	31042000	0	7310700	0	9423000	5492800	0	0	49467000	16630000	0	0	0
LVEIAQVPK	995.602	tr|Q8R0M2|Q8R0M2_MOUSE;tr|Q3U548|Q3U548_MOUSE;sp|Q91ZJ5|UGPA_MOUSE	tr|Q8R0M2|Q8R0M2_MOUSE	2	65.038	2372300	0	0	0	0	0	2372300	0	0	0	0	0	0	0	0	0
LVESEGGLVQPGSSMK	1616.81	tr|A0A075B5R0|A0A075B5R0_MOUSE;tr|A0A0B4J1P4|A0A0B4J1P4_MOUSE	tr|A0A075B5R0|A0A075B5R0_MOUSE	2	57.836	2366700	0	0	2366700	0	0	0	0	0	0	0	0	0	0	0	0
LVESGGGLVK	957.549	sp|P18527|HVM56_MOUSE;tr|Q91XE1|Q91XE1_MOUSE	sp|P18527|HVM56_MOUSE	2	83.265	28794000	0	0	0	0	0	0	0	0	0	0	18352000	4425100	6017000	0	0
LVESGGGLVKPGGSLK	1496.86	sp|P18527|HVM56_MOUSE	sp|P18527|HVM56_MOUSE	2;3	87.001	153430000	0	0	0	0	0	0	0	0	0	0	118320000	17974000	15709000	866220	558910
LVESGGGLVQPGGSLK	1496.82	tr|A0A075B5Q4|A0A075B5Q4_MOUSE	tr|A0A075B5Q4|A0A075B5Q4_MOUSE	2	103.88	137520000	0	0	2223200	4343600	2383800	1651600	945700	0	380250	955030	98749000	12928000	11842000	1122200	0
LVESGGGLVQPGGSLR	1524.83	sp|P01790|HVM21_MOUSE;sp|P01789|HVM20_MOUSE;sp|P01794|HVM25_MOUSE;sp|P01793|HVM24_MOUSE;sp|P01792|HVM23_MOUSE;sp|P01791|HVM22_MOUSE;sp|P01788|HVM19_MOUSE;sp|P01787|HVM18_MOUSE;sp|P01786|HVM17_MOUSE;tr|A2NU20|A2NU20_MOUSE	sp|P01790|HVM21_MOUSE	2	153.81	182870000	0	1253000	2073400	1224900	1189600	1312900	904190	1105900	1183400	2222800	111530000	34516000	18849000	3501200	2001700
LVIITAGAR	912.576	tr|A0A1B0GSX0|A0A1B0GSX0_MOUSE;tr|Q3TCI7|Q3TCI7_MOUSE;tr|A0A1B0GSR9|A0A1B0GSR9_MOUSE;tr|Q3TI99|Q3TI99_MOUSE;tr|Q564E2|Q564E2_MOUSE;tr|Q3UDU4|Q3UDU4_MOUSE;sp|P06151|LDHA_MOUSE;tr|A0A1B0GT41|A0A1B0GT41_MOUSE;tr|Q3THB4|Q3THB4_MOUSE;tr|A0A1B0GSL7|A0A1B0GSL7_MOUSE;tr|D3YZQ9|D3YZQ9_MOUSE;tr|Q6NXW3|Q6NXW3_MOUSE;tr|Q99K20|Q99K20_MOUSE;tr|A0A1B0GQX5|A0A1B0GQX5_MOUSE;tr|Q548Z6|Q548Z6_MOUSE;sp|P00342|LDHC_M…	tr|A0A1B0GSX0|A0A1B0GSX0_MOUSE	2	125.25	13493000	0	0	0	1033100	0	8785900	999620	1994400	0	680480	0	0	0	0	0
LVLEVAQHLGESTVR	1649.91	sp|P56480|ATPB_MOUSE	sp|P56480|ATPB_MOUSE	2;3	89.403	22155000	1646600	0	0	1623300	2127800	15864000	893340	0	0	0	0	0	0	0	0
LVLVGDGGTGK	1014.57	tr|Q3ULW0|Q3ULW0_MOUSE;tr|Q14AA6|Q14AA6_MOUSE;sp|P62827|RAN_MOUSE	tr|Q3ULW0|Q3ULW0_MOUSE	2	57.59	8788500	747180	603630	0	1344500	688130	1462300	995390	777020	556510	482610	0	0	0	0	1131300
LVQAFQFTDK	1195.62	tr|B1AXW5|B1AXW5_MOUSE;tr|B1AXW6|B1AXW6_MOUSE;sp|P35700|PRDX1_MOUSE;tr|Q3U9J9|Q3U9J9_MOUSE	tr|B1AXW5|B1AXW5_MOUSE	2	83.948	64657000	762690	1242600	1884000	4716700	6470400	27883000	8114800	6021400	0	2191800	2864800	0	992990	0	1512500
LVQDVANNTNEEAGDGTTTATVLAR	2559.24	sp|P63038|CH60_MOUSE;tr|D3Z2F2|D3Z2F2_MOUSE;tr|D3Z7J9|D3Z7J9_MOUSE	sp|P63038|CH60_MOUSE	3	63.376	16435000	0	872070	886320	3133400	1810400	5204600	1231800	1074700	1162800	1058600	0	0	0	0	0
LVQEVTDFAK	1148.61	sp|P07724|ALBU_MOUSE;tr|Q546G4|Q546G4_MOUSE;tr|K7R066|K7R066_MOUSE	sp|P07724|ALBU_MOUSE	2	78.334	32765000	0	1328000	1082600	0	4082600	10976000	5882300	1905300	514690	2207700	4117600	0	0	0	668390
LVTTGVLK	829.527	tr|Q8C1Y3|Q8C1Y3_MOUSE;tr|Q3U4Y0|Q3U4Y0_MOUSE;sp|P10922|H10_MOUSE	tr|Q8C1Y3|Q8C1Y3_MOUSE	2	89.369	55759000	0	0	0	0	0	0	0	55759000	0	0	0	0	0	0	0
LWIYDTSK	1024.52	tr|A0A075B5M1|A0A075B5M1_MOUSE;tr|A0A0G2JFU6|A0A0G2JFU6_MOUSE	tr|A0A075B5M1|A0A075B5M1_MOUSE	2	75.213	14882000	0	0	0	0	0	0	0	0	0	0	11180000	3702100	0	0	0
LYNAFLAGSVPVVLGPSR	1859.03	tr|Q14AE3|Q14AE3_MOUSE;sp|O88819|FUT9_MOUSE	tr|Q14AE3|Q14AE3_MOUSE	2	21.251	0	0	0	0	0	0	0	0	0	0	0	0	0	0	0	0
LYTLVLTDPDAPSR	1559.82	tr|D6RHS6|D6RHS6_MOUSE;tr|Q5EBQ2|Q5EBQ2_MOUSE;tr|Q3TGC5|Q3TGC5_MOUSE;sp|P70296|PEBP1_MOUSE;tr|D3Z1V4|D3Z1V4_MOUSE	tr|D6RHS6|D6RHS6_MOUSE	2	61.213	7753300	0	0	0	0	0	0	3120000	0	1675300	2064200	0	0	0	893820	0
MAAAAPPPR	880.459	tr|Q6NVF7|Q6NVF7_MOUSE;tr|E9QQ57|E9QQ57_MOUSE;tr|A0A5F8MQ58|A0A5F8MQ58_MOUSE;sp|O55103|PRAX_MOUSE;tr|Q69ZE6|Q69ZE6_MOUSE;tr|A0A0U1RNK1|A0A0U1RNK1_MOUSE	tr|Q6NVF7|Q6NVF7_MOUSE	2	94.262	311600000	47793000	19906000	195880000	0	0	5091100	10465000	7047200	0	23655000	1755900	0	0	0	0
MAAAAPPPRK	1008.55	tr|Q6NVF7|Q6NVF7_MOUSE;tr|E9QQ57|E9QQ57_MOUSE;tr|A0A5F8MQ58|A0A5F8MQ58_MOUSE;sp|O55103|PRAX_MOUSE;tr|Q69ZE6|Q69ZE6_MOUSE;tr|A0A0U1RNK1|A0A0U1RNK1_MOUSE	tr|Q6NVF7|Q6NVF7_MOUSE	2	68.422	1578300	1055700	0	522630	0	0	0	0	0	0	0	0	0	0	0	0
MAAAEVPVPSGYFTQIKEQK	2193.11	tr|B4XVN2|B4XVN2_MOUSE;sp|A2APF3|CTCFL_MOUSE	tr|B4XVN2|B4XVN2_MOUSE	3	21.803	1182300000	27095000	105880000	5960800	84507000	142090000	174140000	102770000	48486000	55043000	80918000	58054000	172660000	34876000	77941000	11849000
MAAAVQDSR	947.449	sp|Q9CYX7|RRP15_MOUSE	sp|Q9CYX7|RRP15_MOUSE	2	26.602	0	0	0	0	0	0	0	0	0	0	0	0	0	0	0	0
MAEDLILYGTK	1252.64	tr|Q3UUH0|Q3UUH0_MOUSE;sp|Q91YI0|ARLY_MOUSE;tr|F7D439|F7D439_MOUSE	tr|Q3UUH0|Q3UUH0_MOUSE	2	67.334	4018800	0	0	0	0	0	4018800	0	0	0	0	0	0	0	0	0
MALDIEIAAYR	1264.65	tr|A0A0R4J036|A0A0R4J036_MOUSE;sp|P08553|NFM_MOUSE;tr|D3YZ35|D3YZ35_MOUSE;sp|P46660|AINX_MOUSE;tr|Q3UMG4|Q3UMG4_MOUSE;tr|Q05DD2|Q05DD2_MOUSE;sp|P08551|NFL_MOUSE	tr|A0A0R4J036|A0A0R4J036_MOUSE	2	65.347	5969300	0	0	0	4175900	943170	0	0	0	0	0	850190	0	0	0	0
MALDIEIATYR	1294.66	tr|Q5FWJ3|Q5FWJ3_MOUSE;tr|Q3V2S4|Q3V2S4_MOUSE;tr|Q3U6S1|Q3U6S1_MOUSE;tr|Q3TFD9|Q3TFD9_MOUSE;sp|P20152|VIME_MOUSE;tr|A0A0A6YWC8|A0A0A6YWC8_MOUSE;tr|Q3TWV0|Q3TWV0_MOUSE;tr|Q3UAX1|Q3UAX1_MOUSE;tr|Q3UD36|Q3UD36_MOUSE;tr|G5E846|G5E846_MOUSE;sp|P15331|PERI_MOUSE;tr|A0A2R8W6R6|A0A2R8W6R6_MOUSE;tr|G3X981|G3X981_MOUSE	tr|Q5FWJ3|Q5FWJ3_MOUSE	2	77.677	93876000	1822000	1482600	1868900	9666500	9927100	15619000	13087000	9640400	6719700	5563600	8300500	3319200	0	3641200	3218500
MASILPASNRSMR	1432.73	tr|A0A2R8W6J9|A0A2R8W6J9_MOUSE;tr|Q3UEN1|Q3UEN1_MOUSE;sp|Q8CGR7|UPP2_MOUSE;tr|Q8R093|Q8R093_MOUSE	tr|A0A2R8W6J9|A0A2R8W6J9_MOUSE	2	85.731	866320000	22313000	48609000	24087000	70755000	52899000	113710000	46970000	53204000	57777000	74637000	95497000	15294000	31904000	122540000	36117000
MAVSVPGYSPSFK	1368.67	tr|D6RJM0|D6RJM0_MOUSE;tr|D6RHL8|D6RHL8_MOUSE;tr|D3YWN6|D3YWN6_MOUSE;tr|D3Z6I5|D3Z6I5_MOUSE;sp|Q9QXP4|DONS_MOUSE	tr|D6RJM0|D6RJM0_MOUSE	2	32.415	0	0	0	0	0	0	0	0	0	0	0	0	0	0	0	0
MAVTFIGNSTAIQELFK	1868.97	sp|P99024|TBB5_MOUSE;tr|Q80ZV2|Q80ZV2_MOUSE	sp|P99024|TBB5_MOUSE	2	68.069	10854000	0	0	0	5662600	1643400	3547800	0	0	0	0	0	0	0	0	0
MCHPSVDGFTPR	1402.61	sp|Q8C196|CPSM_MOUSE	sp|Q8C196|CPSM_MOUSE	3	28.327	2352600	0	0	0	0	0	2352600	0	0	0	0	0	0	0	0	0
MDSTEPPYSQK	1281.55	tr|Q58E64|Q58E64_MOUSE;tr|Q3UA81|Q3UA81_MOUSE;tr|Q3TII3|Q3TII3_MOUSE;sp|P10126|EF1A1_MOUSE;tr|D3YZ68|D3YZ68_MOUSE;tr|D3Z3I8|D3Z3I8_MOUSE;tr|Q3UZQ3|Q3UZQ3_MOUSE	tr|Q58E64|Q58E64_MOUSE	2	76.345	5317000	0	0	0	0	0	5317000	0	0	0	0	0	0	0	0	0
MEAEDAATYYCQQR	1734.7	tr|A0A097PUD0|A0A097PUD0_MOUSE;tr|A0A0A6YYE7|A0A0A6YYE7_MOUSE;tr|Q8K1F2|Q8K1F2_MOUSE	tr|A0A097PUD0|A0A097PUD0_MOUSE	2;3	70.977	17558000	0	0	0	1796100	0	0	0	0	0	0	11466000	4295600	0	0	0
MEAVPEKK	930.484	tr|Q5M9N8|Q5M9N8_MOUSE;tr|Q3UBI6|Q3UBI6_MOUSE;sp|P14148|RL7_MOUSE;tr|Q3TK73|Q3TK73_MOUSE	tr|Q5M9N8|Q5M9N8_MOUSE	2	73.248	14154000	0	0	0	0	0	0	3942200	10212000	0	0	0	0	0	0	0
MEDSMDMDMSPLRPQNYLFGCELK	2906.24	tr|Q5SQB0|Q5SQB0_MOUSE;tr|Q5U438|Q5U438_MOUSE;tr|Q5SQB7|Q5SQB7_MOUSE;sp|Q61937|NPM_MOUSE;tr|Q9DAY9|Q9DAY9_MOUSE;tr|Q5SQB5|Q5SQB5_MOUSE;tr|Q3U536|Q3U536_MOUSE;tr|Q3UDA7|Q3UDA7_MOUSE;tr|Q8BSZ3|Q8BSZ3_MOUSE	tr|Q5SQB0|Q5SQB0_MOUSE	3	162.86	133230000	0	0	0	42447000	20469000	23989000	13109000	18846000	10432000	0	3943600	0	0	0	0
MEPLVQQTER	1229.61	sp|E9Q5Z5|FANCF_MOUSE	sp|E9Q5Z5|FANCF_MOUSE	2	40.045	0	0	0	0	0	0	0	0	0	0	0	0	0	0	0	0
MEQAMENIIKIFHQHSAK	2154.07	tr|J3QPE5|J3QPE5_MOUSE	tr|J3QPE5|J3QPE5_MOUSE	3	23.33	86264000	0	3384100	0	27102000	55024000	0	0	754000	0	0	0	0	0	0	0
MEQDEYALR	1153.51	sp|Q99JY0|ECHB_MOUSE;tr|D3YXU1|D3YXU1_MOUSE	sp|Q99JY0|ECHB_MOUSE	2	60.59	0	0	0	0	0	0	0	0	0	0	0	0	0	0	0	0
MESKPSRIPR	1199.64	sp|Q9WV66|MARH7_MOUSE	sp|Q9WV66|MARH7_MOUSE	3	33.961	1040000	0	0	1040000	0	0	0	0	0	0	0	0	0	0	0	0
METMRAQR	1021.48	tr|G3X9C8|G3X9C8_MOUSE;sp|Q8BQ89|LIX1L_MOUSE	tr|G3X9C8|G3X9C8_MOUSE	3	20.52	0	0	0	0	0	0	0	0	0	0	0	0	0	0	0	0
MEVKPPPGRPQPDSGR	1746.88	tr|Q6P6I7|Q6P6I7_MOUSE;tr|A2AL12|A2AL12_MOUSE;tr|Q5FB19|Q5FB19_MOUSE;tr|Q3UZG3|Q3UZG3_MOUSE;sp|Q8BG05|ROA3_MOUSE	tr|Q6P6I7|Q6P6I7_MOUSE	3	21.233	7594100	0	0	0	0	0	0	3931900	3662200	0	0	0	0	0	0	0
MFASFPTTK	1028.5	tr|Q9CY10|Q9CY10_MOUSE;tr|Q91VB8|Q91VB8_MOUSE;tr|Q8BPF4|Q8BPF4_MOUSE;tr|A8DUV3|A8DUV3_MOUSE;sp|P01942|HBA_MOUSE;tr|Q9QWJ3|Q9QWJ3_MOUSE;tr|Q9CY06|Q9CY06_MOUSE;tr|Q9CWS5|Q9CWS5_MOUSE;tr|Q61287|Q61287_MOUSE;tr|A8DUV1|A8DUV1_MOUSE;tr|Q61649|Q61649_MOUSE	tr|Q9CY10|Q9CY10_MOUSE	2	78.192	77928000	0	0	3139800	0	0	33287000	12051000	14624000	2274600	2102900	6730400	3718100	0	0	0
MFIGGLSWDTTK	1354.66	tr|F6ZV59|F6ZV59_MOUSE;tr|G5E8G0|G5E8G0_MOUSE;tr|G3X9W0|G3X9W0_MOUSE;sp|Q60668|HNRPD_MOUSE;tr|E9Q5B6|E9Q5B6_MOUSE;tr|Q3UXC8|Q3UXC8_MOUSE;tr|A0A0G2JFL4|A0A0G2JFL4_MOUSE	tr|F6ZV59|F6ZV59_MOUSE	2	60.434	0	0	0	0	0	0	0	0	0	0	0	0	0	0	0	0
MFVLDEADEMLSR	1554.71	tr|Q3TLL6|Q3TLL6_MOUSE;tr|Q4FZL1|Q4FZL1_MOUSE;tr|Q5F2A7|Q5F2A7_MOUSE;tr|Q3UXC2|Q3UXC2_MOUSE;tr|Q3TGK7|Q3TGK7_MOUSE;tr|Q3TFG3|Q3TFG3_MOUSE;sp|P60843|IF4A1_MOUSE;tr|Q3TSJ4|Q3TSJ4_MOUSE;tr|Q78WR5|Q78WR5_MOUSE;tr|Q3U8I0|Q3U8I0_MOUSE;tr|E9Q561|E9Q561_MOUSE;tr|Q8BTU6|Q8BTU6_MOUSE;tr|Q52KC1|Q52KC1_MOUSE;sp|P10630|IF4A2_MOUSE;tr|A0A338P6X5|A0A338P6X5_MOUSE	tr|Q3TLL6|Q3TLL6_MOUSE	2	37.476	0	0	0	0	0	0	0	0	0	0	0	0	0	0	0	0
MGRGARSMLAR	1204.63	tr|Q8BRP1|Q8BRP1_MOUSE	tr|Q8BRP1|Q8BRP1_MOUSE	2	29.162	0	0	0	0	0	0	0	0	0	0	0	0	0	0	0	0
MGTATGSFR	926.428	tr|D3YXI9|D3YXI9_MOUSE	tr|D3YXI9|D3YXI9_MOUSE	3	18.44	0	0	0	0	0	0	0	0	0	0	0	0	0	0	0	0
MHTPPALPR	1018.54	tr|A0A1Y7VK04|A0A1Y7VK04_MOUSE;sp|Q8C208|IKZF4_MOUSE	tr|A0A1Y7VK04|A0A1Y7VK04_MOUSE	2	59.205	0	0	0	0	0	0	0	0	0	0	0	0	0	0	0	0
MIEVLTTDSQKLLHR	1782.97	tr|Q3U5X0|Q3U5X0_MOUSE	tr|Q3U5X0|Q3U5X0_MOUSE	3	23.683	0	0	0	0	0	0	0	0	0	0	0	0	0	0	0	0
MISAAQLLDELMGR	1546.78	tr|F8WGA8|F8WGA8_MOUSE;sp|Q5SUF2|LC7L3_MOUSE	tr|F8WGA8|F8WGA8_MOUSE	2	96.103	2924900	0	0	0	2924900	0	0	0	0	0	0	0	0	0	0	0
MIVDSLYERK	1252.65	tr|Q7TQZ9|Q7TQZ9_MOUSE	tr|Q7TQZ9|Q7TQZ9_MOUSE	4	19.762	0	0	0	0	0	0	0	0	0	0	0	0	0	0	0	0
MKDTDSEEEIR	1351.59	sp|P0DP28|CALM3_MOUSE;sp|P0DP27|CALM2_MOUSE;sp|P0DP26|CALM1_MOUSE;tr|Q3UKW2|Q3UKW2_MOUSE;tr|A0A3Q4EHJ0|A0A3Q4EHJ0_MOUSE;sp|Q9D6P8|CALL3_MOUSE;tr|A0A1Y7VK66|A0A1Y7VK66_MOUSE	sp|P0DP28|CALM3_MOUSE	3	72.34	32892000	0	5107400	0	8845400	0	0	0	6884900	6631900	5422300	0	0	0	0	0
MKELEAELAMAK	1362.69	tr|G3UZH4|G3UZH4_MOUSE;tr|B7ZCA7|B7ZCA7_MOUSE;tr|G3UY74|G3UY74_MOUSE;tr|G3UZT9|G3UZT9_MOUSE;tr|Q8BJ43|Q8BJ43_MOUSE;tr|F6RLJ7|F6RLJ7_MOUSE;sp|Q69ZS8|KAZRN_MOUSE	tr|G3UZH4|G3UZH4_MOUSE	2	17.436	4907000	0	0	0	0	0	0	3400000	1507000	0	0	0	0	0	0	0
MKLLSRAGSFSR	1351.74	tr|A0A140LI98|A0A140LI98_MOUSE;sp|Q9DB77|QCR2_MOUSE	tr|A0A140LI98|A0A140LI98_MOUSE	2	17.436	0	0	0	0	0	0	0	0	0	0	0	0	0	0	0	0
MKWLWVLGLVALSECLVK	2144.19	sp|Q9D106|PEPA5_MOUSE	sp|Q9D106|PEPA5_MOUSE	3	16.123	0	0	0	0	0	0	0	0	0	0	0	0	0	0	0	0
MLLADQGQSWK	1275.63	tr|A0A494B908|A0A494B908_MOUSE;tr|A0A494BAW2|A0A494BAW2_MOUSE;sp|P19157|GSTP1_MOUSE;tr|K9JA74|K9JA74_MOUSE;sp|P46425|GSTP2_MOUSE;tr|A0A494BAS3|A0A494BAS3_MOUSE;tr|A0A494BAU3|A0A494BAU3_MOUSE;tr|Q8VC73|Q8VC73_MOUSE;tr|F6RWR5|F6RWR5_MOUSE	tr|A0A494B908|A0A494B908_MOUSE	2	78.934	18462000	0	0	0	1473600	0	13666000	671830	0	0	1094000	1556500	0	0	0	0
MLLEYTDSSYDEK	1592.69	sp|P10649|GSTM1_MOUSE;tr|A2AE89|A2AE89_MOUSE	sp|P10649|GSTM1_MOUSE	2	126.67	19997000	0	0	0	2680600	0	9100600	0	0	0	0	0	8215800	0	0	0
MLLEYTDSSYDEKR	1748.79	sp|P10649|GSTM1_MOUSE;tr|A2AE89|A2AE89_MOUSE	sp|P10649|GSTM1_MOUSE	3	66.533	2471900	0	0	0	0	0	2471900	0	0	0	0	0	0	0	0	0
MLLTISELK	1046.6	tr|A0A0A6YX05|A0A0A6YX05_MOUSE	tr|A0A0A6YX05|A0A0A6YX05_MOUSE	3	28.727	0	0	0	0	0	0	0	0	0	0	0	0	0	0	0	0
MLSQAMQPLGYKE	1494.72	tr|Q7TRA5|Q7TRA5_MOUSE;tr|Q3UX31|Q3UX31_MOUSE;tr|Q8VF15|Q8VF15_MOUSE	tr|Q7TRA5|Q7TRA5_MOUSE	2	27.742	0	0	0	0	0	0	0	0	0	0	0	0	0	0	0	0
MLVSGAGDIK	989.522	tr|Q52KG9|Q52KG9_MOUSE;tr|Q497N0|Q497N0_MOUSE;tr|Q3TW97|Q3TW97_MOUSE;tr|Q3TIX8|Q3TIX8_MOUSE;tr|Q3TI62|Q3TI62_MOUSE;tr|Q3TI05|Q3TI05_MOUSE;sp|Q61390|TCPW_MOUSE;sp|P80317|TCPZ_MOUSE;tr|A0A571BEL9|A0A571BEL9_MOUSE	tr|Q52KG9|Q52KG9_MOUSE	1	48.561	182630000	7375600	2131800	8550900	20243000	18174000	19357000	24621000	14180000	0	13160000	22490000	0	24259000	0	8088400
MLYGVNIERR	1249.66	tr|Q3URX4|Q3URX4_MOUSE	tr|Q3URX4|Q3URX4_MOUSE	2	33.797	0	0	0	0	0	0	0	0	0	0	0	0	0	0	0	0
MMFGNCRKSK	1257.58	tr|Q3UM98|Q3UM98_MOUSE	tr|Q3UM98|Q3UM98_MOUSE	2	22.086	0	0	0	0	0	0	0	0	0	0	0	0	0	0	0	0
MMTRETNLR	1150.56	tr|A0A1D5RLG4|A0A1D5RLG4_MOUSE	tr|A0A1D5RLG4|A0A1D5RLG4_MOUSE	2	26.602	0	0	0	0	0	0	0	0	0	0	0	0	0	0	0	0
MNEEYDVIVLGTGLTECILSGIMSVNGK	3041.48	tr|Q9CZ18|Q9CZ18_MOUSE;tr|A0A1Y7VL99|A0A1Y7VL99_MOUSE;tr|Q3UUX9|Q3UUX9_MOUSE;tr|Q3TIY6|Q3TIY6_MOUSE;sp|Q61598|GDIB_MOUSE	tr|Q9CZ18|Q9CZ18_MOUSE	3	31.896	1122600	0	0	0	1122600	0	0	0	0	0	0	0	0	0	0	0
MNPNSPSITYDISQLFDFIDDLADLSCLVYR	3621.7	tr|Q4FZH7|Q4FZH7_MOUSE;sp|P84089|ERH_MOUSE;tr|G3UW85|G3UW85_MOUSE	tr|Q4FZH7|Q4FZH7_MOUSE	3	77.065	37251000	0	0	0	15448000	4977700	5044400	3049400	3976000	0	3243700	1512200	0	0	0	0
MNSLQADDTAIYYCAK	1862.82	tr|K7TDR8|K7TDR8_MOUSE;tr|K7T9S8|K7T9S8_MOUSE;tr|A2NVV8|A2NVV8_MOUSE;tr|X5J4N4|X5J4N4_MOUSE;tr|K7U5M3|K7U5M3_MOUSE;tr|A0A075B5Q3|A0A075B5Q3_MOUSE;tr|A0A0A6YY69|A0A0A6YY69_MOUSE;tr|K7TDU6|K7TDU6_MOUSE;tr|A0A075B5Q1|A0A075B5Q1_MOUSE	tr|K7TDR8|K7TDR8_MOUSE	2	90.685	7363000	0	0	0	0	0	0	0	0	0	0	7363000	0	0	0	0
MNSLQTDDTAMYYCAR	1938.79	tr|X5J4K9|X5J4K9_MOUSE;tr|K7TRD7|K7TRD7_MOUSE;tr|K7TR19|K7TR19_MOUSE;tr|K7U6G2|K7U6G2_MOUSE;tr|K7T9E3|K7T9E3_MOUSE;tr|K7TDF6|K7TDF6_MOUSE;tr|X5J4D1|X5J4D1_MOUSE;tr|K7TH26|K7TH26_MOUSE;tr|K7TR64|K7TR64_MOUSE;tr|K7T9J0|K7T9J0_MOUSE;tr|K7T921|K7T921_MOUSE;tr|K7TQX5|K7TQX5_MOUSE;tr|K7TR97|K7TR97_MOUSE;tr|K7U624|K7U624_MOUSE;tr|K7TH64|K7TH64_MOUSE;tr|K7TD91|K7TD91_MOUSE;tr|K7TH57|K7TH57_MOUSE;tr|A0A07…	tr|X5J4K9|X5J4K9_MOUSE	2;3	120.96	14686000	0	0	0	0	0	0	0	0	0	0	14686000	0	0	0	0
MNSLQTDDTAR	1250.56	tr|X5J4N1|X5J4N1_MOUSE;tr|K7THG4|K7THG4_MOUSE;tr|K7THD7|K7THD7_MOUSE;tr|K7TH54|K7TH54_MOUSE;tr|X5J5N0|X5J5N0_MOUSE;sp|P01820|HVM44_MOUSE;tr|A0A075B697|A0A075B697_MOUSE;sp|P01819|HVM43_MOUSE	tr|X5J4N1|X5J4N1_MOUSE	2	111.06	105300000	0	0	0	821240	0	0	0	0	0	0	76752000	6612400	0	21117000	0
MPEMAVPDVR	1143.54	tr|Q6NVF7|Q6NVF7_MOUSE;tr|E9QQ57|E9QQ57_MOUSE;tr|A0A5F8MQ58|A0A5F8MQ58_MOUSE;sp|O55103|PRAX_MOUSE;tr|Q69ZE6|Q69ZE6_MOUSE;tr|A0A0U1RNK1|A0A0U1RNK1_MOUSE	tr|Q6NVF7|Q6NVF7_MOUSE	2	131.5	158580000	27981000	7453900	87639000	1521000	5026800	2331300	0	1212300	0	17429000	7986400	0	0	0	0
MPEMTMPDIR	1219.54	tr|Q6NVF7|Q6NVF7_MOUSE;tr|E9QQ57|E9QQ57_MOUSE;tr|A0A5F8MQ58|A0A5F8MQ58_MOUSE;sp|O55103|PRAX_MOUSE;tr|Q69ZE6|Q69ZE6_MOUSE;tr|A0A0U1RNK1|A0A0U1RNK1_MOUSE	tr|Q6NVF7|Q6NVF7_MOUSE	2	48.796	15402000	1634700	0	9777700	0	0	779030	544180	0	0	2666800	0	0	0	0	0
MPINEPAPGR	1080.54	sp|P49429|HPPD_MOUSE	sp|P49429|HPPD_MOUSE	2	70.919	4343300	0	0	0	0	0	4343300	0	0	0	0	0	0	0	0	0
MPSFGIGVTGPEVK	1417.73	tr|Q6NVF7|Q6NVF7_MOUSE;tr|E9QQ57|E9QQ57_MOUSE;tr|A0A5F8MQ58|A0A5F8MQ58_MOUSE;tr|A0A0U1RNK1|A0A0U1RNK1_MOUSE	tr|Q6NVF7|Q6NVF7_MOUSE	2	121.02	69781000	7655400	3350400	26613000	1349800	0	1263800	2109500	758950	0	16828000	9851700	0	0	0	0
MPSFGLSR	893.443	tr|Q6NVF7|Q6NVF7_MOUSE;tr|E9QQ57|E9QQ57_MOUSE;tr|A0A5F8MQ58|A0A5F8MQ58_MOUSE;sp|O55103|PRAX_MOUSE;tr|Q69ZE6|Q69ZE6_MOUSE;tr|A0A0U1RNK1|A0A0U1RNK1_MOUSE	tr|Q6NVF7|Q6NVF7_MOUSE	2	89.296	0	0	0	0	0	0	0	0	0	0	0	0	0	0	0	0
MPSLWTQRTPLFR	1631.86	tr|Q8CES2|Q8CES2_MOUSE	tr|Q8CES2|Q8CES2_MOUSE	2	35.959	0	0	0	0	0	0	0	0	0	0	0	0	0	0	0	0
MPTFGLSLLEPR	1359.72	tr|Q6NVF7|Q6NVF7_MOUSE;tr|E9QQ57|E9QQ57_MOUSE;tr|A0A5F8MQ58|A0A5F8MQ58_MOUSE;sp|O55103|PRAX_MOUSE;tr|Q69ZE6|Q69ZE6_MOUSE;tr|A0A0U1RNK1|A0A0U1RNK1_MOUSE	tr|Q6NVF7|Q6NVF7_MOUSE	2	88.134	42003000	7341900	16822000	9554000	2365400	0	0	0	0	0	5919600	0	0	0	0	0
MQEMIAR	877.415	tr|E9Q3V6|E9Q3V6_MOUSE;sp|P42208|SEPT2_MOUSE;tr|G3UYQ0|G3UYQ0_MOUSE	tr|E9Q3V6|E9Q3V6_MOUSE	2	43.124	9685300	0	0	0	0	0	0	2985600	0	0	0	0	0	6699700	0	0
MQVTLKTLQQQTFK	1692.92	tr|Q3UQN3|Q3UQN3_MOUSE;tr|Q6NVC3|Q6NVC3_MOUSE;tr|Q3U041|Q3U041_MOUSE;sp|P54728|RD23B_MOUSE;tr|Q3TJ52|Q3TJ52_MOUSE	tr|Q3UQN3|Q3UQN3_MOUSE	3	19.323	0	0	0	0	0	0	0	0	0	0	0	0	0	0	0	0
MRKSAAFFFVCLFCFLSCR	2446.16	tr|Q8CAI3|Q8CAI3_MOUSE	tr|Q8CAI3|Q8CAI3_MOUSE	4	19.553	0	0	0	0	0	0	0	0	0	0	0	0	0	0	0	0
MRTSAVPLGR	1086.6	tr|A2ACZ1|A2ACZ1_MOUSE	tr|A2ACZ1|A2ACZ1_MOUSE	3	17.026	0	0	0	0	0	0	0	0	0	0	0	0	0	0	0	0
MRVAKWLTGLLCPISLLLTGSWEVR	2898.6	tr|Q3ULV2|Q3ULV2_MOUSE;tr|Q0V926|Q0V926_MOUSE;sp|P59511|ATS20_MOUSE	tr|Q3ULV2|Q3ULV2_MOUSE	4	22.081	0	0	0	0	0	0	0	0	0	0	0	0	0	0	0	0
MSLVNQILTALSISR	1644.92	sp|Q7M715|TR117_MOUSE	sp|Q7M715|TR117_MOUSE	3	37.954	0	0	0	0	0	0	0	0	0	0	0	0	0	0	0	0
MSNLASGVPDR	1145.55	tr|A0A0B4J1H6|A0A0B4J1H6_MOUSE;sp|P01630|KV2A6_MOUSE	tr|A0A0B4J1H6|A0A0B4J1H6_MOUSE	2	115.57	57887000	0	0	1225700	3841100	2688400	1763000	4446600	1956800	1437200	609320	25026000	14893000	0	0	0
MSQRPRAPR	1097.59	tr|Q6XVF6|Q6XVF6_MOUSE;tr|G3UZL5|G3UZL5_MOUSE;tr|A0A338P6I6|A0A338P6I6_MOUSE	tr|Q6XVF6|Q6XVF6_MOUSE	3	25.559	0	0	0	0	0	0	0	0	0	0	0	0	0	0	0	0
MSQYTEK	885.39	sp|Q80U04|PJA2_MOUSE	sp|Q80U04|PJA2_MOUSE	3	23.019	0	0	0	0	0	0	0	0	0	0	0	0	0	0	0	0
MSVLSGLASEPR	1245.64	tr|Q9CSZ5|Q9CSZ5_MOUSE;tr|A0A1L1STM2|A0A1L1STM2_MOUSE;sp|Q3UB74|TBRG1_MOUSE	tr|Q9CSZ5|Q9CSZ5_MOUSE	2	17.864	0	0	0	0	0	0	0	0	0	0	0	0	0	0	0	0
MSVPAAVSASR	1074.55	tr|Q9Z2P0|Q9Z2P0_MOUSE	tr|Q9Z2P0|Q9Z2P0_MOUSE	3	41.704	25505000	12829000	0	0	0	0	0	2150100	2373000	0	6554900	1597800	0	0	0	0
MSVQPTVSLGGFEITPPVVLR	2226.21	tr|Q5SQB0|Q5SQB0_MOUSE;tr|Q5U438|Q5U438_MOUSE;tr|Q5SQB7|Q5SQB7_MOUSE;sp|Q61937|NPM_MOUSE;tr|Q9DAY9|Q9DAY9_MOUSE;tr|Q5SQB5|Q5SQB5_MOUSE;tr|Q3U536|Q3U536_MOUSE;tr|Q3UDA7|Q3UDA7_MOUSE;tr|Q8BSZ3|Q8BSZ3_MOUSE;tr|Q5BL09|Q5BL09_MOUSE	tr|Q5SQB0|Q5SQB0_MOUSE	2;3	160.78	221010000	0	0	0	9383300	6250900	37652000	35324000	30689000	26203000	23336000	9347100	14327000	12670000	11499000	4324700
MSVRFSSASR	1126.56	tr|B2RU72|B2RU72_MOUSE;sp|Q9Z320|K1C27_MOUSE	tr|B2RU72|B2RU72_MOUSE	3	14.687	0	0	0	0	0	0	0	0	0	0	0	0	0	0	0	0
MTAGLQDSR	977.46	tr|A0A1W2P6U8|A0A1W2P6U8_MOUSE	tr|A0A1W2P6U8|A0A1W2P6U8_MOUSE	2	82.671	0	0	0	0	0	0	0	0	0	0	0	0	0	0	0	0
MTATAAVETPKMEKSASK	1879.94	tr|Q3UYJ7|Q3UYJ7_MOUSE;tr|G3X9I7|G3X9I7_MOUSE	tr|Q3UYJ7|Q3UYJ7_MOUSE	2;3	21.557	0	0	0	0	0	0	0	0	0	0	0	0	0	0	0	0
MTDQEAIQDLWQWR	1818.84	tr|Q5SQB0|Q5SQB0_MOUSE;tr|Q5U438|Q5U438_MOUSE;tr|Q5SQB7|Q5SQB7_MOUSE;sp|Q61937|NPM_MOUSE;tr|Q3U536|Q3U536_MOUSE	tr|Q5SQB0|Q5SQB0_MOUSE	2;3	220.1	343940000	0	0	0	44615000	29725000	43459000	46293000	43878000	32235000	23037000	16038000	17764000	21955000	13353000	11585000
MTMDKSELVQK	1308.64	sp|Q9CQV8|1433B_MOUSE;tr|A2A5N2|A2A5N2_MOUSE;tr|A2A5N1|A2A5N1_MOUSE	sp|Q9CQV8|1433B_MOUSE	4	17.809	0	0	0	0	0	0	0	0	0	0	0	0	0	0	0	0
MTQSPSSMYASLGER	1643.73	tr|Q7TS98|Q7TS98_MOUSE;tr|I6L9E1|I6L9E1_MOUSE;sp|P01638|KV5A6_MOUSE;tr|A0A140T8P9|A0A140T8P9_MOUSE;sp|P01637|KV5A5_MOUSE;tr|A0A075B5K0|A0A075B5K0_MOUSE	tr|Q7TS98|Q7TS98_MOUSE	2	113.65	283840000	0	0	1589300	1450000	429980	0	1241300	0	0	774520	253730000	2185300	17210000	4249800	976950
MTTILTSTFRNLSTTSKWALR	2427.29	sp|Q99JY0|ECHB_MOUSE;tr|D3YXU1|D3YXU1_MOUSE;tr|A0A0G2JER1|A0A0G2JER1_MOUSE	sp|Q99JY0|ECHB_MOUSE	2	26.969	0	0	0	0	0	0	0	0	0	0	0	0	0	0	0	0
MTYEKLSR	1026.52	tr|Q3V1F7|Q3V1F7_MOUSE;tr|Q3ULZ4|Q3ULZ4_MOUSE;sp|Q8VDK3|ELF5_MOUSE;tr|A0A668KM45|A0A668KM45_MOUSE	tr|Q3V1F7|Q3V1F7_MOUSE	3	27.882	0	0	0	0	0	0	0	0	0	0	0	0	0	0	0	0
MVFSMWTRKR	1340.68	tr|A2AHJ1|A2AHJ1_MOUSE;tr|Q548J0|Q548J0_MOUSE;sp|P58681|TLR7_MOUSE	tr|A2AHJ1|A2AHJ1_MOUSE	2	17.326	0	0	0	0	0	0	0	0	0	0	0	0	0	0	0	0
MVKDNKMLYINTSWQIHMK	2379.19	sp|Q7M722|TR114_MOUSE	sp|Q7M722|TR114_MOUSE	5	15.128	0	0	0	0	0	0	0	0	0	0	0	0	0	0	0	0
MVKTYEK	897.463	tr|M0QWA7|M0QWA7_MOUSE;sp|Q3UV74|ITB2L_MOUSE;tr|Q542I8|Q542I8_MOUSE;sp|P11835|ITB2_MOUSE;tr|D3YXH8|D3YXH8_MOUSE	tr|M0QWA7|M0QWA7_MOUSE	3	49.358	0	0	0	0	0	0	0	0	0	0	0	0	0	0	0	0
MVQAKSWTLK	1190.65	tr|Q4FJY5|Q4FJY5_MOUSE;sp|Q91YR9|PTGR1_MOUSE	tr|Q4FJY5|Q4FJY5_MOUSE	2	59.8	0	0	0	0	0	0	0	0	0	0	0	0	0	0	0	0
MVSEIYLTRLLATK	1636.92	tr|Q80XE5|Q80XE5_MOUSE;tr|Q571A4|Q571A4_MOUSE;tr|Q3U3W7|Q3U3W7_MOUSE;tr|A0A158SIT4|A0A158SIT4_MOUSE;sp|P70208|PLXA3_MOUSE;tr|B9EJ29|B9EJ29_MOUSE;sp|Q80UG2|PLXA4_MOUSE;sp|P70207|PLXA2_MOUSE;sp|P70206|PLXA1_MOUSE	tr|Q80XE5|Q80XE5_MOUSE	2	33.088	0	0	0	0	0	0	0	0	0	0	0	0	0	0	0	0
MYFPDVEFDIK	1402.65	tr|E9Q616|E9Q616_MOUSE;tr|A0PJF4|A0PJF4_MOUSE;tr|Q6UL10|Q6UL10_MOUSE;tr|Q8BKS2|Q8BKS2_MOUSE;tr|Q8VDN3|Q8VDN3_MOUSE	tr|E9Q616|E9Q616_MOUSE	2	60.518	22072000	0	0	0	2821600	0	5655900	6252500	3089600	1957700	2294500	0	0	0	0	0
NAYAVLYDIILK	1394.78	tr|G3UXY0|G3UXY0_MOUSE;tr|G3X9K9|G3X9K9_MOUSE;tr|G3UXZ5|G3UXZ5_MOUSE;tr|Q5HZK3|Q5HZK3_MOUSE;sp|P97371|PSME1_MOUSE	tr|G3UXY0|G3UXY0_MOUSE	2	72.434	23079000	0	0	0	4613600	0	7327300	3784000	4600600	2753700	0	0	0	0	0	0
NDEELNK	860.388	sp|C0HKE4|H2A1E_MOUSE;sp|C0HKE3|H2A1D_MOUSE;sp|Q8BFU2|H2A3_MOUSE;sp|C0HKE9|H2A1P_MOUSE;sp|C0HKE8|H2A1O_MOUSE;sp|Q8CGP5|H2A1F_MOUSE;sp|C0HKE6|H2A1I_MOUSE;sp|C0HKE5|H2A1G_MOUSE;tr|A0A0N4SV66|A0A0N4SV66_MOUSE;sp|C0HKE2|H2A1C_MOUSE;tr|A2AB79|A2AB79_MOUSE;sp|C0HKE7|H2A1N_MOUSE;sp|C0HKE1|H2A1B_MOUSE;tr|B2RVF0|B2RVF0_MOUSE;sp|Q8R1M2|H2AJ_MOUSE;sp|Q8CGP6|H2A1H_MOUSE;tr|A3KPD0|A3KPD0_MOUSE;tr|A0AUV1|A0AUV…	tr|Q149V4|Q149V4_MOUSE	2	115.46	548720000	35661000	38599000	37237000	51878000	57137000	47684000	42410000	23714000	29714000	0	0	32500000	85886000	37182000	29114000
NDFQLIGIQDGYLSLLQDSGEVR	2579.29	sp|P63242|IF5A1_MOUSE;tr|J3QPS8|J3QPS8_MOUSE;tr|A0A0A0MQM0|A0A0A0MQM0_MOUSE	sp|P63242|IF5A1_MOUSE	2;3	167.71	127680000	0	5834300	4267300	2888900	2601700	24366000	18131000	16047000	8457800	8992400	9073400	6125200	7930400	6575500	6392600
NDLAVVDVR	999.535	tr|Q8CE30|Q8CE30_MOUSE;tr|Q8CD23|Q8CD23_MOUSE;tr|Q3TL52|Q3TL52_MOUSE;tr|Q3TGR3|Q3TGR3_MOUSE;sp|P09405|NUCL_MOUSE;tr|Q3TT41|Q3TT41_MOUSE;tr|Q9CT46|Q9CT46_MOUSE	tr|Q8CE30|Q8CE30_MOUSE	2	65.305	23223000	1536900	1029900	1242600	4371600	3456800	3108700	1759400	1564200	1685200	1534900	1932500	0	0	0	0
NDYDQLQK	1022.47	sp|E9Q557|DESP_MOUSE;tr|E9PZW0|E9PZW0_MOUSE	sp|E9Q557|DESP_MOUSE	2	86.833	60174000	2211700	616730	5317000	5074500	5312700	2417100	16738000	3637300	9196100	3291500	3669900	2691200	0	0	0
NEDTATYFCAR	1346.56	tr|Q921A6|Q921A6_MOUSE;tr|A0A0B4J1J5|A0A0B4J1J5_MOUSE;tr|A0A0B4J1J4|A0A0B4J1J4_MOUSE;tr|A0A0A6YWH6|A0A0A6YWH6_MOUSE;tr|Q99LA6|Q99LA6_MOUSE	tr|Q921A6|Q921A6_MOUSE	2	102.07	23899000	0	0	2795500	9415600	5560300	1956000	1446900	0	0	0	0	2724900	0	0	0
NEDTATYFCVR	1374.59	tr|A0A075B5S1|A0A075B5S1_MOUSE;tr|A0A0B4J1P3|A0A0B4J1P3_MOUSE	tr|A0A075B5S1|A0A075B5S1_MOUSE	2	123.86	76458000	0	0	0	0	0	0	0	0	0	1139800	59171000	0	16148000	0	0
NEGTATYAAAVLFR	1482.75	sp|Q02257|PLAK_MOUSE	sp|Q02257|PLAK_MOUSE	2	149.23	35794000	0	0	0	0	0	6105800	11131000	3834700	3965500	0	5966500	0	0	3202700	1587700
NENLAANFLLQQNFDED	1993.9	tr|Q3UQN3|Q3UQN3_MOUSE;tr|Q6NVC3|Q6NVC3_MOUSE;tr|Q3U041|Q3U041_MOUSE;sp|P54728|RD23B_MOUSE	tr|Q3UQN3|Q3UQN3_MOUSE	2	92.19	66828000	0	0	0	8786900	5869300	10308000	7715200	8414400	5481200	5016400	4356800	0	3562600	3805900	3510600
NFAIGYYLKEK	1344.71	tr|F6U529|F6U529_MOUSE;tr|D3Z7P4|D3Z7P4_MOUSE;sp|D3Z7P3|GLSK_MOUSE	tr|F6U529|F6U529_MOUSE	2	99.442	192430000	177790000	0	14635000	0	0	0	0	0	0	0	0	0	0	0	0
NFGIGQDIQPK	1215.62	tr|V9GX35|V9GX35_MOUSE;tr|Q6P1A9|Q6P1A9_MOUSE;tr|Q5EBG5|Q5EBG5_MOUSE;tr|Q58ET1|Q58ET1_MOUSE;sp|P12970|RL7A_MOUSE;tr|Q80UT7|Q80UT7_MOUSE	tr|V9GX35|V9GX35_MOUSE	2	93.111	20496000	0	0	0	0	0	0	5171800	15324000	0	0	0	0	0	0	0
NFILDQTNVSAAAQR	1646.84	tr|Q3TGN5|Q3TGN5_MOUSE;tr|O88568|O88568_MOUSE;tr|Q8C290|Q8C290_MOUSE;tr|Q3ULH5|Q3ULH5_MOUSE;tr|Q3TXW2|Q3TXW2_MOUSE;tr|Q3TWN5|Q3TWN5_MOUSE;sp|Q8VEK3|HNRPU_MOUSE;tr|Q3TVV6|Q3TVV6_MOUSE;tr|Q3TS50|Q3TS50_MOUSE	tr|Q3TGN5|Q3TGN5_MOUSE	2	90.653	2081400	0	0	0	0	0	1790800	0	0	290610	0	0	0	0	0	0
NFSDNQLQEGK	1278.58	sp|Q9WVA4|TAGL2_MOUSE	sp|Q9WVA4|TAGL2_MOUSE	2	72.607	16057000	0	933660	0	5296200	3012600	0	2865500	0	2345900	0	1603200	0	0	0	0
NFSVREPLTQPDPLER	1896.97	tr|A0A571BF02|A0A571BF02_MOUSE	tr|A0A571BF02|A0A571BF02_MOUSE	4	33.842	0	0	0	0	0	0	0	0	0	0	0	0	0	0	0	0
NGELEQDYK	1094.49	tr|A0A4U9FKB1|A0A4U9FKB1_MOUSE;tr|A0A075B5P5|A0A075B5P5_MOUSE;sp|P03987|IGHG3_MOUSE;tr|A0A1Y7VJN6|A0A1Y7VJN6_MOUSE;tr|Q6KAM2|Q6KAM2_MOUSE	tr|A0A4U9FKB1|A0A4U9FKB1_MOUSE	2	121.09	190620000	3045300	882240	0	11587000	4246700	3615600	0	0	0	971850	25117000	141150000	0	0	0
NHYNEEMSNLR	1405.6	sp|E9Q557|DESP_MOUSE	sp|E9Q557|DESP_MOUSE	3	67.153	3762000	0	0	0	0	1945100	0	1816900	0	0	0	0	0	0	0	0
NILVFDLGGGTFDVSLLTIDNGVFEVVATNGDTHLGGEDFDQR	4566.22	tr|Q3U9G2|Q3U9G2_MOUSE;tr|Q3TWF2|Q3TWF2_MOUSE;tr|Q3TKF8|Q3TKF8_MOUSE;tr|Q3TI47|Q3TI47_MOUSE;sp|P20029|BIP_MOUSE;tr|Q3U7T8|Q3U7T8_MOUSE;tr|Q9DC41|Q9DC41_MOUSE;tr|Q3UEM8|Q3UEM8_MOUSE;tr|Q3U6V3|Q3U6V3_MOUSE	tr|Q3U9G2|Q3U9G2_MOUSE	3;4	126.52	155680000	0	0	0	2076400	0	48090000	47411000	0	21254000	19274000	9651500	0	0	7928100	0
NILYLQMSSLR	1336.72	sp|P18527|HVM56_MOUSE;tr|X5J553|X5J553_MOUSE;tr|X5J4U5|X5J4U5_MOUSE;tr|K7TRP7|K7TRP7_MOUSE;tr|X5J5H9|X5J5H9_MOUSE;tr|A0A0F7W8R9|A0A0F7W8R9_MOUSE	sp|P18527|HVM56_MOUSE	2	67.334	6141800	0	0	0	0	0	0	0	0	0	0	5661400	0	480410	0	0
NKATLTADK	960.524	tr|X5J4K4|X5J4K4_MOUSE	tr|X5J4K4|X5J4K4_MOUSE	2;3	170.5	776900000	0	0	0	5482700	2915300	0	0	0	0	0	16875000	558980000	95639000	97003000	0
NLALCPANHAPLQEAAVIPR	2154.14	sp|Q02257|PLAK_MOUSE	sp|Q02257|PLAK_MOUSE	3	77.39	22402000	0	0	0	3747100	5647600	2447900	5430400	1449400	515430	384750	2779600	0	0	0	0
NLDIERPTYTNLNR	1717.87	sp|P05213|TBA1B_MOUSE;sp|P68373|TBA1C_MOUSE;sp|P68369|TBA1A_MOUSE;tr|Q3TIZ0|Q3TIZ0_MOUSE;tr|Q52L87|Q52L87_MOUSE;sp|P05214|TBA3_MOUSE;tr|Q5FW91|Q5FW91_MOUSE;sp|P68368|TBA4A_MOUSE;tr|A0A0A0MQA5|A0A0A0MQA5_MOUSE;tr|Q99KA2|Q99KA2_MOUSE;tr|A0A2R8VHF3|A0A2R8VHF3_MOUSE;tr|Q9D9Y2|Q9D9Y2_MOUSE;sp|Q9JJZ2|TBA8_MOUSE	sp|P05213|TBA1B_MOUSE	3	69.716	75794000	8471600	4437400	4076000	8085900	8174200	12675000	5146000	3341100	3472700	3656800	3949200	2518700	3332700	2270500	2186700
NLIGASMNVLEEILSIMPKITCK	2573.36	tr|E9PUZ0|E9PUZ0_MOUSE;tr|A6H6I0|A6H6I0_MOUSE	tr|E9PUZ0|E9PUZ0_MOUSE	4	21.129	0	0	0	0	0	0	0	0	0	0	0	0	0	0	0	0
NLLLALVGEVGELAELFQWK	2241.24	sp|Q9QY93|DCTP1_MOUSE	sp|Q9QY93|DCTP1_MOUSE	2;3	64.121	15677000	0	0	0	9844900	0	1791900	2210300	1830000	0	0	0	0	0	0	0
NMAPGAGCSPGEPR	1399.6	tr|Z4YJL4|Z4YJL4_MOUSE;tr|B9EKJ7|B9EKJ7_MOUSE;sp|P58871|TB182_MOUSE	tr|Z4YJL4|Z4YJL4_MOUSE	3	31.215	642670000	0	0	0	37388000	11146000	0	0	0	0	0	187610000	242840000	29634000	31304000	102750000
NMITGTSQADCAVLIVAAGVGEFEAGISK	2908.43	tr|Q58E64|Q58E64_MOUSE;tr|Q3UA81|Q3UA81_MOUSE;tr|Q3TII3|Q3TII3_MOUSE;sp|P10126|EF1A1_MOUSE;tr|D3YZ68|D3YZ68_MOUSE;tr|D3Z3I8|D3Z3I8_MOUSE;sp|P62631|EF1A2_MOUSE;tr|Q3UZQ3|Q3UZQ3_MOUSE	tr|Q58E64|Q58E64_MOUSE	3	168.17	275000000	8870700	4695300	0	50468000	9282400	52438000	62912000	30685000	28904000	13986000	8283600	4475500	0	0	0
NMPETPTSREAVRTEAK	1915.94	tr|A0A1L1SS82|A0A1L1SS82_MOUSE	tr|A0A1L1SS82|A0A1L1SS82_MOUSE	4	24.538	22704000	0	0	0	2057400	1126100	0	0	0	0	0	0	19520000	0	0	0
NMSRMLKLFPK	1363.75	sp|A4Q9E8|TTLL6_MOUSE	sp|A4Q9E8|TTLL6_MOUSE	3	14.158	0	0	0	0	0	0	0	0	0	0	0	0	0	0	0	0
NNASTDYDLSDK	1341.57	tr|Q99N25|Q99N25_MOUSE;tr|Q3UB90|Q3UB90_MOUSE;tr|Q3UB67|Q3UB67_MOUSE;tr|Q3UB15|Q3UB15_MOUSE;tr|Q3U9L3|Q3U9L3_MOUSE;tr|Q3T9U9|Q3T9U9_MOUSE;sp|P27659|RL3_MOUSE	tr|Q99N25|Q99N25_MOUSE	2	80.763	6277100	0	0	0	1091500	0	1146300	4039200	0	0	0	0	0	0	0	0
NNLYLQMSSLK	1309.67	sp|P18528|HVM57_MOUSE	sp|P18528|HVM57_MOUSE	2	52.549	5956600	0	0	0	0	0	0	0	0	0	0	5956600	0	0	0	0
NNQITNNQR	1100.53	tr|S4R2M7|S4R2M7_MOUSE;sp|P09411|PGK1_MOUSE;tr|B0LAA9|B0LAA9_MOUSE;sp|P09041|PGK2_MOUSE	tr|S4R2M7|S4R2M7_MOUSE	2	84.568	12597000	0	0	0	0	0	6455800	6140800	0	0	0	0	0	0	0	0
NPDDITNEEYGEFYK	1832.77	tr|Q80Y52|Q80Y52_MOUSE;tr|Q3UIF3|Q3UIF3_MOUSE;sp|P07901|HS90A_MOUSE;tr|Q3TKA2|Q3TKA2_MOUSE;tr|Q3TKB9|Q3TKB9_MOUSE;tr|Q8C5U3|Q8C5U3_MOUSE;tr|Q3TKG0|Q3TKG0_MOUSE;tr|A0PJ91|A0PJ91_MOUSE;tr|Q3TJU7|Q3TJU7_MOUSE	tr|Q80Y52|Q80Y52_MOUSE	2	76.655	14708000	0	0	0	5495600	2757000	2249000	1657800	0	0	0	0	0	1676700	0	872190
NPDDITQEEYGEFYK	1846.79	tr|Q71LX8|Q71LX8_MOUSE;sp|P11499|HS90B_MOUSE;tr|E9Q3D6|E9Q3D6_MOUSE	tr|Q71LX8|Q71LX8_MOUSE	2	138.94	17967000	1509300	1035300	1103500	4249700	1999700	3577700	1415400	1334000	811050	931440	0	0	0	0	0
NPEFMLVGLTDSK	1449.72	tr|Q2HJC3|Q2HJC3_MOUSE;tr|Q8VGA4|Q8VGA4_MOUSE	tr|Q2HJC3|Q2HJC3_MOUSE	2	23.724	0	0	0	0	0	0	0	0	0	0	0	0	0	0	0	0
NPLPVTLTNVVFR	1468.84	tr|A0A0R4J293|A0A0R4J293_MOUSE;sp|Q9JLF6|TGM1_MOUSE	tr|A0A0R4J293|A0A0R4J293_MOUSE	2	72.006	0	0	0	0	0	0	0	0	0	0	0	0	0	0	0	0
NPRVSSVMVQLEMK	1616.84	sp|Q810F8|TBX10_MOUSE	sp|Q810F8|TBX10_MOUSE	2	43.512	0	0	0	0	0	0	0	0	0	0	0	0	0	0	0	0
NSGPAVPAPTPEGVQAVNTK	1932.99	tr|Q3TBZ3|Q3TBZ3_MOUSE	tr|Q3TBZ3|Q3TBZ3_MOUSE	3	36.637	0	0	0	0	0	0	0	0	0	0	0	0	0	0	0	0
NSKLATLGRIFK	1346.8	tr|Q6KCA9|Q6KCA9_MOUSE;tr|A2AHM4|A2AHM4_MOUSE;sp|Q8BYK5|PHAR3_MOUSE;tr|Q5DTG6|Q5DTG6_MOUSE	tr|Q6KCA9|Q6KCA9_MOUSE	2	48.794	0	0	0	0	0	0	0	0	0	0	0	0	0	0	0	0
NSSYFVEWIPNNVK	1695.83	sp|P99024|TBB5_MOUSE;tr|Q9DCR1|Q9DCR1_MOUSE;sp|Q9ERD7|TBB3_MOUSE;tr|Q80ZV2|Q80ZV2_MOUSE;tr|Q99J49|Q99J49_MOUSE;tr|Q9CRT0|Q9CRT0_MOUSE;tr|Q3U9U3|Q3U9U3_MOUSE;tr|Q3UMM1|Q3UMM1_MOUSE;sp|Q922F4|TBB6_MOUSE;tr|Q9CUN8|Q9CUN8_MOUSE;sp|P68372|TBB4B_MOUSE;sp|Q9D6F9|TBB4A_MOUSE;tr|B2RSN3|B2RSN3_MOUSE;sp|Q9CWF2|TBB2B_MOUSE;sp|Q7TMM9|TBB2A_MOUSE	sp|P99024|TBB5_MOUSE	2	150.09	92837000	11274000	6227500	0	22968000	8028700	13325000	8015000	8960000	10086000	0	0	0	0	3952600	0
NSYSCSVVHEGLHNHHTTK	2206	sp|P01863|GCAA_MOUSE;sp|P01865|GCAM_MOUSE;tr|Q5R3X3|Q5R3X3_MOUSE;tr|Q66K04|Q66K04_MOUSE;tr|Q569W9|Q569W9_MOUSE;tr|Q505N9|Q505N9_MOUSE;tr|Q6PF95|Q6PF95_MOUSE;tr|Q6PJB2|Q6PJB2_MOUSE;tr|Q6PIP8|Q6PIP8_MOUSE;tr|Q6PJA7|Q6PJA7_MOUSE	tr|Q6PJA7|Q6PJA7_MOUSE	3;4;5	91.589	471130000	0	0	0	0	0	0	0	0	0	0	32474000	438660000	0	0	0
NTATVLDSDGSYFMYSK	1897.84	tr|A0A0E4B366|A0A0E4B366_MOUSE;tr|A0A4U9FGA5|A0A4U9FGA5_MOUSE;tr|A0A0A6YY53|A0A0A6YY53_MOUSE;tr|F6TQW2|F6TQW2_MOUSE;sp|P01864|GCAB_MOUSE;tr|Q58E56|Q58E56_MOUSE;tr|Q9D8L4|Q9D8L4_MOUSE	tr|Q58E56|Q58E56_MOUSE	2;3	134.21	354450000	0	5606200	9186500	186060000	92786000	20003000	0	3530800	0	0	7212400	29100000	0	0	968340
NTEPVLDSDGSYFMYSK	1951.85	sp|P01863|GCAA_MOUSE;sp|P01865|GCAM_MOUSE;tr|Q5R3X3|Q5R3X3_MOUSE;tr|Q66K04|Q66K04_MOUSE;tr|Q569W9|Q569W9_MOUSE;tr|Q505N9|Q505N9_MOUSE;tr|Q6PF95|Q6PF95_MOUSE;tr|Q6PJB2|Q6PJB2_MOUSE;tr|Q6PIP8|Q6PIP8_MOUSE;tr|Q6PJA7|Q6PJA7_MOUSE	tr|Q6PJA7|Q6PJA7_MOUSE	2;3	251.24	8284400000	0	0	0	0	0	0	0	0	21953000	873850	269660000	5666400000	876030000	1298200000	151210000
NTEPVLDSDGSYFMYSKLRVEK	2577.24	sp|P01863|GCAA_MOUSE;sp|P01865|GCAM_MOUSE;tr|Q5R3X3|Q5R3X3_MOUSE;tr|Q66K04|Q66K04_MOUSE;tr|Q569W9|Q569W9_MOUSE;tr|Q505N9|Q505N9_MOUSE;tr|Q6PF95|Q6PF95_MOUSE;tr|Q6PJB2|Q6PJB2_MOUSE;tr|Q6PIP8|Q6PIP8_MOUSE;tr|Q6PJA7|Q6PJA7_MOUSE	tr|Q6PJA7|Q6PJA7_MOUSE	4	48.229	6959300	0	0	0	0	0	0	0	0	0	0	0	6959300	0	0	0
NTGIICTIGPASR	1358.7	sp|P52480|KPYM_MOUSE;tr|A0A1L1ST52|A0A1L1ST52_MOUSE;tr|A0A1L1SUV0|A0A1L1SUV0_MOUSE;tr|A0A1L1SSN6|A0A1L1SSN6_MOUSE;tr|A0A1L1STV8|A0A1L1STV8_MOUSE;tr|A0A1L1SQV8|A0A1L1SQV8_MOUSE;tr|A0A1L1SU37|A0A1L1SU37_MOUSE	sp|P52480|KPYM_MOUSE	2	70.977	4841600	2067000	0	1277200	0	0	0	0	0	1497400	0	0	0	0	0	0
NTGTEAPDYLATVDVDPK	1904.9	tr|A0A0R4J135|A0A0R4J135_MOUSE;sp|Q63836|SBP2_MOUSE;sp|P17563|SBP1_MOUSE;tr|D6RHN2|D6RHN2_MOUSE;tr|G3UWK0|G3UWK0_MOUSE;tr|G3UYY2|G3UYY2_MOUSE	tr|A0A0R4J135|A0A0R4J135_MOUSE	2	89.629	2425200	0	0	0	0	0	2425200	0	0	0	0	0	0	0	0	0
NTIDWMK	906.427	tr|B1AVG8|B1AVG8_MOUSE;tr|B1AVH0|B1AVH0_MOUSE;tr|V9GXD8|V9GXD8_MOUSE;sp|Q9WTR0|MMP16_MOUSE	tr|B1AVG8|B1AVG8_MOUSE	3	28.512	0	0	0	0	0	0	0	0	0	0	0	0	0	0	0	0
NTLFLQMTSLR	1322.7	tr|Q91Z05|Q91Z05_MOUSE;tr|X5J4J1|X5J4J1_MOUSE;tr|K7TGS1|K7TGS1_MOUSE;tr|A0A075B5R1|A0A075B5R1_MOUSE;tr|X5J5R2|X5J5R2_MOUSE;tr|K7TGX7|K7TGX7_MOUSE;tr|X5J5Q3|X5J5Q3_MOUSE;tr|K7T9F1|K7T9F1_MOUSE;tr|K7TRG8|K7TRG8_MOUSE;tr|X5J4F1|X5J4F1_MOUSE;tr|K7TRB1|K7TRB1_MOUSE;tr|Q6PDB8|Q6PDB8_MOUSE;tr|K7TDM9|K7TDM9_MOUSE;tr|K7TDG3|K7TDG3_MOUSE;tr|X5J565|X5J565_MOUSE;tr|K7T9H4|K7T9H4_MOUSE;tr|X5J561|X5J561_MOUSE;…	tr|Q91Z05|Q91Z05_MOUSE	2	128.86	56664000	0	0	0	3540600	1705600	0	0	0	0	0	33240000	18178000	0	0	0
NTLYLQMSK	1096.56	sp|P01806|HVM36_MOUSE;sp|P01807|HVM37_MOUSE;sp|P01808|HVM38_MOUSE;tr|Q4V9Z4|Q4V9Z4_MOUSE;tr|K7TR23|K7TR23_MOUSE;tr|K7TH23|K7TH23_MOUSE;tr|X5J502|X5J502_MOUSE;tr|X5J504|X5J504_MOUSE;tr|K7U5W1|K7U5W1_MOUSE;tr|X5J570|X5J570_MOUSE;sp|P01812|HVM42_MOUSE;tr|X5J4E4|X5J4E4_MOUSE;tr|K7T9G9|K7T9G9_MOUSE;tr|X5J4Q1|X5J4Q1_MOUSE;tr|X5J5A9|X5J5A9_MOUSE;tr|X5J5S3|X5J5S3_MOUSE;tr|X5J4V6|X5J4V6_MOUSE;tr|X5J508|X5…	sp|P01806|HVM36_MOUSE	2	99.802	120720000	0	0	0	811210	0	0	0	0	0	593320	84221000	4485400	30610000	0	0
NTLYLQMSR	1124.56	tr|A0A075B5Q4|A0A075B5Q4_MOUSE;tr|X5J4L1|X5J4L1_MOUSE;tr|X5J4W6|X5J4W6_MOUSE	tr|A0A075B5Q4|A0A075B5Q4_MOUSE	2	75.378	8327000	0	0	0	0	0	0	0	0	0	0	8327000	0	0	0	0
NTLYLQMSSLK	1296.67	tr|X5J5S4|X5J5S4_MOUSE;tr|X5J564|X5J564_MOUSE;tr|K7U634|K7U634_MOUSE;tr|X5J4Y8|X5J4Y8_MOUSE;tr|K7TQZ1|K7TQZ1_MOUSE;tr|K7TGR2|K7TGR2_MOUSE;tr|K7TRQ8|K7TRQ8_MOUSE;tr|K7TDP8|K7TDP8_MOUSE;tr|K7T977|K7T977_MOUSE;tr|K7TD70|K7TD70_MOUSE;tr|X5J5C4|X5J5C4_MOUSE;tr|K7TGW3|K7TGW3_MOUSE;tr|K7TRF6|K7TRF6_MOUSE;tr|K7T958|K7T958_MOUSE;tr|X5J5E0|X5J5E0_MOUSE;tr|K7TRH0|K7TRH0_MOUSE;tr|K7T9L8|K7T9L8_MOUSE;tr|X5J4R…	tr|A0A0E4B366|A0A0E4B366_MOUSE	2	85.533	53481000	0	0	0	2426000	1593600	0	0	0	0	0	34970000	10160000	3817100	514560	0
NTLYLQMSSLR	1324.68	tr|A2NVV9|A2NVV9_MOUSE;tr|K7T9R4|K7T9R4_MOUSE;tr|A0A075B5Q2|A0A075B5Q2_MOUSE;tr|Q566J7|Q566J7_MOUSE	tr|A2NVV9|A2NVV9_MOUSE	2	94.297	18227000	0	0	483180	0	0	0	1903000	0	0	0	15840000	0	0	0	0
NTPPILDSDGTYFLYSK	1929.94	tr|A0A4U9FKB1|A0A4U9FKB1_MOUSE;tr|A0A075B5P5|A0A075B5P5_MOUSE;sp|P03987|IGHG3_MOUSE;tr|A0A1Y7VJN6|A0A1Y7VJN6_MOUSE;tr|Q6KAM2|Q6KAM2_MOUSE	tr|A0A4U9FKB1|A0A4U9FKB1_MOUSE	2;3	179.46	616470000	0	0	0	21863000	11423000	0	0	0	0	0	22931000	507210000	29805000	23234000	0
NTQPIMDTDGSYFVYSK	1964.88	tr|A0A0B6VMB2|A0A0B6VMB2_MOUSE;tr|A0A4U9FFL2|A0A4U9FFL2_MOUSE;tr|A0A075B5P4|A0A075B5P4_MOUSE;tr|A0A0A6YWR2|A0A0A6YWR2_MOUSE;tr|A0A0M4KM70|A0A0M4KM70_MOUSE;tr|U5LP42|U5LP42_MOUSE;tr|A0A0C6E3V3|A0A0C6E3V3_MOUSE;tr|I6L985|I6L985_MOUSE	tr|A0A0M4KM70|A0A0M4KM70_MOUSE	2;3	187.97	11369000000	3525300	19196000	11977000	1281200000	397710000	457630000	20676000	917260	6105200	9221900	3838300000	4510700000	722750000	74532000	14759000
NVLIFDLGGGTFDVSILTIDDGIFEVK	2896.51	tr|Q3TU85|Q3TU85_MOUSE;tr|Q3TAI8|Q3TAI8_MOUSE;tr|A1E2B8|A1E2B8_MOUSE;sp|Q61696|HS71A_MOUSE;sp|P17879|HS71B_MOUSE	tr|Q3TU85|Q3TU85_MOUSE	3	123.53	68114000	0	0	0	0	0	22136000	15749000	17295000	0	8203600	0	4730700	0	0	0
NVLIFDLGGGTFDVSILTIEDGIFEVK	2910.53	sp|P63017|HSP7C_MOUSE;tr|Q3UBA6|Q3UBA6_MOUSE;tr|Q3TF16|Q3TF16_MOUSE;tr|Q3TH56|Q3TH56_MOUSE;tr|Q3UDS0|Q3UDS0_MOUSE;tr|Q3TQ13|Q3TQ13_MOUSE;tr|Q3TZJ3|Q3TZJ3_MOUSE;tr|Q3TB63|Q3TB63_MOUSE;tr|Q504P4|Q504P4_MOUSE;tr|Q3U9L2|Q3U9L2_MOUSE;tr|Q3TEK2|Q3TEK2_MOUSE;tr|Q3ULM1|Q3ULM1_MOUSE;tr|Q3TRH3|Q3TRH3_MOUSE;tr|Q3TH04|Q3TH04_MOUSE;tr|Q3KQJ4|Q3KQJ4_MOUSE;tr|B7U582|B7U582_MOUSE;sp|P17156|HSP72_MOUSE;tr|Q9QZ38|…	sp|P63017|HSP7C_MOUSE	2;3	177.67	429560000	0	4223900	19084000	8808900	0	107580000	72648000	74115000	48833000	35160000	17301000	11378000	9891300	9745200	10783000
NVLIVEDIIDTGK	1427.79	tr|Q99KF5|Q99KF5_MOUSE;sp|P00493|HPRT_MOUSE	tr|Q99KF5|Q99KF5_MOUSE	2	100.72	10704000	0	0	0	4367600	1748200	3435400	1153200	0	0	0	0	0	0	0	0
NVNMSVICPTTLR	1503.75	sp|O35367|KERA_MOUSE;tr|A4FUJ3|A4FUJ3_MOUSE;tr|Q8C3D9|Q8C3D9_MOUSE	sp|O35367|KERA_MOUSE	3	27.409	1599600000	0	0	0	8868800	7984400	0	0	0	1607600	0	170510000	999590000	140810000	245600000	24601000
NVTELNEPLSNEER	1642.78	tr|A8IP69|A8IP69_MOUSE;sp|P61982|1433G_MOUSE	tr|A8IP69|A8IP69_MOUSE	2	90.685	18822000	0	0	0	0	895630	1056800	14619000	2251000	0	0	0	0	0	0	0
NVTLPAVFK	987.575	sp|Q9D8E6|RL4_MOUSE;tr|Q564E8|Q564E8_MOUSE	sp|Q9D8E6|RL4_MOUSE	2	72.485	0	0	0	0	0	0	0	0	0	0	0	0	0	0	0	0
NYLAWYQQK	1212.59	tr|Q52L64|Q52L64_MOUSE;tr|A0A075B5N4|A0A075B5N4_MOUSE;tr|A0N262|A0N262_MOUSE;tr|A0A0G2JF28|A0A0G2JF28_MOUSE;tr|A2NC20|A2NC20_MOUSE;tr|A0A075B5N3|A0A075B5N3_MOUSE;tr|A0A0G2JE47|A0A0G2JE47_MOUSE;tr|Q6KB05|Q6KB05_MOUSE;tr|A2N494|A2N494_MOUSE;tr|B5UB65|B5UB65_MOUSE;tr|B5UB63|B5UB63_MOUSE;tr|B5UB61|B5UB61_MOUSE;tr|A0A140T8M3|A0A140T8M3_MOUSE;tr|A0A140T8P5|A0A140T8P5_MOUSE;tr|A2N1N1|A2N1N1_MOUSE	tr|Q52L64|Q52L64_MOUSE	2	79.469	15764000	0	0	0	0	0	0	0	0	0	0	12138000	2859500	767100	0	0
NYLAWYQQKPGQSPK	1806.91	tr|Q52L64|Q52L64_MOUSE;tr|A0A075B5N4|A0A075B5N4_MOUSE;tr|A0N262|A0N262_MOUSE;tr|A0A0G2JF28|A0A0G2JF28_MOUSE;tr|A2NC20|A2NC20_MOUSE;tr|Q6KB05|Q6KB05_MOUSE;tr|A2N494|A2N494_MOUSE;tr|B5UB65|B5UB65_MOUSE;tr|B5UB63|B5UB63_MOUSE;tr|B5UB61|B5UB61_MOUSE;tr|A0A140T8M3|A0A140T8M3_MOUSE;tr|A0A140T8P5|A0A140T8P5_MOUSE;tr|A2N1N1|A2N1N1_MOUSE	tr|Q52L64|Q52L64_MOUSE	3	98.439	45725000	0	0	0	0	0	0	0	0	0	0	24862000	20862000	0	0	0
PAASGLSR	757.408	tr|F6XVM5|F6XVM5_MOUSE	tr|F6XVM5|F6XVM5_MOUSE	2	81.381	897860000	0	43166000	57942000	45109000	56526000	84791000	87266000	50607000	55305000	80341000	54112000	76943000	134950000	47653000	23143000
PALVASR	712.423	sp|Q8C196|CPSM_MOUSE	sp|Q8C196|CPSM_MOUSE	2	128.38	16360000	0	0	0	0	0	16020000	0	340380	0	0	0	0	0	0	0
PDLSLSFMNPR	1275.63	tr|A0A286YDZ6|A0A286YDZ6_MOUSE	tr|A0A286YDZ6|A0A286YDZ6_MOUSE	2	23.429	0	0	0	0	0	0	0	0	0	0	0	0	0	0	0	0
PEKTSTKNTK	1132.61	tr|A2AI52|A2AI52_MOUSE	tr|A2AI52|A2AI52_MOUSE	3	12.213	0	0	0	0	0	0	0	0	0	0	0	0	0	0	0	0
PELVKPGASVK	1123.66	tr|K7TRS2|K7TRS2_MOUSE;tr|X5J572|X5J572_MOUSE;tr|K7T930|K7T930_MOUSE;tr|X5J5D1|X5J5D1_MOUSE;tr|K7TDJ4|K7TDJ4_MOUSE;tr|K7TDK7|K7TDK7_MOUSE;tr|K7T9M5|K7T9M5_MOUSE;tr|K7T9J6|K7T9J6_MOUSE	tr|K7TRS2|K7TRS2_MOUSE	2	59.908	0	0	0	0	0	0	0	0	0	0	0	0	0	0	0	0
PEPAKSAPAPK	1091.6	tr|Q921L4|Q921L4_MOUSE;tr|Q8CBB6|Q8CBB6_MOUSE;sp|Q64478|H2B1H_MOUSE;sp|Q6ZWY9|H2B1C_MOUSE;sp|Q8CGP1|H2B1K_MOUSE;tr|B2RVD5|B2RVD5_MOUSE;sp|P10853|H2B1F_MOUSE	tr|Q921L4|Q921L4_MOUSE	3	58.829	68079000	0	0	0	0	0	0	0	0	0	0	0	0	54052000	14027000	0
PFGVALLFGGVDEK	1447.77	tr|Q3UPK6|Q3UPK6_MOUSE;tr|Q3TUX3|Q3TUX3_MOUSE;tr|Q3TUI9|Q3TUI9_MOUSE;sp|Q9Z2U1|PSA5_MOUSE	tr|Q3UPK6|Q3UPK6_MOUSE	2	73.499	5583600	0	0	0	0	0	0	3287900	2295700	0	0	0	0	0	0	0
PGADTQMHNMIDQIPVATGKK	2251.11	tr|Q9D500|Q9D500_MOUSE	tr|Q9D500|Q9D500_MOUSE	4	26.237	0	0	0	0	0	0	0	0	0	0	0	0	0	0	0	0
PGAPLTSVQIRFIQNMIQETLDDFR	2888.49	sp|P33215|NEDD1_MOUSE	sp|P33215|NEDD1_MOUSE	4	18.56	0	0	0	0	0	0	0	0	0	0	0	0	0	0	0	0
PGITYEPPKYK	1291.68	tr|Q3TF37|Q3TF37_MOUSE;tr|A9JR55|A9JR55_MOUSE;sp|O70468|MYPC3_MOUSE;tr|E9Q9T8|E9Q9T8_MOUSE;tr|Q3UIK0|Q3UIK0_MOUSE	tr|Q3TF37|Q3TF37_MOUSE	3	15.539	0	0	0	0	0	0	0	0	0	0	0	0	0	0	0	0
PGQGLEWIGR	1111.58	tr|A2KTK4|A2KTK4_MOUSE;tr|A2KTK2|A2KTK2_MOUSE;tr|X5J5Q5|X5J5Q5_MOUSE;tr|X5J543|X5J543_MOUSE;tr|X5J4D4|X5J4D4_MOUSE;tr|X5J5M6|X5J5M6_MOUSE;tr|A0A075B5Y1|A0A075B5Y1_MOUSE;tr|A0A0G2JGK2|A0A0G2JGK2_MOUSE;sp|P01750|HVM06_MOUSE;tr|X5J5T7|X5J5T7_MOUSE;tr|X5J538|X5J538_MOUSE;tr|K7TRE7|K7TRE7_MOUSE;tr|A0A0A6YWI9|A0A0A6YWI9_MOUSE	tr|A0A0A6YWI9|A0A0A6YWI9_MOUSE	2	113.66	13008000	0	0	0	0	0	0	0	0	0	0	0	13008000	0	0	0
PGQMKRTK	944.523	tr|D3Z112|D3Z112_MOUSE;tr|F6WV21|F6WV21_MOUSE;tr|D6REV1|D6REV1_MOUSE;sp|Q8BZ32|ASXL2_MOUSE	tr|D3Z112|D3Z112_MOUSE	2	37.021	0	0	0	0	0	0	0	0	0	0	0	0	0	0	0	0
PGQSPQLLIYR	1270.7	tr|A0A0B4J1H6|A0A0B4J1H6_MOUSE;tr|Q6LEM8|Q6LEM8_MOUSE	tr|A0A0B4J1H6|A0A0B4J1H6_MOUSE	2	103.55	29313000	0	0	0	0	0	0	314210	0	0	0	19733000	7033800	1553600	0	678660
PGTGSLSSSQCR	1235.56	tr|Q3TP26|Q3TP26_MOUSE	tr|Q3TP26|Q3TP26_MOUSE	2	11.49	0	0	0	0	0	0	0	0	0	0	0	0	0	0	0	0
PGTKKSFFYK	1201.65	sp|O88987|AKAP3_MOUSE	sp|O88987|AKAP3_MOUSE	2	64.836	0	0	0	0	0	0	0	0	0	0	0	0	0	0	0	0
PGTVYFVQVR	1164.63	tr|F6T1W4|F6T1W4_MOUSE;sp|Q9JM58|CRLF1_MOUSE	tr|F6T1W4|F6T1W4_MOUSE	2	53.17	0	0	0	0	0	0	0	0	0	0	0	0	0	0	0	0
PHMIQVYRSRK	1413.77	tr|Q69Z96|Q69Z96_MOUSE;sp|Q9EPE9|AT131_MOUSE	tr|Q69Z96|Q69Z96_MOUSE	2	33.263	0	0	0	0	0	0	0	0	0	0	0	0	0	0	0	0
PISYRTKPPASIHR	1621.91	tr|B1ATE5|B1ATE5_MOUSE;sp|Q9D300|RGF1C_MOUSE	tr|B1ATE5|B1ATE5_MOUSE	2	31.431	0	0	0	0	0	0	0	0	0	0	0	0	0	0	0	0
PLHMPSMPPKR	1289.67	sp|A2A3V1|AK17B_MOUSE	sp|A2A3V1|AK17B_MOUSE	2	52.716	0	0	0	0	0	0	0	0	0	0	0	0	0	0	0	0
PNGNSMPMEILK	1329.64	tr|E9Q5W5|E9Q5W5_MOUSE;sp|Q5SSH7|ZZEF1_MOUSE;tr|A0A140LJ04|A0A140LJ04_MOUSE	tr|E9Q5W5|E9Q5W5_MOUSE	2	17.864	0	0	0	0	0	0	0	0	0	0	0	0	0	0	0	0
PRSPNMQDLK	1184.6	sp|Q6IMB1|RSLBA_MOUSE	sp|Q6IMB1|RSLBA_MOUSE	4	36.334	1043100	0	0	0	0	0	0	1043100	0	0	0	0	0	0	0	0
PSRSLLKPK	1024.64	sp|E9Q0C6|K1210_MOUSE	sp|E9Q0C6|K1210_MOUSE	2	47.082	0	0	0	0	0	0	0	0	0	0	0	0	0	0	0	0
PSSAYRGGMR	1080.51	tr|F6VP19|F6VP19_MOUSE;sp|A2A690|TANC2_MOUSE	tr|F6VP19|F6VP19_MOUSE	2	11.848	0	0	0	0	0	0	0	0	0	0	0	0	0	0	0	0
PSTDFLTITVENSHGLSVLKK	2285.23	tr|Q9Z0J3|Q9Z0J3_MOUSE;tr|V9GZJ5|V9GZJ5_MOUSE	tr|Q9Z0J3|Q9Z0J3_MOUSE	3	16.014	0	0	0	0	0	0	0	0	0	0	0	0	0	0	0	0
PTSSSVDTMSLLSK	1451.72	tr|A0A0G2JFW6|A0A0G2JFW6_MOUSE;sp|Q6NXI6|RPRD2_MOUSE	tr|A0A0G2JFW6|A0A0G2JFW6_MOUSE	2	44.318	0	0	0	0	0	0	0	0	0	0	0	0	0	0	0	0
PVCEFDMVK	1123.5	tr|D3YY41|D3YY41_MOUSE	tr|D3YY41|D3YY41_MOUSE	3	18.44	10512000	0	2522600	0	561220	1065400	2539300	944260	0	0	0	1999800	0	0	0	879610
PVIVEPLEQLDDEDGLPEK	2134.07	tr|Q9Z1Q0|Q9Z1Q0_MOUSE;tr|Q3TZL2|Q3TZL2_MOUSE;sp|Q8VIJ6|SFPQ_MOUSE	tr|Q9Z1Q0|Q9Z1Q0_MOUSE	3	51.566	27039000	0	10102000	7051500	9886300	0	0	0	0	0	0	0	0	0	0	0
PVSWADETDDLEGDVSTTWHSNDDDVYR	3223.35	tr|B2RWE8|B2RWE8_MOUSE;tr|Q3TDD8|Q3TDD8_MOUSE;tr|Q3UGC0|Q3UGC0_MOUSE;tr|Q3TSY9|Q3TSY9_MOUSE;tr|Q3TLQ9|Q3TLQ9_MOUSE;tr|Q3THB0|Q3THB0_MOUSE;sp|Q8BGD9|IF4B_MOUSE	tr|B2RWE8|B2RWE8_MOUSE	3	224.93	79424000	0	0	0	20238000	24779000	13798000	9310000	7245100	0	4053800	0	0	0	0	0
QAHPTSVSKSKLSLPSK	1794	tr|B9EKK1|B9EKK1_MOUSE	tr|B9EKK1|B9EKK1_MOUSE	2	22.198	0	0	0	0	0	0	0	0	0	0	0	0	0	0	0	0
QAQQLPYEFFSEENAPKWR	2367.13	tr|Q3USK4|Q3USK4_MOUSE;sp|Q62245|SOS1_MOUSE	tr|Q3USK4|Q3USK4_MOUSE	3	14.928	0	0	0	0	0	0	0	0	0	0	0	0	0	0	0	0
QASHAQLGDAYDQEIR	1800.84	tr|A0A0R4J036|A0A0R4J036_MOUSE;sp|P08553|NFM_MOUSE;tr|D3YZ35|D3YZ35_MOUSE	tr|A0A0R4J036|A0A0R4J036_MOUSE	3	158.29	27876000	0	0	0	11408000	0	0	896690	0	0	0	15572000	0	0	0	0
QDIAFAYQR	1110.55	tr|Q9CZI7|Q9CZI7_MOUSE;tr|Q542G9|Q542G9_MOUSE;sp|P07356|ANXA2_MOUSE;tr|Q3UCD3|Q3UCD3_MOUSE;tr|B0V2N7|B0V2N7_MOUSE;tr|B0V2N8|B0V2N8_MOUSE	tr|Q9CZI7|Q9CZI7_MOUSE	2	153.78	57403000	0	0	3631400	5062400	4209200	7840000	6090700	5663600	2652100	3188300	6654800	3912300	2082200	3746900	2669300
QDLGPAVTRKDNTVN	1626.83	tr|Q6NV84|Q6NV84_MOUSE;sp|Q9QZ82|CP11A_MOUSE	tr|Q6NV84|Q6NV84_MOUSE	2	38.634	0	0	0	0	0	0	0	0	0	0	0	0	0	0	0	0
QDVDNASLAR	1087.53	tr|Q5FWJ3|Q5FWJ3_MOUSE;tr|Q3V2S4|Q3V2S4_MOUSE;tr|Q3U6S1|Q3U6S1_MOUSE;tr|Q3TFD9|Q3TFD9_MOUSE;sp|P20152|VIME_MOUSE;tr|A0A0A6YWC8|A0A0A6YWC8_MOUSE;tr|Q3TWV0|Q3TWV0_MOUSE;tr|Q3UAX1|Q3UAX1_MOUSE;tr|Q3UD36|Q3UD36_MOUSE	tr|Q5FWJ3|Q5FWJ3_MOUSE	2	113.62	61813000	3291600	0	3657800	8126300	2809100	4967600	12221000	4132200	3274900	3801200	10182000	3807600	0	0	1541500
QEGLESVLK	1001.54	sp|Q02257|PLAK_MOUSE	sp|Q02257|PLAK_MOUSE	2	97.431	66377000	1253000	0	5006100	3994100	6420200	2807800	14626000	6870300	6330700	3668500	4871200	2193600	1274000	3131400	3930500
QEMQEVQSSR	1220.55	sp|O88569|ROA2_MOUSE;tr|B7ZP22|B7ZP22_MOUSE;tr|A0A0N4SUM2|A0A0N4SUM2_MOUSE	sp|O88569|ROA2_MOUSE	2	113.62	20645000	0	1011000	933820	3771600	2927900	3259000	2605200	5085900	0	1050800	0	0	0	0	0
QEPSDSPMFIINR	1532.73	sp|Q61495|DSG1A_MOUSE;tr|B2RQH0|B2RQH0_MOUSE;sp|Q7TSF1|DSG1B_MOUSE	sp|Q61495|DSG1A_MOUSE	2	100.48	81519000	0	1635700	2965400	12339000	10311000	8433900	4535600	6480800	2505800	2846100	16783000	0	3173900	9508300	0
QEQDTYALSSYTR	1560.71	tr|Q3TQP7|Q3TQP7_MOUSE;sp|Q8QZT1|THIL_MOUSE	tr|Q3TQP7|Q3TQP7_MOUSE	2	81.017	2239200	0	0	0	0	0	2239200	0	0	0	0	0	0	0	0	0
QETRINIMCIGHSLNAMSATK	2374.16	tr|Q9D9G7|Q9D9G7_MOUSE	tr|Q9D9G7|Q9D9G7_MOUSE	3	14.46	0	0	0	0	0	0	0	0	0	0	0	0	0	0	0	0
QEYDESGPSIVHR	1515.7	sp|P60710|ACTB_MOUSE;tr|B2RRX1|B2RRX1_MOUSE;tr|Q3UAF7|Q3UAF7_MOUSE;tr|Q3UAF6|Q3UAF6_MOUSE;tr|Q3U5R4|Q3U5R4_MOUSE;tr|Q3UGS0|Q3UGS0_MOUSE;tr|Q3UA89|Q3UA89_MOUSE;tr|Q3UAA9|Q3UAA9_MOUSE;tr|Q61276|Q61276_MOUSE;tr|Q3TIJ9|Q3TIJ9_MOUSE;tr|Q3U804|Q3U804_MOUSE;tr|Q3U939|Q3U939_MOUSE;tr|Q3UCF8|Q3UCF8_MOUSE;tr|E9Q1F2|E9Q1F2_MOUSE;tr|Q99NC5|Q99NC5_MOUSE;tr|F8WGM8|F8WGM8_MOUSE;tr|Q4KL81|Q4KL81_MOUSE;tr|Q3TSB7|…	tr|Q4KL81|Q4KL81_MOUSE	3	60.628	187450000	11284000	15117000	12542000	14564000	16551000	20606000	29108000	10611000	10250000	8969100	9589700	8878800	0	9911700	9471100
QGGLGPMNIPLISDPK	1635.87	tr|B1AXW5|B1AXW5_MOUSE;tr|B1AXW6|B1AXW6_MOUSE;sp|P35700|PRDX1_MOUSE;tr|B1AXW4|B1AXW4_MOUSE	tr|B1AXW5|B1AXW5_MOUSE	2	56.122	8084600	0	0	0	0	0	8084600	0	0	0	0	0	0	0	0	0
QGSLIEFSTILEGRLGSKWPVFELK	2833.54	tr|Q3UN10|Q3UN10_MOUSE;tr|Q80UI9|Q80UI9_MOUSE;tr|Q3UMA8|Q3UMA8_MOUSE;tr|Q3TDI2|Q3TDI2_MOUSE;sp|P56695|WFS1_MOUSE	tr|Q3UN10|Q3UN10_MOUSE	4	26.759	0	0	0	0	0	0	0	0	0	0	0	0	0	0	0	0
QHGIPIPVTPK	1185.69	tr|Q3UJ34|Q3UJ34_MOUSE;tr|Q3UEJ7|Q3UEJ7_MOUSE;sp|P16460|ASSY_MOUSE	tr|Q3UJ34|Q3UJ34_MOUSE	3	49.189	13006000	0	0	0	0	0	13006000	0	0	0	0	0	0	0	0	0
QIQLVQSGPELK	1338.75	tr|A0A075B5S1|A0A075B5S1_MOUSE	tr|A0A075B5S1|A0A075B5S1_MOUSE	2	62.303	21742000	0	0	0	0	0	0	0	0	0	0	21742000	0	0	0	0
QITVNDLPVGR	1210.67	tr|Q5M9N9|Q5M9N9_MOUSE;sp|Q61171|PRDX2_MOUSE	tr|Q5M9N9|Q5M9N9_MOUSE	2	101.65	108190000	2632300	6059000	5402100	12468000	12389000	19564000	0	0	9217000	6286000	7594000	8465700	4626000	8256700	5232400
QIVLTQSPAIMSASPGEK	1855.97	tr|A0A075B5M2|A0A075B5M2_MOUSE;tr|L7N239|L7N239_MOUSE;tr|J3QNZ9|J3QNZ9_MOUSE	tr|A0A075B5M2|A0A075B5M2_MOUSE	2	88.552	17526000	1731000	0	0	0	0	0	0	0	0	3358600	12436000	0	0	0	0
QLALEVIVTLSETAAAMLR	2028.13	sp|Q8BKC5|IPO5_MOUSE	sp|Q8BKC5|IPO5_MOUSE	3	58.997	30139000	0	0	0	18657000	7800300	3681700	0	0	0	0	0	0	0	0	0
QLFHPEQLITGK	1409.77	sp|P05213|TBA1B_MOUSE;sp|P68373|TBA1C_MOUSE;sp|P68369|TBA1A_MOUSE;tr|Q3TIZ0|Q3TIZ0_MOUSE;tr|Q52L87|Q52L87_MOUSE;sp|P05214|TBA3_MOUSE;tr|Q5FW91|Q5FW91_MOUSE;sp|P68368|TBA4A_MOUSE;tr|A0A0A0MQA5|A0A0A0MQA5_MOUSE;tr|A0A2R8VHF3|A0A2R8VHF3_MOUSE;sp|Q9JJZ2|TBA8_MOUSE;tr|O89052|O89052_MOUSE;tr|A0A087WQS4|A0A087WQS4_MOUSE;tr|A0A087WRB4|A0A087WRB4_MOUSE;tr|A0A087WSL5|A0A087WSL5_MOUSE;tr|A0A087WSB0|A0A087WS…	sp|P05213|TBA1B_MOUSE	3	39.006	39564000	1716100	1942000	2027200	6034000	4195100	4892900	4240000	3433400	2043400	0	4040000	0	1517300	1749600	1732800
QLLEVNLLGTYTLIK	1717	tr|Q4FZG0|Q4FZG0_MOUSE;tr|A0A1B0GRY4|A0A1B0GRY4_MOUSE;tr|E9Q3D4|E9Q3D4_MOUSE	tr|Q4FZG0|Q4FZG0_MOUSE	3	43.03	0	0	0	0	0	0	0	0	0	0	0	0	0	0	0	0
QLQELEDK	1001.5	tr|Q05DD2|Q05DD2_MOUSE;sp|P08551|NFL_MOUSE	tr|Q05DD2|Q05DD2_MOUSE	2	93.195	7028000	0	0	1585900	0	0	0	4422500	422360	0	0	597190	0	0	0	0
QLQNIIQATSR	1270.7	sp|E9Q557|DESP_MOUSE;tr|E9PZW0|E9PZW0_MOUSE	sp|E9Q557|DESP_MOUSE	2	81.338	89391000	2342500	2534400	6140600	10088000	13183000	3359500	15491000	0	8774300	6491400	7047200	0	2587700	6105700	5245800
QLVSLDSSLSITK	1389.77	tr|A2RRR0|A2RRR0_MOUSE;tr|A3KMG9|A3KMG9_MOUSE;tr|Z4YJC9|Z4YJC9_MOUSE;sp|Q6T3U4|NPCL1_MOUSE	tr|A2RRR0|A2RRR0_MOUSE	2	19.243	0	0	0	0	0	0	0	0	0	0	0	0	0	0	0	0
QMGQPCDAYQK	1324.55	sp|E9Q557|DESP_MOUSE;tr|E9PZW0|E9PZW0_MOUSE	sp|E9Q557|DESP_MOUSE	2	58.981	3672900	0	0	0	0	0	0	3672900	0	0	0	0	0	0	0	0
QNGVLNSWTDQDSK	1590.73	tr|A0A0F7R5U8|A0A0F7R5U8_MOUSE;tr|A0A0M3KL49|A0A0M3KL49_MOUSE;tr|A0A0U5BC76|A0A0U5BC76_MOUSE;tr|I6L958|I6L958_MOUSE;tr|I6L978|I6L978_MOUSE;tr|A0A0C6EL31|A0A0C6EL31_MOUSE;tr|A0A4U9FD83|A0A4U9FD83_MOUSE;tr|A0A5H1ZRK8|A0A5H1ZRK8_MOUSE;sp|P01837|IGKC_MOUSE;tr|I6L991|I6L991_MOUSE;tr|A0A125T904|A0A125T904_MOUSE;tr|A0A0M4KEQ7|A0A0M4KEQ7_MOUSE;tr|A0A0B6VQ20|A0A0B6VQ20_MOUSE;tr|I6L9E2|I6L9E2_MOUSE;tr|Q52L…	tr|Q52L64|Q52L64_MOUSE	2;3	261.29	4696000000	1093600	3396500	4464700	177210000	45270000	7755100	11004000	7953200	13916000	7368100	1677900000	1898900000	110860000	137710000	591240000
QNLIAEVSTK	1101.6	sp|Q8C196|CPSM_MOUSE	sp|Q8C196|CPSM_MOUSE	2	82.287	13997000	0	0	0	0	0	13997000	0	0	0	0	0	0	0	0	0
QPGSTLSLQK	1057.58	tr|J3QNR4|J3QNR4_MOUSE	tr|J3QNR4|J3QNR4_MOUSE	2	32.32	0	0	0	0	0	0	0	0	0	0	0	0	0	0	0	0
QPSVFVKSTEEGIAR	1646.86	tr|Q148R5|Q148R5_MOUSE;sp|Q8BMF5|GRIK4_MOUSE;tr|Q80WU3|Q80WU3_MOUSE;tr|Q2TAX1|Q2TAX1_MOUSE;sp|Q61626|GRIK5_MOUSE	tr|Q148R5|Q148R5_MOUSE	3	28.146	0	0	0	0	0	0	0	0	0	0	0	0	0	0	0	0
QPSVTISSK	945.513	tr|A0A0R4J036|A0A0R4J036_MOUSE;sp|P08553|NFM_MOUSE	tr|A0A0R4J036|A0A0R4J036_MOUSE	2	83.168	44951000	6129900	2587700	0	8602100	0	0	0	0	0	0	21003000	6628600	0	0	0
QQIQNDLNQWK	1413.7	sp|E9Q557|DESP_MOUSE;tr|E9PZW0|E9PZW0_MOUSE;tr|Q9CV95|Q9CV95_MOUSE	sp|E9Q557|DESP_MOUSE	2	161.37	57409000	0	842160	2613700	4833800	8826700	3521400	8382700	7087300	6707200	3505500	7719400	3369100	0	0	0
QQYESVAAK	1022.5	tr|Q5FWJ3|Q5FWJ3_MOUSE;tr|Q3V2S4|Q3V2S4_MOUSE;tr|Q3U6S1|Q3U6S1_MOUSE;tr|Q3TFD9|Q3TFD9_MOUSE;sp|P20152|VIME_MOUSE;tr|A0A0A6YWC8|A0A0A6YWC8_MOUSE;tr|Q3TWV0|Q3TWV0_MOUSE;tr|Q3UAX1|Q3UAX1_MOUSE;tr|Q3UD36|Q3UD36_MOUSE	tr|Q5FWJ3|Q5FWJ3_MOUSE	2	64.265	32766000	1880800	2634300	2687200	3533000	1583500	1680500	7546100	2436800	1461000	1113700	6208800	0	0	0	0
QRLTQSKIK	1100.67	tr|Q14B65|Q14B65_MOUSE;sp|Q8BVV7|CEP95_MOUSE	tr|Q14B65|Q14B65_MOUSE	3	27.303	0	0	0	0	0	0	0	0	0	0	0	0	0	0	0	0
QRPEQGLEWIGR	1467.76	tr|X5J4S7|X5J4S7_MOUSE;tr|X5J4W7|X5J4W7_MOUSE;tr|K7U657|K7U657_MOUSE;tr|K7U5T7|K7U5T7_MOUSE;tr|X5J4Z3|X5J4Z3_MOUSE;tr|K7T9J8|K7T9J8_MOUSE;tr|Q5R3X1|Q5R3X1_MOUSE;tr|K7TDF9|K7TDF9_MOUSE;tr|K7TRN8|K7TRN8_MOUSE;tr|Q5R3U9|Q5R3U9_MOUSE;tr|K7TRF0|K7TRF0_MOUSE;tr|X5J551|X5J551_MOUSE;tr|K7TRI7|K7TRI7_MOUSE;tr|K7TR49|K7TR49_MOUSE;tr|K7TDJ2|K7TDJ2_MOUSE;tr|K7TH46|K7TH46_MOUSE;tr|X5J5P8|X5J5P8_MOUSE;tr|K7TR8…	tr|X5J4S7|X5J4S7_MOUSE	3	70.563	54806000	0	0	0	0	0	0	0	0	0	0	54806000	0	0	0	0
QRPGQGLEWIGKIGPGSGSTYYNEK	2721.35	tr|Q9D8L4|Q9D8L4_MOUSE;tr|A0A0B4J1M0|A0A0B4J1M0_MOUSE;tr|A0A0G2JGS9|A0A0G2JGS9_MOUSE	tr|Q9D8L4|Q9D8L4_MOUSE	3	43.38	129880000	0	0	0	0	0	0	0	0	0	0	0	129880000	0	0	0
QRPGQGLEWIGR	1395.74	tr|A2KTK4|A2KTK4_MOUSE;tr|A2KTK2|A2KTK2_MOUSE;tr|X5J5Q5|X5J5Q5_MOUSE;tr|X5J543|X5J543_MOUSE;tr|X5J4D4|X5J4D4_MOUSE;tr|X5J5M6|X5J5M6_MOUSE;tr|A0A075B5Y1|A0A075B5Y1_MOUSE;tr|A0A0G2JGK2|A0A0G2JGK2_MOUSE;sp|P01750|HVM06_MOUSE;tr|X5J5T7|X5J5T7_MOUSE;tr|X5J538|X5J538_MOUSE;tr|K7TRE7|K7TRE7_MOUSE	tr|A2KTK4|A2KTK4_MOUSE	3	139.31	30108000	0	0	0	0	1208300	622980	0	0	0	0	20991000	7285600	0	0	0
QRPQGKEFMK	1247.64	tr|Q3U2B2|Q3U2B2_MOUSE;tr|Q7TMD4|Q7TMD4_MOUSE;sp|O35604|NPC1_MOUSE	tr|Q3U2B2|Q3U2B2_MOUSE	4	37.191	9197400	1589600	1573600	1324500	761630	0	473410	1860600	1614200	0	0	0	0	0	0	0
QSDLDTLAK	989.503	tr|Q8R1A8|Q8R1A8_MOUSE;tr|Q543H3|Q543H3_MOUSE;sp|P11725|OTC_MOUSE	tr|Q8R1A8|Q8R1A8_MOUSE	2	78.516	7972000	0	0	0	0	0	7972000	0	0	0	0	0	0	0	0	0
QSETYNYLLAKKLAK	1768.97	tr|F6RPD4|F6RPD4_MOUSE;tr|A0PJ63|A0PJ63_MOUSE;tr|G5E8V8|G5E8V8_MOUSE;sp|Q9JJT9|PHAX_MOUSE	tr|F6RPD4|F6RPD4_MOUSE	2;3	26.75	0	0	0	0	0	0	0	0	0	0	0	0	0	0	0	0
QSGAELVR	858.456	tr|Q6PF95|Q6PF95_MOUSE;tr|A0A0B4J1N0|A0A0B4J1N0_MOUSE;tr|A0A0G2JFE9|A0A0G2JFE9_MOUSE	tr|Q6PF95|Q6PF95_MOUSE	2	89.296	159350000	2943500	2483400	1389800	2416800	1731400	3727300	5421600	1043200	1393100	0	3043900	133760000	0	0	0
QSQLQKENVVQK	1427.77	tr|A1L3S7|A1L3S7_MOUSE;sp|Q8VHR5|P66B_MOUSE	tr|A1L3S7|A1L3S7_MOUSE	2	121.73	92754000	0	0	0	0	0	0	0	0	0	0	0	67371000	8429300	16954000	0
QTPVLYAMLDHSR	1529.77	tr|A0A5F8MPM4|A0A5F8MPM4_MOUSE;tr|E9QK82|E9QK82_MOUSE;sp|P27573|MYP0_MOUSE	tr|A0A5F8MPM4|A0A5F8MPM4_MOUSE	3	27.029	5849600	0	0	0	0	0	0	3568700	2280900	0	0	0	0	0	0	0
QVAQQEAQR	1056.53	tr|Q3V235|Q3V235_MOUSE;sp|O35129|PHB2_MOUSE	tr|Q3V235|Q3V235_MOUSE	2	80.165	3166100	0	0	0	0	0	1361900	0	1804100	0	0	0	0	0	0	0
QVHPDTGISSK	1167.59	tr|Q921L4|Q921L4_MOUSE;tr|Q8CBB6|Q8CBB6_MOUSE;sp|Q64478|H2B1H_MOUSE;sp|Q6ZWY9|H2B1C_MOUSE;sp|Q8CGP1|H2B1K_MOUSE;tr|B2RVD5|B2RVD5_MOUSE;sp|P10853|H2B1F_MOUSE;sp|Q8CGP2|H2B1P_MOUSE;tr|B2RTK3|B2RTK3_MOUSE;sp|Q64525|H2B2B_MOUSE;tr|A0JLV3|A0JLV3_MOUSE;sp|Q64475|H2B1B_MOUSE;sp|P10854|H2B1M_MOUSE;sp|Q64524|H2B2E_MOUSE;sp|Q8CGP0|H2B3B_MOUSE;sp|P70696|H2B1A_MOUSE;tr|A0JNS9|A0JNS9_MOUSE;sp|Q9D2U9|H2B3A_MOU…	tr|Q921L4|Q921L4_MOUSE	2	63.216	0	0	0	0	0	0	0	0	0	0	0	0	0	0	0	0
QVQLQQSGAELAR	1426.75	tr|A0A2S0DFG3|A0A2S0DFG3_MOUSE	tr|A0A2S0DFG3|A0A2S0DFG3_MOUSE	2	74.841	12202000	0	0	0	0	1693100	0	0	0	0	0	9172900	0	1336400	0	0
QVQLQQSGAELVR	1454.78	tr|A0A2S0DFG8|A0A2S0DFG8_MOUSE;tr|A0A2S0DFG7|A0A2S0DFG7_MOUSE;tr|A0A2S0DFG6|A0A2S0DFG6_MOUSE;tr|A0A2S0DFH7|A0A2S0DFH7_MOUSE;tr|A0A2S0DFG5|A0A2S0DFG5_MOUSE;tr|A0A075B684|A0A075B684_MOUSE;tr|A0A2S0DFI2|A0A2S0DFI2_MOUSE;tr|A0A1X9HIH8|A0A1X9HIH8_MOUSE	tr|A0A2S0DFG8|A0A2S0DFG8_MOUSE	2	101.38	574380000	0	0	0	0	0	0	0	0	11156000	0	6275600	389510000	54334000	109420000	3685400
QVQLQQSGPELVK	1452.79	tr|A0A0B4J1J7|A0A0B4J1J7_MOUSE	tr|A0A0B4J1J7|A0A0B4J1J7_MOUSE	2	88.681	4625500	0	0	0	0	0	0	0	0	0	0	4625500	0	0	0	0
QVQLQQSGPELVKPGASVK	1992.1	tr|A0A0B4J1J7|A0A0B4J1J7_MOUSE	tr|A0A0B4J1J7|A0A0B4J1J7_MOUSE	3	77.023	53359000	0	0	0	33127000	8071900	0	0	0	0	0	0	0	10910000	1249300	0
QVQNLVNK	941.529	sp|E9Q557|DESP_MOUSE;tr|E9PZW0|E9PZW0_MOUSE	sp|E9Q557|DESP_MOUSE	2	118.01	83257000	0	0	8711000	5500600	6044800	3268800	21193000	7271700	10619000	0	0	4662700	2867400	6144900	6972400
QVQSLTCEVDALK	1489.74	tr|Q5FWJ3|Q5FWJ3_MOUSE;tr|Q3V2S4|Q3V2S4_MOUSE;tr|Q3U6S1|Q3U6S1_MOUSE;tr|Q3TFD9|Q3TFD9_MOUSE;sp|P20152|VIME_MOUSE;tr|A0A0A6YWC8|A0A0A6YWC8_MOUSE;tr|Q3TWV0|Q3TWV0_MOUSE;tr|Q3UD36|Q3UD36_MOUSE	tr|Q5FWJ3|Q5FWJ3_MOUSE	2	81.865	7445500	0	0	0	0	0	0	0	0	0	0	6604600	0	0	0	840960
QYDADLEQILIQWITTQCR	2393.17	sp|Q9WVA4|TAGL2_MOUSE;tr|A0A0A6YXG6|A0A0A6YXG6_MOUSE	sp|Q9WVA4|TAGL2_MOUSE	3	104.89	79491000	0	0	0	3231700	0	20859000	13813000	15361000	9802900	6960200	6341500	3122500	0	0	0
QYSLGSLPAAPSVR	1444.77	tr|B7ZWL9|B7ZWL9_MOUSE;tr|B2RXT5|B2RXT5_MOUSE	tr|B7ZWL9|B7ZWL9_MOUSE	2	35.652	0	0	0	0	0	0	0	0	0	0	0	0	0	0	0	0
RAAEILSDNIYR	1419.75	tr|Q62412|Q62412_MOUSE;tr|F6RDH3|F6RDH3_MOUSE;tr|E9Q1W3|E9Q1W3_MOUSE;tr|A0A571BF46|A0A571BF46_MOUSE;tr|A0A571BF58|A0A571BF58_MOUSE;tr|Q62411|Q62411_MOUSE;tr|A2AQA9|A2AQA9_MOUSE	tr|Q62412|Q62412_MOUSE	2	47.198	0	0	0	0	0	0	0	0	0	0	0	0	0	0	0	0
RAEDGSVIDYELIDQDAR	2063.98	tr|Q9CZI7|Q9CZI7_MOUSE;tr|Q542G9|Q542G9_MOUSE;sp|P07356|ANXA2_MOUSE;tr|Q3UCD3|Q3UCD3_MOUSE;tr|B0V2N7|B0V2N7_MOUSE;tr|Q99KH3|Q99KH3_MOUSE;tr|B0V2N5|B0V2N5_MOUSE	tr|Q9CZI7|Q9CZI7_MOUSE	3	61.102	30238000	6075400	0	3259100	0	7144900	0	5565500	1627500	0	0	1367500	0	2628500	0	2569500
RCPDYIIQK	1191.61	tr|Q8C6Q7|Q8C6Q7_MOUSE;tr|S4R1M0|S4R1M0_MOUSE;sp|P06800|PTPRC_MOUSE;tr|Q64730|Q64730_MOUSE	tr|Q8C6Q7|Q8C6Q7_MOUSE	2	45.081	0	0	0	0	0	0	0	0	0	0	0	0	0	0	0	0
RDGAIVYVGLETR	1447.78	sp|Q2QI47|USH2A_MOUSE	sp|Q2QI47|USH2A_MOUSE	2	25.938	0	0	0	0	0	0	0	0	0	0	0	0	0	0	0	0
RERYTENR	1122.55	tr|Q8VE45|Q8VE45_MOUSE;sp|Q810A7|DDX42_MOUSE	tr|Q8VE45|Q8VE45_MOUSE	2	40.352	0	0	0	0	0	0	0	0	0	0	0	0	0	0	0	0
RESLDKAMR	1104.57	sp|Q9D4H4|AMOL1_MOUSE;tr|A0A1Y7VM69|A0A1Y7VM69_MOUSE	sp|Q9D4H4|AMOL1_MOUSE	2	43.246	38682000	5913300	8026400	2825400	0	0	0	0	0	3302300	0	0	0	0	9840300	8774700
RETSSTIR	948.499	tr|Q5SWV3|Q5SWV3_MOUSE	tr|Q5SWV3|Q5SWV3_MOUSE	3	12.226	0	0	0	0	0	0	0	0	0	0	0	0	0	0	0	0
RGATITTTMR	1106.59	tr|A0A087WPD2|A0A087WPD2_MOUSE	tr|A0A087WPD2|A0A087WPD2_MOUSE	3	24.855	0	0	0	0	0	0	0	0	0	0	0	0	0	0	0	0
RHASLDGASPYFKVK	1674.88	sp|Q66L44|CBARP_MOUSE;tr|E9PW07|E9PW07_MOUSE	sp|Q66L44|CBARP_MOUSE	2	39.785	0	0	0	0	0	0	0	0	0	0	0	0	0	0	0	0
RHPDYSVSLLLR	1454.8	sp|P07724|ALBU_MOUSE;tr|Q546G4|Q546G4_MOUSE	sp|P07724|ALBU_MOUSE	3	60.157	3071000	0	0	0	0	0	3071000	0	0	0	0	0	0	0	0	0
RLLKSELGSFITDYFQNQLLAK	2583.41	tr|B0R106|B0R106_MOUSE;sp|A2AVJ5|PRR5L_MOUSE	tr|B0R106|B0R106_MOUSE	5	16.716	0	0	0	0	0	0	0	0	0	0	0	0	0	0	0	0
RLPTLEQPIIPSDYVAIK	2052.16	sp|Q8C196|CPSM_MOUSE;tr|Q561M8|Q561M8_MOUSE	sp|Q8C196|CPSM_MOUSE	3	56.036	54880000	10886000	0	0	0	0	43994000	0	0	0	0	0	0	0	0	0
RLSDSIVNLNVK	1356.77	sp|Q8CBD1|NRIP1_MOUSE	sp|Q8CBD1|NRIP1_MOUSE	4	23.226	0	0	0	0	0	0	0	0	0	0	0	0	0	0	0	0
RMSLVEEGAVKR	1373.74	tr|E9PUM3|E9PUM3_MOUSE;sp|Q9WUB3|PYGM_MOUSE	tr|E9PUM3|E9PUM3_MOUSE	3	29.807	0	0	0	0	0	0	0	0	0	0	0	0	0	0	0	0
RMSQQISFR	1151.59	sp|Q6UJY2|SL9C1_MOUSE	sp|Q6UJY2|SL9C1_MOUSE	2	27.525	0	0	0	0	0	0	0	0	0	0	0	0	0	0	0	0
RNDFQLIGIQDGYLSLLQDSGEVR	2735.39	sp|P63242|IF5A1_MOUSE;tr|J3QPS8|J3QPS8_MOUSE;tr|A0A0A0MQM0|A0A0A0MQM0_MOUSE	sp|P63242|IF5A1_MOUSE	3	39.124	50677000	0	0	0	1570200	0	13697000	12889000	6612900	5028400	6730500	0	0	0	4148300	0
RPGQGLEWIGR	1267.68	tr|A0A0A6YWI9|A0A0A6YWI9_MOUSE	tr|A0A0A6YWI9|A0A0A6YWI9_MOUSE	3	77.64	17955000	1319900	0	0	0	0	0	0	0	0	0	0	16635000	0	0	0
RPQPEEGATYEGIQK	1701.83	sp|Q8R0Y6|AL1L1_MOUSE;tr|Q8CIF2|Q8CIF2_MOUSE;tr|A0A0N4SW56|A0A0N4SW56_MOUSE	sp|Q8R0Y6|AL1L1_MOUSE	3	47.639	5101700	0	0	0	0	0	5101700	0	0	0	0	0	0	0	0	0
RQDSLESMK	1092.52	sp|E9Q557|DESP_MOUSE;tr|E9PZW0|E9PZW0_MOUSE	sp|E9Q557|DESP_MOUSE	2	65.224	18421000	0	0	0	0	3985800	0	8224000	2499100	3712300	0	0	0	0	0	0
RRQLQEEQLMK	1457.78	tr|Q8K278|Q8K278_MOUSE;tr|E9Q9Q7|E9Q9Q7_MOUSE;tr|E9Q9D1|E9Q9D1_MOUSE;tr|E9Q9D2|E9Q9D2_MOUSE;tr|E9Q030|E9Q030_MOUSE;tr|Q3UP03|Q3UP03_MOUSE;tr|E9Q9C7|E9Q9C7_MOUSE;tr|E9Q9C4|E9Q9C4_MOUSE;tr|E9Q9C0|E9Q9C0_MOUSE;tr|B9EIV0|B9EIV0_MOUSE;tr|E9Q9C1|E9Q9C1_MOUSE;tr|E9Q9C2|E9Q9C2_MOUSE;tr|E9QK41|E9QK41_MOUSE;sp|Q8K4G5|ABLM1_MOUSE	tr|Q8K278|Q8K278_MOUSE	2	51.193	0	0	0	0	0	0	0	0	0	0	0	0	0	0	0	0
RSGLYFSTKGTSK	1430.75	tr|A2ASX1|A2ASX1_MOUSE;tr|A2ASX2|A2ASX2_MOUSE;sp|Q9JLM9|GRB14_MOUSE	tr|A2ASX1|A2ASX1_MOUSE	2	49.448	0	0	0	0	0	0	0	0	0	0	0	0	0	0	0	0
RSHVSEEDYR	1276.58	sp|O55188|DMP1_MOUSE	sp|O55188|DMP1_MOUSE	3	36.847	0	0	0	0	0	0	0	0	0	0	0	0	0	0	0	0
RSNMSGAVQTVEFFGYSLLTGYVFFLMLGTISFFSSLK	4244.14	tr|A0A2I3BRG5|A0A2I3BRG5_MOUSE;tr|D3Z6X7|D3Z6X7_MOUSE;sp|Q9DBU0|TM9S1_MOUSE	tr|A0A2I3BRG5|A0A2I3BRG5_MOUSE	4	12.499	0	0	0	0	0	0	0	0	0	0	0	0	0	0	0	0
RSSQGVLHMPLYTSPIVK	2012.09	sp|P54310|LIPS_MOUSE;tr|E9Q4M2|E9Q4M2_MOUSE	sp|P54310|LIPS_MOUSE	3	30.536	0	0	0	0	0	0	0	0	0	0	0	0	0	0	0	0
RSTPSGPVR	955.52	tr|A0A2I3BRL8|A0A2I3BRL8_MOUSE;sp|Q91VM5|RMXL1_MOUSE	tr|A0A2I3BRL8|A0A2I3BRL8_MOUSE	3	37.789	0	0	0	0	0	0	0	0	0	0	0	0	0	0	0	0
SAAQAAAQTNSNAAGK	1459.7	tr|A0A0N4SV32|A0A0N4SV32_MOUSE;tr|Q3UEI6|Q3UEI6_MOUSE;tr|Q3UJK2|Q3UJK2_MOUSE;tr|Q3UMP4|Q3UMP4_MOUSE;sp|Q9CY58|PAIRB_MOUSE;tr|A0A0N4SUQ1|A0A0N4SUQ1_MOUSE;tr|A0A0N4SUN8|A0A0N4SUN8_MOUSE;tr|A0A0N4SWH2|A0A0N4SWH2_MOUSE;tr|Q3V274|Q3V274_MOUSE	tr|A0A0N4SV32|A0A0N4SV32_MOUSE	2	60.49	1913300	0	0	0	0	0	0	1913300	0	0	0	0	0	0	0	0
SADTLWGIQK	1117.58	tr|A0A1B0GSX0|A0A1B0GSX0_MOUSE;tr|Q3TCI7|Q3TCI7_MOUSE;tr|A0A1B0GSR9|A0A1B0GSR9_MOUSE;tr|Q3TI99|Q3TI99_MOUSE;tr|Q564E2|Q564E2_MOUSE;tr|Q3UDU4|Q3UDU4_MOUSE;sp|P06151|LDHA_MOUSE;tr|Q3THB4|Q3THB4_MOUSE;tr|Q99K20|Q99K20_MOUSE;tr|Q3UIC3|Q3UIC3_MOUSE	tr|A0A1B0GSX0|A0A1B0GSX0_MOUSE	2	78.149	35187000	1949700	3137600	1820600	0	0	3300300	0	788140	0	9187900	5828100	2520900	0	4414000	2240100
SAGSSSSSSSVK	1069.49	tr|Q3U832|Q3U832_MOUSE;sp|Q7TQK0|CCNT2_MOUSE	tr|Q3U832|Q3U832_MOUSE	3	8.1043	0	0	0	0	0	0	0	0	0	0	0	0	0	0	0	0
SAIVHLINYQDDAELATR	2028.03	sp|Q02257|PLAK_MOUSE	sp|Q02257|PLAK_MOUSE	3	55.688	20720000	0	1704700	0	4450600	7354800	3176500	856470	0	0	0	0	3176900	0	0	0
SATKTQR	790.43	tr|B8JJI7|B8JJI7_MOUSE	tr|B8JJI7|B8JJI7_MOUSE	1	22.622	0	0	0	0	0	0	0	0	0	0	0	0	0	0	0	0
SAYALGGLGSGICPNK	1563.77	sp|Q8C196|CPSM_MOUSE	sp|Q8C196|CPSM_MOUSE	2	103.88	7579000	0	0	0	0	0	7579000	0	0	0	0	0	0	0	0	0
SDAAVDTSSEITTK	1423.67	tr|A0A087WP98|A0A087WP98_MOUSE;tr|A0A087WPN6|A0A087WPN6_MOUSE;tr|Q3U6E4|Q3U6E4_MOUSE;tr|Q0VGU2|Q0VGU2_MOUSE;sp|P26350|PTMA_MOUSE;tr|A0A087WQN2|A0A087WQN2_MOUSE	tr|A0A087WP98|A0A087WP98_MOUSE	2	122.7	261890000	0	0	0	8736100	8361600	7812400	7766900	7770300	4682300	6392600	0	0	132510000	38468000	39385000
SDIGEVILVGGMTR	1445.75	sp|P38647|GRP75_MOUSE	sp|P38647|GRP75_MOUSE	2	61.344	3926000	0	0	0	1228100	0	2067500	630330	0	0	0	0	0	0	0	0
SDKEIVGTLLGFDDFVNMVLEDVTEFEITPEGR	3713.8	sp|P62322|LSM5_MOUSE	sp|P62322|LSM5_MOUSE	3	62.663	9873100	0	0	0	7016200	2856900	0	0	0	0	0	0	0	0	0	0
SDKPDMAEIEKFDK	1651.78	tr|Q6ZWX2|Q6ZWX2_MOUSE	tr|Q6ZWX2|Q6ZWX2_MOUSE	3	42.52	38529000	5424500	4859500	6577700	0	0	4811200	5671100	4460100	0	3223100	0	3501800	0	0	0
SDNYATHYAESVK	1483.66	tr|Q6PIP8|Q6PIP8_MOUSE;tr|U5JE43|U5JE43_MOUSE	tr|Q6PIP8|Q6PIP8_MOUSE	3	57.328	2338600	0	0	0	0	0	0	0	0	0	0	2338600	0	0	0	0
SEAAPAAPAAAPPAEK	1447.73	tr|Q5SZA3|Q5SZA3_MOUSE;sp|P15864|H12_MOUSE	tr|Q5SZA3|Q5SZA3_MOUSE	2;3	85.522	157830000	0	0	0	0	0	0	61118000	95435000	0	1276300	0	0	0	0	0
SEDTALYYCAR	1347.58	sp|P01806|HVM36_MOUSE;sp|P01807|HVM37_MOUSE;sp|P01808|HVM38_MOUSE;tr|Q4V9Z4|Q4V9Z4_MOUSE;tr|K7TR23|K7TR23_MOUSE;tr|K7TH23|K7TH23_MOUSE;tr|X5J502|X5J502_MOUSE;tr|X5J504|X5J504_MOUSE;tr|K7U5W1|K7U5W1_MOUSE;tr|X5J570|X5J570_MOUSE;sp|P01812|HVM42_MOUSE;tr|X5J4E4|X5J4E4_MOUSE;tr|K7T9G9|K7T9G9_MOUSE;tr|X5J4Q1|X5J4Q1_MOUSE;tr|X5J5A9|X5J5A9_MOUSE;tr|X5J5S3|X5J5S3_MOUSE;tr|X5J4V6|X5J4V6_MOUSE;tr|X5J508|X5…	sp|P01806|HVM36_MOUSE	2	116.37	18342000	0	0	0	0	0	0	0	0	0	926300	9751900	7663900	0	0	0
SEDTALYYCTR	1377.59	tr|X5J4I8|X5J4I8_MOUSE;tr|X5J550|X5J550_MOUSE;tr|X5J5F9|X5J5F9_MOUSE;tr|X5J5G0|X5J5G0_MOUSE	tr|X5J4I8|X5J4I8_MOUSE	2	75.294	2709700	0	0	0	0	0	0	0	0	0	0	1105000	1604700	0	0	0
SEDTAMYYCAR	1365.53	tr|Q91Z05|Q91Z05_MOUSE;tr|X5J4J1|X5J4J1_MOUSE;tr|K7TGS1|K7TGS1_MOUSE;tr|A0A075B5R1|A0A075B5R1_MOUSE;tr|X5J5R2|X5J5R2_MOUSE;tr|K7TGX7|K7TGX7_MOUSE;tr|X5J5Q3|X5J5Q3_MOUSE;tr|K7T9F1|K7T9F1_MOUSE;tr|K7TRG8|K7TRG8_MOUSE;tr|X5J4F1|X5J4F1_MOUSE;tr|K7TRB1|K7TRB1_MOUSE;tr|Q6PDB8|Q6PDB8_MOUSE;tr|K7TDM9|K7TDM9_MOUSE;tr|K7TDG3|K7TDG3_MOUSE;tr|X5J565|X5J565_MOUSE;tr|K7T9H4|K7T9H4_MOUSE;tr|X5J561|X5J561_MOUSE;…	tr|Q91Z05|Q91Z05_MOUSE	2	73.931	135390000	0	0	3076600	5975700	2863900	628630	591430	0	0	0	79067000	27662000	15519000	0	0
SEDTAMYYCTR	1395.54	tr|A0A0E4B366|A0A0E4B366_MOUSE;tr|K7U6I0|K7U6I0_MOUSE;tr|K7T918|K7T918_MOUSE;tr|B5UB70|B5UB70_MOUSE;tr|A0A075B5Q6|A0A075B5Q6_MOUSE;tr|A0A0A6YVS4|A0A0A6YVS4_MOUSE	tr|A0A0E4B366|A0A0E4B366_MOUSE	2	95.573	12951000	0	0	0	804930	0	0	0	0	0	0	10100000	2045300	0	0	0
SEDTATYYCAR	1335.54	tr|A0A075B5R0|A0A075B5R0_MOUSE;tr|A0A0B4J1P4|A0A0B4J1P4_MOUSE;tr|K7U686|K7U686_MOUSE;tr|K7T9L3|K7T9L3_MOUSE	tr|A0A075B5R0|A0A075B5R0_MOUSE	2	66.435	4234700	0	0	1584500	1920400	0	0	0	0	0	0	729750	0	0	0	0
SEEALALPR	984.524	sp|P34914|HYES_MOUSE;tr|Q3UQ71|Q3UQ71_MOUSE	sp|P34914|HYES_MOUSE	2	77.923	3978500	0	0	0	0	0	3978500	0	0	0	0	0	0	0	0	0
SEIHSINITIERK	1538.84	sp|Q80T14|FRAS1_MOUSE	sp|Q80T14|FRAS1_MOUSE	2	64.04	0	0	0	0	0	0	0	0	0	0	0	0	0	0	0	0
SENVQDLLLLDVTPLSLGIETAGGVMTVLIK	3237.78	sp|P63017|HSP7C_MOUSE;tr|Q3UBA6|Q3UBA6_MOUSE;tr|Q3TF16|Q3TF16_MOUSE;tr|Q3TH56|Q3TH56_MOUSE;tr|Q3UDS0|Q3UDS0_MOUSE;tr|Q3TQ13|Q3TQ13_MOUSE;tr|Q3TZJ3|Q3TZJ3_MOUSE;tr|Q3TB63|Q3TB63_MOUSE;tr|Q504P4|Q504P4_MOUSE;tr|Q3U9L2|Q3U9L2_MOUSE;tr|Q3TEK2|Q3TEK2_MOUSE;tr|Q3ULM1|Q3ULM1_MOUSE;tr|Q3TRH3|Q3TRH3_MOUSE;tr|Q3TH04|Q3TH04_MOUSE;tr|Q3KQJ4|Q3KQJ4_MOUSE;tr|Q3UXU1|Q3UXU1_MOUSE	sp|P63017|HSP7C_MOUSE	3	77.469	19909000	0	0	0	0	7837100	4518200	4215300	3338400	0	0	0	0	0	0	0
SEPDDSDPFSFDGPEIMGCTGCQIDWK	3089.24	tr|Q3TF41|Q3TF41_MOUSE;tr|Q8BSH9|Q8BSH9_MOUSE;sp|P28656|NP1L1_MOUSE	tr|Q3TF41|Q3TF41_MOUSE	3	53.998	23698000	0	0	0	12631000	4264300	6802600	0	0	0	0	0	0	0	0	0
SETAPAAPAAPAPAEK	1477.74	sp|P43274|H14_MOUSE	sp|P43274|H14_MOUSE	2	77.593	283850000	2399000	1483100	2235700	3074300	1533400	2630900	114600000	123190000	1977000	4105700	2824700	1951000	13278000	4427500	4141200
SETAPAAPAAPAPVEK	1505.77	tr|Q3U292|Q3U292_MOUSE;tr|Q149Z9|Q149Z9_MOUSE;sp|P43277|H13_MOUSE	tr|Q3U292|Q3U292_MOUSE	2	65.395	75653000	0	0	0	0	0	490660	36042000	36297000	0	1380400	1442500	0	0	0	0
SETAPAETAAPAPVEK	1567.77	tr|Q1WWK3|Q1WWK3_MOUSE;sp|P43276|H15_MOUSE	tr|Q1WWK3|Q1WWK3_MOUSE	2	95.401	36006000	858250	1052100	1204900	0	0	0	21189000	11702000	0	0	0	0	0	0	0
SETAPVAQAASTATEKPAAAK	1999.02	sp|P43275|H11_MOUSE	sp|P43275|H11_MOUSE	3	47.499	29367000	0	0	0	0	0	0	0	29367000	0	0	0	0	0	0	0
SFENSLGINVPR	1331.68	tr|Q8R0M2|Q8R0M2_MOUSE;tr|Q3U548|Q3U548_MOUSE;sp|Q91ZJ5|UGPA_MOUSE	tr|Q8R0M2|Q8R0M2_MOUSE	2	61.78	3304400	0	0	0	0	0	1660300	0	0	1644100	0	0	0	0	0	0
SFFNLGKSSSVSK	1386.71	tr|I7HFI3|I7HFI3_MOUSE;sp|Q811P8|RHG32_MOUSE	tr|I7HFI3|I7HFI3_MOUSE	2	30.797	0	0	0	0	0	0	0	0	0	0	0	0	0	0	0	0
SFPKEIYLKGIMGEDTR	1983.01	tr|A0A0R4J1Y6|A0A0R4J1Y6_MOUSE;tr|E9PUC4|E9PUC4_MOUSE;sp|Q6NSW3|SPKAP_MOUSE	tr|A0A0R4J1Y6|A0A0R4J1Y6_MOUSE	3	21.841	0	0	0	0	0	0	0	0	0	0	0	0	0	0	0	0
SFTQKGNLR	1049.56	tr|Q6NZP4|Q6NZP4_MOUSE	tr|Q6NZP4|Q6NZP4_MOUSE	3	31.074	0	0	0	0	0	0	0	0	0	0	0	0	0	0	0	0
SFYTASLLIDVITVFGELTDENVK	2673.38	tr|F6W5Q8|F6W5Q8_MOUSE;tr|Q3V4B3|Q3V4B3_MOUSE;sp|Q9CR26|VTA1_MOUSE	tr|F6W5Q8|F6W5Q8_MOUSE	3	36.504	3451500	0	0	0	3451500	0	0	0	0	0	0	0	0	0	0	0
SGAELVR	730.397	tr|X5J4N6|X5J4N6_MOUSE	tr|X5J4N6|X5J4N6_MOUSE	2	134.12	243540000	0	0	0	0	0	0	0	0	0	0	0	176040000	30193000	37307000	0
SGDIGGLWR	959.482	tr|Q3TRA1|Q3TRA1_MOUSE;sp|P97872|FMO5_MOUSE	tr|Q3TRA1|Q3TRA1_MOUSE	2	77.923	1879200	0	0	0	0	0	1879200	0	0	0	0	0	0	0	0	0
SGEPNTAGKK	987.499	tr|Q8C7D3|Q8C7D3_MOUSE	tr|Q8C7D3|Q8C7D3_MOUSE	2	31.074	0	0	0	0	0	0	0	0	0	0	0	0	0	0	0	0
SGGDLVK	674.36	tr|X5J5S4|X5J5S4_MOUSE;tr|K7T9U6|K7T9U6_MOUSE	tr|X5J5S4|X5J5S4_MOUSE	1	34.892	4251000	0	0	1581800	890160	0	0	0	0	0	0	1779000	0	0	0	0
SGGGYGGGSSSGGGSGGSYGGGSGGSHGGK	2331.93	sp|Q6RHW0|K1C9_MOUSE	sp|Q6RHW0|K1C9_MOUSE	3	53.679	10215000	0	0	0	0	0	0	0	2590700	7624200	0	0	0	0	0	0
SGGIPALVR	868.513	sp|Q02257|PLAK_MOUSE	sp|Q02257|PLAK_MOUSE	2	89.142	37209000	0	0	0	4394800	5734000	0	8425000	4752600	4196300	0	4345600	0	0	2533700	2827000
SGGSYGGGSGGSYGGGSGGSHGGK	1929.78	sp|Q6RHW0|K1C9_MOUSE	sp|Q6RHW0|K1C9_MOUSE	3	54.559	14781000	0	0	0	0	1654600	2808800	0	2368900	3909500	0	0	4039000	0	0	0
SGIFKTSGKIQTK	1393.79	tr|Q3TW41|Q3TW41_MOUSE;tr|Q3TN36|Q3TN36_MOUSE;tr|A0A0R4J0U3|A0A0R4J0U3_MOUSE;sp|O54943|PER2_MOUSE;tr|Q80U32|Q80U32_MOUSE	tr|Q3TW41|Q3TW41_MOUSE	2	54.066	0	0	0	0	0	0	0	0	0	0	0	0	0	0	0	0
SGKKMVTSK	964.538	tr|Q3UVT8|Q3UVT8_MOUSE;tr|Q61944|Q61944_MOUSE;tr|Q3UJT6|Q3UJT6_MOUSE;tr|A0A0N5E9G7|A0A0N5E9G7_MOUSE;tr|G3X8Z6|G3X8Z6_MOUSE;sp|P35601|RFC1_MOUSE;tr|Q5U4B1|Q5U4B1_MOUSE;tr|G3UWX1|G3UWX1_MOUSE	tr|Q3UVT8|Q3UVT8_MOUSE	3	39.148	0	0	0	0	0	0	0	0	0	0	0	0	0	0	0	0
SGPELVK	728.407	tr|X5J4H8|X5J4H8_MOUSE	tr|X5J4H8|X5J4H8_MOUSE	2	119.07	454430000	1044200	1792400	1394500	59917000	0	18157000	475050	0	977930	0	173720000	153640000	39870000	3442700	0
SGPELVKPGASVK	1267.71	tr|X5J4H8|X5J4H8_MOUSE	tr|X5J4H8|X5J4H8_MOUSE	2;3	205.07	810410000	1128400	8334800	0	79246000	35482000	30934000	3662700	0	1400800	1115200	300380000	270670000	69518000	8541100	0
SGSPMAR	704.328	tr|Q542T4|Q542T4_MOUSE;tr|Q3UGF3|Q3UGF3_MOUSE;tr|A0A498WGS3|A0A498WGS3_MOUSE;sp|P04370|MBP_MOUSE	tr|Q542T4|Q542T4_MOUSE	2	100.07	0	0	0	0	0	0	0	0	0	0	0	0	0	0	0	0
SGVSLAALK	844.502	tr|Q5SZA3|Q5SZA3_MOUSE;sp|P15864|H12_MOUSE;sp|P43274|H14_MOUSE;tr|Q3U292|Q3U292_MOUSE;tr|Q149Z9|Q149Z9_MOUSE;sp|P43277|H13_MOUSE;sp|P43275|H11_MOUSE	tr|Q5SZA3|Q5SZA3_MOUSE	2	88.358	660820000	0	4797200	7117100	17675000	12554000	21896000	216620000	297860000	8819000	14827000	18177000	6772100	12579000	8885600	12247000
SGVSLAALKK	972.597	tr|Q5SZA3|Q5SZA3_MOUSE;sp|P15864|H12_MOUSE;sp|P43274|H14_MOUSE;tr|Q3U292|Q3U292_MOUSE;tr|Q149Z9|Q149Z9_MOUSE;sp|P43277|H13_MOUSE;sp|P43275|H11_MOUSE	tr|Q5SZA3|Q5SZA3_MOUSE	2	78.334	4727000	0	0	0	0	0	0	2244000	2483000	0	0	0	0	0	0	0
SHFEQWGTLTDCVVMR	1964.89	tr|Q3U7F3|Q3U7F3_MOUSE;tr|Q3TIK8|Q3TIK8_MOUSE;sp|P49312|ROA1_MOUSE;tr|Q5EBP8|Q5EBP8_MOUSE;tr|Q3UK83|Q3UK83_MOUSE;tr|Q3TFB1|Q3TFB1_MOUSE	tr|Q3U7F3|Q3U7F3_MOUSE	3	42.708	30971000	0	0	0	15998000	8559300	3148200	1750000	1516100	0	0	0	0	0	0	0
SIATLAITTLLKTGSESSVDR	2162.18	sp|Q9QXK3|COPG2_MOUSE	sp|Q9QXK3|COPG2_MOUSE	3	14.161	0	0	0	0	0	0	0	0	0	0	0	0	0	0	0	0
SICTTVLELLDK	1390.74	tr|A3KML3|A3KML3_MOUSE;sp|P68254|1433T_MOUSE	tr|A3KML3|A3KML3_MOUSE	2	91.855	47172000	0	0	0	22052000	2581400	8115600	7748100	6674700	0	0	0	0	0	0	0
SINLALSYRGR	1248.69	tr|Q3V0K6|Q3V0K6_MOUSE;sp|Q91WN4|KMO_MOUSE	tr|Q3V0K6|Q3V0K6_MOUSE	2	39.022	0	0	0	0	0	0	0	0	0	0	0	0	0	0	0	0
SINPDEAVAYGAAVQAAILSGDK	2259.14	sp|P63017|HSP7C_MOUSE;tr|Q3UBA6|Q3UBA6_MOUSE;tr|Q3TF16|Q3TF16_MOUSE;tr|Q3TH56|Q3TH56_MOUSE;tr|Q3UDS0|Q3UDS0_MOUSE;tr|Q3TQ13|Q3TQ13_MOUSE;tr|Q3TZJ3|Q3TZJ3_MOUSE;tr|Q3TB63|Q3TB63_MOUSE;tr|Q504P4|Q504P4_MOUSE;tr|Q3U9L2|Q3U9L2_MOUSE;tr|Q3TEK2|Q3TEK2_MOUSE;tr|Q3ULM1|Q3ULM1_MOUSE;tr|Q3TRH3|Q3TRH3_MOUSE;tr|Q3TH04|Q3TH04_MOUSE;tr|Q3KQJ4|Q3KQJ4_MOUSE;tr|Q3UXU1|Q3UXU1_MOUSE	sp|P63017|HSP7C_MOUSE	3	77.847	30196000	0	0	0	5801200	3998000	6202400	5852400	3604400	4737800	0	0	0	0	0	0
SINTTSNVPDMMISK	1636.78	tr|A0A140LJ72|A0A140LJ72_MOUSE	tr|A0A140LJ72|A0A140LJ72_MOUSE	3	26.435	0	0	0	0	0	0	0	0	0	0	0	0	0	0	0	0
SIQFVDWCPTGFK	1583.74	sp|P05213|TBA1B_MOUSE;sp|P68368|TBA4A_MOUSE;tr|A0A0A0MQA5|A0A0A0MQA5_MOUSE;tr|Q99KA2|Q99KA2_MOUSE	sp|P05213|TBA1B_MOUSE	2	78.096	12313000	0	0	0	0	0	0	3487900	4301500	2261800	2261900	0	0	0	0	0
SIVVTNYEESIK	1380.71	sp|P49429|HPPD_MOUSE	sp|P49429|HPPD_MOUSE	2	83.862	6864900	0	0	0	0	0	6864900	0	0	0	0	0	0	0	0	0
SKSGLTFRK	1022.59	tr|A0A0G2JGA6|A0A0G2JGA6_MOUSE;tr|B7ZBV5|B7ZBV5_MOUSE;tr|B7ZBV7|B7ZBV7_MOUSE;tr|Q3UY10|Q3UY10_MOUSE;tr|B7ZBV3|B7ZBV3_MOUSE;tr|B7ZBV8|B7ZBV8_MOUSE;tr|B7ZBV6|B7ZBV6_MOUSE;tr|B7ZBV4|B7ZBV4_MOUSE;sp|Q9Z351|KCNQ2_MOUSE;tr|F6UC55|F6UC55_MOUSE;tr|B7ZBW2|B7ZBW2_MOUSE;tr|A0A0G2JFQ2|A0A0G2JFQ2_MOUSE;tr|B7ZBW1|B7ZBW1_MOUSE;tr|B7ZBV9|B7ZBV9_MOUSE	tr|A0A0G2JGA6|A0A0G2JGA6_MOUSE	2	22.148	0	0	0	0	0	0	0	0	0	0	0	0	0	0	0	0
SLAAAGYDVEK	1122.56	sp|P43275|H11_MOUSE	sp|P43275|H11_MOUSE	2	74.841	17095000	0	0	0	0	0	0	5515900	11579000	0	0	0	0	0	0	0
SLAASAGR	731.393	sp|Q9D620|RFIP1_MOUSE;tr|A0A1B0GRJ0|A0A1B0GRJ0_MOUSE;tr|E9Q8L9|E9Q8L9_MOUSE	sp|Q9D620|RFIP1_MOUSE	2	31.289	0	0	0	0	0	0	0	0	0	0	0	0	0	0	0	0
SLADELALVDVLEDK	1628.85	sp|P16125|LDHB_MOUSE;tr|A0A6I8MX27|A0A6I8MX27_MOUSE;tr|D3Z7F0|D3Z7F0_MOUSE	sp|P16125|LDHB_MOUSE	2	178.32	96168000	0	0	0	6526200	9505000	20299000	15315000	12732000	8498900	7490900	6022700	4638400	0	5140200	0
SLAEEYLRYLTERDAR	1984	tr|Q497Q4|Q497Q4_MOUSE;tr|A0A1D5RMC0|A0A1D5RMC0_MOUSE;sp|Q99P25|TXIP1_MOUSE	tr|Q497Q4|Q497Q4_MOUSE	3	43.813	0	0	0	0	0	0	0	0	0	0	0	0	0	0	0	0
SLASEDSAVYYCAR	1590.7	tr|K7T9J6|K7T9J6_MOUSE;tr|K7U639|K7U639_MOUSE	tr|K7T9J6|K7T9J6_MOUSE	2	113.47	6754500	0	0	0	0	0	0	0	0	0	0	6754500	0	0	0	0
SLDLDGIISEVK	1287.69	sp|P04104|K2C1_MOUSE	sp|P04104|K2C1_MOUSE	2	91.855	8397900	0	0	0	3090200	0	0	0	0	5307700	0	0	0	0	0	0
SLDLFNCEITNLEDYR	2000.91	tr|E9Q5H2|E9Q5H2_MOUSE;tr|E9PZF5|E9PZF5_MOUSE;tr|E9Q0X5|E9Q0X5_MOUSE;sp|P97822|AN32E_MOUSE	tr|E9Q5H2|E9Q5H2_MOUSE	2	138.94	31650000	16491000	6774800	0	0	1525600	4458100	0	0	0	2401200	0	0	0	0	0
SLEEIYLFSLPIK	1550.86	tr|Q3TXR5|Q3TXR5_MOUSE;tr|Q9DC49|Q9DC49_MOUSE;tr|D3YVC1|D3YVC1_MOUSE;tr|Q58EU3|Q58EU3_MOUSE;tr|Q3TXS9|Q3TXS9_MOUSE;tr|Q3TLE5|Q3TLE5_MOUSE;tr|Q3TL20|Q3TL20_MOUSE;tr|Q3TI78|Q3TI78_MOUSE;sp|P25444|RS2_MOUSE;tr|Q3UB36|Q3UB36_MOUSE;tr|D3YWJ3|D3YWJ3_MOUSE	tr|Q3TXR5|Q3TXR5_MOUSE	2	76.465	8787300	0	0	0	1563300	0	3675300	1839200	1709400	0	0	0	0	0	0	0
SLETLLDHLGGLYK	1557.84	tr|H3BK33|H3BK33_MOUSE;sp|Q80YQ2|MED23_MOUSE;tr|F8WJB0|F8WJB0_MOUSE;tr|E9QNV2|E9QNV2_MOUSE	tr|H3BK33|H3BK33_MOUSE	2	35.908	0	0	0	0	0	0	0	0	0	0	0	0	0	0	0	0
SLGQWLQEEK	1216.61	sp|Q8C196|CPSM_MOUSE	sp|Q8C196|CPSM_MOUSE	2	76.465	18193000	0	0	0	0	0	18193000	0	0	0	0	0	0	0	0	0
SLGVAAEGLPDQYADGEAAR	1988.94	sp|Q9QXF8|GNMT_MOUSE;tr|Q5I0T9|Q5I0T9_MOUSE;tr|Q8C4E3|Q8C4E3_MOUSE	sp|Q9QXF8|GNMT_MOUSE	2	121.24	9809500	0	0	0	0	0	9809500	0	0	0	0	0	0	0	0	0
SLILMDDLTK	1147.62	sp|Q8C6S9|CFA54_MOUSE	sp|Q8C6S9|CFA54_MOUSE	2	55.676	0	0	0	0	0	0	0	0	0	0	0	0	0	0	0	0
SLKDTTEKELLDSYIDGR	2082.05	tr|H7BX99|H7BX99_MOUSE;tr|Q3TJ94|Q3TJ94_MOUSE;sp|P19221|THRB_MOUSE	tr|H7BX99|H7BX99_MOUSE	3	20.558	0	0	0	0	0	0	0	0	0	0	0	0	0	0	0	0
SLKSHKASK	984.572	tr|Q64736|Q64736_MOUSE;tr|A0A1W2P7L6|A0A1W2P7L6_MOUSE;sp|Q78DX7|ROS1_MOUSE	tr|Q64736|Q64736_MOUSE	2	45.718	0	0	0	0	0	0	0	0	0	0	0	0	0	0	0	0
SLLDLFLDMEAATGQEVELCLECIEWAK	3282.55	tr|Q3THG2|Q3THG2_MOUSE;tr|Q7TMI0|Q7TMI0_MOUSE;tr|Q8BK73|Q8BK73_MOUSE;tr|Q5BKQ9|Q5BKQ9_MOUSE;tr|Q497E8|Q497E8_MOUSE;sp|Q8BG32|PSD11_MOUSE	tr|Q3THG2|Q3THG2_MOUSE	3	127.14	9753700	0	0	0	8223500	1530200	0	0	0	0	0	0	0	0	0	0
SLLLMQRTDVLTGLSIRLGPALK	2494.47	sp|D3YXK1|SAMD1_MOUSE	sp|D3YXK1|SAMD1_MOUSE	3	16.096	0	0	0	0	0	0	0	0	0	0	0	0	0	0	0	0
SLLVNRSLITLDLR	1611.97	sp|Q5DU56|NLRC3_MOUSE;tr|J3QQ49|J3QQ49_MOUSE;tr|A0A2R8VHN0|A0A2R8VHN0_MOUSE;tr|I7LRG7|I7LRG7_MOUSE	sp|Q5DU56|NLRC3_MOUSE	3	31.526	0	0	0	0	0	0	0	0	0	0	0	0	0	0	0	0
SLPTVTTSTK	1033.57	tr|F8WIM6|F8WIM6_MOUSE;tr|A0A087WR59|A0A087WR59_MOUSE	tr|F8WIM6|F8WIM6_MOUSE	2	13.579	0	0	0	0	0	0	0	0	0	0	0	0	0	0	0	0
SLQSVAEER	1017.51	tr|B8JKK2|B8JKK2_MOUSE;tr|Q5M8Q0|Q5M8Q0_MOUSE;tr|Q3U7D2|Q3U7D2_MOUSE;sp|Q9CZM2|RL15_MOUSE	tr|B8JKK2|B8JKK2_MOUSE	2	87.476	12747000	696070	0	0	0	310430	5546900	3806900	1944700	0	442330	0	0	0	0	0
SLRGYPR	847.466	tr|G3X9A2|G3X9A2_MOUSE	tr|G3X9A2|G3X9A2_MOUSE	2	24.998	0	0	0	0	0	0	0	0	0	0	0	0	0	0	0	0
SLSHSPGK	811.419	tr|A0A0B6VMB2|A0A0B6VMB2_MOUSE;tr|A0A4U9FFL2|A0A4U9FFL2_MOUSE;tr|A0A075B5P4|A0A075B5P4_MOUSE;tr|A0A0M4KM70|A0A0M4KM70_MOUSE;tr|U5LP42|U5LP42_MOUSE;sp|P01868|IGHG1_MOUSE;tr|Q99LC4|Q99LC4_MOUSE;tr|A0A0C6E3V3|A0A0C6E3V3_MOUSE;tr|I6L985|I6L985_MOUSE	tr|A0A0M4KM70|A0A0M4KM70_MOUSE	1;2	160.54	6030500000	0	28433000	14953000	513100000	206010000	147900000	15510000	0	2229000	6219500	1186500000	2121800000	1289300000	299790000	198730000
SLSLQEGDQLLSAR	1515.79	tr|Q6NVF7|Q6NVF7_MOUSE;tr|E9QQ57|E9QQ57_MOUSE;tr|A0A5F8MQ58|A0A5F8MQ58_MOUSE;sp|O55103|PRAX_MOUSE;tr|Q69ZE6|Q69ZE6_MOUSE	tr|Q6NVF7|Q6NVF7_MOUSE	2	112.15	56626000	2781900	5732400	7470800	1802500	4658300	2318300	2614900	3083400	730790	11421000	11449000	0	2562600	0	0
SLSLSLAR	845.497	tr|D3YYF1|D3YYF1_MOUSE;tr|Q91ZS2|Q91ZS2_MOUSE;tr|B8JJE0|B8JJE0_MOUSE;sp|Q8VHN7|AGRV1_MOUSE	tr|D3YYF1|D3YYF1_MOUSE	2	100.19	655030000	32336000	13606000	47400000	78303000	67544000	49799000	92537000	54054000	56459000	33167000	47996000	23554000	11646000	24708000	21918000
SLSSEDSAVYFCAR	1590.7	tr|X5J4V8|X5J4V8_MOUSE	tr|X5J4V8|X5J4V8_MOUSE	2;3	95.573	309040000	0	0	0	0	0	0	0	0	2575500	0	0	248290000	17844000	40335000	0
SLSTSGESLYHVLGLDK	1804.92	tr|A2AUE1|A2AUE1_MOUSE;tr|G5E8T0|G5E8T0_MOUSE;sp|P60904|DNJC5_MOUSE;tr|Q921J3|Q921J3_MOUSE	tr|A2AUE1|A2AUE1_MOUSE	2	130.01	0	0	0	0	0	0	0	0	0	0	0	0	0	0	0	0
SLTQFKEEFR	1283.65	sp|A2A9C3|SZT2_MOUSE	sp|A2A9C3|SZT2_MOUSE	4	44.309	0	0	0	0	0	0	0	0	0	0	0	0	0	0	0	0
SLTSEDSAVYFCAR	1604.71	tr|A0A0B6VMB2|A0A0B6VMB2_MOUSE;tr|U5JE79|U5JE79_MOUSE;sp|P01747|HVM03_MOUSE;sp|P01746|HVM02_MOUSE	tr|A0A0B6VMB2|A0A0B6VMB2_MOUSE	2	129.16	31953000	0	0	0	17838000	9882700	3458600	0	0	0	0	0	0	0	0	773350
SLTSEDSAVYYCAR	1620.71	tr|A0A075B5V1|A0A075B5V1_MOUSE;sp|P06330|HVM51_MOUSE;tr|A0A075B5V6|A0A075B5V6_MOUSE;tr|A0A0M4LB22|A0A0M4LB22_MOUSE;tr|A0A0A6YWK5|A0A0A6YWK5_MOUSE;tr|A0A075B5V2|A0A075B5V2_MOUSE;tr|A0A075B5V0|A0A075B5V0_MOUSE;tr|K7T947|K7T947_MOUSE;tr|X5J544|X5J544_MOUSE;tr|X5J5I0|X5J5I0_MOUSE;tr|A0A075B5U7|A0A075B5U7_MOUSE;tr|A0A0A6YY38|A0A0A6YY38_MOUSE;tr|A2MXS8|A2MXS8_MOUSE;tr|Q6PJA7|Q6PJA7_MOUSE;tr|A0A075B5V7|…	tr|Q6PJA7|Q6PJA7_MOUSE	2;3	154.35	537640000	0	0	3718300	77329000	29938000	19370000	3627300	0	0	0	263270000	97842000	33739000	0	8807000
SLTSEDSAVYYCTR	1650.72	tr|K7TRL3|K7TRL3_MOUSE;tr|A0A0A6YVW3|A0A0A6YVW3_MOUSE;tr|X5J5B7|X5J5B7_MOUSE;tr|K7TR90|K7TR90_MOUSE;tr|X5J5A8|X5J5A8_MOUSE;tr|X5J4D2|X5J4D2_MOUSE;tr|A0A0A6YXA5|A0A0A6YXA5_MOUSE;tr|K7U695|K7U695_MOUSE;tr|A0A2S0DFG8|A0A2S0DFG8_MOUSE;tr|A0A2S0DFG7|A0A2S0DFG7_MOUSE;tr|A0A2S0DFG6|A0A2S0DFG6_MOUSE;tr|A0A2S0DFH7|A0A2S0DFH7_MOUSE	tr|K7TRL3|K7TRL3_MOUSE	2	107.18	18753000	0	0	0	3032700	0	0	0	0	0	0	15720000	0	0	0	0
SLTSEDTAVYYCAR	1634.72	tr|A0A0A6YXN4|A0A0A6YXN4_MOUSE	tr|A0A0A6YXN4|A0A0A6YXN4_MOUSE	2;3	156.12	109570000	0	0	0	4775300	3573000	944680	0	0	0	0	61407000	33290000	1443100	4141400	0
SLWYTLHFMK	1324.66	sp|Q8VE19|MIO_MOUSE	sp|Q8VE19|MIO_MOUSE	3	72.643	0	0	0	0	0	0	0	0	0	0	0	0	0	0	0	0
SLYYYIQQDTK	1420.69	tr|Q9CZI7|Q9CZI7_MOUSE;tr|Q542G9|Q542G9_MOUSE;sp|P07356|ANXA2_MOUSE;tr|Q3UCD3|Q3UCD3_MOUSE;tr|Q99KH3|Q99KH3_MOUSE;tr|B0V2N5|B0V2N5_MOUSE	tr|Q9CZI7|Q9CZI7_MOUSE	2	62.823	24615000	1046900	1271300	0	2641700	3835500	2914700	2941800	1880300	0	1945600	3467900	0	0	1962700	706700
SNIYIQEPPTNGK	1459.73	tr|D3Z2U3|D3Z2U3_MOUSE;sp|Q3TKY6|CWC27_MOUSE	tr|D3Z2U3|D3Z2U3_MOUSE	4	19.323	0	0	0	0	0	0	0	0	0	0	0	0	0	0	0	0
SNNYATHYAESVK	1482.67	sp|P01801|HVM32_MOUSE	sp|P01801|HVM32_MOUSE	2	79.492	13329000	0	0	0	0	0	0	0	0	0	0	3237300	1508800	8582700	0	0
SNNYATYYADSVK	1494.66	tr|Q66K04|Q66K04_MOUSE;tr|K7TDR2|K7TDR2_MOUSE;tr|X5J4K8|X5J4K8_MOUSE;tr|K7TGZ8|K7TGZ8_MOUSE;tr|K7T952|K7T952_MOUSE;tr|X5J5K8|X5J5K8_MOUSE;tr|A0A0B4J1J6|A0A0B4J1J6_MOUSE;tr|Q2VT26|Q2VT26_MOUSE	tr|Q66K04|Q66K04_MOUSE	2	68.069	24509000	0	0	0	0	0	0	0	0	0	0	18560000	0	5949200	0	0
SNQNLLWSGNQR	1415.69	tr|A0A0G2JGT0|A0A0G2JGT0_MOUSE;tr|A0A075B5N6|A0A075B5N6_MOUSE;tr|A0A0G2JDG9|A0A0G2JDG9_MOUSE	tr|A0A0G2JGT0|A0A0G2JGT0_MOUSE	2	97.734	187720000	0	0	0	0	0	2162400	0	0	430880	0	2476900	156790000	4818200	11322000	9718500
SNVNDGVAQSTR	1246.59	sp|P17751|TPIS_MOUSE;tr|H7BXC3|H7BXC3_MOUSE	sp|P17751|TPIS_MOUSE	2	69.979	26909000	0	2073300	0	0	0	3680100	2923100	998830	1539200	0	0	0	0	15694000	0
SNWEAGNTFTCSVLHEGLHNHHTEK	2904.3	tr|A0A0B6VMB2|A0A0B6VMB2_MOUSE;tr|A0A4U9FFL2|A0A4U9FFL2_MOUSE;tr|A0A075B5P4|A0A075B5P4_MOUSE;tr|A0A0A6YWR2|A0A0A6YWR2_MOUSE;tr|A0A0M4KM70|A0A0M4KM70_MOUSE;tr|U5LP42|U5LP42_MOUSE;sp|P01868|IGHG1_MOUSE;tr|Q99LC4|Q99LC4_MOUSE;tr|A0A0C6E3V3|A0A0C6E3V3_MOUSE;sp|P01869|IGH1M_MOUSE;tr|I6L985|I6L985_MOUSE	tr|A0A0M4KM70|A0A0M4KM70_MOUSE	3;4;5;6	122.73	716060000	0	0	0	194120000	0	12344000	0	0	0	0	181810000	327790000	0	0	0
SPAAFTSPPIGTVTPALK	1753.96	tr|Q3U8V1|Q3U8V1_MOUSE;sp|Q8BG81|PDIP3_MOUSE;tr|Q3TJ78|Q3TJ78_MOUSE;tr|Q571G8|Q571G8_MOUSE;tr|Q8C713|Q8C713_MOUSE;tr|Q3UDD3|Q3UDD3_MOUSE;tr|F6VR84|F6VR84_MOUSE	tr|Q3U8V1|Q3U8V1_MOUSE	2	114.72	4369900	0	0	0	0	0	0	4369900	0	0	0	0	0	0	0	0
SPLAQMEEER	1188.54	tr|Q8C2A3|Q8C2A3_MOUSE;tr|Q3UNN1|Q3UNN1_MOUSE;sp|O55131|SEPT7_MOUSE;tr|E9Q9F5|E9Q9F5_MOUSE;tr|E9Q1G8|E9Q1G8_MOUSE;tr|Q5DTS3|Q5DTS3_MOUSE	tr|Q8C2A3|Q8C2A3_MOUSE	2	58.676	19501000	0	0	0	0	0	0	1227400	0	0	0	0	0	14561000	3712400	0
SPLPSHAR	863.461	tr|Q542T4|Q542T4_MOUSE;tr|Q09J72|Q09J72_MOUSE	tr|Q542T4|Q542T4_MOUSE	2	81.297	32744000	0	0	0	0	0	0	5995500	10362000	0	0	7422900	0	0	0	8963400
SPLTPILLGNPGR	1333.77	tr|Q3TJI8|Q3TJI8_MOUSE;tr|Q4JHD9|Q4JHD9_MOUSE;sp|P50172|DHI1_MOUSE	tr|Q3TJI8|Q3TJI8_MOUSE	2	127.76	16435000	0	0	0	0	0	16435000	0	0	0	0	0	0	0	0	0
SPNQNVQQAAAGALR	1523.78	sp|P97350|PKP1_MOUSE	sp|P97350|PKP1_MOUSE	2;3	127.42	59222000	2980700	0	4430900	4258700	7411500	1621300	14790000	5151600	4457600	4550900	2347300	2546000	0	2773200	1902900
SPQLLVYDAK	1132.61	sp|P01636|KV5A4_MOUSE	sp|P01636|KV5A4_MOUSE	2	114.4	5143000	0	0	0	0	0	0	0	0	0	0	5143000	0	0	0	0
SPQLLVYNAK	1131.63	tr|I6L978|I6L978_MOUSE;tr|A2NW56|A2NW56_MOUSE;tr|Q920E6|Q920E6_MOUSE;sp|P01635|KV5A3_MOUSE;tr|A2NMA3|A2NMA3_MOUSE;tr|A0A140T8M2|A0A140T8M2_MOUSE	tr|I6L978|I6L978_MOUSE	2	170.24	216440000	0	0	6696100	8045200	2946400	1550500	5352900	3209800	506620	1478800	130450000	39950000	9751700	3432200	3064700
SPQQVLPTPDGQRVAGIR	1918.04	tr|Q6IQY0|Q6IQY0_MOUSE;sp|Q61578|ADRO_MOUSE;tr|Q6PG98|Q6PG98_MOUSE;tr|Q3UZ58|Q3UZ58_MOUSE	tr|Q6IQY0|Q6IQY0_MOUSE	3	51.193	5606900	0	0	0	0	0	0	0	0	0	0	5606900	0	0	0	0
SPVEEVKPKPEAK	1436.79	tr|A0A0R4J036|A0A0R4J036_MOUSE;sp|P08553|NFM_MOUSE	tr|A0A0R4J036|A0A0R4J036_MOUSE	4	52.555	6832000	0	0	0	946760	0	0	0	0	0	0	5885300	0	0	0	0
SQDDEIGDGTTGVVVLAGALLEEAEQLLDR	3112.54	tr|E0CZA1|E0CZA1_MOUSE;sp|P80316|TCPE_MOUSE	tr|E0CZA1|E0CZA1_MOUSE	3	114.31	42679000	0	2447600	3269000	6597300	5756100	4929600	6299000	4484300	2509600	2162300	2599000	0	1624900	0	0
SQIFSTASDNQPTVTIK	1835.93	tr|Q3U9G2|Q3U9G2_MOUSE;tr|Q3TWF2|Q3TWF2_MOUSE;tr|Q3TKF8|Q3TKF8_MOUSE;tr|Q3TI47|Q3TI47_MOUSE;sp|P20029|BIP_MOUSE;tr|Q3U7T8|Q3U7T8_MOUSE;tr|Q9DC41|Q9DC41_MOUSE;tr|Q3UEM8|Q3UEM8_MOUSE;tr|Q3TUS2|Q3TUS2_MOUSE	tr|Q3U9G2|Q3U9G2_MOUSE	2	90.926	15878000	0	981250	0	1866400	1649000	4958100	1404500	899820	1198000	539080	1470700	0	0	911170	0
SQIHDIVLVGGSTR	1480.8	sp|P63017|HSP7C_MOUSE;tr|Q3UBA6|Q3UBA6_MOUSE;tr|Q3TF16|Q3TF16_MOUSE;tr|Q3TH56|Q3TH56_MOUSE;tr|Q3UDS0|Q3UDS0_MOUSE;tr|Q3TQ13|Q3TQ13_MOUSE;tr|Q3TZJ3|Q3TZJ3_MOUSE;tr|Q3TB63|Q3TB63_MOUSE;tr|Q504P4|Q504P4_MOUSE;tr|Q3U9L2|Q3U9L2_MOUSE;tr|Q3TEK2|Q3TEK2_MOUSE;tr|Q3ULM1|Q3ULM1_MOUSE;tr|Q3TRH3|Q3TRH3_MOUSE;tr|Q3TH04|Q3TH04_MOUSE;tr|Q3KQJ4|Q3KQJ4_MOUSE;tr|Q3UXU1|Q3UXU1_MOUSE	sp|P63017|HSP7C_MOUSE	3	39.685	26381000	1690600	1695900	1470800	2493600	2777300	4976900	2168000	1160300	1539900	1204300	1707800	983670	1209100	1303000	0
SQLQISNNR	1058.55	sp|E9Q557|DESP_MOUSE;tr|Q9CV95|Q9CV95_MOUSE	sp|E9Q557|DESP_MOUSE	2	114.99	82071000	3364300	2986000	6624700	5386000	8169900	3292100	11625000	3277700	8531000	6116400	7401900	4198300	0	4873600	6224700
SQTSMGMRHR	1189.54	tr|E9Q9E0|E9Q9E0_MOUSE;sp|Q8VCX5|MICU1_MOUSE	tr|E9Q9E0|E9Q9E0_MOUSE	2	37.558	0	0	0	0	0	0	0	0	0	0	0	0	0	0	0	0
SRLVSAFRER	1219.68	tr|D3Z1L8|D3Z1L8_MOUSE;tr|Q8C6I7|Q8C6I7_MOUSE;tr|D3Z5S3|D3Z5S3_MOUSE;tr|Q548L6|Q548L6_MOUSE;sp|P48318|DCE1_MOUSE	tr|D3Z1L8|D3Z1L8_MOUSE	3	28.013	0	0	0	0	0	0	0	0	0	0	0	0	0	0	0	0
SSGASVTTQPTEFK	1438.69	tr|Q3U8V1|Q3U8V1_MOUSE;sp|Q8BG81|PDIP3_MOUSE;tr|Q3TJ78|Q3TJ78_MOUSE;tr|Q571G8|Q571G8_MOUSE;tr|Q3UDD3|Q3UDD3_MOUSE	tr|Q3U8V1|Q3U8V1_MOUSE	2	116.77	4623000	0	0	0	0	0	0	4623000	0	0	0	0	0	0	0	0
SSLTTHQAIHTGEK	1508.76	tr|Q8BIW3|Q8BIW3_MOUSE;tr|Q69ZF0|Q69ZF0_MOUSE;tr|Q91WF9|Q91WF9_MOUSE;tr|Q3UPQ5|Q3UPQ5_MOUSE;tr|E9Q459|E9Q459_MOUSE	tr|Q8BIW3|Q8BIW3_MOUSE	2	37.344	0	0	0	0	0	0	0	0	0	0	0	0	0	0	0	0
SSPAQPAVPAPLADLK	1560.85	sp|P24549|AL1A1_MOUSE;tr|A0A286YCZ0|A0A286YCZ0_MOUSE	sp|P24549|AL1A1_MOUSE	2	39.111	9954400	0	0	0	0	0	9954400	0	0	0	0	0	0	0	0	0
SSPSVTLFPPSSEELETNK	2047.99	tr|G0YP42|G0YP42_MOUSE;tr|A4FU62|A4FU62_MOUSE;tr|Q9D8W4|Q9D8W4_MOUSE;sp|P01843|LAC1_MOUSE;tr|A0A0G2JE99|A0A0G2JE99_MOUSE	tr|G0YP42|G0YP42_MOUSE	2;3	58.487	108450000	0	0	0	6067400	0	0	0	0	0	0	85163000	12106000	5114500	0	0
SSPVRSSSEK	1062.53	tr|Q8C1P6|Q8C1P6_MOUSE;tr|Q8VCQ4|Q8VCQ4_MOUSE;sp|Q80Y84|KDM5B_MOUSE	tr|Q8C1P6|Q8C1P6_MOUSE	3	43.308	0	0	0	0	0	0	0	0	0	0	0	0	0	0	0	0
SSQSLLDSDGK	1135.54	tr|A2MY50|A2MY50_MOUSE;tr|A0A0B4J1H7|A0A0B4J1H7_MOUSE;tr|I6L998|I6L998_MOUSE	tr|A2MY50|A2MY50_MOUSE	2	79.148	25388000	0	0	3516800	6190500	2266900	0	0	0	0	0	0	13414000	0	0	0
SSQSLLNSR	990.509	tr|Q6KB05|Q6KB05_MOUSE	tr|Q6KB05|Q6KB05_MOUSE	2	68.224	15524000	342860	0	2208800	0	0	640100	0	0	0	0	12332000	0	0	0	0
SSQSLLNSSNQK	1291.64	tr|A0A140T8P5|A0A140T8P5_MOUSE;tr|A2N1N1|A2N1N1_MOUSE	tr|A0A140T8P5|A0A140T8P5_MOUSE	2	67.334	21657000	1425200	0	1661900	0	0	0	0	0	0	0	13552000	5017800	0	0	0
SSQSLLYSSNQK	1340.66	tr|A2N494|A2N494_MOUSE;tr|B5UB65|B5UB65_MOUSE;tr|B5UB63|B5UB63_MOUSE;tr|B5UB61|B5UB61_MOUSE;tr|A0A140T8M3|A0A140T8M3_MOUSE	tr|A2N494|A2N494_MOUSE	2	81.771	31168000	0	0	3025000	1614200	0	0	0	0	0	0	25435000	0	0	1093700	0
SSSSSVR	708.34	tr|Q5DTP6|Q5DTP6_MOUSE;tr|A0A0R3P9D0|A0A0R3P9D0_MOUSE;sp|Q7TPB0|PLPR3_MOUSE	tr|Q5DTP6|Q5DTP6_MOUSE	2	31.961	0	0	0	0	0	0	0	0	0	0	0	0	0	0	0	0
SSSTASMQLSSLTSEDSAVYYCAR	2600.14	tr|A0A097PUH2|A0A097PUH2_MOUSE	tr|A0A097PUH2|A0A097PUH2_MOUSE	3	42.041	8654900	0	0	0	8654900	0	0	0	0	0	0	0	0	0	0	0
SSSTAYMDLSSLTSEDSAVYYCAR	2663.14	tr|K7TRS2|K7TRS2_MOUSE	tr|K7TRS2|K7TRS2_MOUSE	2;3	275.83	2030700000	0	0	0	627590000	211700000	32633000	8762900	3567700	0	0	0	1110000000	36510000	0	0
SSSTAYMELNSLTSEDSAVYYCAR	2704.16	tr|A0A075B5U5|A0A075B5U5_MOUSE;tr|A0A0A6YWX0|A0A0A6YWX0_MOUSE	tr|A0A075B5U5|A0A075B5U5_MOUSE	2;3	92.063	984020000	0	1369300	0	193780000	65932000	27059000	0	0	0	0	28935000	663250000	3694900	0	0
SSSTAYMELR	1143.52	tr|A0A075B5V1|A0A075B5V1_MOUSE;tr|A0A0A6YWK5|A0A0A6YWK5_MOUSE;tr|A0A075B5V2|A0A075B5V2_MOUSE;tr|A0A075B5V0|A0A075B5V0_MOUSE;tr|X5J4V5|X5J4V5_MOUSE;tr|A0A075B5U4|A0A075B5U4_MOUSE;tr|X5J5I0|X5J5I0_MOUSE;tr|A0A075B5U7|A0A075B5U7_MOUSE;tr|X5J5N3|X5J5N3_MOUSE;tr|Q58E61|Q58E61_MOUSE;tr|A0A0B6VMB2|A0A0B6VMB2_MOUSE;tr|U5JE79|U5JE79_MOUSE;tr|Q6PJA7|Q6PJA7_MOUSE;tr|K7TRL3|K7TRL3_MOUSE;tr|A0A0A6YVW3|A0A0A6Y…	tr|A0A0B6VMB2|A0A0B6VMB2_MOUSE	2	64.04	61628000	0	0	14449000	0	5172200	0	4406200	0	0	0	26540000	11060000	0	0	0
SSSTAYMQLR	1142.54	sp|P01747|HVM03_MOUSE;sp|P01746|HVM02_MOUSE	sp|P01747|HVM03_MOUSE	3	6.8882	0	0	0	0	0	0	0	0	0	0	0	0	0	0	0	0
SSSTAYMQLSSLTSDDSAVYFCAR	2646.16	tr|K7T9B2|K7T9B2_MOUSE;tr|K7THE6|K7THE6_MOUSE;tr|X5J5F6|X5J5F6_MOUSE	tr|K7T9B2|K7T9B2_MOUSE	2;3	144.18	229490000	0	0	0	0	0	0	0	0	0	0	0	198880000	30607000	0	0
SSSTVYMELSR	1258.59	tr|A0A075B680|A0A075B680_MOUSE;tr|K7TRR2|K7TRR2_MOUSE;tr|X5J4R7|X5J4R7_MOUSE;tr|X5J4Z6|X5J4Z6_MOUSE;tr|A0A0G2JFL3|A0A0G2JFL3_MOUSE;tr|A0A0A6YXZ4|A0A0A6YXZ4_MOUSE;tr|K7TR77|K7TR77_MOUSE;tr|X5J4D7|X5J4D7_MOUSE	tr|A0A075B680|A0A075B680_MOUSE	2	85.355	10826000	0	0	0	0	937550	0	0	0	0	0	8680000	1208100	0	0	0
SSVYLQMNNLR	1323.66	sp|P01801|HVM32_MOUSE;sp|P01799|HVM30_MOUSE;sp|P01797|HVM28_MOUSE;sp|P01796|HVM27_MOUSE;sp|P01803|HVM34_MOUSE;tr|A0A0A6YWU3|A0A0A6YWU3_MOUSE	sp|P01801|HVM32_MOUSE	2	128.61	9559300	0	0	0	0	0	0	0	0	0	0	7216700	0	2342700	0	0
SSVYLQMNSLR	1296.65	tr|A0A075B5T3|A0A075B5T3_MOUSE;tr|A0A0A6YWS9|A0A0A6YWS9_MOUSE;tr|J3QK03|J3QK03_MOUSE	tr|A0A075B5T3|A0A075B5T3_MOUSE	2	66.435	2615100	0	0	0	0	0	0	0	0	0	0	2615100	0	0	0	0
SSYPLTFGAGTK	1227.61	tr|Q8K1F2|Q8K1F2_MOUSE	tr|Q8K1F2|Q8K1F2_MOUSE	2	86.189	22574000	0	0	981460	1756300	0	0	1104600	0	0	0	17496000	0	1235400	0	0
SSYSVKLHYR	1238.64	tr|H3BK78|H3BK78_MOUSE;tr|H3BKY6|H3BKY6_MOUSE;tr|H3BKQ4|H3BKQ4_MOUSE;tr|H3BIY6|H3BIY6_MOUSE;tr|H3BLG6|H3BLG6_MOUSE;tr|Q2TBA5|Q2TBA5_MOUSE;tr|Q2TBA4|Q2TBA4_MOUSE;tr|H3BIU2|H3BIU2_MOUSE;sp|Q8BMQ3|BNC2_MOUSE	tr|H3BK78|H3BK78_MOUSE	3	9.9534	0	0	0	0	0	0	0	0	0	0	0	0	0	0	0	0
SSYYVVSGNDPAAEEPSR	1926.86	tr|Q3UF78|Q3UF78_MOUSE;sp|P14873|MAP1B_MOUSE;tr|B2RQQ5|B2RQQ5_MOUSE	tr|Q3UF78|Q3UF78_MOUSE	2	65.563	2282900	0	0	0	0	0	0	0	2282900	0	0	0	0	0	0	0
STAGDTHLGGEDFDNR	1690.72	sp|P63017|HSP7C_MOUSE;tr|Q3UBA6|Q3UBA6_MOUSE;tr|Q3TF16|Q3TF16_MOUSE;tr|Q3TH56|Q3TH56_MOUSE;tr|Q3UDS0|Q3UDS0_MOUSE;tr|Q3TQ13|Q3TQ13_MOUSE;tr|Q3TZJ3|Q3TZJ3_MOUSE;tr|Q3TB63|Q3TB63_MOUSE;tr|Q504P4|Q504P4_MOUSE;tr|Q3U9L2|Q3U9L2_MOUSE;tr|Q3TEK2|Q3TEK2_MOUSE;tr|Q3ULM1|Q3ULM1_MOUSE;tr|Q3TRH3|Q3TRH3_MOUSE;tr|Q3TH04|Q3TH04_MOUSE;tr|Q3KQJ4|Q3KQJ4_MOUSE;tr|B7U582|B7U582_MOUSE;sp|P17156|HSP72_MOUSE;tr|Q9QZ38|…	sp|P63017|HSP7C_MOUSE	3	50.079	60146000	6216100	5352800	4409600	7830700	4123400	5133600	4964500	3930100	3576200	3234300	2566000	2922700	3365700	0	2520100
STDYGIFQINSR	1399.67	tr|A0A077S9N1|A0A077S9N1_MOUSE;sp|P17897|LYZ1_MOUSE	tr|A0A077S9N1|A0A077S9N1_MOUSE	2	105.86	38941000	0	1829300	0	3066400	5287300	4909200	2129200	989300	698570	1411600	4736600	8262200	2272900	2331600	1016700
STELLIR	830.486	tr|A1L0V4|A1L0V4_MOUSE;sp|P68433|H31_MOUSE;tr|F8WI35|F8WI35_MOUSE;tr|A1L0U3|A1L0U3_MOUSE;tr|B9EI85|B9EI85_MOUSE;sp|P84228|H32_MOUSE;tr|A0A1W2P768|A0A1W2P768_MOUSE;tr|E0CZ27|E0CZ27_MOUSE;sp|P84244|H33_MOUSE;sp|P02301|H3C_MOUSE	tr|A1L0V4|A1L0V4_MOUSE	2	118.01	245730000	18051000	16252000	16232000	23021000	15930000	41813000	17303000	22777000	11729000	12634000	15577000	11536000	0	11121000	11757000
STESLQANVQR	1231.62	sp|P47963|RL13_MOUSE;tr|Q5RKP3|Q5RKP3_MOUSE	sp|P47963|RL13_MOUSE	2	218.06	35054000	0	0	0	0	0	2688200	21086000	10303000	0	0	0	0	0	0	975870
STNGDTFLGGEDFDQALLR	2054.95	sp|P38647|GRP75_MOUSE	sp|P38647|GRP75_MOUSE	2	103.21	27521000	0	0	0	0	5788000	6051300	3780600	4399800	2479800	2807600	2213300	0	0	0	0
STPAITLENPDIK	1397.74	sp|Q9DCN2|NB5R3_MOUSE;tr|Q9CY59|Q9CY59_MOUSE;tr|F2Z456|F2Z456_MOUSE	sp|Q9DCN2|NB5R3_MOUSE	2	82.171	3290800	0	0	0	0	0	3290800	0	0	0	0	0	0	0	0	0
STPMNPANTIRK	1328.69	tr|A0A1Y7VMV7|A0A1Y7VMV7_MOUSE;tr|A0A1Y7VLE0|A0A1Y7VLE0_MOUSE;tr|A0A1Y7VIP4|A0A1Y7VIP4_MOUSE;tr|Q3US23|Q3US23_MOUSE;tr|Q3U3W6|Q3U3W6_MOUSE;tr|B9EKX8|B9EKX8_MOUSE;sp|Q3UKU1|ELL2_MOUSE	tr|A0A1Y7VMV7|A0A1Y7VMV7_MOUSE	2	27.115	0	0	0	0	0	0	0	0	0	0	0	0	0	0	0	0
STSKPHSTSR	1086.54	tr|A0A087WR70|A0A087WR70_MOUSE;tr|A0A087WQS1|A0A087WQS1_MOUSE;tr|Q3U9H2|Q3U9H2_MOUSE;tr|Q8VEK1|Q8VEK1_MOUSE;tr|Q3U907|Q3U907_MOUSE;tr|Q3U9B2|Q3U9B2_MOUSE;sp|Q9ERE3|SGK3_MOUSE	tr|A0A087WR70|A0A087WR70_MOUSE	3	23.989	0	0	0	0	0	0	0	0	0	0	0	0	0	0	0	0
STVDLLTSITFFRMK	1757.94	tr|Q80TM0|Q80TM0_MOUSE;sp|Q9Z1N9|UN13B_MOUSE;tr|E9Q263|E9Q263_MOUSE;sp|Q4KUS2|UN13A_MOUSE;tr|H3BJZ7|H3BJZ7_MOUSE;tr|A0A140LHX5|A0A140LHX5_MOUSE;sp|Q8K0T7|UN13C_MOUSE;tr|A0A140LJ69|A0A140LJ69_MOUSE	tr|Q80TM0|Q80TM0_MOUSE	2	34.378	0	0	0	0	0	0	0	0	0	0	0	0	0	0	0	0
STVFTIFGSNK	1199.62	tr|Q3U2X9|Q3U2X9_MOUSE;tr|Q3UV32|Q3UV32_MOUSE;sp|O88307|SORL_MOUSE	tr|Q3U2X9|Q3U2X9_MOUSE	3	43.297	0	0	0	0	0	0	0	0	0	0	0	0	0	0	0	0
STVHEILCK	1085.55	tr|Q9CZI7|Q9CZI7_MOUSE;tr|Q542G9|Q542G9_MOUSE;sp|P07356|ANXA2_MOUSE;tr|Q3UCD3|Q3UCD3_MOUSE;tr|B0V2N7|B0V2N7_MOUSE;tr|B0V2N8|B0V2N8_MOUSE	tr|Q9CZI7|Q9CZI7_MOUSE	2	55.531	14087000	905540	705590	955500	1026500	1191100	1105100	2644500	3049200	892150	915610	0	0	0	696320	0
SVANESISR	961.483	tr|A2BDD3|A2BDD3_MOUSE;tr|Q8VFH2|Q8VFH2_MOUSE;tr|Q7TQU5|Q7TQU5_MOUSE;tr|K9J6X0|K9J6X0_MOUSE	tr|A2BDD3|A2BDD3_MOUSE	2	27.481	0	0	0	0	0	0	0	0	0	0	0	0	0	0	0	0
SVDVILDDDLVDK	1444.73	tr|Q3UZH2|Q3UZH2_MOUSE;tr|Q3ULD6|Q3ULD6_MOUSE;tr|Q3UI57|Q3UI57_MOUSE;sp|P25206|MCM3_MOUSE	tr|Q3UZH2|Q3UZH2_MOUSE	2	85.288	33492000	0	0	0	11239000	5652300	5213100	3415600	2697800	1650900	0	0	0	2264600	0	1359100
SVEGWILFVTGVHEEATEEDIHDK	2739.3	tr|A0A0N4SUH6|A0A0N4SUH6_MOUSE;sp|Q9CWZ3|RBM8A_MOUSE;tr|A0A0G2JEA9|A0A0G2JEA9_MOUSE;tr|A0A0G2JFX7|A0A0G2JFX7_MOUSE	tr|A0A0N4SUH6|A0A0N4SUH6_MOUSE	4	80.061	35321000	0	0	0	6679900	0	13519000	6017800	9103500	0	0	0	0	0	0	0
SVGDGETVEFDVVEGEK	1794.82	tr|Q71V06|Q71V06_MOUSE;tr|Q810K5|Q810K5_MOUSE;tr|Q60951|Q60951_MOUSE;tr|Q60950|Q60950_MOUSE;tr|Q3UBT1|Q3UBT1_MOUSE;sp|P62960|YBOX1_MOUSE;tr|Q64369|Q64369_MOUSE;tr|A0A0A0MQD2|A0A0A0MQD2_MOUSE;tr|Q68G78|Q68G78_MOUSE;tr|Q61478|Q61478_MOUSE;tr|B2RUF0|B2RUF0_MOUSE;sp|Q9Z2C8|YBOX2_MOUSE;sp|Q9JKB3|YBOX3_MOUSE	tr|Q71V06|Q71V06_MOUSE	2	122.45	87992000	0	0	1301200	20661000	22474000	11851000	9066600	6047400	4373300	3670400	0	0	3616500	2750400	2180000
SVGEVMAIGR	1017.53	sp|Q8C196|CPSM_MOUSE	sp|Q8C196|CPSM_MOUSE	2	89.355	25225000	0	0	0	0	0	25225000	0	0	0	0	0	0	0	0	0
SVLASSLPPLV	1081.64	tr|D3YWW6|D3YWW6_MOUSE	tr|D3YWW6|D3YWW6_MOUSE	2	77.282	0	0	0	0	0	0	0	0	0	0	0	0	0	0	0	0
SVMLHYRSQLLQVLDTLLFSSLLLFGFAEQK	3595.95	sp|Q9Z2E9|BSCL2_MOUSE;tr|A0A0R4J225|A0A0R4J225_MOUSE	sp|Q9Z2E9|BSCL2_MOUSE	3	15.046	0	0	0	0	0	0	0	0	0	0	0	0	0	0	0	0
SVSEIFVELQGFLAAEQDIR	2250.15	tr|Q545E6|Q545E6_MOUSE;sp|Q62348|TSN_MOUSE	tr|Q545E6|Q545E6_MOUSE	3	91.589	10406000	0	0	0	7768800	2636900	0	0	0	0	0	0	0	0	0	0
SVSELPIMHQDWLNGK	1852.91	tr|A0A0B6VMB2|A0A0B6VMB2_MOUSE;tr|A0A4U9FFL2|A0A4U9FFL2_MOUSE;tr|A0A075B5P4|A0A075B5P4_MOUSE;tr|A0A0A6YWR2|A0A0A6YWR2_MOUSE;tr|A0A0M4KM70|A0A0M4KM70_MOUSE;tr|U5LP42|U5LP42_MOUSE;sp|P01868|IGHG1_MOUSE;tr|Q99LC4|Q99LC4_MOUSE;tr|A0A0C6E3V3|A0A0C6E3V3_MOUSE;sp|P01869|IGH1M_MOUSE;tr|I6L985|I6L985_MOUSE	tr|A0A0M4KM70|A0A0M4KM70_MOUSE	2;3	277.11	7418200000	0	41103000	0	1440300000	627770000	509710000	4072100	0	0	0	1428800000	3351500000	14991000	0	0
SVSELPIMHQDWLNGKEFK	2257.12	tr|A0A0B6VMB2|A0A0B6VMB2_MOUSE;tr|A0A4U9FFL2|A0A4U9FFL2_MOUSE;tr|A0A075B5P4|A0A075B5P4_MOUSE;tr|A0A0A6YWR2|A0A0A6YWR2_MOUSE;tr|A0A0M4KM70|A0A0M4KM70_MOUSE;tr|U5LP42|U5LP42_MOUSE;sp|P01868|IGHG1_MOUSE;tr|Q99LC4|Q99LC4_MOUSE;tr|A0A0C6E3V3|A0A0C6E3V3_MOUSE;sp|P01869|IGH1M_MOUSE;tr|I6L985|I6L985_MOUSE	tr|A0A0M4KM70|A0A0M4KM70_MOUSE	4	44.382	13188000	0	0	0	0	0	0	0	0	0	0	0	13188000	0	0	0
SVTEFSEESR	1169.52	tr|A0A338P7E9|A0A338P7E9_MOUSE;tr|Q8BHT4|Q8BHT4_MOUSE;sp|Q9CQS5|RIOK2_MOUSE	tr|A0A338P7E9|A0A338P7E9_MOUSE	2	32.841	0	0	0	0	0	0	0	0	0	0	0	0	0	0	0	0
SVTEQGAELSNEER	1547.71	sp|P63101|1433Z_MOUSE;tr|A0A2I3BQ03|A0A2I3BQ03_MOUSE;tr|D3YXF4|D3YXF4_MOUSE;tr|D3YXN6|D3YXN6_MOUSE;tr|Q8BWN0|Q8BWN0_MOUSE	sp|P63101|1433Z_MOUSE	2	115.18	31041000	2769600	1762800	3727300	2659900	3224600	2745100	3486900	1740000	3031400	0	1092700	1551900	0	0	3248500
SVTVMKLADKSR	1333.74	tr|A2ARV5|A2ARV5_MOUSE;sp|A2ARV4|LRP2_MOUSE	tr|A2ARV5|A2ARV5_MOUSE	2	20.87	0	0	0	0	0	0	0	0	0	0	0	0	0	0	0	0
SVVGLDVGSQSCYIAVAR	1879.95	tr|D3Z027|D3Z027_MOUSE;tr|E9Q0U7|E9Q0U7_MOUSE;sp|Q61699|HS105_MOUSE	tr|D3Z027|D3Z027_MOUSE	3	43.297	19709000	0	0	0	0	1613200	0	0	0	0	0	0	18096000	0	0	0
SWLSYSYQSR	1275.59	tr|B2RSV4|B2RSV4_MOUSE;sp|Q921M3|SF3B3_MOUSE	tr|B2RSV4|B2RSV4_MOUSE	3	9.1885	0	0	0	0	0	0	0	0	0	0	0	0	0	0	0	0
SYELPDGQVITIGNER	1789.88	sp|P60710|ACTB_MOUSE;tr|B2RRX1|B2RRX1_MOUSE;tr|Q3UAF7|Q3UAF7_MOUSE;tr|Q3UAF6|Q3UAF6_MOUSE;tr|Q3U5R4|Q3U5R4_MOUSE;tr|Q3UGS0|Q3UGS0_MOUSE;tr|Q3UA89|Q3UA89_MOUSE;tr|Q3UAA9|Q3UAA9_MOUSE;tr|Q61276|Q61276_MOUSE;tr|Q3TIJ9|Q3TIJ9_MOUSE;tr|Q3U804|Q3U804_MOUSE;tr|Q3U939|Q3U939_MOUSE;tr|Q3UCF8|Q3UCF8_MOUSE;tr|E9Q5F4|E9Q5F4_MOUSE;tr|E9Q1F2|E9Q1F2_MOUSE;tr|Q99NC5|Q99NC5_MOUSE;tr|Q6IWE2|Q6IWE2_MOUSE;tr|Q4KL81|…	tr|Q4KL81|Q4KL81_MOUSE	2;3	150.21	924920000	50073000	33004000	62759000	133480000	81794000	144580000	73349000	66493000	47936000	46956000	55828000	50625000	0	38515000	39535000
SYTLDSLGNPSAYR	1542.73	tr|A0A0R4J036|A0A0R4J036_MOUSE;sp|P08553|NFM_MOUSE;tr|D3YZ35|D3YZ35_MOUSE	tr|A0A0R4J036|A0A0R4J036_MOUSE	2	79.659	10553000	0	0	0	0	0	0	0	0	0	0	10553000	0	0	0	0
SYVTTSTR	913.451	tr|Q5FWJ3|Q5FWJ3_MOUSE;tr|Q3V2S4|Q3V2S4_MOUSE;tr|Q3U6S1|Q3U6S1_MOUSE;tr|Q3TFD9|Q3TFD9_MOUSE;sp|P20152|VIME_MOUSE;tr|A0A0A6YWC8|A0A0A6YWC8_MOUSE;tr|Q3TWV0|Q3TWV0_MOUSE;tr|Q3UAX1|Q3UAX1_MOUSE;tr|A4IF59|A4IF59_MOUSE;tr|A2AKJ2|A2AKJ2_MOUSE	tr|Q5FWJ3|Q5FWJ3_MOUSE	2	79.469	21019000	0	1869600	2211900	4569500	0	0	0	0	1457000	2226000	8684900	0	0	0	0
TAAYVNAIEK	1078.57	sp|P26443|DHE3_MOUSE;tr|Q3TSQ7|Q3TSQ7_MOUSE	sp|P26443|DHE3_MOUSE	2	61.65	14570000	0	0	0	0	0	13340000	1230500	0	0	0	0	0	0	0	0
TAFDEAIAELDTLNEDSYK	2143.98	tr|A3KML3|A3KML3_MOUSE;sp|P68254|1433T_MOUSE	tr|A3KML3|A3KML3_MOUSE	2;3	116.51	55299000	0	2327400	0	3167900	4704700	7458200	10538000	5808500	4023900	4855700	4206400	0	2975500	2221700	3011800
TAFDEAIAELDTLSEESYK	2130.98	sp|P63101|1433Z_MOUSE;tr|Q3UA58|Q3UA58_MOUSE	sp|P63101|1433Z_MOUSE	2;3	80.469	67738000	5853900	3901900	4783800	3648600	4682600	9168500	10231000	6613300	3674100	4099000	3906000	0	0	3655100	3520600
TAHIVLEDGTK	1182.62	sp|Q8C196|CPSM_MOUSE	sp|Q8C196|CPSM_MOUSE	3	113.67	15852000	0	0	0	0	0	15852000	0	0	0	0	0	0	0	0	0
TASPPGPPQYSKR	1384.71	sp|O35126|ATN1_MOUSE	sp|O35126|ATN1_MOUSE	2	42.338	0	0	0	0	0	0	0	0	0	0	0	0	0	0	0	0
TATAGPGTTK	903.466	tr|Q3UF78|Q3UF78_MOUSE;sp|P14873|MAP1B_MOUSE	tr|Q3UF78|Q3UF78_MOUSE	2	123.35	15280000	0	0	0	0	0	0	0	15280000	0	0	0	0	0	0	0
TATFAISILQQIELDLK	1903.07	tr|Q3TLL6|Q3TLL6_MOUSE;tr|Q4FZL1|Q4FZL1_MOUSE;tr|Q5F2A7|Q5F2A7_MOUSE;tr|Q3UXC2|Q3UXC2_MOUSE;tr|Q3TGK7|Q3TGK7_MOUSE;tr|Q3TFG3|Q3TFG3_MOUSE;sp|P60843|IF4A1_MOUSE;tr|Q3TSJ4|Q3TSJ4_MOUSE;tr|Q78WR5|Q78WR5_MOUSE	tr|Q3TLL6|Q3TLL6_MOUSE	2	131.06	7271700	0	0	0	0	0	4759800	0	0	2511900	0	0	0	0	0	0
TATPQQAQEVHEK	1465.72	sp|P17751|TPIS_MOUSE;tr|H7BXC3|H7BXC3_MOUSE	sp|P17751|TPIS_MOUSE	3	77.894	68395000	2582400	2143700	5100200	12121000	10164000	9572700	10358000	6132000	6629900	3590800	0	0	0	0	0
TAVAPIER	855.481	tr|Q545A2|Q545A2_MOUSE;sp|P51881|ADT2_MOUSE;tr|Q8BVI9|Q8BVI9_MOUSE;sp|P48962|ADT1_MOUSE;tr|B2RTC8|B2RTC8_MOUSE;sp|Q3V132|ADT4_MOUSE	tr|Q545A2|Q545A2_MOUSE	2	86.833	23986000	0	1708000	2059100	145080	252960	7992900	0	4191400	1250600	0	0	670130	0	408310	5307500
TAVVVGTVTDDVR	1330.71	tr|A0A1B0GQU8|A0A1B0GQU8_MOUSE;tr|Q0QEW9|Q0QEW9_MOUSE;tr|Q642K1|Q642K1_MOUSE;tr|Q58EW0|Q58EW0_MOUSE;sp|P35980|RL18_MOUSE;tr|A0A1B0GSA8|A0A1B0GSA8_MOUSE;tr|A0A1B0GSF7|A0A1B0GSF7_MOUSE;tr|A0A1B0GRZ3|A0A1B0GRZ3_MOUSE;tr|A0A1B0GS28|A0A1B0GS28_MOUSE	tr|A0A1B0GQU8|A0A1B0GQU8_MOUSE	2	70.942	28320000	0	0	0	0	0	4594800	7737000	14924000	0	0	0	0	0	0	1063700
TDISTALK	847.465	tr|A0A0R4J036|A0A0R4J036_MOUSE;sp|P08553|NFM_MOUSE;tr|D3YZ35|D3YZ35_MOUSE	tr|A0A0R4J036|A0A0R4J036_MOUSE	2	101.64	8789200	0	0	0	8789200	0	0	0	0	0	0	0	0	0	0	0
TDLEKDIISDTSGDFRK	1938.95	tr|Q9CZI7|Q9CZI7_MOUSE;tr|Q542G9|Q542G9_MOUSE;sp|P07356|ANXA2_MOUSE;tr|Q3UCD3|Q3UCD3_MOUSE;tr|B0V2N7|B0V2N7_MOUSE;tr|B0V2N8|B0V2N8_MOUSE;tr|Q99KH3|Q99KH3_MOUSE;tr|B0V2N5|B0V2N5_MOUSE	tr|Q9CZI7|Q9CZI7_MOUSE	3	57.52	12863000	2924500	2238700	0	0	3283900	0	0	0	0	0	0	4416200	0	0	0
TDSFSCNVR	1084.46	sp|P01867|IGG2B_MOUSE;tr|Q5R3X7|Q5R3X7_MOUSE;tr|A0A4V6JA63|A0A4V6JA63_MOUSE;tr|A0A075B5P3|A0A075B5P3_MOUSE;tr|A0A0A6YVP0|A0A0A6YVP0_MOUSE;tr|A0A0F7R1P3|A0A0F7R1P3_MOUSE;tr|A0A0F7QZE4|A0A0F7QZE4_MOUSE;tr|Q8R3H6|Q8R3H6_MOUSE;tr|Q569X1|Q569X1_MOUSE;tr|Q91Z05|Q91Z05_MOUSE	tr|A0A4V6JA63|A0A4V6JA63_MOUSE	2	83.265	777400000	0	1898700	33431000	71181000	42554000	9448900	2453700	984140	1363600	4256200	455920000	19753000	126270000	6799200	1089300
TDSKYFTTTK	1190.58	tr|Q5SVG5|Q5SVG5_MOUSE;tr|Q5SVG4|Q5SVG4_MOUSE;tr|Q3U1K9|Q3U1K9_MOUSE;tr|Q3TVN4|Q3TVN4_MOUSE;sp|O35643|AP1B1_MOUSE;tr|Q8CC13|Q8CC13_MOUSE	tr|Q5SVG5|Q5SVG5_MOUSE	3	37.556	0	0	0	0	0	0	0	0	0	0	0	0	0	0	0	0
TEALLELHGHSRR	1517.81	tr|G3UYG8|G3UYG8_MOUSE	tr|G3UYG8|G3UYG8_MOUSE	2	36.334	0	0	0	0	0	0	0	0	0	0	0	0	0	0	0	0
TEDTAMYYCVR	1407.58	tr|X5J4K8|X5J4K8_MOUSE;tr|K7TGZ8|K7TGZ8_MOUSE;tr|K7T952|K7T952_MOUSE;tr|X5J5K8|X5J5K8_MOUSE;tr|A0A0B4J1J6|A0A0B4J1J6_MOUSE;tr|Q2VT26|Q2VT26_MOUSE;tr|K7U669|K7U669_MOUSE;tr|A0A075B5T6|A0A075B5T6_MOUSE;tr|Q2VT28|Q2VT28_MOUSE	tr|X5J4K8|X5J4K8_MOUSE	2	132.9	10780000	0	0	0	0	0	0	0	0	0	0	10780000	0	0	0	0
TEFLSFMNTELAAFTK	1848.9	sp|P50543|S10AB_MOUSE	sp|P50543|S10AB_MOUSE	2	92.925	41269000	0	0	0	1248200	20543000	4438600	5113000	3670700	1558300	4697100	0	0	0	0	0
TENSTSAPAAKPK	1300.66	tr|Q8C1Y3|Q8C1Y3_MOUSE;tr|Q3U4Y0|Q3U4Y0_MOUSE;sp|P10922|H10_MOUSE	tr|Q8C1Y3|Q8C1Y3_MOUSE	2	83.862	32170000	0	0	0	0	0	0	10048000	22122000	0	0	0	0	0	0	0
TEQGPQVDETQFK	1505.7	tr|Q544B1|Q544B1_MOUSE;tr|Q3UJW1|Q3UJW1_MOUSE;tr|Q3U9J7|Q3U9J7_MOUSE;tr|Q3U6I3|Q3U6I3_MOUSE;tr|Q3TVM2|Q3TVM2_MOUSE;sp|P47738|ALDH2_MOUSE;tr|A0A0G2JEU1|A0A0G2JEU1_MOUSE	tr|Q544B1|Q544B1_MOUSE	2	67.726	9618300	0	0	0	0	0	7737200	0	0	0	0	0	0	0	1881100	0
TESHHFIK	997.498	tr|A2AJ40|A2AJ40_MOUSE	tr|A2AJ40|A2AJ40_MOUSE	3	24.923	0	0	0	0	0	0	0	0	0	0	0	0	0	0	0	0
TFAPEEISAMVLTK	1535.79	tr|Q3U9G2|Q3U9G2_MOUSE;tr|Q3TWF2|Q3TWF2_MOUSE;tr|Q3TKF8|Q3TKF8_MOUSE;tr|Q3TI47|Q3TI47_MOUSE;sp|P20029|BIP_MOUSE;tr|Q3U7T8|Q3U7T8_MOUSE;tr|Q9DC41|Q9DC41_MOUSE;tr|Q3UEM8|Q3UEM8_MOUSE;tr|Q3U6V3|Q3U6V3_MOUSE	tr|Q3U9G2|Q3U9G2_MOUSE	2	68.676	24261000	0	0	0	5945700	3625900	6434500	4217800	4037100	0	0	0	0	0	0	0
TFCQLILDPIFK	1493.8	sp|P58252|EF2_MOUSE;tr|Q3UMI7|Q3UMI7_MOUSE;tr|Q3UDC8|Q3UDC8_MOUSE;tr|Q3UBL9|Q3UBL9_MOUSE;tr|Q3TWX1|Q3TWX1_MOUSE;tr|Q3TK17|Q3TK17_MOUSE;tr|Q3TX47|Q3TX47_MOUSE;tr|Q6P9L9|Q6P9L9_MOUSE;tr|Q3TLB1|Q3TLB1_MOUSE;tr|Q3TJZ1|Q3TJZ1_MOUSE;tr|Q3TW58|Q3TW58_MOUSE;tr|Q3UZ14|Q3UZ14_MOUSE;tr|Q8C153|Q8C153_MOUSE	sp|P58252|EF2_MOUSE	2	104.52	30078000	4455400	0	0	11538000	2682900	6052800	3037000	2312200	0	0	0	0	0	0	0
TFIAIKPDGVQR	1343.76	tr|Q5NC80|Q5NC80_MOUSE;tr|B0LAA8|B0LAA8_MOUSE;tr|Q5NC82|Q5NC82_MOUSE;tr|Q5NC81|Q5NC81_MOUSE;sp|Q01768|NDKB_MOUSE;sp|P15532|NDKA_MOUSE;tr|E9PZF0|E9PZF0_MOUSE;tr|Q8R4B4|Q8R4B4_MOUSE;tr|Q5NC79|Q5NC79_MOUSE	tr|Q5NC80|Q5NC80_MOUSE	2	72.006	1409800	0	0	0	0	0	1409800	0	0	0	0	0	0	0	0	0
TGAIVDVPVGEELLGR	1623.88	sp|Q03265|ATPA_MOUSE;tr|D3Z6F5|D3Z6F5_MOUSE	sp|Q03265|ATPA_MOUSE	2	57.175	97505000	0	0	12083000	3709400	0	53537000	12051000	4969500	0	3602900	4885000	0	0	0	2667200
TGEAIVDAALSALR	1385.75	sp|Q922R8|PDIA6_MOUSE;tr|Q3THH1|Q3THH1_MOUSE;tr|Q9DAB4|Q9DAB4_MOUSE;tr|F7DBQ0|F7DBQ0_MOUSE;tr|Q3TML0|Q3TML0_MOUSE;tr|Q3TJL8|Q3TJL8_MOUSE	sp|Q922R8|PDIA6_MOUSE	2	101.93	42530000	0	0	0	0	3426200	0	9590600	0	5610700	7012900	6597600	0	0	5651400	4640100
TGGTNTEKLEKLMVK	1647.89	sp|Q9R216|FZD9_MOUSE	sp|Q9R216|FZD9_MOUSE	2	26.579	0	0	0	0	0	0	0	0	0	0	0	0	0	0	0	0
TGSSNAYLHSK	1163.56	tr|Q3UH54|Q3UH54_MOUSE;tr|B2RUE0|B2RUE0_MOUSE;sp|Q9Z0V1|KCND3_MOUSE	tr|Q3UH54|Q3UH54_MOUSE	3	19.058	0	0	0	0	0	0	0	0	0	0	0	0	0	0	0	0
TGTAEMSSILEER	1422.67	sp|Q03265|ATPA_MOUSE;tr|D6RJ16|D6RJ16_MOUSE	sp|Q03265|ATPA_MOUSE	2	97.734	9805000	0	0	0	0	0	9805000	0	0	0	0	0	0	0	0	0
TGVAPIIDVVR	1138.67	sp|P14115|RL27A_MOUSE	sp|P14115|RL27A_MOUSE	2	90.108	44455000	0	0	0	729090	0	9097900	11054000	21802000	0	0	0	0	0	0	1771800
THIDDYSTWDIVK	1591.75	tr|A0A1W2P7M2|A0A1W2P7M2_MOUSE;tr|Q3TRB3|Q3TRB3_MOUSE;tr|Q0VFY6|Q0VFY6_MOUSE;sp|Q80TN5|ZDH17_MOUSE	tr|A0A1W2P7M2|A0A1W2P7M2_MOUSE	2	26.514	0	0	0	0	0	0	0	0	0	0	0	0	0	0	0	0
THINIVVIGHVDSGK	1587.87	tr|Q58E64|Q58E64_MOUSE;tr|Q3UA81|Q3UA81_MOUSE;tr|Q3TII3|Q3TII3_MOUSE;sp|P10126|EF1A1_MOUSE;tr|D3YZ68|D3YZ68_MOUSE;tr|D3Z3I8|D3Z3I8_MOUSE;sp|P62631|EF1A2_MOUSE;tr|Q3UZQ3|Q3UZQ3_MOUSE	tr|Q58E64|Q58E64_MOUSE	3;4	59.728	31793000	3757200	994140	0	5640300	8393600	5412400	2340500	2046600	1160200	1065400	0	0	0	982360	0
THSDQFLVSFK	1307.65	tr|Q8C2Q8|Q8C2Q8_MOUSE;tr|A2AKU9|A2AKU9_MOUSE;tr|Q9D9D7|Q9D9D7_MOUSE;tr|Q3UD06|Q3UD06_MOUSE;sp|Q91VR2|ATPG_MOUSE;tr|A2AKV1|A2AKV1_MOUSE;tr|A2AKV2|A2AKV2_MOUSE;tr|A2AKV3|A2AKV3_MOUSE	tr|Q8C2Q8|Q8C2Q8_MOUSE	3	44.299	1968700	0	0	0	0	0	1968700	0	0	0	0	0	0	0	0	0
TIAMDGTEGLVR	1261.63	sp|P56480|ATPB_MOUSE	sp|P56480|ATPB_MOUSE	2	53.683	15760000	0	0	0	0	0	13108000	2651800	0	0	0	0	0	0	0	0
TIAQDYGVLK	1106.6	tr|B1AXW5|B1AXW5_MOUSE;tr|B1AXW6|B1AXW6_MOUSE;sp|P35700|PRDX1_MOUSE;tr|Q3U9J9|Q3U9J9_MOUSE;tr|B1AXW4|B1AXW4_MOUSE	tr|B1AXW5|B1AXW5_MOUSE	2	58.981	84495000	3565700	2534200	3981000	7310300	6103100	18386000	6394400	5181700	4228000	4436700	5650500	3168800	2762600	7714400	3078100
TIEEVVGR	901.487	tr|Q544B1|Q544B1_MOUSE;tr|Q3UJW1|Q3UJW1_MOUSE;tr|Q3U9J7|Q3U9J7_MOUSE;tr|Q3U6I3|Q3U6I3_MOUSE;tr|Q3TVM2|Q3TVM2_MOUSE;sp|P47738|ALDH2_MOUSE;tr|A0A0G2JEU1|A0A0G2JEU1_MOUSE;tr|A0A0G2JFQ0|A0A0G2JFQ0_MOUSE;tr|A0A0G2JF60|A0A0G2JF60_MOUSE	tr|Q544B1|Q544B1_MOUSE	2	113.7	7256500	0	0	0	0	0	7256500	0	0	0	0	0	0	0	0	0
TIGGGDDSFNTFFSETGAGK	2006.89	sp|P05213|TBA1B_MOUSE;sp|P68373|TBA1C_MOUSE;sp|P68369|TBA1A_MOUSE;tr|Q3TIZ0|Q3TIZ0_MOUSE;tr|Q52L87|Q52L87_MOUSE;sp|P05214|TBA3_MOUSE;tr|Q5FW91|Q5FW91_MOUSE;tr|A0A2R8VHF3|A0A2R8VHF3_MOUSE;tr|O89052|O89052_MOUSE	sp|P05213|TBA1B_MOUSE	2	171.87	161200000	11826000	9012200	12165000	24176000	10793000	17825000	14004000	11284000	9436600	7167400	11049000	8035500	6901500	0	7525800
TIILYDTNLPDVSAK	1661.89	sp|P97328|KHK_MOUSE;tr|A0A0J9YU79|A0A0J9YU79_MOUSE;tr|E9Q1Q9|E9Q1Q9_MOUSE	sp|P97328|KHK_MOUSE	2	85.258	7424100	0	0	0	0	0	7424100	0	0	0	0	0	0	0	0	0
TIQVPQQK	940.534	tr|Q3U8V1|Q3U8V1_MOUSE;sp|Q8BG81|PDIP3_MOUSE;tr|Q3TJ78|Q3TJ78_MOUSE;tr|Q571G8|Q571G8_MOUSE;tr|Q8C713|Q8C713_MOUSE	tr|Q3U8V1|Q3U8V1_MOUSE	2	84.244	3316600	0	0	0	0	0	0	3316600	0	0	0	0	0	0	0	0
TISSPTSCE	980.412	tr|Q5SRF9|Q5SRF9_MOUSE	tr|Q5SRF9|Q5SRF9_MOUSE	2	13.508	0	0	0	0	0	0	0	0	0	0	0	0	0	0	0	0
TITLEVEPSDTIENVK	1786.92	sp|P0CG50|UBC_MOUSE;tr|Q922B0|Q922B0_MOUSE;tr|Q8VC46|Q8VC46_MOUSE;tr|Q922Z8|Q922Z8_MOUSE;tr|Q8R0Z9|Q8R0Z9_MOUSE;sp|P0CG49|UBB_MOUSE;tr|Q78XY9|Q78XY9_MOUSE;tr|Q3TH47|Q3TH47_MOUSE;tr|Q5SX22|Q5SX22_MOUSE;tr|E9QNP0|E9QNP0_MOUSE;tr|E9Q5F6|E9Q5F6_MOUSE;tr|A5JUZ1|A5JUZ1_MOUSE;tr|E9Q4P0|E9Q4P0_MOUSE;tr|Q642L7|Q642L7_MOUSE;sp|P62983|RS27A_MOUSE;tr|Q8C2K3|Q8C2K3_MOUSE;tr|Q5M9K3|Q5M9K3_MOUSE;sp|P62984|RL40_…	sp|P0CG50|UBC_MOUSE	2	154.36	190770000	6359700	6151900	5627500	32914000	29439000	22229000	14547000	13245000	12435000	6828200	9250300	0	11135000	12264000	8346800
TKMRIMGFR	1138.61	sp|Q505D7|OPA3_MOUSE	sp|Q505D7|OPA3_MOUSE	2	22.148	0	0	0	0	0	0	0	0	0	0	0	0	0	0	0	0
TKVEAPK	771.449	tr|A0A0R4J036|A0A0R4J036_MOUSE;sp|P08553|NFM_MOUSE	tr|A0A0R4J036|A0A0R4J036_MOUSE	2	104.37	0	0	0	0	0	0	0	0	0	0	0	0	0	0	0	0
TLADGVPSR	914.482	tr|I6L978|I6L978_MOUSE;tr|A0A0C6EL31|A0A0C6EL31_MOUSE;tr|A2NW56|A2NW56_MOUSE;tr|Q920E6|Q920E6_MOUSE;sp|P01635|KV5A3_MOUSE	tr|I6L978|I6L978_MOUSE	2	93.374	85636000	0	0	6546300	7663700	2435400	0	5040500	2205900	0	0	37532000	15480000	6727600	1530200	474670
TLALDKTEQEALEYFTK	1999.02	tr|D3YY41|D3YY41_MOUSE;sp|P42337|PK3CA_MOUSE	tr|D3YY41|D3YY41_MOUSE	2	21.873	0	0	0	0	0	0	0	0	0	0	0	0	0	0	0	0
TLDNDIMLIK	1174.63	tr|Q7M754|Q7M754_MOUSE;tr|Q792Z1|Q792Z1_MOUSE	tr|Q7M754|Q7M754_MOUSE	2	59.245	18495000	0	0	0	2229200	4937700	0	1019400	1950200	1098600	859830	2668500	2768300	0	963500	0
TLDNDIMLIKLSSPVTLNAR	2213.21	tr|Q7M754|Q7M754_MOUSE;tr|Q792Z1|Q792Z1_MOUSE	tr|Q7M754|Q7M754_MOUSE	2;3	108.59	3410200000	16649000	277560000	0	384990000	724810000	121650000	28951000	24959000	12434000	4498200	20763000	1778000000	9667000	5205100	0
TLEGELHDLR	1181.6	sp|P48678|LMNA_MOUSE	sp|P48678|LMNA_MOUSE	3	47.559	5729800	0	0	0	1872300	1717400	1374400	765720	0	0	0	0	0	0	0	0
TLELQGLINDLQR	1511.83	sp|E9Q557|DESP_MOUSE;tr|Q9CV95|Q9CV95_MOUSE	sp|E9Q557|DESP_MOUSE	2	141.88	29689000	0	0	0	24654000	5035200	0	0	0	0	0	0	0	0	0	0
TLGVDFIDVATK	1277.69	sp|Q8C196|CPSM_MOUSE;tr|Q561M8|Q561M8_MOUSE	sp|Q8C196|CPSM_MOUSE	2	106.29	0	0	0	0	0	0	0	0	0	0	0	0	0	0	0	0
TLMGPTRVFR	1176.64	tr|A0A0G2JDJ4|A0A0G2JDJ4_MOUSE;tr|A0A0G2JE30|A0A0G2JE30_MOUSE;sp|O88425|NDK6_MOUSE	tr|A0A0G2JDJ4|A0A0G2JDJ4_MOUSE	3	16.632	0	0	0	0	0	0	0	0	0	0	0	0	0	0	0	0
TLMNLGGLAVAR	1214.68	sp|Q9WVA4|TAGL2_MOUSE	sp|Q9WVA4|TAGL2_MOUSE	2	61.353	15513000	0	3121000	0	4527000	0	5603900	0	0	2261500	0	0	0	0	0	0
TLNDELEIIEGMK	1503.75	sp|P63038|CH60_MOUSE	sp|P63038|CH60_MOUSE	2	105.32	105170000	1477500	2328900	0	22469000	10148000	21588000	8616500	10053000	6744700	7842000	0	9597900	0	1198200	3107900
TLNMKNYK	1010.52	tr|A2A6G2|A2A6G2_MOUSE;tr|A2A6G3|A2A6G3_MOUSE;tr|A2A6G4|A2A6G4_MOUSE;tr|A2A6G5|A2A6G5_MOUSE;tr|E9Q0N6|E9Q0N6_MOUSE;tr|A2A6G6|A2A6G6_MOUSE;tr|A2A6G7|A2A6G7_MOUSE;tr|A2A6G8|A2A6G8_MOUSE;tr|A2A6G9|A2A6G9_MOUSE;tr|A2A6H0|A2A6H0_MOUSE	tr|A2A6G2|A2A6G2_MOUSE	3	21.528	0	0	0	0	0	0	0	0	0	0	0	0	0	0	0	0
TLSDYNIQK	1080.55	sp|P0CG50|UBC_MOUSE;tr|Q922B0|Q922B0_MOUSE;tr|Q8VC46|Q8VC46_MOUSE;tr|Q922Z8|Q922Z8_MOUSE;tr|Q8R0Z9|Q8R0Z9_MOUSE;sp|P0CG49|UBB_MOUSE;tr|Q78XY9|Q78XY9_MOUSE;tr|Q3TH47|Q3TH47_MOUSE;tr|Q5SX22|Q5SX22_MOUSE;tr|E9QNP0|E9QNP0_MOUSE;tr|E9Q5F6|E9Q5F6_MOUSE;tr|A5JUZ1|A5JUZ1_MOUSE;tr|E9Q4P0|E9Q4P0_MOUSE;tr|Q642L7|Q642L7_MOUSE;sp|P62983|RS27A_MOUSE;tr|Q8C2K3|Q8C2K3_MOUSE;tr|Q5M9K3|Q5M9K3_MOUSE;sp|P62984|RL40_…	sp|P0CG50|UBC_MOUSE	2	107.9	317500000	14568000	10343000	17302000	19064000	29408000	35862000	40053000	17316000	26201000	24009000	18097000	16071000	9999700	20782000	18425000
TLSSSTQASIEIDSLYEGIDFYTSITR	2996.45	sp|P63017|HSP7C_MOUSE;tr|Q3UBA6|Q3UBA6_MOUSE;tr|Q3TF16|Q3TF16_MOUSE;tr|Q3TH56|Q3TH56_MOUSE;tr|Q3UDS0|Q3UDS0_MOUSE;tr|Q3TQ13|Q3TQ13_MOUSE;tr|Q3TZJ3|Q3TZJ3_MOUSE;tr|Q3TB63|Q3TB63_MOUSE;tr|Q504P4|Q504P4_MOUSE;tr|Q3U9L2|Q3U9L2_MOUSE;tr|Q3TEK2|Q3TEK2_MOUSE;tr|Q3ULM1|Q3ULM1_MOUSE;tr|Q3TH04|Q3TH04_MOUSE;tr|Q3KQJ4|Q3KQJ4_MOUSE;tr|Q3UXU1|Q3UXU1_MOUSE	sp|P63017|HSP7C_MOUSE	3	27.419	15796000	0	0	0	0	0	0	5020000	4619800	4344700	1811700	0	0	0	0	0
TLYNNQPIDFLK	1464.76	tr|E9PY26|E9PY26_MOUSE;sp|Q8R016|BLMH_MOUSE	tr|E9PY26|E9PY26_MOUSE	2	70.1	32871000	0	0	0	2619800	5046200	6278000	3172700	3427700	1466600	0	10860000	0	0	0	0
TMFENVTR	996.47	sp|Q9EST1|GSDMA_MOUSE	sp|Q9EST1|GSDMA_MOUSE	2	43.769	7931500	0	687850	1102600	0	813660	1040500	815040	992790	616160	1025500	0	0	0	837370	0
TMQNTSDLDTAR	1351.6	sp|Q02257|PLAK_MOUSE	sp|Q02257|PLAK_MOUSE	2	95.573	102620000	2708600	831610	10937000	9410000	7533000	3555400	20953000	6792900	10570000	4978100	6527200	4534000	4234500	0	9056300
TNQELQEINR	1243.62	tr|Q9CZI7|Q9CZI7_MOUSE;tr|Q542G9|Q542G9_MOUSE;sp|P07356|ANXA2_MOUSE;tr|B0V2N7|B0V2N7_MOUSE;tr|B0V2N8|B0V2N8_MOUSE;tr|Q99KH3|Q99KH3_MOUSE;tr|B0V2N5|B0V2N5_MOUSE	tr|Q9CZI7|Q9CZI7_MOUSE	2	159.37	102550000	7989200	4938800	7696200	6133600	5963300	7427000	17748000	8625800	10471000	6848200	5720700	0	0	6490700	6498500
TNSTFNQVVLK	1249.67	tr|A0A1B0GQU8|A0A1B0GQU8_MOUSE;tr|Q0QEW9|Q0QEW9_MOUSE;tr|Q642K1|Q642K1_MOUSE;tr|Q58EW0|Q58EW0_MOUSE;sp|P35980|RL18_MOUSE;tr|A0A1B0GSA8|A0A1B0GSA8_MOUSE;tr|A0A1B0GSS8|A0A1B0GSS8_MOUSE	tr|A0A1B0GQU8|A0A1B0GQU8_MOUSE	2	80.239	18382000	0	0	0	0	0	2510000	5695600	9359900	0	0	0	0	0	0	816740
TNVSGGAIALGHPLGGSGSR	1806.93	sp|Q8BWT1|THIM_MOUSE;tr|Q3UKH3|Q3UKH3_MOUSE	sp|Q8BWT1|THIM_MOUSE	3	55.383	15536000	0	0	0	0	0	15536000	0	0	0	0	0	0	0	0	0
TPAQFDADELR	1261.59	tr|A0A494BBD8|A0A494BBD8_MOUSE;tr|Q4FK88|Q4FK88_MOUSE;tr|Q4FJV4|Q4FJV4_MOUSE;tr|Q3U5N9|Q3U5N9_MOUSE;tr|B7STB7|B7STB7_MOUSE;sp|P10107|ANXA1_MOUSE;tr|Q3US43|Q3US43_MOUSE	tr|A0A494BBD8|A0A494BBD8_MOUSE	2	70.908	9048500	0	713940	0	0	0	1575500	2371900	1001400	1504100	0	0	0	0	801020	1080600
TPAQYDASELK	1221.59	tr|Q9CZI7|Q9CZI7_MOUSE;tr|Q542G9|Q542G9_MOUSE;sp|P07356|ANXA2_MOUSE;tr|Q3UCD3|Q3UCD3_MOUSE;tr|B0V2N7|B0V2N7_MOUSE;tr|B0V2N8|B0V2N8_MOUSE	tr|Q9CZI7|Q9CZI7_MOUSE	2	115.57	63408000	4418100	1465600	0	10298000	480250	4427900	13749000	7616400	6834900	4266000	5208100	4643400	0	0	0
TPFGAYGGLLK	1122.61	sp|Q8BWT1|THIM_MOUSE;tr|Q3UKH3|Q3UKH3_MOUSE	sp|Q8BWT1|THIM_MOUSE	2	148.52	17730000	0	0	0	0	0	17730000	0	0	0	0	0	0	0	0	0
TPGPGAQSALR	1053.56	tr|Q3UJS5|Q3UJS5_MOUSE;tr|O70569|O70569_MOUSE;sp|P62264|RS14_MOUSE;tr|D3YVF4|D3YVF4_MOUSE;tr|D3Z7I1|D3Z7I1_MOUSE	tr|Q3UJS5|Q3UJS5_MOUSE	2	61.78	6350900	772360	725880	643510	0	0	0	3255300	0	330610	623250	0	0	0	0	0
TPPPSQGK	810.424	tr|A0A411P8U6|A0A411P8U6_MOUSE;tr|Q542T4|Q542T4_MOUSE;tr|Q3UGF3|Q3UGF3_MOUSE;tr|A0A498WGS3|A0A498WGS3_MOUSE;sp|P04370|MBP_MOUSE	tr|A0A411P8U6|A0A411P8U6_MOUSE	2	87.435	58061000	2568300	0	0	1476500	2273400	1520800	14351000	29793000	0	0	0	2623600	3454500	0	0
TQDENPVVHFFK	1459.71	tr|A0A411P8U6|A0A411P8U6_MOUSE;tr|Q542T4|Q542T4_MOUSE;tr|Q3UGF3|Q3UGF3_MOUSE;tr|A0A498WGS3|A0A498WGS3_MOUSE;sp|P04370|MBP_MOUSE;tr|Q09J72|Q09J72_MOUSE	tr|A0A411P8U6|A0A411P8U6_MOUSE	2	70.1	9161100	0	0	0	959220	1153700	0	1262000	2808000	0	0	0	0	0	0	2978200
TQKVLTADLENMHSELENVTR	2427.21	tr|E9PV66|E9PV66_MOUSE	tr|E9PV66|E9PV66_MOUSE	5	47.204	23466000	0	0	0	0	0	0	0	0	0	0	0	23466000	0	0	0
TRAGSHSLRYFHTAMSR	1976.98	tr|Q61640|Q61640_MOUSE	tr|Q61640|Q61640_MOUSE	3	19.897	0	0	0	0	0	0	0	0	0	0	0	0	0	0	0	0
TSALTYPVKK	1106.63	tr|A0A1W2P6U8|A0A1W2P6U8_MOUSE;tr|Q8CDI3|Q8CDI3_MOUSE;tr|E9Q0G0|E9Q0G0_MOUSE	tr|A0A1W2P6U8|A0A1W2P6U8_MOUSE	2	20.972	0	0	0	0	0	0	0	0	0	0	0	0	0	0	0	0
TSAPGMTKSHSGMTK	1519.71	tr|Q8C6J1|Q8C6J1_MOUSE;tr|Q8C598|Q8C598_MOUSE;tr|Q4VAB7|Q4VAB7_MOUSE;sp|Q60674|NR1D2_MOUSE	tr|Q8C6J1|Q8C6J1_MOUSE	2	33.229	0	0	0	0	0	0	0	0	0	0	0	0	0	0	0	0
TSASIGSLCADAR	1307.61	tr|Q62079|Q62079_MOUSE;tr|Q3UYM8|Q3UYM8_MOUSE;sp|P60202|MYPR_MOUSE	tr|Q62079|Q62079_MOUSE	2	107.24	25743000	0	0	1637600	1925700	5559000	2075600	4525100	743460	1346800	1486800	0	0	0	0	6443100
TSCSYCSMAK	1193.45	tr|Q3UQ95|Q3UQ95_MOUSE;tr|A2A5W4|A2A5W4_MOUSE;sp|Q923X4|GLRX2_MOUSE;tr|Q6P0X6|Q6P0X6_MOUSE;tr|B7ZC40|B7ZC40_MOUSE	tr|Q3UQ95|Q3UQ95_MOUSE	2	11.848	0	0	0	0	0	0	0	0	0	0	0	0	0	0	0	0
TSEATKGPVSFQK	1378.71	tr|Q3TP93|Q3TP93_MOUSE;tr|Q3TPG1|Q3TPG1_MOUSE;tr|Q3UPW7|Q3UPW7_MOUSE;sp|Q00547|HMMR_MOUSE;tr|Q8VDR2|Q8VDR2_MOUSE	tr|Q3TP93|Q3TP93_MOUSE	2	55.567	0	0	0	0	0	0	0	0	0	0	0	0	0	0	0	0
TSELFYFLVNKLHEYLP	2112.09	tr|D3YXS3|D3YXS3_MOUSE	tr|D3YXS3|D3YXS3_MOUSE	3	21.841	0	0	0	0	0	0	0	0	0	0	0	0	0	0	0	0
TSELSVK	762.412	sp|P21614|VTDB_MOUSE	sp|P21614|VTDB_MOUSE	1	48.561	0	0	0	0	0	0	0	0	0	0	0	0	0	0	0	0
TSEMNTDK	924.386	sp|Q99L48|NMD3_MOUSE	sp|Q99L48|NMD3_MOUSE	1	44.721	283520000	0	0	0	0	0	0	0	0	0	0	0	0	221750000	39266000	22506000
TSGPPVSELITK	1227.67	sp|P43274|H14_MOUSE	sp|P43274|H14_MOUSE	2	94.465	353610000	2142400	1081100	0	1538900	1646200	4115600	157940000	172330000	886000	5819500	0	0	3557600	715010	1837300
TSGSASTLLMR	1122.57	sp|Q32KG4|RTL9_MOUSE	sp|Q32KG4|RTL9_MOUSE	2	25.559	0	0	0	0	0	0	0	0	0	0	0	0	0	0	0	0
TSIAIDTIINQK	1315.73	sp|Q03265|ATPA_MOUSE;tr|D3Z6F5|D3Z6F5_MOUSE	sp|Q03265|ATPA_MOUSE	2	105.98	13761000	0	0	864350	0	1520100	6131500	2568700	1235400	599730	841460	0	0	0	0	0
TSLPPGPSTQELLQMQVSQEK	2297.16	sp|Q9D786|HAUS5_MOUSE	sp|Q9D786|HAUS5_MOUSE	3	23.447	0	0	0	0	0	0	0	0	0	0	0	0	0	0	0	0
TSMPYTDAVIHEVQR	1745.84	sp|P33267|CP2F2_MOUSE	sp|P33267|CP2F2_MOUSE	3	34.302	2475500	0	0	0	0	0	2475500	0	0	0	0	0	0	0	0	0
TSNLASGVPAR	1071.57	tr|A0A075B5M2|A0A075B5M2_MOUSE;tr|A0A075B5M3|A0A075B5M3_MOUSE;tr|A0A0G2JH00|A0A0G2JH00_MOUSE;tr|A0A0G2JGI6|A0A0G2JGI6_MOUSE;tr|A0A075B5L2|A0A075B5L2_MOUSE;sp|P01680|KV4A1_MOUSE;tr|A0A679F8Q6|A0A679F8Q6_MOUSE	tr|A0A075B5M2|A0A075B5M2_MOUSE	2	157.99	131010000	0	0	4177200	12036000	4907000	1261400	0	1084300	0	1796100	57634000	37341000	7564500	1275600	1932800
TSPAVVVSMTLSQK	1446.78	tr|J3QK75|J3QK75_MOUSE	tr|J3QK75|J3QK75_MOUSE	2;3	29.743	0	0	0	0	0	0	0	0	0	0	0	0	0	0	0	0
TSQGNKRTTK	1119.6	tr|E9PXZ8|E9PXZ8_MOUSE;sp|Q9QZE2|CLNK_MOUSE	tr|E9PXZ8|E9PXZ8_MOUSE	2	31.934	0	0	0	0	0	0	0	0	0	0	0	0	0	0	0	0
TSQVTLYVFEK	1313.69	tr|A0A5F8MPM4|A0A5F8MPM4_MOUSE;tr|E9QK82|E9QK82_MOUSE;sp|P27573|MYP0_MOUSE	tr|A0A5F8MPM4|A0A5F8MPM4_MOUSE	2	121.83	25654000	1286200	831100	1022800	0	0	0	13748000	8766100	0	0	0	0	0	0	0
TSSSSCR	783.318	tr|E9Q9J9|E9Q9J9_MOUSE	tr|E9Q9J9|E9Q9J9_MOUSE	3	7.9252	0	0	0	0	0	0	0	0	0	0	0	0	0	0	0	0
TSSTSSAKTR	1024.51	tr|A0A1Y7VJ77|A0A1Y7VJ77_MOUSE;tr|Q6PG01|Q6PG01_MOUSE;tr|A0A1Y7VLV8|A0A1Y7VLV8_MOUSE;tr|A0A1Y7VKR5|A0A1Y7VKR5_MOUSE;sp|Q9QYC1|PCX1_MOUSE	tr|A0A1Y7VJ77|A0A1Y7VJ77_MOUSE	3	16.254	0	0	0	0	0	0	0	0	0	0	0	0	0	0	0	0
TSTSPIVK	831.47	tr|A0A0F7R5U8|A0A0F7R5U8_MOUSE;tr|A0A0M3KL49|A0A0M3KL49_MOUSE;tr|A0A0U5BC76|A0A0U5BC76_MOUSE;tr|I6L958|I6L958_MOUSE;tr|I6L978|I6L978_MOUSE;tr|A0A0C6EL31|A0A0C6EL31_MOUSE;tr|A0A4U9FD83|A0A4U9FD83_MOUSE;tr|A0A5H1ZRK8|A0A5H1ZRK8_MOUSE;sp|P01837|IGKC_MOUSE;tr|I6L991|I6L991_MOUSE;tr|A0A125T904|A0A125T904_MOUSE;tr|A0A0M4KEQ7|A0A0M4KEQ7_MOUSE;tr|A0A0B6VQ20|A0A0B6VQ20_MOUSE;tr|I6L9E2|I6L9E2_MOUSE;tr|Q52L…	tr|Q52L64|Q52L64_MOUSE	1;2	98.523	59892000000	27809000	77904000	357200000	1856500000	500760000	122280000	369870000	126420000	223330000	72483000	14705000000	22872000000	2406200000	2989800000	13183000000
TSVNVVR	773.44	sp|Q8C196|CPSM_MOUSE	sp|Q8C196|CPSM_MOUSE	2	129.96	26345000	0	0	0	0	0	26345000	0	0	0	0	0	0	0	0	0
TTAPSVYPLAPVCGDTTGSSVTLGCLVK	2850.41	sp|P01863|GCAA_MOUSE;sp|P01865|GCAM_MOUSE;sp|P84751|HVM63_MOUSE;tr|Q5R3X6|Q5R3X6_MOUSE;tr|Q8VDC9|Q8VDC9_MOUSE;tr|Q66K04|Q66K04_MOUSE;tr|Q569W9|Q569W9_MOUSE;tr|Q505N9|Q505N9_MOUSE;tr|Q6PF95|Q6PF95_MOUSE;tr|Q6PJB2|Q6PJB2_MOUSE;tr|Q6PIP8|Q6PIP8_MOUSE;tr|Q6PJA7|Q6PJA7_MOUSE;tr|A0A0M3KL48|A0A0M3KL48_MOUSE	tr|Q6PJA7|Q6PJA7_MOUSE	2;3	194.51	7223600000	0	0	0	0	0	0	0	0	0	0	0	6781900000	294520000	147230000	0
TTAPSVYPLAPVCGGTTGSSVTLGCLVK	2792.41	tr|A0A0E4B366|A0A0E4B366_MOUSE;tr|A0A4U9FGA5|A0A4U9FGA5_MOUSE;tr|A0A0A6YY53|A0A0A6YY53_MOUSE;tr|F6TQW2|F6TQW2_MOUSE;tr|Q58E56|Q58E56_MOUSE;tr|U5JE47|U5JE47_MOUSE;tr|Q9D8L4|Q9D8L4_MOUSE;tr|A0A0U5BRI3|A0A0U5BRI3_MOUSE	tr|Q58E56|Q58E56_MOUSE	2;3	143.05	134290000	0	2339000	0	68462000	26298000	3580600	0	0	0	0	0	33614000	0	0	0
TTGIVMDSGDGVTHTVPIYEGYALPHAILR	3182.61	sp|P60710|ACTB_MOUSE;tr|B2RRX1|B2RRX1_MOUSE;tr|Q3UAF7|Q3UAF7_MOUSE;tr|Q3UAF6|Q3UAF6_MOUSE;tr|Q3U5R4|Q3U5R4_MOUSE;tr|Q3UGS0|Q3UGS0_MOUSE;tr|Q3UA89|Q3UA89_MOUSE;tr|Q3UAA9|Q3UAA9_MOUSE;tr|Q61276|Q61276_MOUSE;tr|Q3TIJ9|Q3TIJ9_MOUSE;tr|Q3U804|Q3U804_MOUSE;tr|Q3U939|Q3U939_MOUSE;tr|Q3UCF8|Q3UCF8_MOUSE;tr|E9Q5F4|E9Q5F4_MOUSE;tr|E9Q1F2|E9Q1F2_MOUSE;tr|G3UZ07|G3UZ07_MOUSE;tr|Q4KL81|Q4KL81_MOUSE;tr|Q3TSB7|…	tr|Q4KL81|Q4KL81_MOUSE	4	97.441	233740000	11373000	10320000	12982000	62565000	41073000	25708000	10921000	17023000	15808000	10364000	7357300	0	0	0	8244100
TTHFVEGGDAGNREDQINR	2114.97	tr|Q5M9N8|Q5M9N8_MOUSE;tr|Q3UBI6|Q3UBI6_MOUSE;sp|P14148|RL7_MOUSE;tr|Q3TK73|Q3TK73_MOUSE	tr|Q5M9N8|Q5M9N8_MOUSE	4	28.472	4356800	0	1694900	0	700280	0	1961600	0	0	0	0	0	0	0	0	0
TTHYGSLPQK	1130.57	tr|A0A411P8U6|A0A411P8U6_MOUSE;tr|Q542T4|Q542T4_MOUSE;tr|Q3UGF3|Q3UGF3_MOUSE;tr|A0A498WGS3|A0A498WGS3_MOUSE;sp|P04370|MBP_MOUSE;tr|Q09J72|Q09J72_MOUSE	tr|A0A411P8U6|A0A411P8U6_MOUSE	2;3	130.75	224870000	1792400	2963400	2361800	7874400	13966000	13607000	36666000	44754000	1057800	5302600	1197700	1497600	8287400	7692300	75849000
TTPPSVYPLAPGCGDTTGSSVTLGCLVK	2834.38	sp|P01867|IGG2B_MOUSE;tr|Q5R3Y0|Q5R3Y0_MOUSE;tr|A0A4V6JA63|A0A4V6JA63_MOUSE;tr|A0A075B5P3|A0A075B5P3_MOUSE;tr|A0A0A6YVP0|A0A0A6YVP0_MOUSE;tr|A0A0F7R1P3|A0A0F7R1P3_MOUSE;tr|A0A0F7QZE4|A0A0F7QZE4_MOUSE;tr|Q8R3H6|Q8R3H6_MOUSE;tr|Q569X1|Q569X1_MOUSE;tr|Q91Z05|Q91Z05_MOUSE	tr|A0A4V6JA63|A0A4V6JA63_MOUSE	3	99.614	63866000	0	0	0	0	13491000	6135700	0	0	0	0	0	0	44239000	0	0
TTPPSVYPLAPGSAA	1427.73	tr|X5J4S7|X5J4S7_MOUSE	tr|X5J4S7|X5J4S7_MOUSE	2	76.228	235920000	0	0	0	21004000	5304100	7826100	0	0	0	0	104020000	75231000	21012000	1514200	0
TTPPSVYPLAPGSAAQT	1656.84	tr|Q7TPE3|Q7TPE3_MOUSE	tr|Q7TPE3|Q7TPE3_MOUSE	2	83.081	31945000	0	0	0	3865500	1202700	1795400	0	0	0	0	14603000	7620500	2858000	0	0
TTPPSVYPLAPGSAAQTNSMVTLGCLVK	2859.45	tr|A0A0B6VMB2|A0A0B6VMB2_MOUSE;tr|A0A4U9FFL2|A0A4U9FFL2_MOUSE;tr|A0A075B5P4|A0A075B5P4_MOUSE;tr|A0A0A6YWR2|A0A0A6YWR2_MOUSE;tr|A0A0M4KM70|A0A0M4KM70_MOUSE;tr|U5LP42|U5LP42_MOUSE;sp|P01868|IGHG1_MOUSE;tr|Q99LC4|Q99LC4_MOUSE;tr|A0A0C6E3V3|A0A0C6E3V3_MOUSE;sp|P01869|IGH1M_MOUSE;tr|I6L985|I6L985_MOUSE	tr|A0A0M4KM70|A0A0M4KM70_MOUSE	2;3;4	168.08	7770500000	0	19313000	0	1482100000	323650000	471090000	0	0	0	0	82058000	4784200000	595260000	12848000	0
TTPSVVAFTADGER	1449.71	sp|P38647|GRP75_MOUSE	sp|P38647|GRP75_MOUSE	2	67.153	3721900	0	0	0	0	0	3280500	441390	0	0	0	0	0	0	0	0
TTPSYVAFTDTER	1486.69	tr|Q3TU85|Q3TU85_MOUSE;tr|Q3TAI8|Q3TAI8_MOUSE;tr|A1E2B8|A1E2B8_MOUSE;sp|Q61696|HS71A_MOUSE;sp|P17879|HS71B_MOUSE;sp|P63017|HSP7C_MOUSE;tr|Q3UBA6|Q3UBA6_MOUSE;tr|Q3TF16|Q3TF16_MOUSE;tr|Q3TH56|Q3TH56_MOUSE;tr|Q3UDS0|Q3UDS0_MOUSE;tr|Q3TQ13|Q3TQ13_MOUSE;tr|Q3TZJ3|Q3TZJ3_MOUSE;tr|Q3TB63|Q3TB63_MOUSE;tr|Q504P4|Q504P4_MOUSE;tr|Q3TEK2|Q3TEK2_MOUSE;tr|Q3ULM1|Q3ULM1_MOUSE;tr|Q3TRH3|Q3TRH3_MOUSE;tr|B7U582|B…	sp|P63017|HSP7C_MOUSE	2	69.01	43443000	2256400	1640300	2147300	4548700	3524900	9781600	2733600	3591000	2018200	1836700	2390500	2784700	0	2174400	2015300
TTQSGFEGFLK	1213.6	tr|Q8C7K4|Q8C7K4_MOUSE;tr|Q543J0|Q543J0_MOUSE;sp|P25688|URIC_MOUSE;tr|A0A0G2JG44|A0A0G2JG44_MOUSE;tr|D3Z4U1|D3Z4U1_MOUSE	tr|Q8C7K4|Q8C7K4_MOUSE	2	68.371	12238000	0	0	0	0	0	10634000	0	0	0	0	0	0	1603800	0	0
TVAAPSVFIFPPSDEQLK	1945.02	tr|A0A097PUD0|A0A097PUD0_MOUSE;tr|A0A097PUG4|A0A097PUG4_MOUSE	tr|A0A097PUD0|A0A097PUD0_MOUSE	2	94.191	4822300	0	0	0	0	0	4822300	0	0	0	0	0	0	0	0	0
TVDNFVALATGEK	1363.7	tr|Q6ZQM2|Q6ZQM2_MOUSE;tr|Q9DCY1|Q9DCY1_MOUSE;sp|P24369|PPIB_MOUSE	tr|Q6ZQM2|Q6ZQM2_MOUSE	2	109.6	22739000	0	0	2249400	5293600	0	7133200	506180	463250	1720100	1319700	1434400	0	0	1774900	844700
TVEAEAAHGTVTR	1340.67	tr|Q0QER9|Q0QER9_MOUSE;tr|Q5HZJ8|Q5HZJ8_MOUSE;tr|Q3TJ51|Q3TJ51_MOUSE;sp|O88844|IDHC_MOUSE;tr|Q8C338|Q8C338_MOUSE	tr|Q0QER9|Q0QER9_MOUSE	2	81.865	689380	0	0	0	0	0	689380	0	0	0	0	0	0	0	0	0
TVGVIVSREAMTGR	1474.79	tr|Q80U46|Q80U46_MOUSE;sp|Q9EPQ8|TCF20_MOUSE	tr|Q80U46|Q80U46_MOUSE	2	55.461	0	0	0	0	0	0	0	0	0	0	0	0	0	0	0	0
TVHNYSAQTMNSTELAK	1893.89	tr|A0A571BED7|A0A571BED7_MOUSE;tr|A0A571BDQ7|A0A571BDQ7_MOUSE	tr|A0A571BED7|A0A571BED7_MOUSE	3	16.494	0	0	0	0	0	0	0	0	0	0	0	0	0	0	0	0
TVIPTPYLFHKKTK	1671.97	tr|L7N282|L7N282_MOUSE;tr|L7N2D4|L7N2D4_MOUSE;tr|E9Q7U8|E9Q7U8_MOUSE	tr|L7N282|L7N282_MOUSE	2	32.606	0	0	0	0	0	0	0	0	0	0	0	0	0	0	0	0
TVLIMELINNVAK	1456.83	sp|P56480|ATPB_MOUSE	sp|P56480|ATPB_MOUSE	2	214.71	41091000	2615200	0	0	2104100	3515300	18697000	6055800	5659900	0	0	2444100	0	0	0	0
TVLMNPNIASVQTNEVGLK	2027.07	sp|Q8C196|CPSM_MOUSE	sp|Q8C196|CPSM_MOUSE	2;3	113.76	12797000	0	0	0	0	0	12797000	0	0	0	0	0	0	0	0	0
TVMIIVAISPK	1170.7	tr|Q6IR26|Q6IR26_MOUSE;tr|Q8C0E5|Q8C0E5_MOUSE;tr|I7GPR1|I7GPR1_MOUSE;sp|Q8N7N6|CIKS_MOUSE	tr|Q6IR26|Q6IR26_MOUSE	3	24.853	0	0	0	0	0	0	0	0	0	0	0	0	0	0	0	0
TVMRIKSSGGR	1190.66	tr|Q8VG65|Q8VG65_MOUSE	tr|Q8VG65|Q8VG65_MOUSE	3	31.185	0	0	0	0	0	0	0	0	0	0	0	0	0	0	0	0
TVNNNQQSLFQR	1447.72	tr|G5E8Q0|G5E8Q0_MOUSE;sp|P97412|LYST_MOUSE	tr|G5E8Q0|G5E8Q0_MOUSE	4	32.946	0	0	0	0	0	0	0	0	0	0	0	0	0	0	0	0
TVNVPMMK	918.467	tr|H7BWY0|H7BWY0_MOUSE;sp|Q6P4P1|SPA3A_MOUSE	tr|H7BWY0|H7BWY0_MOUSE	2	43	1285100000	73808000	50642000	45660000	125900000	98249000	34992000	127060000	83680000	109200000	90061000	55959000	59979000	0	294630000	35245000
TVPTGDLALRPGTVSGYEMK	2091.07	tr|Q6NVF7|Q6NVF7_MOUSE;tr|E9QQ57|E9QQ57_MOUSE;tr|A0A5F8MQ58|A0A5F8MQ58_MOUSE;sp|O55103|PRAX_MOUSE;tr|Q69ZE6|Q69ZE6_MOUSE	tr|Q6NVF7|Q6NVF7_MOUSE	3	50.397	65925000	4426900	11749000	14254000	2542700	2169800	3757400	2351200	1903100	0	7424700	15346000	0	0	0	0
TVQIEASTVEIEER	1602.81	tr|E9Q3V6|E9Q3V6_MOUSE;sp|P42208|SEPT2_MOUSE;tr|F6UKN5|F6UKN5_MOUSE;tr|D3YZU7|D3YZU7_MOUSE;tr|D3Z1S1|D3Z1S1_MOUSE;tr|F6WYM0|F6WYM0_MOUSE;tr|D3YYB1|D3YYB1_MOUSE;tr|D3Z3C0|D3Z3C0_MOUSE	tr|E9Q3V6|E9Q3V6_MOUSE	2	86.313	2756900	0	0	0	0	0	0	2756900	0	0	0	0	0	0	0	0
TVQVEQSK	917.482	tr|Q8C2A3|Q8C2A3_MOUSE;tr|Q3UNN1|Q3UNN1_MOUSE;sp|O55131|SEPT7_MOUSE;tr|E9Q9F5|E9Q9F5_MOUSE;tr|E9Q1G8|E9Q1G8_MOUSE;tr|Q5DTS3|Q5DTS3_MOUSE;tr|Q3UGE0|Q3UGE0_MOUSE	tr|Q8C2A3|Q8C2A3_MOUSE	2	117.4	10973000	0	0	0	0	0	0	10973000	0	0	0	0	0	0	0	0
TVRYARYSPR	1267.68	sp|Q9D119|PPR27_MOUSE	sp|Q9D119|PPR27_MOUSE	3	17.026	0	0	0	0	0	0	0	0	0	0	0	0	0	0	0	0
TVSLGAGAKDELHIVEAEAMNYEGSPIK	2928.45	tr|Q5SQB0|Q5SQB0_MOUSE;tr|Q5U438|Q5U438_MOUSE;tr|Q5SQB7|Q5SQB7_MOUSE;sp|Q61937|NPM_MOUSE;tr|Q9DAY9|Q9DAY9_MOUSE;tr|Q5SQB5|Q5SQB5_MOUSE;tr|Q3U536|Q3U536_MOUSE;tr|Q3UDA7|Q3UDA7_MOUSE;tr|Q8BSZ3|Q8BSZ3_MOUSE;tr|Q5BL09|Q5BL09_MOUSE	tr|Q5SQB0|Q5SQB0_MOUSE	3;4	143.08	72495000	0	0	0	15062000	19064000	14294000	12635000	6905200	0	4535800	0	0	0	0	0
TVTAMDVVYALK	1309.7	tr|B2RTM0|B2RTM0_MOUSE;sp|P62806|H4_MOUSE;tr|Q61667|Q61667_MOUSE	tr|B2RTM0|B2RTM0_MOUSE	2	116.3	396200000	14603000	25999000	28418000	83786000	44644000	31367000	31945000	19026000	16255000	14946000	9795700	21581000	15384000	16988000	21466000
TVTNAVVTVPAYFNDSQR	1980.99	sp|P63017|HSP7C_MOUSE;tr|Q3UBA6|Q3UBA6_MOUSE;tr|Q3TF16|Q3TF16_MOUSE;tr|Q3TH56|Q3TH56_MOUSE;tr|Q3UDS0|Q3UDS0_MOUSE;tr|Q3TQ13|Q3TQ13_MOUSE;tr|Q3TZJ3|Q3TZJ3_MOUSE;tr|Q3TB63|Q3TB63_MOUSE;tr|Q3U9L2|Q3U9L2_MOUSE;tr|Q3TEK2|Q3TEK2_MOUSE;tr|Q3ULM1|Q3ULM1_MOUSE;tr|Q3TRH3|Q3TRH3_MOUSE;tr|Q3TH04|Q3TH04_MOUSE;tr|Q3KQJ4|Q3KQJ4_MOUSE	sp|P63017|HSP7C_MOUSE	2;3	55.261	26765000	0	0	0	7066000	0	13198000	0	0	2257300	0	0	0	1417500	1771900	1054400
TYFPHFDVSHGSAQVK	1818.87	tr|Q9CY10|Q9CY10_MOUSE;tr|Q91VB8|Q91VB8_MOUSE;tr|Q8BPF4|Q8BPF4_MOUSE;tr|A8DUV3|A8DUV3_MOUSE;sp|P01942|HBA_MOUSE;tr|Q9QWJ3|Q9QWJ3_MOUSE;tr|Q9CY06|Q9CY06_MOUSE;tr|Q9CWS5|Q9CWS5_MOUSE;tr|Q61287|Q61287_MOUSE;tr|A8DUV1|A8DUV1_MOUSE;tr|Q61649|Q61649_MOUSE	tr|Q9CY10|Q9CY10_MOUSE	3;4	56.851	44449000	0	1849500	0	0	0	42599000	0	0	0	0	0	0	0	0	0
TYFPHFDVSHGSAQVKG	1875.89	tr|Q61649|Q61649_MOUSE	tr|Q61649|Q61649_MOUSE	4	20.65	29762000	0	7801600	0	5368700	4929800	0	4948100	5619500	0	0	1094700	0	0	0	0
TYLNWLLQR	1205.66	tr|Q58EU8|Q58EU8_MOUSE;tr|A2MY50|A2MY50_MOUSE;tr|A0A0B4J1H7|A0A0B4J1H7_MOUSE;tr|I6L998|I6L998_MOUSE;tr|A0A0B4J1H8|A0A0B4J1H8_MOUSE;tr|U5JE44|U5JE44_MOUSE	tr|Q58EU8|Q58EU8_MOUSE	2	102.72	0	0	0	0	0	0	0	0	0	0	0	0	0	0	0	0
TYRHAGSLMNHQCNPEASR	2228	tr|Q6ZQE2|Q6ZQE2_MOUSE;tr|A0A0U1RNR6|A0A0U1RNR6_MOUSE;sp|Q6NV66|ZN646_MOUSE	tr|Q6ZQE2|Q6ZQE2_MOUSE	7	13.832	0	0	0	0	0	0	0	0	0	0	0	0	0	0	0	0
TYSLGSALR	966.513	tr|Q5FWJ3|Q5FWJ3_MOUSE;tr|Q3V2S4|Q3V2S4_MOUSE;tr|Q3U6S1|Q3U6S1_MOUSE;tr|Q3TFD9|Q3TFD9_MOUSE;sp|P20152|VIME_MOUSE;tr|A0A0A6YWC8|A0A0A6YWC8_MOUSE;tr|Q3TWV0|Q3TWV0_MOUSE;tr|Q3UAX1|Q3UAX1_MOUSE;tr|A4IF59|A4IF59_MOUSE;tr|A2AKJ2|A2AKJ2_MOUSE	tr|Q5FWJ3|Q5FWJ3_MOUSE	2	94.302	26128000	0	0	0	1743600	0	0	763070	0	0	0	0	9085000	9813300	4722800	0
VAALTFEANVLAELEKSGAR	2088.12	tr|B1AQD3|B1AQD3_MOUSE;tr|Q0PD20|Q0PD20_MOUSE;tr|B1AQD4|B1AQD4_MOUSE;tr|Q3TV85|Q3TV85_MOUSE	tr|B1AQD3|B1AQD3_MOUSE	2	43.382	0	0	0	0	0	0	0	0	0	0	0	0	0	0	0	0
VADIGLAAWGR	1127.61	tr|Q3U5U5|Q3U5U5_MOUSE;tr|Q3U4D1|Q3U4D1_MOUSE;tr|Q3TF14|Q3TF14_MOUSE;sp|P50247|SAHH_MOUSE;tr|Q5M9P0|Q5M9P0_MOUSE;tr|A2ALT5|A2ALT5_MOUSE	tr|Q3U5U5|Q3U5U5_MOUSE	2	94.85	11892000	0	0	0	0	0	11892000	0	0	0	0	0	0	0	0	0
VAEFFQGVDVIVNASSVEDIDAGAIGQR	2905.45	tr|Q3TRK3|Q3TRK3_MOUSE;tr|A0A0R4J1E3|A0A0R4J1E3_MOUSE;sp|Q9QXS6|DREB_MOUSE;tr|F7CPL2|F7CPL2_MOUSE	tr|Q3TRK3|Q3TRK3_MOUSE	3	58.26	23397000	0	0	0	0	0	5301300	7679400	5642400	4774200	0	0	0	0	0	0
VAEQTPLTALYVANLIK	1843.05	tr|Q544B1|Q544B1_MOUSE;tr|Q3UJW1|Q3UJW1_MOUSE;tr|Q3U9J7|Q3U9J7_MOUSE;tr|Q3U6I3|Q3U6I3_MOUSE;tr|Q3TVM2|Q3TVM2_MOUSE;sp|P47738|ALDH2_MOUSE;tr|A0A0G2JEU1|A0A0G2JEU1_MOUSE;tr|A0A0G2JFQ0|A0A0G2JFQ0_MOUSE	tr|Q544B1|Q544B1_MOUSE	2	84.289	3877300	0	0	0	0	0	3877300	0	0	0	0	0	0	0	0	0
VAGHPDVVINNAAGNFISPSER	2263.13	tr|Q4FJK0|Q4FJK0_MOUSE;sp|Q9CQ62|DECR_MOUSE	tr|Q4FJK0|Q4FJK0_MOUSE	3	41.136	2408600	0	0	0	0	0	2408600	0	0	0	0	0	0	0	0	0
VAGMDVELTVEER	1446.7	tr|Q5SS40|Q5SS40_MOUSE;sp|P62259|1433E_MOUSE;tr|Q8BPH1|Q8BPH1_MOUSE;tr|D6REF3|D6REF3_MOUSE;tr|F6WA09|F6WA09_MOUSE	tr|Q5SS40|Q5SS40_MOUSE	2	60.434	4609400	1989500	0	0	2619900	0	0	0	0	0	0	0	0	0	0	0
VALTGLTVAEYFR	1438.78	sp|P56480|ATPB_MOUSE	sp|P56480|ATPB_MOUSE	2	129.16	38441000	0	0	0	0	2381100	28803000	4700500	2556500	0	0	0	0	0	0	0
VALVYGQMNEPPGAR	1600.8	sp|P56480|ATPB_MOUSE	sp|P56480|ATPB_MOUSE	2	93.258	9729400	0	0	0	0	0	8985000	744420	0	0	0	0	0	0	0	0
VAPDEHPILLTEAPLNPK	1953.06	sp|Q8BFZ3|ACTBL_MOUSE	sp|Q8BFZ3|ACTBL_MOUSE	3	65.107	113200000	0	0	26157000	45978000	0	0	0	0	0	0	0	0	0	21246000	19817000
VAPEEHPTLLTEAPLNPK	1955.04	sp|P68033|ACTC_MOUSE;sp|P68134|ACTS_MOUSE;tr|Q3TG92|Q3TG92_MOUSE;tr|Q497E4|Q497E4_MOUSE;tr|Q9CXK3|Q9CXK3_MOUSE;sp|P63268|ACTH_MOUSE;tr|Q3UJ36|Q3UJ36_MOUSE;tr|Q3U122|Q3U122_MOUSE;tr|Q3UIJ3|Q3UIJ3_MOUSE;sp|P62737|ACTA_MOUSE;tr|Q61275|Q61275_MOUSE;tr|Q61852|Q61852_MOUSE;tr|Q61272|Q61272_MOUSE;tr|Q61264|Q61264_MOUSE;tr|D3YZY0|D3YZY0_MOUSE;tr|A0A494B9T3|A0A494B9T3_MOUSE;tr|Q61274|Q61274_MOUSE;tr|D3Z2K…	sp|P68033|ACTC_MOUSE	3	48.053	45463000	2195200	3550100	4008200	3401700	2564700	3234900	15787000	7919800	0	2801300	0	0	0	0	0
VAPEEHPVLLTEAPLNPK	1953.06	sp|P60710|ACTB_MOUSE;tr|B2RRX1|B2RRX1_MOUSE;tr|Q3UAF7|Q3UAF7_MOUSE;tr|Q3UAF6|Q3UAF6_MOUSE;tr|Q3U5R4|Q3U5R4_MOUSE;tr|Q3UGS0|Q3UGS0_MOUSE;tr|Q3UA89|Q3UA89_MOUSE;tr|Q3UAA9|Q3UAA9_MOUSE;tr|Q61276|Q61276_MOUSE;tr|Q3TIJ9|Q3TIJ9_MOUSE;tr|Q3U804|Q3U804_MOUSE;tr|Q3U939|Q3U939_MOUSE;tr|Q3UCF8|Q3UCF8_MOUSE;tr|E9Q5F4|E9Q5F4_MOUSE;tr|G3UZ07|G3UZ07_MOUSE;tr|E9Q606|E9Q606_MOUSE;tr|A1E281|A1E281_MOUSE;tr|Q4KL81|…	tr|Q4KL81|Q4KL81_MOUSE	2;3	74.12	614370000	14874000	16626000	0	0	34691000	97314000	203200000	104680000	37459000	35328000	29571000	23945000	16679000	0	0
VATVPGTLK	884.533	tr|Q5M9N8|Q5M9N8_MOUSE;tr|Q3UBI6|Q3UBI6_MOUSE;sp|P14148|RL7_MOUSE;tr|Q3TK73|Q3TK73_MOUSE;tr|F6XI62|F6XI62_MOUSE	tr|Q5M9N8|Q5M9N8_MOUSE	2	76.478	31007000	0	0	0	0	0	0	8823900	22183000	0	0	0	0	0	0	0
VAVDAPVSSVALR	1282.72	sp|Q64374|RGN_MOUSE	sp|Q64374|RGN_MOUSE	2	67.726	17895000	0	0	0	0	0	17895000	0	0	0	0	0	0	0	0	0
VAVEEVDEEGK	1202.57	sp|P48678|LMNA_MOUSE	sp|P48678|LMNA_MOUSE	2	76.465	15943000	0	1428900	1242700	1292200	1832900	677510	1317100	554970	1082800	667710	840030	0	5006200	0	0
VAVGVGEVGFR	1088.6	tr|Q6NVF7|Q6NVF7_MOUSE;tr|E9QQ57|E9QQ57_MOUSE;tr|A0A5F8MQ58|A0A5F8MQ58_MOUSE;sp|O55103|PRAX_MOUSE;tr|Q69ZE6|Q69ZE6_MOUSE;tr|A0A0U1RNK1|A0A0U1RNK1_MOUSE	tr|Q6NVF7|Q6NVF7_MOUSE	2	136.57	388840000	58337000	29498000	136280000	13423000	23788000	19600000	0	0	1736300	40154000	35968000	1701400	28352000	0	0
VDATEESDLAQQYGVR	1779.83	tr|Q3TT76|Q3TT76_MOUSE;tr|Q3UDR2|Q3UDR2_MOUSE;tr|Q3URP6|Q3URP6_MOUSE;tr|Q3UJA8|Q3UJA8_MOUSE;tr|Q3UBY9|Q3UBY9_MOUSE;tr|Q3UA23|Q3UA23_MOUSE;tr|Q3U738|Q3U738_MOUSE;tr|Q3TWE3|Q3TWE3_MOUSE;tr|Q3TIM0|Q3TIM0_MOUSE;tr|Q3THC3|Q3THC3_MOUSE;tr|Q3TGS0|Q3TGS0_MOUSE;tr|Q3TF72|Q3TF72_MOUSE;sp|P09103|PDIA1_MOUSE	tr|Q3TT76|Q3TT76_MOUSE	2	147.37	12006000	0	0	0	0	0	7520700	0	0	0	0	0	0	4484900	0	0
VDGTPVTQGMETTQPSK	1774.84	tr|G0YP42|G0YP42_MOUSE;tr|A4FU62|A4FU62_MOUSE;tr|Q9D8W4|Q9D8W4_MOUSE;sp|P01843|LAC1_MOUSE;tr|A0A0G2JE99|A0A0G2JE99_MOUSE	tr|G0YP42|G0YP42_MOUSE	2	118.87	73015000	0	0	3280200	5984000	0	1172600	2079700	1147300	0	0	36179000	21850000	0	0	1322200
VDIDVPDVNIEGPDAK	1694.84	tr|E9Q616|E9Q616_MOUSE;tr|A0JLR7|A0JLR7_MOUSE;tr|A0PJF4|A0PJF4_MOUSE;tr|Q6UL10|Q6UL10_MOUSE;tr|Q61484|Q61484_MOUSE	tr|E9Q616|E9Q616_MOUSE	2	128.67	201870000	0	4833100	5371300	41547000	28689000	27097000	20432000	14442000	15162000	11026000	10956000	0	7476600	8142500	6699400
VDINAPDVDVQGPDWHLK	2016.99	tr|E9Q616|E9Q616_MOUSE;tr|A0JLR7|A0JLR7_MOUSE	tr|E9Q616|E9Q616_MOUSE	3	35.64	9579000	0	0	0	0	3807700	1327000	1607400	1068900	1111400	656450	0	0	0	0	0
VDNALQSGNSQESVTEQDSK	2134.96	tr|A0A097PUD0|A0A097PUD0_MOUSE;tr|A0A097PUG4|A0A097PUG4_MOUSE	tr|A0A097PUD0|A0A097PUD0_MOUSE	3	41.257	21359000	0	1439000	1293800	1070900	1200600	1600400	3764800	880220	2369000	0	2394200	0	0	3343000	2003200
VDNDENEHQLSLR	1567.72	tr|Q5SQB0|Q5SQB0_MOUSE;tr|Q5U438|Q5U438_MOUSE;tr|Q5SQB7|Q5SQB7_MOUSE;sp|Q61937|NPM_MOUSE;tr|Q9DAY9|Q9DAY9_MOUSE;tr|Q5SQB5|Q5SQB5_MOUSE;tr|Q3U536|Q3U536_MOUSE;tr|Q3UDA7|Q3UDA7_MOUSE;tr|Q8BSZ3|Q8BSZ3_MOUSE;tr|Q5BL09|Q5BL09_MOUSE	tr|Q5SQB0|Q5SQB0_MOUSE	3	132.47	290990000	10255000	8316900	7531000	43892000	29597000	19867000	35320000	15611000	24908000	19932000	9668200	15899000	20773000	15018000	14405000
VDSDSLSSELQQLGLPK	1814.93	tr|A0A1L1STT5|A0A1L1STT5_MOUSE	tr|A0A1L1STT5|A0A1L1STT5_MOUSE	3	17.489	0	0	0	0	0	0	0	0	0	0	0	0	0	0	0	0
VDTWFNQPAR	1232.59	sp|P47963|RL13_MOUSE;tr|Q5RKP3|Q5RKP3_MOUSE	sp|P47963|RL13_MOUSE	2	105.57	18996000	3971100	2370900	1744100	0	0	1948800	4713400	4248100	0	0	0	0	0	0	0
VEADRPGK	870.456	tr|A0A2I3BRL8|A0A2I3BRL8_MOUSE;sp|Q91VM5|RMXL1_MOUSE;tr|A0A2I3BQC0|A0A2I3BQC0_MOUSE;tr|Q9DAE2|Q9DAE2_MOUSE;sp|Q9WV02|RBMX_MOUSE;tr|A2AFI4|A2AFI4_MOUSE;tr|A2AFI3|A2AFI3_MOUSE	tr|A0A2I3BRL8|A0A2I3BRL8_MOUSE	2	68.383	276350000	0	0	0	0	0	0	255030000	16129000	0	718370	0	0	0	0	4470700
VEEEAAQK	902.435	tr|Q3UFT0|Q3UFT0_MOUSE;sp|Q8VDD5|MYH9_MOUSE	tr|Q3UFT0|Q3UFT0_MOUSE	2	86.472	10161000	965230	704030	1549800	1516600	2008000	2283500	0	0	0	1134000	0	0	0	0	0
VEEHEETFEEK	1404.6	tr|A0A0R4J036|A0A0R4J036_MOUSE;sp|P08553|NFM_MOUSE	tr|A0A0R4J036|A0A0R4J036_MOUSE	3	60.255	28342000	0	0	0	8320500	0	0	0	0	0	0	18771000	1250900	0	0	0
VEEVAVKEEIK	1271.7	tr|A0A0R4J036|A0A0R4J036_MOUSE;sp|P08553|NFM_MOUSE	tr|A0A0R4J036|A0A0R4J036_MOUSE	3	76.332	6224100	0	0	0	2472900	0	0	0	0	0	0	3751200	0	0	0	0
VEGDVDVPK	956.481	sp|Q9EST1|GSDMA_MOUSE	sp|Q9EST1|GSDMA_MOUSE	2	67.169	22739000	0	0	0	2721000	4674200	3503100	5564000	4252500	0	0	0	2024400	0	0	0
VEIIANDQGNR	1227.62	tr|Q3TU85|Q3TU85_MOUSE;tr|Q3TAI8|Q3TAI8_MOUSE;tr|A1E2B8|A1E2B8_MOUSE;sp|Q61696|HS71A_MOUSE;sp|P17879|HS71B_MOUSE;tr|Q3U9G2|Q3U9G2_MOUSE;tr|Q3TWF2|Q3TWF2_MOUSE;tr|Q3TKF8|Q3TKF8_MOUSE;tr|Q3TI47|Q3TI47_MOUSE;sp|P20029|BIP_MOUSE;tr|Q3U7T8|Q3U7T8_MOUSE;tr|Q9DC41|Q9DC41_MOUSE;tr|Q3UEM8|Q3UEM8_MOUSE;tr|Q3U6V3|Q3U6V3_MOUSE;sp|P63017|HSP7C_MOUSE;tr|Q3UBA6|Q3UBA6_MOUSE;tr|Q3TF16|Q3TF16_MOUSE;tr|Q3TH56|Q3TH…	sp|P63017|HSP7C_MOUSE	2	92.062	126610000	4606100	3703400	10236000	11243000	9208000	12574000	18980000	8238300	8424000	5501100	12791000	7557100	0	6658400	6889200
VELQELNDR	1114.56	tr|Q5FWJ3|Q5FWJ3_MOUSE;tr|Q3V2S4|Q3V2S4_MOUSE;tr|Q3U6S1|Q3U6S1_MOUSE;tr|Q3TFD9|Q3TFD9_MOUSE;sp|P20152|VIME_MOUSE;tr|A0A0A6YWC8|A0A0A6YWC8_MOUSE;tr|Q3UAX1|Q3UAX1_MOUSE;tr|Q3UD36|Q3UD36_MOUSE;tr|A4IF59|A4IF59_MOUSE;tr|A2AKJ2|A2AKJ2_MOUSE;tr|Q3V2C6|Q3V2C6_MOUSE;tr|Q3V1K9|Q3V1K9_MOUSE;sp|P31001|DESM_MOUSE;tr|Q9JJY2|Q9JJY2_MOUSE	tr|Q5FWJ3|Q5FWJ3_MOUSE	2	126.41	167330000	9259100	8340800	7953300	28376000	15106000	17690000	18370000	6634500	8841300	9978500	9936000	8434500	6525200	5658100	6224100
VELSQLR	843.481	sp|Q6ZWV7|RL35_MOUSE	sp|Q6ZWV7|RL35_MOUSE	2	114.02	18925000	1448900	0	0	0	0	0	1900900	12488000	0	555220	0	0	0	0	2531500
VENTEENRR	1145.54	tr|Q3UER1|Q3UER1_MOUSE;tr|Q3TJ66|Q3TJ66_MOUSE;sp|Q91Y97|ALDOB_MOUSE	tr|Q3UER1|Q3UER1_MOUSE	3	56.729	4485700	0	0	0	0	0	4485700	0	0	0	0	0	0	0	0	0
VEQATKPSFESGR	1434.71	tr|A0A2I3BRL8|A0A2I3BRL8_MOUSE;sp|Q91VM5|RMXL1_MOUSE;sp|Q9WV02|RBMX_MOUSE;tr|A2AFI4|A2AFI4_MOUSE;tr|A2AFI3|A2AFI3_MOUSE	tr|A0A2I3BRL8|A0A2I3BRL8_MOUSE	2;3	125.61	206070000	0	0	0	0	0	0	205700000	375010	0	0	0	0	0	0	0
VETGVLKPGMVVTFAPVNVTTEVK	2514.38	tr|Q58E64|Q58E64_MOUSE;tr|Q3UA81|Q3UA81_MOUSE;tr|Q3TII3|Q3TII3_MOUSE;sp|P10126|EF1A1_MOUSE	tr|Q58E64|Q58E64_MOUSE	3	113.08	101780000	0	9083100	8337000	0	11605000	39233000	7621400	11505000	5680500	7307000	0	0	0	0	1407400
VETGVLKPGMVVTVAPVNVTTEVK	2466.38	tr|Q3UZQ3|Q3UZQ3_MOUSE	tr|Q3UZQ3|Q3UZQ3_MOUSE	4	19.897	0	0	0	0	0	0	0	0	0	0	0	0	0	0	0	0
VEVADSKPK	971.529	tr|Q6NVF7|Q6NVF7_MOUSE;tr|E9QQ57|E9QQ57_MOUSE;tr|A0A5F8MQ58|A0A5F8MQ58_MOUSE;sp|O55103|PRAX_MOUSE;tr|Q69ZE6|Q69ZE6_MOUSE;tr|A0A0U1RNK1|A0A0U1RNK1_MOUSE	tr|Q6NVF7|Q6NVF7_MOUSE	2;3	104.44	362830000	1340100	24217000	220910000	0	4273500	9625800	7108600	1648900	1653300	35892000	31057000	3873100	21237000	0	0
VEVTEFEDIK	1207.6	tr|A2BE92|A2BE92_MOUSE;tr|A2BE93|A2BE93_MOUSE;tr|Q5U445|Q5U445_MOUSE;tr|Q3T9S3|Q3T9S3_MOUSE;sp|Q9EQU5|SET_MOUSE	tr|A2BE92|A2BE92_MOUSE	2	82.749	50346000	1115800	1530100	2786300	13664000	0	7694100	6800400	6400300	3900100	0	0	0	3378600	0	3075700
VFIEDVSK	935.496	tr|Q3UJ34|Q3UJ34_MOUSE;tr|Q3UEJ7|Q3UEJ7_MOUSE;sp|P16460|ASSY_MOUSE	tr|Q3UJ34|Q3UJ34_MOUSE	2	101.33	39811000	0	0	0	0	0	34278000	0	0	0	0	0	0	0	0	5533200
VFIGNLNTLVVK	1315.79	tr|A0A2I3BQH3|A0A2I3BQH3_MOUSE;tr|A0A2I3BRM6|A0A2I3BRM6_MOUSE;sp|Q9Z204|HNRPC_MOUSE;tr|Q3U6P5|Q3U6P5_MOUSE	tr|A0A2I3BQH3|A0A2I3BQH3_MOUSE	2	88.496	13471000	0	0	0	13471000	0	0	0	0	0	0	0	0	0	0	0
VFIMDNCEELIPEYLNFIR	2414.16	tr|Q80Y52|Q80Y52_MOUSE;tr|Q3UIF3|Q3UIF3_MOUSE;sp|P07901|HS90A_MOUSE;tr|Q3TKA2|Q3TKA2_MOUSE;tr|Q3TKB9|Q3TKB9_MOUSE;tr|Q8C5U3|Q8C5U3_MOUSE;tr|Q3TKG0|Q3TKG0_MOUSE;tr|A0PJ91|A0PJ91_MOUSE;tr|Q3TJU7|Q3TJU7_MOUSE	tr|Q80Y52|Q80Y52_MOUSE	3	40.844	42460000	5741000	0	0	0	4506600	6998700	10602000	7923100	0	4385900	2302900	0	0	0	0
VFIMDSCDELIPEYLNFIR	2373.14	tr|Q71LX8|Q71LX8_MOUSE;sp|P11499|HS90B_MOUSE;tr|Q811H6|Q811H6_MOUSE;tr|E9Q3D6|E9Q3D6_MOUSE	tr|Q71LX8|Q71LX8_MOUSE	2;3	116.24	53305000	0	0	0	7189300	7303100	16708000	9263700	8642800	4198500	0	0	0	0	0	0
VFLENVIR	988.571	tr|B2RTM0|B2RTM0_MOUSE;sp|P62806|H4_MOUSE;tr|Q61667|Q61667_MOUSE;tr|Q6B822|Q6B822_MOUSE	tr|B2RTM0|B2RTM0_MOUSE	2	158.12	696640000	28151000	18729000	20681000	218170000	89100000	71846000	35565000	35976000	21321000	26708000	32080000	27672000	21142000	21814000	27690000
VFLQTELNNATKTFFTKEYLK	2534.34	tr|A0JLQ6|A0JLQ6_MOUSE;sp|Q3U827|RN180_MOUSE	tr|A0JLQ6|A0JLQ6_MOUSE	5	13.731	0	0	0	0	0	0	0	0	0	0	0	0	0	0	0	0
VFVATTTLR	1006.58	tr|Q8CIP9|Q8CIP9_MOUSE	tr|Q8CIP9|Q8CIP9_MOUSE	3	22.74	0	0	0	0	0	0	0	0	0	0	0	0	0	0	0	0
VGAFTVVCK	979.516	sp|P05202|AATM_MOUSE	sp|P05202|AATM_MOUSE	2	62.546	0	0	0	0	0	0	0	0	0	0	0	0	0	0	0	0
VGAGAPVYLAAVLEYLTAEILELAGNAAR	2914.58	sp|C0HKE4|H2A1E_MOUSE;sp|C0HKE3|H2A1D_MOUSE;sp|Q8BFU2|H2A3_MOUSE;sp|C0HKE9|H2A1P_MOUSE;sp|C0HKE8|H2A1O_MOUSE;sp|Q8CGP5|H2A1F_MOUSE;sp|C0HKE6|H2A1I_MOUSE;sp|C0HKE5|H2A1G_MOUSE;tr|A0A0N4SV66|A0A0N4SV66_MOUSE;sp|C0HKE2|H2A1C_MOUSE;tr|A2AB79|A2AB79_MOUSE;sp|C0HKE7|H2A1N_MOUSE;sp|C0HKE1|H2A1B_MOUSE;tr|B2RVF0|B2RVF0_MOUSE;sp|Q8R1M2|H2AJ_MOUSE;sp|Q8CGP6|H2A1H_MOUSE;tr|A3KPD0|A3KPD0_MOUSE;tr|A0AUV1|A0AUV…	sp|C0HKE4|H2A1E_MOUSE	2;3;4	117.37	525310000	8748700	5866600	15042000	117370000	63054000	71225000	62484000	39174000	28835000	30054000	25298000	16705000	10979000	16920000	13555000
VGAGAPVYMAAVLEYLTAEILELAGNAAR	2932.54	tr|Q149V4|Q149V4_MOUSE;sp|Q64523|H2A2C_MOUSE;tr|B2RWH3|B2RWH3_MOUSE;sp|Q6GSS7|H2A2A_MOUSE;tr|Q64426|Q64426_MOUSE;sp|Q64522|H2A2B_MOUSE	tr|Q149V4|Q149V4_MOUSE	2;3;4	145.25	373720000	2821000	2995500	9805800	109370000	57262000	13727000	34840000	33638000	21899000	18629000	21188000	12259000	11771000	10362000	13146000
VGASFLQR	876.482	sp|P05202|AATM_MOUSE	sp|P05202|AATM_MOUSE	2	85.265	5830800	326760	0	0	0	0	5504100	0	0	0	0	0	0	0	0	0
VGATAAVYSAAILEYLTAEVLELAGNASK	2894.53	tr|B2RVP5|B2RVP5_MOUSE;sp|Q3THW5|H2AV_MOUSE;sp|P0C0S6|H2AZ_MOUSE;tr|G3UWL7|G3UWL7_MOUSE	tr|B2RVP5|B2RVP5_MOUSE	2;3;4	238.07	426960000	3670000	5224900	5448500	172530000	71883000	33620000	35597000	28178000	15546000	14065000	12757000	5802500	6233400	7430300	8974400
VGEFSGANK	907.44	sp|P10639|THIO_MOUSE	sp|P10639|THIO_MOUSE	2	125.58	303440000	2501400	0	17813000	16542000	13608000	23176000	40666000	37689000	42494000	13359000	17782000	16382000	17192000	28730000	15510000
VGENADSQIK	1059.52	tr|Q8C1Y3|Q8C1Y3_MOUSE;tr|Q3U4Y0|Q3U4Y0_MOUSE;sp|P10922|H10_MOUSE	tr|Q8C1Y3|Q8C1Y3_MOUSE	2	84.615	47402000	3504400	0	0	0	1114500	3228100	34696000	0	1163500	1686200	2009400	0	0	0	0
VGGTSDVEVNEK	1232.59	sp|P63038|CH60_MOUSE	sp|P63038|CH60_MOUSE	2	121.83	41033000	1584900	1781900	2321900	5348300	5002100	8193900	4476200	2545100	4144100	2363300	920080	2351200	0	0	0
VGINYQPPTVVPGGDLAK	1823.98	sp|P05213|TBA1B_MOUSE;sp|P68373|TBA1C_MOUSE;sp|P68369|TBA1A_MOUSE;tr|Q3TIZ0|Q3TIZ0_MOUSE;tr|Q52L87|Q52L87_MOUSE;sp|P05214|TBA3_MOUSE;tr|Q5FW91|Q5FW91_MOUSE;sp|P68368|TBA4A_MOUSE;tr|A0A0A0MQA5|A0A0A0MQA5_MOUSE;tr|Q99KA2|Q99KA2_MOUSE;tr|Q9D9Y2|Q9D9Y2_MOUSE;sp|Q9JJZ2|TBA8_MOUSE	sp|P05213|TBA1B_MOUSE	2	44.616	24835000	1586100	0	1381400	4551500	4654900	4973600	4896700	0	0	1400300	0	0	0	0	1390200
VGLASPSK	757.433	tr|Q6NVF7|Q6NVF7_MOUSE;tr|E9QQ57|E9QQ57_MOUSE;tr|A0A5F8MQ58|A0A5F8MQ58_MOUSE;sp|O55103|PRAX_MOUSE;tr|Q69ZE6|Q69ZE6_MOUSE;tr|A0A0U1RNK1|A0A0U1RNK1_MOUSE	tr|Q6NVF7|Q6NVF7_MOUSE	2	101.28	212900000	22697000	7997900	113320000	0	0	4334600	26815000	7319600	0	13876000	7049000	0	9496300	0	0
VGLQVVAVK	911.58	sp|P63038|CH60_MOUSE	sp|P63038|CH60_MOUSE	2	104.37	12797000	0	0	0	1323000	950240	7358600	967720	732790	463330	0	0	0	0	531700	469360
VGVNGFGR	804.424	tr|S4R1W1|S4R1W1_MOUSE;tr|D2KHZ9|D2KHZ9_MOUSE;tr|A0A1D5RLD8|A0A1D5RLD8_MOUSE;sp|P16858|G3P_MOUSE;tr|A0A0A0MQF6|A0A0A0MQF6_MOUSE;tr|Q2VWQ4|Q2VWQ4_MOUSE;tr|S4R1N5|S4R1N5_MOUSE;tr|Q4VBD1|Q4VBD1_MOUSE	tr|S4R1W1|S4R1W1_MOUSE	2	79.939	37485000	5871800	6004700	2258700	0	6558200	5151400	3157100	256220	0	0	0	1160900	0	3967300	3098800
VGVPTETGALTLNR	1426.78	sp|Q8BWT1|THIM_MOUSE;tr|Q3UKH3|Q3UKH3_MOUSE	sp|Q8BWT1|THIM_MOUSE	2	104.79	47067000	0	0	0	0	0	45509000	1557900	0	0	0	0	0	0	0	0
VHLVGIDIFTGK	1297.74	sp|P63242|IF5A1_MOUSE;tr|A0A0A0MQM0|A0A0A0MQM0_MOUSE;sp|Q8BGY2|IF5A2_MOUSE;tr|Q66JR8|Q66JR8_MOUSE	sp|P63242|IF5A1_MOUSE	2;3	64.73	70985000	0	959640	0	8767100	3691200	21335000	14589000	4079900	6105000	0	4308900	0	0	4188400	2960400
VHTVMTLEQQDMVCYTAQTLVR	2622.26	tr|Q3UXI9|Q3UXI9_MOUSE;sp|Q9CXY6|ILF2_MOUSE	tr|Q3UXI9|Q3UXI9_MOUSE	3	69.98	13888000	0	0	0	13888000	0	0	0	0	0	0	0	0	0	0	0
VIAVYDLGGGTFDISILEIQK	2250.21	sp|P38647|GRP75_MOUSE	sp|P38647|GRP75_MOUSE	2;3	203.85	96339000	0	0	0	3589800	6059800	26283000	19295000	21443000	11778000	7889700	0	0	0	0	0
VIHDNFGIVEGLMTTVHAITATQK	2594.35	tr|S4R1W1|S4R1W1_MOUSE;tr|D2KHZ9|D2KHZ9_MOUSE;tr|A0A1D5RLD8|A0A1D5RLD8_MOUSE;sp|P16858|G3P_MOUSE;tr|A0A0A0MQF6|A0A0A0MQF6_MOUSE;tr|S4R257|S4R257_MOUSE	tr|S4R1W1|S4R1W1_MOUSE	3;4	39.506	72232000	5416700	3716200	0	9666800	0	23806000	13390000	10848000	3092000	0	2296200	0	0	0	0
VIISAPSADAPMFVMGVNHEK	2212.1	tr|S4R1W1|S4R1W1_MOUSE;tr|D2KHZ9|D2KHZ9_MOUSE;tr|A0A1D5RLD8|A0A1D5RLD8_MOUSE;sp|P16858|G3P_MOUSE;tr|A0A0A0MQF6|A0A0A0MQF6_MOUSE;tr|S4R257|S4R257_MOUSE;tr|Q6IWE3|Q6IWE3_MOUSE	tr|S4R1W1|S4R1W1_MOUSE	3	98.443	184150000	2053400	2962100	3898900	42042000	39255000	45334000	0	6435700	3214700	3345000	13206000	16076000	0	3448300	2881700
VITAFNDGLNHLDSLK	1755.92	tr|A8DUK7|A8DUK7_MOUSE;tr|A8DUP0|A8DUP0_MOUSE;tr|A8DUN2|A8DUN2_MOUSE;tr|A8DUQ1|A8DUQ1_MOUSE;tr|A8DUQ5|A8DUQ5_MOUSE;tr|A8DUK4|A8DUK4_MOUSE;tr|A8DUK2|A8DUK2_MOUSE;tr|A8DUM2|A8DUM2_MOUSE;tr|D4N6R6|D4N6R6_MUSMC;tr|E9Q223|E9Q223_MOUSE;tr|A8DUP5|A8DUP5_MOUSE;tr|A8DUK0|A8DUK0_MOUSE;sp|P02088|HBB1_MOUSE;tr|A8DUP7|A8DUP7_MOUSE;tr|D0U269|D0U269_MUSMC;tr|D4N6U4|D4N6U4_MUSMC;tr|D4N6V9|D4N6V9_MUSMC;tr|D0U270|…	tr|A8DUK7|A8DUK7_MOUSE	2;3	126.1	102120000	0	3148800	0	2763100	5037700	79548000	1089300	1283300	0	0	5347000	3898600	0	0	0
VITEEEK	846.433	sp|P47963|RL13_MOUSE	sp|P47963|RL13_MOUSE	2	122.79	87620000	0	0	0	0	0	0	52578000	20119000	0	0	0	7619300	7303700	0	0
VITNFNSAHDTDR	1488.7	sp|Q08189|TGM3_MOUSE	sp|Q08189|TGM3_MOUSE	3	65.563	52578000	0	0	0	0	8256800	0	11288000	2721300	2740800	0	9783900	6126000	0	7202900	4458400
VLDFEHFLPMLQTVAK	1887	tr|Q642K0|Q642K0_MOUSE;sp|Q60605|MYL6_MOUSE;tr|A0A1W2P6F6|A0A1W2P6F6_MOUSE;tr|A0A1W2P7Q9|A0A1W2P7Q9_MOUSE;tr|Q3TIG9|Q3TIG9_MOUSE;tr|A0A1W2P6G5|A0A1W2P6G5_MOUSE	tr|Q642K0|Q642K0_MOUSE	3	76.151	136440000	2650600	2026000	3032400	9063200	10669000	21370000	21035000	14680000	12037000	9275500	7550400	2238700	7700000	8440700	4673600
VLDPFTIKPLDR	1412.8	tr|A0A286YE28|A0A286YE28_MOUSE;sp|P40142|TKT_MOUSE	tr|A0A286YE28|A0A286YE28_MOUSE	3	77.593	7606100	0	0	0	0	0	7606100	0	0	0	0	0	0	0	0	0
VLEAELLVLR	1153.71	tr|Q05DD2|Q05DD2_MOUSE;sp|P08551|NFL_MOUSE	tr|Q05DD2|Q05DD2_MOUSE	2	66.27	15153000	6018500	2379000	0	0	0	0	3213800	3541900	0	0	0	0	0	0	0
VLELEESNTAMEK	1491.71	sp|Q6RHW0|K1C9_MOUSE	sp|Q6RHW0|K1C9_MOUSE	2	60.563	6303600	0	0	0	0	0	0	0	0	6303600	0	0	0	0	0	0
VLENAEGAR	957.488	sp|P38647|GRP75_MOUSE	sp|P38647|GRP75_MOUSE	2	83.265	13903000	4292700	1232400	1154100	1581900	1012800	2514000	823850	0	0	0	585550	0	0	0	705560
VLGILAMIDEGETDWK	1788.9	tr|Q8BTY3|Q8BTY3_MOUSE;tr|Q4FK49|Q4FK49_MOUSE;tr|Q3UA53|Q3UA53_MOUSE;sp|Q9D819|IPYR_MOUSE	tr|Q8BTY3|Q8BTY3_MOUSE	2	117.98	16551000	0	0	0	3000400	1970000	5764700	3181600	2634700	0	0	0	0	0	0	0
VLGTSVESIMATEDR	1606.79	sp|Q8C196|CPSM_MOUSE	sp|Q8C196|CPSM_MOUSE	2	107.18	37656000	0	0	0	0	6101900	31555000	0	0	0	0	0	0	0	0	0
VLITTDLLAR	1113.68	tr|Q3TLL6|Q3TLL6_MOUSE;tr|Q4FZL1|Q4FZL1_MOUSE;tr|Q5F2A7|Q5F2A7_MOUSE;tr|Q3UXC2|Q3UXC2_MOUSE;tr|Q3TGK7|Q3TGK7_MOUSE;tr|Q3TFG3|Q3TFG3_MOUSE;sp|P60843|IF4A1_MOUSE;tr|Q3U8I0|Q3U8I0_MOUSE;tr|E9Q561|E9Q561_MOUSE;tr|Q8BTU6|Q8BTU6_MOUSE;tr|Q52KC1|Q52KC1_MOUSE;sp|P10630|IF4A2_MOUSE	tr|Q3TLL6|Q3TLL6_MOUSE	2	66.27	10631000	0	0	0	0	0	0	6310800	2346400	1974000	0	0	0	0	0	0
VLLAFSWQNPTIGYCQGLNR	2336.17	sp|B1AVH7|TBD2A_MOUSE	sp|B1AVH7|TBD2A_MOUSE	6	14.928	0	0	0	0	0	0	0	0	0	0	0	0	0	0	0	0
VLLDGKPIGAYDHKYLHR	2094.14	sp|Q9JJ59|ABCB9_MOUSE	sp|Q9JJ59|ABCB9_MOUSE	7	15.766	0	0	0	0	0	0	0	0	0	0	0	0	0	0	0	0
VLNTNIDGR	1000.53	tr|S4R1N6|S4R1N6_MOUSE;tr|Q561N5|Q561N5_MOUSE;tr|Q3TW65|Q3TW65_MOUSE;tr|F6YVP7|F6YVP7_MOUSE;tr|A0A1Y7VKY1|A0A1Y7VKY1_MOUSE;sp|P62270|RS18_MOUSE;tr|A0A3Q4EGP3|A0A3Q4EGP3_MOUSE	tr|S4R1N6|S4R1N6_MOUSE	2	78.334	6045000	0	0	1578900	0	0	0	0	0	0	0	0	0	0	0	4466200
VLPIMVRSTAINASRALK	1939.14	tr|A0A1W2P7P2|A0A1W2P7P2_MOUSE;sp|Q6GYP7|RGPA1_MOUSE;tr|B7ZNA3|B7ZNA3_MOUSE;tr|A0A1W2P832|A0A1W2P832_MOUSE;tr|A0A1W2P712|A0A1W2P712_MOUSE;tr|A0A2I3BRX9|A0A2I3BRX9_MOUSE	tr|A0A1W2P7P2|A0A1W2P7P2_MOUSE	3	36.193	0	0	0	0	0	0	0	0	0	0	0	0	0	0	0	0
VLQALEGLK	969.586	sp|Q9CZX8|RS19_MOUSE;tr|Q5M9P3|Q5M9P3_MOUSE;tr|D3YUT3|D3YUT3_MOUSE;tr|D3YUG3|D3YUG3_MOUSE;tr|D3Z5R8|D3Z5R8_MOUSE;tr|D3Z722|D3Z722_MOUSE	sp|Q9CZX8|RS19_MOUSE	2	86.953	23461000	10013000	2794700	0	2564400	2143900	1715500	1121300	1049600	1011300	0	0	0	0	1047300	0
VLQATVVAVGSGGK	1284.74	tr|Q9JI95|Q9JI95_MOUSE;tr|Q4KL76|Q4KL76_MOUSE;sp|Q64433|CH10_MOUSE	tr|Q9JI95|Q9JI95_MOUSE	2	62.408	3463900	0	0	0	0	0	3463900	0	0	0	0	0	0	0	0	0
VLQPTIFPVVPR	1364.82	tr|D3Z041|D3Z041_MOUSE;sp|P41216|ACSL1_MOUSE	tr|D3Z041|D3Z041_MOUSE	2	76.465	39705000	5302100	4346500	0	3816300	3515400	8819800	5826600	0	0	0	0	8078600	0	0	0
VLSIGDGIAR	999.571	sp|Q03265|ATPA_MOUSE;tr|D3Z6F5|D3Z6F5_MOUSE	sp|Q03265|ATPA_MOUSE	2	99.139	29639000	0	0	0	0	1678900	19367000	4984900	1515400	770650	0	0	0	0	542430	779290
VLSSMTDAVLAR	1261.67	tr|Q8R1A8|Q8R1A8_MOUSE;tr|Q543H3|Q543H3_MOUSE;sp|P11725|OTC_MOUSE	tr|Q8R1A8|Q8R1A8_MOUSE	2	125.48	17071000	0	0	0	0	0	17071000	0	0	0	0	0	0	0	0	0
VLSVCPSNKPAIVEAGGMQALGK	2325.22	sp|Q02257|PLAK_MOUSE	sp|Q02257|PLAK_MOUSE	3	29.118	6901600	0	0	0	0	0	0	5378000	1523600	0	0	0	0	0	0	0
VLSYISVK	907.538	tr|Q3UQE3|Q3UQE3_MOUSE;sp|Q9QXA6|BAT1_MOUSE	tr|Q3UQE3|Q3UQE3_MOUSE	2	19.477	0	0	0	0	0	0	0	0	0	0	0	0	0	0	0	0
VLTELLASNDEWVK	1615.85	tr|W6PPR4|W6PPR4_MOUSE;tr|A0A087WNU5|A0A087WNU5_MOUSE	tr|W6PPR4|W6PPR4_MOUSE	2	53.683	16626000	16626000	0	0	0	0	0	0	0	0	0	0	0	0	0	0
VLTPELYAELR	1302.72	sp|Q04447|KCRB_MOUSE	sp|Q04447|KCRB_MOUSE	2	79.16	0	0	0	0	0	0	0	0	0	0	0	0	0	0	0	0
VLTVINQTQK	1142.67	sp|Q6ZWV7|RL35_MOUSE	sp|Q6ZWV7|RL35_MOUSE	2	250.99	60726000	0	0	0	2293300	1523700	2942100	14463000	31598000	0	1345800	0	0	0	0	6560700
VLVLDDTNHER	1309.66	tr|Q3TYL9|Q3TYL9_MOUSE;tr|Q3TYV5|Q3TYV5_MOUSE;sp|P16330|CN37_MOUSE	tr|Q3TYL9|Q3TYL9_MOUSE	3	60.305	6975100	0	995670	0	0	727260	668940	4090400	0	0	0	492900	0	0	0	0
VMGNQVFPEVTR	1375.69	sp|P97350|PKP1_MOUSE	sp|P97350|PKP1_MOUSE	2	64.04	2287000	0	0	0	0	1102300	0	1184800	0	0	0	0	0	0	0	0
VMLGETNPADSKPGTIR	1784.91	tr|Q5NC80|Q5NC80_MOUSE;tr|B0LAA8|B0LAA8_MOUSE;tr|Q5NC82|Q5NC82_MOUSE;tr|Q5NC81|Q5NC81_MOUSE;sp|Q01768|NDKB_MOUSE;sp|P15532|NDKA_MOUSE;tr|E9PZF0|E9PZF0_MOUSE;tr|Q8R4B4|Q8R4B4_MOUSE	tr|Q5NC80|Q5NC80_MOUSE	3	42.277	14039000	0	1133100	0	1101400	1247800	5121600	1357700	1463900	1291800	1321400	0	0	0	0	0
VNADEVGGEALGR	1285.63	tr|A8DUK7|A8DUK7_MOUSE;tr|A8DUP0|A8DUP0_MOUSE;tr|A8DUN2|A8DUN2_MOUSE;tr|A8DUQ1|A8DUQ1_MOUSE;tr|A8DUQ5|A8DUQ5_MOUSE;tr|A8DUK4|A8DUK4_MOUSE;tr|A8DUK2|A8DUK2_MOUSE;tr|A8DUL0|A8DUL0_MOUSE;tr|A8DUL2|A8DUL2_MOUSE;tr|A8DUL7|A8DUL7_MOUSE;tr|D4N6R6|D4N6R6_MUSMC;tr|E9Q223|E9Q223_MOUSE	tr|A8DUK7|A8DUK7_MOUSE	2	150.09	242250000	8599000	10421000	5512400	6316000	11697000	105880000	29464000	14871000	4786500	5929800	9400500	8741200	0	0	20631000
VNHRKYLQK	1184.68	tr|A0A140LHM6|A0A140LHM6_MOUSE;sp|Q80VF6|F181B_MOUSE	tr|A0A140LHM6|A0A140LHM6_MOUSE	2	66.799	0	0	0	0	0	0	0	0	0	0	0	0	0	0	0	0
VNIIPLIAK	979.643	tr|Q8C2A3|Q8C2A3_MOUSE;tr|Q3UNN1|Q3UNN1_MOUSE;sp|O55131|SEPT7_MOUSE;tr|E9Q9F5|E9Q9F5_MOUSE;tr|E9Q1G8|E9Q1G8_MOUSE;tr|Q5DTS3|Q5DTS3_MOUSE;tr|A0A0R4J233|A0A0R4J233_MOUSE;tr|S4R2P6|S4R2P6_MOUSE;sp|Q9DA97|SEP14_MOUSE;tr|A0A1W2P6J7|A0A1W2P6J7_MOUSE;sp|Q8C650|SEP10_MOUSE	tr|Q8C2A3|Q8C2A3_MOUSE	2	66.429	13249000	0	0	0	0	0	0	13249000	0	0	0	0	0	0	0	0
VNNKDLPAPIER	1364.74	sp|P01863|GCAA_MOUSE;sp|P01865|GCAM_MOUSE;tr|Q5R3X4|Q5R3X4_MOUSE	sp|P01863|GCAA_MOUSE	2;3	90.685	91375000	0	0	0	0	0	0	0	0	0	0	2771400	45386000	18476000	22284000	2457300
VNQIGSVTESLQACK	1632.81	tr|Q6PHC1|Q6PHC1_MOUSE;tr|Q5FW97|Q5FW97_MOUSE;sp|P17182|ENOA_MOUSE	tr|Q6PHC1|Q6PHC1_MOUSE	2	80.979	7053700	0	0	0	0	0	0	5765500	0	1288200	0	0	0	0	0	0
VNSAAFPAPIEK	1242.66	tr|A0A0B6VMB2|A0A0B6VMB2_MOUSE;tr|A0A4U9FFL2|A0A4U9FFL2_MOUSE;tr|A0A075B5P4|A0A075B5P4_MOUSE;tr|A0A0A6YWR2|A0A0A6YWR2_MOUSE;tr|A0A0M4KM70|A0A0M4KM70_MOUSE;tr|U5LP42|U5LP42_MOUSE;sp|P01868|IGHG1_MOUSE;tr|Q99LC4|Q99LC4_MOUSE;tr|A0A0C6E3V3|A0A0C6E3V3_MOUSE;sp|P01869|IGH1M_MOUSE;tr|I6L985|I6L985_MOUSE	tr|A0A0M4KM70|A0A0M4KM70_MOUSE	2;3	160.77	43423000000	29319000	97993000	110130000	5662700000	1765000000	2788900000	208310000	14349000	57323000	99905000	17475000000	10832000000	3673100000	487050000	121950000
VNSAAFPAPIEKTISK	1671.92	tr|A0A0B6VMB2|A0A0B6VMB2_MOUSE;tr|A0A4U9FFL2|A0A4U9FFL2_MOUSE;tr|A0A075B5P4|A0A075B5P4_MOUSE;tr|A0A0A6YWR2|A0A0A6YWR2_MOUSE;tr|A0A0M4KM70|A0A0M4KM70_MOUSE;tr|U5LP42|U5LP42_MOUSE;sp|P01868|IGHG1_MOUSE;tr|Q99LC4|Q99LC4_MOUSE;tr|A0A0C6E3V3|A0A0C6E3V3_MOUSE;sp|P01869|IGH1M_MOUSE;tr|I6L985|I6L985_MOUSE	tr|A0A0M4KM70|A0A0M4KM70_MOUSE	3	55.589	31566000	0	0	0	5084900	1618900	2831400	0	0	0	0	13741000	8289300	0	0	0
VNSAAFPAPIEKTISKTK	1901.06	tr|A0A0B6VMB2|A0A0B6VMB2_MOUSE;tr|A0A4U9FFL2|A0A4U9FFL2_MOUSE;tr|A0A075B5P4|A0A075B5P4_MOUSE;tr|A0A0A6YWR2|A0A0A6YWR2_MOUSE;tr|A0A0M4KM70|A0A0M4KM70_MOUSE;tr|U5LP42|U5LP42_MOUSE;sp|P01868|IGHG1_MOUSE;tr|Q99LC4|Q99LC4_MOUSE;tr|A0A0C6E3V3|A0A0C6E3V3_MOUSE;sp|P01869|IGH1M_MOUSE;tr|I6L985|I6L985_MOUSE	tr|A0A0M4KM70|A0A0M4KM70_MOUSE	3	68.481	0	0	0	0	0	0	0	0	0	0	0	0	0	0	0	0
VNTLIRPDGEK	1240.68	tr|Q91YK6|Q91YK6_MOUSE;tr|Q4V9X9|Q4V9X9_MOUSE;tr|Q5M9M5|Q5M9M5_MOUSE;sp|P62751|RL23A_MOUSE	tr|Q91YK6|Q91YK6_MOUSE	3	80.979	36396000	1070800	2832400	0	1392900	1055600	3092900	3198400	2768400	1414300	1118400	1373100	2840700	0	2277900	11961000
VPAFEGDDGFCVFESNAIAYYVSNEELR	3197.43	tr|Q4FZK2|Q4FZK2_MOUSE;sp|Q9D8N0|EF1G_MOUSE	tr|Q4FZK2|Q4FZK2_MOUSE	3	90.097	9095500	0	0	0	5718400	3377100	0	0	0	0	0	0	0	0	0	0
VPDMAVPDVPLPELQLPK	1957.06	tr|Q6NVF7|Q6NVF7_MOUSE;tr|E9QQ57|E9QQ57_MOUSE;tr|A0A5F8MQ58|A0A5F8MQ58_MOUSE;sp|O55103|PRAX_MOUSE;tr|Q69ZE6|Q69ZE6_MOUSE;tr|A0A0U1RNK1|A0A0U1RNK1_MOUSE	tr|Q6NVF7|Q6NVF7_MOUSE	2	71.219	7920800	0	0	0	0	2890400	0	0	0	0	0	0	0	5030400	0	0
VPEMAVPDVHLPDVQLPK	1983.05	tr|Q6NVF7|Q6NVF7_MOUSE;tr|E9QQ57|E9QQ57_MOUSE;tr|A0A5F8MQ58|A0A5F8MQ58_MOUSE;sp|O55103|PRAX_MOUSE;tr|Q69ZE6|Q69ZE6_MOUSE;tr|A0A0U1RNK1|A0A0U1RNK1_MOUSE	tr|Q6NVF7|Q6NVF7_MOUSE	3	100.77	111980000	0	30266000	13937000	5579000	26707000	15690000	0	1982200	0	3517100	14302000	0	0	0	0
VPEMAVPDVR	1111.57	tr|Q6NVF7|Q6NVF7_MOUSE;tr|E9QQ57|E9QQ57_MOUSE;tr|A0A5F8MQ58|A0A5F8MQ58_MOUSE;sp|O55103|PRAX_MOUSE;tr|Q69ZE6|Q69ZE6_MOUSE;tr|A0A0U1RNK1|A0A0U1RNK1_MOUSE	tr|Q6NVF7|Q6NVF7_MOUSE	2	113.62	262340000	40619000	12540000	131140000	7427900	10968000	0	4756200	2054200	1807000	34474000	15279000	468570	804300	0	0
VPEMKVPEMK	1186.61	tr|Q6NVF7|Q6NVF7_MOUSE;tr|E9QQ57|E9QQ57_MOUSE;tr|A0A5F8MQ58|A0A5F8MQ58_MOUSE;sp|O55103|PRAX_MOUSE;tr|Q69ZE6|Q69ZE6_MOUSE;tr|A0A0U1RNK1|A0A0U1RNK1_MOUSE	tr|Q6NVF7|Q6NVF7_MOUSE	3	43.308	5607300	1992300	0	3615000	0	0	0	0	0	0	0	0	0	0	0	0
VPITQNPCPPLK	1362.73	tr|A0A0E4B366|A0A0E4B366_MOUSE;tr|A0A4U9FGA5|A0A4U9FGA5_MOUSE;tr|A0A0A6YY53|A0A0A6YY53_MOUSE;tr|F6TQW2|F6TQW2_MOUSE;tr|Q58E56|Q58E56_MOUSE;tr|Q9D8L4|Q9D8L4_MOUSE	tr|Q58E56|Q58E56_MOUSE	2;3	142.92	1225800000	3071800	5412100	206520000	582810000	275500000	88946000	6597500	0	0	757370	23451000	21707000	7526200	3476900	0
VQEQELTR	1001.51	sp|E9Q557|DESP_MOUSE;tr|Q9CV95|Q9CV95_MOUSE	sp|E9Q557|DESP_MOUSE	2	119.27	93817000	7418800	2382700	7523800	6377300	8880000	5252600	17471000	6068600	9666500	2347500	4930300	3966400	2427500	3789300	5314700
VQEVQQVSTNK	1258.65	tr|Q3TB22|Q3TB22_MOUSE;tr|A0A0U1RNJ1|A0A0U1RNJ1_MOUSE;tr|Q3UHT6|Q3UHT6_MOUSE;sp|P19096|FAS_MOUSE	tr|Q3TB22|Q3TB22_MOUSE	2	86.624	906750	0	0	0	0	0	906750	0	0	0	0	0	0	0	0	0
VQLQQSGAELVR	1326.73	sp|P01747|HVM03_MOUSE;tr|A2NXE7|A2NXE7_MOUSE	sp|P01747|HVM03_MOUSE	2	85.533	5894500	0	0	0	0	0	0	0	0	0	0	0	5894500	0	0	0
VQQTVQDLFGR	1289.67	sp|P38647|GRP75_MOUSE	sp|P38647|GRP75_MOUSE	2	69.276	0	0	0	0	0	0	0	0	0	0	0	0	0	0	0	0
VQSLQDEVAFLR	1403.74	tr|A0A0R4J036|A0A0R4J036_MOUSE;sp|P08553|NFM_MOUSE;tr|D3YZ35|D3YZ35_MOUSE	tr|A0A0R4J036|A0A0R4J036_MOUSE	2	152.97	85647000	0	0	0	637450	0	0	3354100	0	0	0	80092000	1563300	0	0	0
VRATSVLPR	997.603	tr|Q3U5D0|Q3U5D0_MOUSE;tr|Q3TTL3|Q3TTL3_MOUSE;sp|Q80VP2|SPAT7_MOUSE	tr|Q3U5D0|Q3U5D0_MOUSE	2	67.981	0	0	0	0	0	0	0	0	0	0	0	0	0	0	0	0
VSDPLPSATSISPTQQSQPK	2067.05	tr|D3YUI2|D3YUI2_MOUSE	tr|D3YUI2|D3YUI2_MOUSE	3	12.06	0	0	0	0	0	0	0	0	0	0	0	0	0	0	0	0
VSEALLDGSFGNCSSQYEEYR	2410.04	tr|Q80ZL9|Q80ZL9_MOUSE;sp|Q9DBB4|NAA16_MOUSE	tr|Q80ZL9|Q80ZL9_MOUSE	7	17.595	0	0	0	0	0	0	0	0	0	0	0	0	0	0	0	0
VSFELFADK	1054.53	tr|Q5SVY2|Q5SVY2_MOUSE;tr|Q3UAJ1|Q3UAJ1_MOUSE;tr|Q3TE63|Q3TE63_MOUSE;sp|P17742|PPIA_MOUSE;tr|V9GXC1|V9GXC1_MOUSE;tr|V9GX31|V9GX31_MOUSE	tr|Q5SVY2|Q5SVY2_MOUSE	2	99.139	261070000	7190400	8666900	10427000	23275000	16040000	44110000	27629000	24198000	16346000	14983000	16627000	10224000	13669000	15102000	12581000
VSGPMTYSHRLEEIR	1773.88	tr|Q6NZJ2|Q6NZJ2_MOUSE	tr|Q6NZJ2|Q6NZJ2_MOUSE	4	18.833	0	0	0	0	0	0	0	0	0	0	0	0	0	0	0	0
VSGSPSSGFR	979.472	tr|A0A0R4J036|A0A0R4J036_MOUSE;sp|P08553|NFM_MOUSE;tr|D3YZ35|D3YZ35_MOUSE	tr|A0A0R4J036|A0A0R4J036_MOUSE	2	88.177	41510000	0	0	0	15533000	0	0	3471300	0	0	0	22506000	0	0	0	0
VSLDVNHFAPDELTVK	1782.92	tr|Q9Z2L2|Q9Z2L2_MOUSE	tr|Q9Z2L2|Q9Z2L2_MOUSE	3	90.754	86188000	0	2421900	0	17281000	19112000	15254000	5726200	3892800	2714100	2007000	5382200	7741600	1164400	2036500	1454700
VSVELTNSLFK	1235.68	sp|Q02257|PLAK_MOUSE	sp|Q02257|PLAK_MOUSE	2	128.27	128720000	0	4200000	5535500	16133000	34599000	8802100	22441000	12667000	15144000	5053300	0	0	0	4145000	0
VSVISVEEPPQR	1338.71	sp|Q9DCW4|ETFB_MOUSE;tr|A0A0U1RQB4|A0A0U1RQB4_MOUSE	sp|Q9DCW4|ETFB_MOUSE	2	60.518	4960900	0	0	0	0	0	4960900	0	0	0	0	0	0	0	0	0
VSVSFIRTIQMR	1435.8	tr|F6TDE5|F6TDE5_MOUSE;tr|D3YZ62|D3YZ62_MOUSE;sp|Q99104|MYO5A_MOUSE;tr|D3Z4J3|D3Z4J3_MOUSE	tr|F6TDE5|F6TDE5_MOUSE	3	54.471	0	0	0	0	0	0	0	0	0	0	0	0	0	0	0	0
VSVVWVER	972.539	tr|A2ACC7|A2ACC7_MOUSE;sp|Q8BQZ4|RLGPB_MOUSE;tr|F8WHN4|F8WHN4_MOUSE;tr|A2ACC6|A2ACC6_MOUSE;tr|E9Q0J2|E9Q0J2_MOUSE;tr|B2RRF1|B2RRF1_MOUSE	tr|A2ACC7|A2ACC7_MOUSE	3	64.207	0	0	0	0	0	0	0	0	0	0	0	0	0	0	0	0
VTCVVVDISK	1118.6	tr|A0A0B6VMB2|A0A0B6VMB2_MOUSE;tr|A0A4U9FFL2|A0A4U9FFL2_MOUSE;tr|A0A075B5P4|A0A075B5P4_MOUSE;tr|A0A0A6YWR2|A0A0A6YWR2_MOUSE;tr|A0A0M4KM70|A0A0M4KM70_MOUSE;tr|U5LP42|U5LP42_MOUSE;sp|P01868|IGHG1_MOUSE;tr|Q99LC4|Q99LC4_MOUSE;tr|A0A0C6E3V3|A0A0C6E3V3_MOUSE;sp|P01869|IGH1M_MOUSE;tr|I6L985|I6L985_MOUSE	tr|A0A0M4KM70|A0A0M4KM70_MOUSE	2	189.38	3956900000	4011500	12925000	14207000	834800000	284260000	284600000	12033000	0	3992900	4881200	1006700000	1382700000	95080000	15000000	1671600
VTCVVVDVSEDDPDVR	1802.84	tr|A0A4V6JA63|A0A4V6JA63_MOUSE;tr|A0A075B5P3|A0A075B5P3_MOUSE;tr|A0A0A6YVP0|A0A0A6YVP0_MOUSE;tr|A0A0F7R1P3|A0A0F7R1P3_MOUSE;tr|A0A0F7QZE4|A0A0F7QZE4_MOUSE	tr|A0A4V6JA63|A0A4V6JA63_MOUSE	2;3	126.1	66228000	0	0	1461900	40245000	24521000	0	0	0	0	0	0	0	0	0	0
VTEILGFEDDVVIEFIFNQLEVK	2695.4	tr|F6T4M4|F6T4M4_MOUSE;tr|A2A983|A2A983_MOUSE;tr|E9QKA4|E9QKA4_MOUSE;tr|A2A8V8|A2A8V8_MOUSE;tr|A2A8V9|A2A8V9_MOUSE;tr|E9PUK6|E9PUK6_MOUSE;sp|Q52KI8|SRRM1_MOUSE	tr|F6T4M4|F6T4M4_MOUSE	3	79.635	18465000	0	0	0	0	0	8885300	4821900	4758000	0	0	0	0	0	0	0
VTGEADVEFATHEDAVAAMSK	2176.99	tr|Q3TNG9|Q3TNG9_MOUSE;tr|Q811L7|Q811L7_MOUSE;sp|O35737|HNRH1_MOUSE;tr|Q8C2Q7|Q8C2Q7_MOUSE	tr|Q3TNG9|Q3TNG9_MOUSE	3	90.968	10077000	0	0	0	4487700	2076100	0	1374700	1281700	856440	0	0	0	0	0	0
VTHAVVTVPAYFNDAQR	1886.96	tr|Q3U9G2|Q3U9G2_MOUSE;tr|Q3TWF2|Q3TWF2_MOUSE;tr|Q3TKF8|Q3TKF8_MOUSE;tr|Q3TI47|Q3TI47_MOUSE;sp|P20029|BIP_MOUSE;tr|Q3U7T8|Q3U7T8_MOUSE;tr|Q9DC41|Q9DC41_MOUSE;tr|Q3UEM8|Q3UEM8_MOUSE;tr|Q3U6V3|Q3U6V3_MOUSE	tr|Q3U9G2|Q3U9G2_MOUSE	3	42.338	12714000	0	0	0	0	2569400	6909000	2051600	0	0	0	0	0	0	0	1184600
VTIAQGGVLPNIQAVLLPK	1930.16	sp|C0HKE4|H2A1E_MOUSE;sp|C0HKE3|H2A1D_MOUSE;sp|Q8BFU2|H2A3_MOUSE;sp|C0HKE9|H2A1P_MOUSE;sp|C0HKE8|H2A1O_MOUSE;sp|Q8CGP5|H2A1F_MOUSE;sp|C0HKE6|H2A1I_MOUSE;sp|C0HKE5|H2A1G_MOUSE;tr|A0A0N4SV66|A0A0N4SV66_MOUSE;sp|C0HKE2|H2A1C_MOUSE;tr|A2AB79|A2AB79_MOUSE;sp|C0HKE7|H2A1N_MOUSE;sp|C0HKE1|H2A1B_MOUSE;tr|B2RVF0|B2RVF0_MOUSE;sp|Q8R1M2|H2AJ_MOUSE;sp|Q8CGP6|H2A1H_MOUSE;tr|A3KPD0|A3KPD0_MOUSE;tr|A0AUV1|A0AUV…	tr|Q149V4|Q149V4_MOUSE	2;3	213.06	616100000	9035600	10616000	0	72840000	37311000	114310000	42034000	72773000	51594000	51393000	22498000	29656000	42298000	44199000	15545000
VTMMLGGVLASLGMVVSTFSGSLTHLFLTAGVITGPK	3691.98	tr|A0A0A0MQH7|A0A0A0MQH7_MOUSE	tr|A0A0A0MQH7|A0A0A0MQH7_MOUSE	5	12.589	0	0	0	0	0	0	0	0	0	0	0	0	0	0	0	0
VTMQNLNNR	1088.54	sp|A6BLY7|K1C28_MOUSE	sp|A6BLY7|K1C28_MOUSE	2	68.422	0	0	0	0	0	0	0	0	0	0	0	0	0	0	0	0
VTNRKYPK	1004.58	tr|Q8BU05|Q8BU05_MOUSE;sp|Q9CQZ7|RPC10_MOUSE	tr|Q8BU05|Q8BU05_MOUSE	2	37.646	0	0	0	0	0	0	0	0	0	0	0	0	0	0	0	0
VTQLTDR	831.445	sp|E9Q557|DESP_MOUSE;tr|E9PZW0|E9PZW0_MOUSE	sp|E9Q557|DESP_MOUSE	2	114.78	11361000	0	0	0	0	0	0	0	11361000	0	0	0	0	0	0	0
VTSGVKPSGLQVSTTGQVVAEGQESVQR	2827.47	tr|Q6NVF7|Q6NVF7_MOUSE;tr|E9QQ57|E9QQ57_MOUSE;tr|A0A5F8MQ58|A0A5F8MQ58_MOUSE;sp|O55103|PRAX_MOUSE;tr|Q69ZE6|Q69ZE6_MOUSE;tr|A0A0U1RNK1|A0A0U1RNK1_MOUSE	tr|Q6NVF7|Q6NVF7_MOUSE	3	39.153	13447000	0	2772100	1288300	1176300	5822300	2387900	0	0	0	0	0	0	0	0	0
VTSHAIVK	853.502	tr|A0A0R4J036|A0A0R4J036_MOUSE;sp|P08553|NFM_MOUSE	tr|A0A0R4J036|A0A0R4J036_MOUSE	2	77.923	9815900	0	0	0	4788400	0	0	0	0	0	0	5027500	0	0	0	0
VTVLLTSFLMVLGTGLR	1819.06	sp|Q8BFQ6|DIRC2_MOUSE	sp|Q8BFQ6|DIRC2_MOUSE	3	25.054	0	0	0	0	0	0	0	0	0	0	0	0	0	0	0	0
VVAGVAAALAHK	1105.66	tr|A8DUK7|A8DUK7_MOUSE;tr|A8DUP0|A8DUP0_MOUSE;tr|A8DUN2|A8DUN2_MOUSE;tr|A8DUQ1|A8DUQ1_MOUSE;tr|A8DUQ5|A8DUQ5_MOUSE;tr|A8DUK4|A8DUK4_MOUSE;tr|A8DUL0|A8DUL0_MOUSE;tr|A8DUL2|A8DUL2_MOUSE;tr|A8DUL7|A8DUL7_MOUSE;tr|A8DUM2|A8DUM2_MOUSE	tr|A8DUK7|A8DUK7_MOUSE	2;3	135.83	70272000	0	8571100	0	1714000	3196400	36416000	5331400	4710800	671440	671490	4148800	0	2157300	0	2683200
VVDALGNAIDGK	1170.62	sp|Q03265|ATPA_MOUSE;tr|D3Z6F5|D3Z6F5_MOUSE	sp|Q03265|ATPA_MOUSE	2	106.29	25145000	0	0	394530	0	0	17225000	7525400	0	0	0	0	0	0	0	0
VVEIAPATHLDPQLR	1657.92	tr|G5E8R3|G5E8R3_MOUSE;sp|Q05920|PYC_MOUSE;tr|Q3UFS6|Q3UFS6_MOUSE;tr|Q3TCQ3|Q3TCQ3_MOUSE;tr|Q3T9S7|Q3T9S7_MOUSE;tr|E9QPD7|E9QPD7_MOUSE;tr|Q62043|Q62043_MOUSE	tr|G5E8R3|G5E8R3_MOUSE	3	51.546	4821000	0	0	0	0	0	4821000	0	0	0	0	0	0	0	0	0
VVGNPFDSR	989.493	tr|Q544B1|Q544B1_MOUSE;tr|Q3UJW1|Q3UJW1_MOUSE;tr|Q3U9J7|Q3U9J7_MOUSE;tr|Q3U6I3|Q3U6I3_MOUSE;tr|Q3TVM2|Q3TVM2_MOUSE;sp|P47738|ALDH2_MOUSE;tr|A0A0G2JEU1|A0A0G2JEU1_MOUSE	tr|Q544B1|Q544B1_MOUSE	2	99.442	11023000	0	0	0	0	0	11023000	0	0	0	0	0	0	0	0	0
VVIVDPETNK	1112.61	sp|E9Q557|DESP_MOUSE;tr|E9PZW0|E9PZW0_MOUSE	sp|E9Q557|DESP_MOUSE	2	70.256	70983000	1368200	0	5774200	4908700	4145900	1462600	17896000	5035000	9219200	4583500	3524300	4385100	0	3882700	4798000
VVKTGGSSK	861.492	tr|Q1RLK4|Q1RLK4_MOUSE;tr|Q1LZM6|Q1LZM6_MOUSE;sp|Q6R2P8|NEIL2_MOUSE	tr|Q1RLK4|Q1RLK4_MOUSE	1	34.808	0	0	0	0	0	0	0	0	0	0	0	0	0	0	0	0
VVLAYEPVWAIGTGK	1601.88	sp|P17751|TPIS_MOUSE;tr|H7BXC3|H7BXC3_MOUSE	sp|P17751|TPIS_MOUSE	2	85.288	36501000	0	0	0	6682700	4197700	12347000	5499300	4364700	0	3409900	0	0	0	0	0
VVLDDKDYFLFR	1528.79	tr|Q9JI95|Q9JI95_MOUSE;tr|Q4KL76|Q4KL76_MOUSE;sp|Q64433|CH10_MOUSE	tr|Q9JI95|Q9JI95_MOUSE	2;3	108.67	438220000	4207400	5241900	5990900	38337000	54618000	58945000	41833000	43563000	38364000	29446000	35941000	9531700	33760000	19983000	18456000
VVLPMELPIR	1165.69	tr|Q7JD03|Q7JD03_MOUSE;tr|Q7JCZ1|Q7JCZ1_MOUSE;tr|Q5GA81|Q5GA81_MUSMM;tr|K7XKA7|K7XKA7_MOUSE;tr|K7XK22|K7XK22_MOUSE;tr|A3R481|A3R481_MOUSE;tr|A3R455|A3R455_MUSMC;tr|A3E4B0|A3E4B0_MOUSE;tr|A0A0F6PXF3|A0A0F6PXF3_MOUSE;tr|A0A075DC90|A0A075DC90_MOUSE;tr|A0A023J6I7|A0A023J6I7_MUSMC;tr|A0A023J6F3|A0A023J6F3_MOUSE;sp|P00405|COX2_MOUSE	tr|Q7JD03|Q7JD03_MOUSE	2	71.379	45980000	0	0	0	2895400	0	33935000	0	0	0	0	4401900	4747700	0	0	0
VVNVSSIMGR	1060.57	tr|Q8K3M9|Q8K3M9_MOUSE;tr|G5E8H9|G5E8H9_MOUSE	tr|Q8K3M9|Q8K3M9_MOUSE	3	17.436	0	0	0	0	0	0	0	0	0	0	0	0	0	0	0	0
VVSALPIQHQDWMR	1678.86	tr|A0A4U9FKB1|A0A4U9FKB1_MOUSE;tr|A0A075B5P5|A0A075B5P5_MOUSE;sp|P03987|IGHG3_MOUSE;tr|A0A1Y7VJN6|A0A1Y7VJN6_MOUSE;tr|Q6KAM2|Q6KAM2_MOUSE	tr|A0A4U9FKB1|A0A4U9FKB1_MOUSE	2;3	158.41	353310000	0	0	0	28985000	17621000	6369000	0	0	0	0	53002000	241500000	1241000	4595300	0
VVSALPIQHQDWMSGK	1794.91	sp|P01863|GCAA_MOUSE;sp|P01865|GCAM_MOUSE;tr|Q5R3X4|Q5R3X4_MOUSE;tr|A0A4V6JA63|A0A4V6JA63_MOUSE;tr|A0A075B5P3|A0A075B5P3_MOUSE;tr|A0A0A6YVP0|A0A0A6YVP0_MOUSE;tr|A0A0F7R1P3|A0A0F7R1P3_MOUSE;tr|A0A0F7QZE4|A0A0F7QZE4_MOUSE;tr|Q8R3H6|Q8R3H6_MOUSE;tr|Q569X1|Q569X1_MOUSE;tr|Q91Z05|Q91Z05_MOUSE;tr|Q66K04|Q66K04_MOUSE;tr|Q569W9|Q569W9_MOUSE;tr|Q505N9|Q505N9_MOUSE;tr|Q6PF95|Q6PF95_MOUSE;tr|Q6PJB2|Q6PJB2_M…	tr|Q6PJA7|Q6PJA7_MOUSE	2;3	191.53	16055000000	0	9207900	33444000	301370000	268040000	80258000	5469200	6642000	20946000	2693700	1486500000	12581000000	397810000	734580000	127120000
VVSTIPATLLVDHIGSK	1749	tr|B2RRB2|B2RRB2_MOUSE;sp|Q8BFW9|GTR12_MOUSE	tr|B2RRB2|B2RRB2_MOUSE	3	17.749	0	0	0	0	0	0	0	0	0	0	0	0	0	0	0	0
VVSTLPIQHQDWMSGK	1824.92	sp|P01867|IGG2B_MOUSE;tr|Q5R3X8|Q5R3X8_MOUSE	sp|P01867|IGG2B_MOUSE	3	131.72	561060000	0	0	0	2953800	3045900	2748400	2543000	1310000	1571600	5383800	412270000	93834000	32526000	2367400	512340
VWQLYIGDTR	1249.65	sp|Q9QXF8|GNMT_MOUSE;tr|Q5I0T9|Q5I0T9_MOUSE;tr|Q8C4E3|Q8C4E3_MOUSE	sp|Q9QXF8|GNMT_MOUSE	2	82.749	11241000	0	0	0	0	0	11241000	0	0	0	0	0	0	0	0	0
VWSYSYLDKSMVLLLQSQR	2315.2	tr|B9EJ72|B9EJ72_MOUSE;tr|A0A0A0MQB7|A0A0A0MQB7_MOUSE;sp|Q9WTS5|TEN2_MOUSE;tr|A0A0A0MQ92|A0A0A0MQ92_MOUSE	tr|B9EJ72|B9EJ72_MOUSE	6	15.254	0	0	0	0	0	0	0	0	0	0	0	0	0	0	0	0
VYGTGSLALYEK	1299.67	tr|Q8C2Q8|Q8C2Q8_MOUSE;tr|A2AKU9|A2AKU9_MOUSE;tr|Q9D9D7|Q9D9D7_MOUSE;tr|Q3UD06|Q3UD06_MOUSE;sp|Q91VR2|ATPG_MOUSE;tr|A2AKV1|A2AKV1_MOUSE;tr|A2AKV2|A2AKV2_MOUSE;tr|A2AKV3|A2AKV3_MOUSE;tr|Q9ERA8|Q9ERA8_MOUSE;tr|A2AKV0|A2AKV0_MOUSE	tr|Q8C2Q8|Q8C2Q8_MOUSE	2	92.538	4839200	0	0	0	0	0	3115800	0	1723400	0	0	0	0	0	0	0
VYQLPTNSR	1076.56	tr|Q9JLE8|Q9JLE8_MOUSE;tr|Q9JLE7|Q9JLE7_MOUSE;tr|A2AMW3|A2AMW3_MOUSE	tr|Q9JLE8|Q9JLE8_MOUSE	2	41.979	0	0	0	0	0	0	0	0	0	0	0	0	0	0	0	0
VYSKNNLGR	1049.56	tr|Q8C976|Q8C976_MOUSE	tr|Q8C976|Q8C976_MOUSE	2;3	38.293	0	0	0	0	0	0	0	0	0	0	0	0	0	0	0	0
WELLQQVDTTTR	1488.76	sp|P04104|K2C1_MOUSE	sp|P04104|K2C1_MOUSE	2	97.813	8561200	0	0	0	0	0	0	0	0	4692800	0	0	0	3046500	821970	0
WIQVRTMDGK	1232.63	tr|E9Q5Y5|E9Q5Y5_MOUSE;sp|Q8VDF2|UHRF1_MOUSE	tr|E9Q5Y5|E9Q5Y5_MOUSE	2	52.482	8780600	0	0	0	0	0	0	0	0	0	0	0	8780600	0	0	0
WKIDGSER	989.493	tr|A0A0F7R5U8|A0A0F7R5U8_MOUSE;tr|A0A0M3KL49|A0A0M3KL49_MOUSE;tr|A0A0U5BC76|A0A0U5BC76_MOUSE;tr|I6L958|I6L958_MOUSE;tr|I6L978|I6L978_MOUSE;tr|A0A0C6EL31|A0A0C6EL31_MOUSE;tr|A0A4U9FD83|A0A4U9FD83_MOUSE;tr|A0A5H1ZRK8|A0A5H1ZRK8_MOUSE;sp|P01837|IGKC_MOUSE;tr|I6L991|I6L991_MOUSE;tr|A0A125T904|A0A125T904_MOUSE;tr|A0A0M4KEQ7|A0A0M4KEQ7_MOUSE;tr|A0A0B6VQ20|A0A0B6VQ20_MOUSE;tr|I6L9E2|I6L9E2_MOUSE;tr|Q52L…	tr|Q52L64|Q52L64_MOUSE	3	101.54	30295000	0	0	0	0	0	410900	0	0	0	0	3423100	22279000	0	638430	3544300
WSSGVGGSGGGSSGRSSAGARDSR	2180.99	tr|E9Q2H1|E9Q2H1_MOUSE;sp|Q80TP3|UBR5_MOUSE;tr|A0A2I3BQS6|A0A2I3BQS6_MOUSE	tr|E9Q2H1|E9Q2H1_MOUSE	4	18.825	0	0	0	0	0	0	0	0	0	0	0	0	0	0	0	0
WYITDFVELLGELEE	1854.89	sp|Q99LS3|SERB_MOUSE	sp|Q99LS3|SERB_MOUSE	2	64.654	7852000	0	0	0	4580100	1798500	0	1473400	0	0	0	0	0	0	0	0
YALQSQQR	992.504	sp|Q8BWT1|THIM_MOUSE;tr|Q3UKH3|Q3UKH3_MOUSE;tr|A0A494B9J2|A0A494B9J2_MOUSE	sp|Q8BWT1|THIM_MOUSE	2	79.469	9323500	0	0	0	0	0	9323500	0	0	0	0	0	0	0	0	0
YALYDATYETK	1336.62	tr|Q544Y7|Q544Y7_MOUSE;sp|P18760|COF1_MOUSE;tr|A0A494B9A7|A0A494B9A7_MOUSE;tr|F8WGL3|F8WGL3_MOUSE;tr|Q9CX22|Q9CX22_MOUSE;tr|Q3UHW9|Q3UHW9_MOUSE;sp|P45591|COF2_MOUSE	tr|Q544Y7|Q544Y7_MOUSE	2	63.076	9819000	0	0	0	0	3082300	4762100	1974600	0	0	0	0	0	0	0	0
YASESISGIPSR	1265.63	sp|P01642|KV5A9_MOUSE	sp|P01642|KV5A9_MOUSE	2	94.616	75629000	0	0	0	7650300	1878400	0	2596900	0	0	0	44094000	14538000	3848200	0	1022600
YASNLESGVPAR	1262.63	tr|A0A0M3KL49|A0A0M3KL49_MOUSE;sp|P01674|KV3AM_MOUSE;tr|A0A0G2JE31|A0A0G2JE31_MOUSE	tr|A0A0M3KL49|A0A0M3KL49_MOUSE	2	82.749	106280000	0	0	2255700	0	0	0	2290900	0	0	0	53551000	9828700	26443000	6507700	5402700
YASQSISGIPSR	1264.64	tr|A0A075B5M7|A0A075B5M7_MOUSE;tr|A0A0M4KPD8|A0A0M4KPD8_MOUSE;tr|A0A0G2JDV4|A0A0G2JDV4_MOUSE;tr|A0A0B4J1J1|A0A0B4J1J1_MOUSE;tr|Q65ZI1|Q65ZI1_MOUSE;tr|A0A0B4J1J2|A0A0B4J1J2_MOUSE	tr|A0A075B5M7|A0A075B5M7_MOUSE	2	120.63	69833000	0	0	3249100	0	0	0	0	0	0	0	57639000	0	7231600	0	1714200
YATALYSAASK	1144.58	tr|F6XVM5|F6XVM5_MOUSE;tr|A0A338P776|A0A338P776_MOUSE;tr|Q3TF25|Q3TF25_MOUSE;sp|Q9DB20|ATPO_MOUSE	tr|F6XVM5|F6XVM5_MOUSE	2	80.688	4010800	0	0	0	0	0	4010800	0	0	0	0	0	0	0	0	0
YDCGEEILITVLSAMTEEAAVAIK	2625.29	sp|P63242|IF5A1_MOUSE;tr|J3QPS8|J3QPS8_MOUSE	sp|P63242|IF5A1_MOUSE	2;3;4	197.47	764580000	0	3244500	5017400	51797000	210510000	129580000	102290000	89879000	43577000	44692000	25147000	15553000	15422000	13261000	14617000
YDDYSSSR	991.388	tr|A0A2I3BRL8|A0A2I3BRL8_MOUSE;sp|Q91VM5|RMXL1_MOUSE;tr|S4R1F6|S4R1F6_MOUSE;sp|Q9WV02|RBMX_MOUSE	tr|A0A2I3BRL8|A0A2I3BRL8_MOUSE	2	109.36	121260000	0	0	0	0	0	0	113710000	7555100	0	0	0	0	0	0	0
YDLRTNMWTPVANMNGR	2037.95	tr|A0A0G2JEQ1|A0A0G2JEQ1_MOUSE;tr|E9Q1L2|E9Q1L2_MOUSE;tr|E9QA66|E9QA66_MOUSE;tr|Q571J4|Q571J4_MOUSE;tr|Q6PFE1|Q6PFE1_MOUSE	tr|A0A0G2JEQ1|A0A0G2JEQ1_MOUSE	2	22.474	0	0	0	0	0	0	0	0	0	0	0	0	0	0	0	0
YEEEVLSR	1023.49	tr|Q05DD2|Q05DD2_MOUSE;sp|P08551|NFL_MOUSE	tr|Q05DD2|Q05DD2_MOUSE	2	83.265	12715000	0	0	2054800	0	0	0	4540000	3244400	0	1323500	1552500	0	0	0	0
YEELQITAGK	1150.59	sp|P04104|K2C1_MOUSE	sp|P04104|K2C1_MOUSE	2	61.691	81033000	0	0	0	0	0	3851800	0	0	14219000	23562000	15724000	15697000	5547500	2432300	0
YEISPEAYER	1255.57	sp|Q9D1E6|TBCB_MOUSE	sp|Q9D1E6|TBCB_MOUSE	4	17.026	0	0	0	0	0	0	0	0	0	0	0	0	0	0	0	0
YEWDVAEAR	1137.51	sp|P58252|EF2_MOUSE;tr|Q3UMI7|Q3UMI7_MOUSE;tr|Q3UDC8|Q3UDC8_MOUSE;tr|Q3UBL9|Q3UBL9_MOUSE;tr|Q3TWX1|Q3TWX1_MOUSE;tr|Q3TK17|Q3TK17_MOUSE;tr|Q3TX47|Q3TX47_MOUSE;tr|Q6P9L9|Q6P9L9_MOUSE;tr|Q8BMA8|Q8BMA8_MOUSE;tr|Q3TW58|Q3TW58_MOUSE;tr|Q3UZ14|Q3UZ14_MOUSE;tr|Q8C153|Q8C153_MOUSE;tr|Q3TSK4|Q3TSK4_MOUSE;tr|Q61509|Q61509_MOUSE;tr|Q3TPG2|Q3TPG2_MOUSE;tr|Q99LT6|Q99LT6_MOUSE	sp|P58252|EF2_MOUSE	2	66.692	6219100	0	0	0	1838400	0	2555400	668540	0	0	0	0	1156800	0	0	0
YFPTQALNFAFK	1445.73	tr|Q545A2|Q545A2_MOUSE;sp|P51881|ADT2_MOUSE;tr|Q8BVI9|Q8BVI9_MOUSE;sp|P48962|ADT1_MOUSE;tr|B2RTC8|B2RTC8_MOUSE;sp|Q3V132|ADT4_MOUSE	tr|Q545A2|Q545A2_MOUSE	2	113.71	45854000	3493400	2712600	0	7347500	0	17832000	5485500	3397600	2353400	3231900	0	0	0	0	0
YGINTTDIFQTVDLWEGK	2099.02	sp|Q9WVA4|TAGL2_MOUSE	sp|Q9WVA4|TAGL2_MOUSE	2;3	163.27	152090000	0	2011900	0	6359000	9280100	19729000	23179000	21527000	11915000	12362000	12730000	7895100	10829000	10528000	3748500
YGSRSER	853.404	tr|F6QX94|F6QX94_MOUSE;sp|Q07231|ZSC21_MOUSE	tr|F6QX94|F6QX94_MOUSE	3	40.103	0	0	0	0	0	0	0	0	0	0	0	0	0	0	0	0
YHSLGNISR	1045.53	tr|Q8K0I9|Q8K0I9_MOUSE;tr|Q5HZG7|Q5HZG7_MOUSE;tr|E9Q6J8|E9Q6J8_MOUSE;sp|Q08274|DMWD_MOUSE	tr|Q8K0I9|Q8K0I9_MOUSE	3	41.448	0	0	0	0	0	0	0	0	0	0	0	0	0	0	0	0
YHTINGHNAEVR	1409.68	sp|O88569|ROA2_MOUSE;tr|B7ZP22|B7ZP22_MOUSE;tr|A0A0N4SUM2|A0A0N4SUM2_MOUSE	sp|O88569|ROA2_MOUSE	3	45.915	7826400	0	0	0	2998300	2641900	2186200	0	0	0	0	0	0	0	0	0
YHTVNGHNCEVR	1484.66	tr|Q3U7F3|Q3U7F3_MOUSE;tr|Q3TIK8|Q3TIK8_MOUSE;sp|P49312|ROA1_MOUSE;tr|Q5EBP8|Q5EBP8_MOUSE;tr|Q3UK83|Q3UK83_MOUSE;tr|Q3TFB1|Q3TFB1_MOUSE;tr|B7ZWG9|B7ZWG9_MOUSE;tr|V9GXF8|V9GXF8_MOUSE	tr|Q3U7F3|Q3U7F3_MOUSE	3	51.774	10534000	0	0	0	5192200	3814300	0	1527800	0	0	0	0	0	0	0	0
YLAEFATGNDR	1255.58	tr|Q5SS40|Q5SS40_MOUSE;sp|P62259|1433E_MOUSE;tr|Q8BPH1|Q8BPH1_MOUSE;tr|F6WA09|F6WA09_MOUSE	tr|Q5SS40|Q5SS40_MOUSE	2	63.816	6071300	0	0	0	2234200	0	2237200	631030	968840	0	0	0	0	0	0	0
YLATASTMDHAR	1335.62	tr|A0A411P8U6|A0A411P8U6_MOUSE;tr|Q5D096|Q5D096_MOUSE;tr|Q542T4|Q542T4_MOUSE;tr|Q3UGF3|Q3UGF3_MOUSE;tr|A0A498WGS3|A0A498WGS3_MOUSE;sp|P04370|MBP_MOUSE;tr|Q09J72|Q09J72_MOUSE	tr|A0A411P8U6|A0A411P8U6_MOUSE	2;3	93.096	206890000	4931400	7972200	7447200	4404900	7529300	3312400	23993000	54130000	4307100	3941500	2332800	4891000	11519000	3610700	62565000
YLDEDTVYHLQPSGR	1791.84	sp|Q91X83|METK1_MOUSE	sp|Q91X83|METK1_MOUSE	3	88.311	5790000	0	0	0	0	0	5790000	0	0	0	0	0	0	0	0	0
YLEMLLEYLQDYTDR	1963.92	tr|Q58E59|Q58E59_MOUSE;sp|Q9D554|SF3A3_MOUSE	tr|Q58E59|Q58E59_MOUSE	2	168.94	12005000	0	0	0	0	0	5390200	3959600	0	2655200	0	0	0	0	0	0
YLSDNVHLVCEETANYLVIWCIDLEVEEK	3552.68	tr|A0A1L1STC0|A0A1L1STC0_MOUSE;sp|Q61081|CDC37_MOUSE	tr|A0A1L1STC0|A0A1L1STC0_MOUSE	3	79.875	20776000	0	0	0	0	0	6004800	6051800	5203600	0	3515700	0	0	0	0	0
YLTVAAVFR	1038.59	sp|P99024|TBB5_MOUSE;tr|Q9DCR1|Q9DCR1_MOUSE;tr|Q80ZV2|Q80ZV2_MOUSE;sp|P68372|TBB4B_MOUSE;sp|Q9D6F9|TBB4A_MOUSE;tr|Q9CVR0|Q9CVR0_MOUSE	sp|P99024|TBB5_MOUSE	2	87.754	0	0	0	0	0	0	0	0	0	0	0	0	0	0	0	0
YMASSYLTLTAR	1375.68	tr|G0YP42|G0YP42_MOUSE;tr|A4FU62|A4FU62_MOUSE;tr|Q9D8W4|Q9D8W4_MOUSE;sp|P01843|LAC1_MOUSE;tr|A0A0G2JE99|A0A0G2JE99_MOUSE	tr|G0YP42|G0YP42_MOUSE	2	66.056	5030100	0	0	0	2733700	0	0	0	0	0	0	2296300	0	0	0	0
YPIEHGIITNWDDMEK	1959.9	sp|P68033|ACTC_MOUSE;sp|P68134|ACTS_MOUSE;tr|Q3TG92|Q3TG92_MOUSE;tr|Q497E4|Q497E4_MOUSE;tr|Q9CXK3|Q9CXK3_MOUSE;sp|P63268|ACTH_MOUSE;tr|Q3UJ36|Q3UJ36_MOUSE;tr|Q3U122|Q3U122_MOUSE;tr|Q3UIJ3|Q3UIJ3_MOUSE;sp|P62737|ACTA_MOUSE;tr|Q61275|Q61275_MOUSE;tr|Q61852|Q61852_MOUSE;tr|Q61264|Q61264_MOUSE;tr|D3YZY0|D3YZY0_MOUSE;tr|A0A494B9T3|A0A494B9T3_MOUSE;tr|Q61274|Q61274_MOUSE;tr|D3Z2K3|D3Z2K3_MOUSE;tr|Q6127…	tr|Q3UBP6|Q3UBP6_MOUSE	3	93.51	241730000	5810200	12854000	12207000	56099000	22419000	34822000	19222000	16532000	11652000	5079000	11887000	11681000	6936300	7788100	6737100
YPQVQSYNVQVATTDYNQFAMVFFRKTSENK	3702.78	sp|P11672|NGAL_MOUSE;tr|A0A0A6YW77|A0A0A6YW77_MOUSE;tr|Q60842|Q60842_MOUSE	sp|P11672|NGAL_MOUSE	5	11.084	0	0	0	0	0	0	0	0	0	0	0	0	0	0	0	0
YPSRREPPPR	1253.66	tr|A0A1L1STP6|A0A1L1STP6_MOUSE;tr|Q3UWB8|Q3UWB8_MOUSE;tr|A0A1L1SQT5|A0A1L1SQT5_MOUSE;tr|A0A1L1SST3|A0A1L1SST3_MOUSE;sp|O35492|CLK3_MOUSE	tr|A0A1L1STP6|A0A1L1STP6_MOUSE	3	25.938	0	0	0	0	0	0	0	0	0	0	0	0	0	0	0	0
YQIPALAQAGFR	1333.71	sp|P34914|HYES_MOUSE;tr|Q3UQ71|Q3UQ71_MOUSE;tr|A8JYK8|A8JYK8_MOUSE	sp|P34914|HYES_MOUSE	2	64.711	0	0	0	0	0	0	0	0	0	0	0	0	0	0	0	0
YQLQSQENFEPFMK	1787.82	tr|Q3V2F7|Q3V2F7_MOUSE;sp|P12710|FABPL_MOUSE	tr|Q3V2F7|Q3V2F7_MOUSE	2	183.33	18677000	0	0	0	0	0	18677000	0	0	0	0	0	0	0	0	0
YRPGTVALR	1031.59	tr|A1L0V4|A1L0V4_MOUSE;sp|P68433|H31_MOUSE;tr|F8WI35|F8WI35_MOUSE;tr|E0CYN1|E0CYN1_MOUSE;tr|E0CYR7|E0CYR7_MOUSE;tr|A1L0U3|A1L0U3_MOUSE;tr|B9EI85|B9EI85_MOUSE;sp|P84228|H32_MOUSE;tr|A0A1W2P768|A0A1W2P768_MOUSE;tr|E0CZ27|E0CZ27_MOUSE;sp|P84244|H33_MOUSE;sp|P02301|H3C_MOUSE	tr|A1L0V4|A1L0V4_MOUSE	3	82.749	100480000	0	0	12473000	17930000	0	0	14813000	7315700	8866200	10382000	0	9082500	6536900	6992400	6091300
YRTSLEK	895.476	tr|A0A2I3BQT2|A0A2I3BQT2_MOUSE;tr|A0A2I3BRP6|A0A2I3BRP6_MOUSE;sp|Q0KL02|TRIO_MOUSE	tr|A0A2I3BQT2|A0A2I3BQT2_MOUSE	3	34.824	0	0	0	0	0	0	0	0	0	0	0	0	0	0	0	0
YSDMIVAAIQAEK	1437.72	tr|Q8C1Y3|Q8C1Y3_MOUSE;tr|Q3U4Y0|Q3U4Y0_MOUSE;sp|P10922|H10_MOUSE	tr|Q8C1Y3|Q8C1Y3_MOUSE	2	119.45	41759000	0	0	0	0	0	0	6559600	35199000	0	0	0	0	0	0	0
YSTDVSVDEVK	1240.58	sp|P26443|DHE3_MOUSE	sp|P26443|DHE3_MOUSE	2	84.17	11728000	0	0	0	0	0	11728000	0	0	0	0	0	0	0	0	0
YTMGDAPDFDR	1286.52	sp|P10649|GSTM1_MOUSE;tr|A2AE89|A2AE89_MOUSE;tr|Q6PJ91|Q6PJ91_MOUSE	sp|P10649|GSTM1_MOUSE	2	62.823	21242000	0	0	0	0	0	21242000	0	0	0	0	0	0	0	0	0
YVKRHLTIMMDIDGK	1818.95	tr|F6QN75|F6QN75_MOUSE;tr|Q05CD1|Q05CD1_MOUSE;tr|A0A0A6YX25|A0A0A6YX25_MOUSE;sp|P59481|LMA2L_MOUSE;tr|D3Z4P2|D3Z4P2_MOUSE	tr|F6QN75|F6QN75_MOUSE	3;4	36.022	0	0	0	0	0	0	0	0	0	0	0	0	0	0	0	0
YVNWIQQTIAAN	1419.71	tr|Q9D7Y7|Q9D7Y7_MOUSE;tr|Q9CPN9|Q9CPN9_MOUSE	tr|Q9D7Y7|Q9D7Y7_MOUSE	2	135.83	3642400000	45118000	264480000	41987000	0	523290000	776810000	323690000	200080000	208710000	55378000	99420000	820680000	122420000	115620000	44769000
YVRRFLNSISK	1381.78	tr|Q3THG2|Q3THG2_MOUSE	tr|Q3THG2|Q3THG2_MOUSE	3	22.72	0	0	0	0	0	0	0	0	0	0	0	0	0	0	0	0
YVSTTNCKIVQS	1398.68	tr|A0A0R4J0Q4|A0A0R4J0Q4_MOUSE;sp|P97873|LOXL1_MOUSE	tr|A0A0R4J0Q4|A0A0R4J0Q4_MOUSE	3	12.767	0	0	0	0	0	0	0	0	0	0	0	0	0	0	0	0
YVTLIYTNYENGK	1576.78	tr|A0A494B908|A0A494B908_MOUSE;tr|A0A494BAW2|A0A494BAW2_MOUSE;sp|P19157|GSTP1_MOUSE	tr|A0A494B908|A0A494B908_MOUSE	2	107.79	6886200	0	0	0	0	0	3254400	0	0	0	0	0	0	3631900	0	0
YYTLEEIQK	1185.59	tr|G5E850|G5E850_MOUSE;tr|Q544Z9|Q544Z9_MOUSE;sp|P56395|CYB5_MOUSE;tr|A0A494B9D8|A0A494B9D8_MOUSE	tr|G5E850|G5E850_MOUSE	2	83.265	4821300	0	0	0	0	0	4821300	0	0	0	0	0	0	0	0	0
YYVTIIDAPGHR	1403.72	tr|Q58E64|Q58E64_MOUSE;tr|Q3UA81|Q3UA81_MOUSE;tr|Q3TII3|Q3TII3_MOUSE;sp|P10126|EF1A1_MOUSE;tr|D3YZ68|D3YZ68_MOUSE;tr|D3Z3I8|D3Z3I8_MOUSE;tr|Q3UZQ3|Q3UZQ3_MOUSE	tr|Q58E64|Q58E64_MOUSE	2;3	87.913	62905000	3920100	3486300	2768400	13095000	1041000	20476000	0	3040200	0	2340000	2714100	3766500	1550200	1821900	2886200
YYYDKNIMTK	1337.63	tr|Q8BJH6|Q8BJH6_MOUSE;tr|H3BKX4|H3BKX4_MOUSE;tr|E9PY05|E9PY05_MOUSE;tr|B7ZND3|B7ZND3_MOUSE;tr|Q8BZ56|Q8BZ56_MOUSE;tr|Q544B3|Q544B3_MOUSE;sp|P26323|FLI1_MOUSE;tr|I1E4Y2|I1E4Y2_MOUSE;tr|A0A384DVA0|A0A384DVA0_MOUSE;tr|B7ZND4|B7ZND4_MOUSE;tr|Q3UQJ4|Q3UQJ4_MOUSE;sp|P81270|ERG_MOUSE	tr|Q8BJH6|Q8BJH6_MOUSE	3	13.663	0	0	0	0	0	0	0	0	0	0	0	0	0	0	0	0

## Sheet: Protein Groups
Protein IDs	Fasta headers	Number of proteins	Peptides	Razor + unique peptides	Unique peptides	Sequence coverage [%]	Mol. weight [kDa]	Intensity	Intensity P1	Intensity P2	Intensity P3	Intensity P4	Intensity P5	Intensity P6	Intensity P7	Intensity P8	Intensity P9	Intensity P10	Intensity P11	Intensity P12	Intensity P13	Intensity P14	Intensity P15	iBAQ peptides	iBAQ	iBAQ P1	iBAQ P2	iBAQ P3	iBAQ P4	iBAQ P5	iBAQ P6	iBAQ P7	iBAQ P8	iBAQ P9	iBAQ P10	iBAQ P11	iBAQ P12	iBAQ P13	iBAQ P14	iBAQ P15
sp|A2A3V1|AK17B_MOUSE	sp|A2A3V1|AK17B_MOUSE A-kinase anchor protein 17B OS=Mus musculus OX=10090 GN=Akap17b PE=1 SV=2	1	1	1	1	1.1	111.06	0	0	0	0	0	0	0	0	0	0	0	0	0	0	0	0	39	0	0	0	0	0	0	0	0	0	0	0	0	0	0	0	0
tr|F6VP19|F6VP19_MOUSE;sp|A2A690|TANC2_MOUSE	tr|F6VP19|F6VP19_MOUSE Protein TANC2 (Fragment) OS=Mus musculus OX=10090 GN=Tanc2 PE=1 SV=1;sp|A2A690|TANC2_MOUSE Protein TANC2 OS=Mus musculus OX=10090 GN=Tanc2 PE=1 SV=1	2	1	1	1	0.9	124.46	0	0	0	0	0	0	0	0	0	0	0	0	0	0	0	0	54	0	0	0	0	0	0	0	0	0	0	0	0	0	0	0	0
sp|A2A9C3|SZT2_MOUSE	sp|A2A9C3|SZT2_MOUSE KICSTOR complex protein SZT2 OS=Mus musculus OX=10090 GN=Szt2 PE=1 SV=1	1	1	1	1	0.3	377.62	0	0	0	0	0	0	0	0	0	0	0	0	0	0	0	0	142	0	0	0	0	0	0	0	0	0	0	0	0	0	0	0	0
tr|B9EJ37|B9EJ37_MOUSE;sp|A2AAY5|SPD2B_MOUSE;tr|A0A5F8MPP7|A0A5F8MPP7_MOUSE	tr|B9EJ37|B9EJ37_MOUSE SH3 and PX domains 2B OS=Mus musculus OX=10090 GN=Sh3pxd2b PE=2 SV=1;sp|A2AAY5|SPD2B_MOUSE SH3 and PX domain-containing protein 2B OS=Mus musculus OX=10090 GN=Sh3pxd2b PE=1 SV=1;tr|A0A5F8MPP7|A0A5F8MPP7_MOUSE SH3 and PX domain-contai	3	1	1	1	2.1	101.5	0	0	0	0	0	0	0	0	0	0	0	0	0	0	0	0	44	0	0	0	0	0	0	0	0	0	0	0	0	0	0	0	0
sp|A2AG50|MA7D2_MOUSE	sp|A2AG50|MA7D2_MOUSE MAP7 domain-containing protein 2 OS=Mus musculus OX=10090 GN=Map7d2 PE=1 SV=1	1	1	1	1	0.9	86.049	0	0	0	0	0	0	0	0	0	0	0	0	0	0	0	0	35	0	0	0	0	0	0	0	0	0	0	0	0	0	0	0	0
tr|Q80T90|Q80T90_MOUSE;tr|E9PYJ6|E9PYJ6_MOUSE;sp|A2AKG8|FOCAD_MOUSE	tr|Q80T90|Q80T90_MOUSE MKIAA1797 protein (Fragment) OS=Mus musculus OX=10090 GN=Focad PE=2 SV=1;tr|E9PYJ6|E9PYJ6_MOUSE Focadhesin OS=Mus musculus OX=10090 GN=Focad PE=1 SV=1;sp|A2AKG8|FOCAD_MOUSE Focadhesin OS=Mus musculus OX=10090 GN=Focad PE=1 SV=1	3	1	1	1	1.3	74.036	9547600	0	0	0	2619200	0	6928400	0	0	0	0	0	0	0	0	0	24	397820	0	0	0	109130	0	288680	0	0	0	0	0	0	0	0	0
tr|B4XVN2|B4XVN2_MOUSE;sp|A2APF3|CTCFL_MOUSE	tr|B4XVN2|B4XVN2_MOUSE CTCFL (Fragment) OS=Mus musculus OX=10090 GN=Ctcfl PE=2 SV=1;sp|A2APF3|CTCFL_MOUSE Transcriptional repressor CTCFL OS=Mus musculus OX=10090 GN=Ctcfl PE=1 SV=1	2	1	1	1	76.9	2.8182	1182300000	27095000	105880000	5960800	84507000	142090000	174140000	102770000	48486000	55043000	80918000	58054000	172660000	34876000	77941000	11849000	1	1182300000	27095000	105880000	5960800	84507000	142090000	174140000	102770000	48486000	55043000	80918000	58054000	172660000	34876000	77941000	11849000
tr|A2ARV5|A2ARV5_MOUSE;sp|A2ARV4|LRP2_MOUSE	tr|A2ARV5|A2ARV5_MOUSE Low-density lipoprotein receptor-related protein 2 OS=Mus musculus OX=10090 GN=Lrp2 PE=1 SV=1;sp|A2ARV4|LRP2_MOUSE Low-density lipoprotein receptor-related protein 2 OS=Mus musculus OX=10090 GN=Lrp2 PE=1 SV=1	2	1	1	1	0.9	150.68	0	0	0	0	0	0	0	0	0	0	0	0	0	0	0	0	58	0	0	0	0	0	0	0	0	0	0	0	0	0	0	0	0
tr|Q5EBX5|Q5EBX5_MOUSE;tr|Q6PCM6|Q6PCM6_MOUSE;tr|Z4YK85|Z4YK85_MOUSE;sp|A2ASQ1|AGRIN_MOUSE;tr|M0QWP1|M0QWP1_MOUSE	tr|Q5EBX5|Q5EBX5_MOUSE Mini-agrin OS=Mus musculus OX=10090 GN=Agrn PE=2 SV=1;tr|Q6PCM6|Q6PCM6_MOUSE Agrin (Fragment) OS=Mus musculus OX=10090 GN=Agrn PE=2 SV=1;tr|Z4YK85|Z4YK85_MOUSE Agrin OS=Mus musculus OX=10090 GN=Agrn PE=1 SV=1;sp|A2ASQ1|AGRIN_MOUSE Ag	5	1	1	1	1.7	103.4	0	0	0	0	0	0	0	0	0	0	0	0	0	0	0	0	49	0	0	0	0	0	0	0	0	0	0	0	0	0	0	0	0
tr|B0R106|B0R106_MOUSE;sp|A2AVJ5|PRR5L_MOUSE	tr|B0R106|B0R106_MOUSE Proline-rich protein 5-like (Fragment) OS=Mus musculus OX=10090 GN=Prr5l PE=1 SV=8;sp|A2AVJ5|PRR5L_MOUSE Proline-rich protein 5-like OS=Mus musculus OX=10090 GN=Prr5l PE=1 SV=1	2	1	1	1	17.3	14.314	0	0	0	0	0	0	0	0	0	0	0	0	0	0	0	0	7	0	0	0	0	0	0	0	0	0	0	0	0	0	0	0	0
tr|A2AKN8|A2AKN8_MOUSE;tr|Q9D0H8|Q9D0H8_MOUSE;tr|Q4FZE8|Q4FZE8_MOUSE;sp|P04938|MUP11_MOUSE;tr|A2BIN1|A2BIN1_MOUSE;sp|B5X0G2|MUP17_MOUSE;sp|P02762|MUP6_MOUSE;sp|P11588|MUP1_MOUSE;tr|A2CEK7|A2CEK7_MOUSE;tr|Q58ES8|Q58ES8_MOUSE;tr|A2BIN0|A2BIN0_MOUSE;tr|B8JI96|B8JI96_MOUSE;sp|P11589|MUP2_MOUSE;tr|Q8JZT0|Q8JZT0_MOUSE;tr|B5TE76|B5TE76_MOUSE;tr|B5X0G0|B5X0G0_MOUSE;sp|A2BIM8|MUP18_MOUSE;tr|A2CEK6|A2CEK6_…	tr|A2AKN8|A2AKN8_MOUSE Major urinary protein 5 OS=Mus musculus OX=10090 GN=Mup8 PE=3 SV=1;tr|Q9D0H8|Q9D0H8_MOUSE Lipocln_cytosolic_FA-bd_dom domain-containing protein OS=Mus musculus OX=10090 PE=2 SV=1;tr|Q4FZE8|Q4FZE8_MOUSE Major urinary protein 1 OS=Mus	34	2	2	2	13.3	20.606	101410000	0	4134000	3056200	4916500	7359300	10388000	16415000	12099000	4246500	5250400	5653100	5608700	4509400	5553800	12216000	12	8450500	0	344500	254680	409710	613280	865650	1367900	1008300	353880	437530	471100	467390	375790	462820	1018000
sp|A4FUQ5|FPRS4_MOUSE	sp|A4FUQ5|FPRS4_MOUSE Formyl peptide receptor-related sequence 4 OS=Mus musculus OX=10090 GN=Fpr-rs4 PE=2 SV=2	1	1	1	1	3.4	36.294	0	0	0	0	0	0	0	0	0	0	0	0	0	0	0	0	9	0	0	0	0	0	0	0	0	0	0	0	0	0	0	0	0
sp|A4Q9E8|TTLL6_MOUSE	sp|A4Q9E8|TTLL6_MOUSE Tubulin polyglutamylase TTLL6 OS=Mus musculus OX=10090 GN=Ttll6 PE=1 SV=1	1	1	1	1	1.3	94.506	0	0	0	0	0	0	0	0	0	0	0	0	0	0	0	0	44	0	0	0	0	0	0	0	0	0	0	0	0	0	0	0	0
sp|A6BLY7|K1C28_MOUSE	sp|A6BLY7|K1C28_MOUSE Keratin, type I cytoskeletal 28 OS=Mus musculus OX=10090 GN=Krt28 PE=1 SV=1	1	3	1	1	5	50.346	0	0	0	0	0	0	0	0	0	0	0	0	0	0	0	0	25	0	0	0	0	0	0	0	0	0	0	0	0	0	0	0	0
sp|A7XUY5|SKIT5_MOUSE;tr|E9Q072|E9Q072_MOUSE	sp|A7XUY5|SKIT5_MOUSE Selection and upkeep of intraepithelial T-cells protein 5 OS=Mus musculus OX=10090 GN=Skint5 PE=2 SV=1;tr|E9Q072|E9Q072_MOUSE Selection and upkeep of intraepithelial T-cells protein 5 OS=Mus musculus OX=10090 GN=Skint5 PE=1 SV=1	2	1	1	1	1.1	165.92	0	0	0	0	0	0	0	0	0	0	0	0	0	0	0	0	64	0	0	0	0	0	0	0	0	0	0	0	0	0	0	0	0
sp|B1AVH7|TBD2A_MOUSE	sp|B1AVH7|TBD2A_MOUSE TBC1 domain family member 2A OS=Mus musculus OX=10090 GN=Tbc1d2 PE=2 SV=1	1	1	1	1	2.2	104.26	0	0	0	0	0	0	0	0	0	0	0	0	0	0	0	0	47	0	0	0	0	0	0	0	0	0	0	0	0	0	0	0	0
tr|E9QMK6|E9QMK6_MOUSE;sp|B9EKX1|PTHD4_MOUSE	tr|E9QMK6|E9QMK6_MOUSE Patched domain-containing protein 4 OS=Mus musculus OX=10090 GN=Ptchd4 PE=4 SV=1;sp|B9EKX1|PTHD4_MOUSE Patched domain-containing protein 4 OS=Mus musculus OX=10090 GN=Ptchd4 PE=2 SV=2	2	1	1	1	1.8	102.75	0	0	0	0	0	0	0	0	0	0	0	0	0	0	0	0	33	0	0	0	0	0	0	0	0	0	0	0	0	0	0	0	0
sp|C0HKE4|H2A1E_MOUSE;sp|C0HKE3|H2A1D_MOUSE;sp|Q8BFU2|H2A3_MOUSE;sp|C0HKE9|H2A1P_MOUSE;sp|C0HKE8|H2A1O_MOUSE;sp|Q8CGP5|H2A1F_MOUSE;sp|C0HKE6|H2A1I_MOUSE;sp|C0HKE5|H2A1G_MOUSE;tr|A0A0N4SV66|A0A0N4SV66_MOUSE;sp|C0HKE2|H2A1C_MOUSE;tr|A2AB79|A2AB79_MOUSE;sp|C0HKE7|H2A1N_MOUSE;sp|C0HKE1|H2A1B_MOUSE;tr|B2RVF0|B2RVF0_MOUSE;sp|Q8R1M2|H2AJ_MOUSE;sp|Q8CGP6|H2A1H_MOUSE;tr|A3KPD0|A3KPD0_MOUSE;tr|A0AUV1|A0AUV…	sp|C0HKE4|H2A1E_MOUSE Histone H2A type 1-E OS=Mus musculus OX=10090 GN=H2ac8 PE=1 SV=1;sp|C0HKE3|H2A1D_MOUSE Histone H2A type 1-D OS=Mus musculus OX=10090 GN=H2ac7 PE=1 SV=1;sp|Q8BFU2|H2A3_MOUSE Histone H2A type 3 OS=Mus musculus OX=10090 GN=H2aw PE=1 SV=3	22	5	1	1	54.6	14.135	525310000	8748700	5866600	15042000	117370000	63054000	71225000	62484000	39174000	28835000	30054000	25298000	16705000	10979000	16920000	13555000	5	105060000	1749700	1173300	3008300	23473000	12611000	14245000	12497000	7834800	5767000	6010900	5059700	3341100	2195700	3384100	2711000
sp|D3YXK1|SAMD1_MOUSE	sp|D3YXK1|SAMD1_MOUSE Atherin OS=Mus musculus OX=10090 GN=Samd1 PE=1 SV=1	1	1	1	1	4.4	54.532	0	0	0	0	0	0	0	0	0	0	0	0	0	0	0	0	22	0	0	0	0	0	0	0	0	0	0	0	0	0	0	0	0
sp|D3Z4R1|HFM1_MOUSE	sp|D3Z4R1|HFM1_MOUSE Probable ATP-dependent DNA helicase HFM1 OS=Mus musculus OX=10090 GN=Hfm1 PE=3 SV=2	1	1	1	1	0.8	161.38	0	0	0	0	0	0	0	0	0	0	0	0	0	0	0	0	85	0	0	0	0	0	0	0	0	0	0	0	0	0	0	0	0
tr|F6U529|F6U529_MOUSE;tr|D3Z7P4|D3Z7P4_MOUSE;sp|D3Z7P3|GLSK_MOUSE	tr|F6U529|F6U529_MOUSE Glutaminase (Fragment) OS=Mus musculus OX=10090 GN=Gls PE=1 SV=1;tr|D3Z7P4|D3Z7P4_MOUSE Glutaminase OS=Mus musculus OX=10090 GN=Gls PE=1 SV=1;sp|D3Z7P3|GLSK_MOUSE Glutaminase kidney isoform, mitochondrial OS=Mus musculus OX=10090 GN=	3	1	1	1	4.7	25.893	192430000	177790000	0	14635000	0	0	0	0	0	0	0	0	0	0	0	0	10	19243000	17779000	0	1463500	0	0	0	0	0	0	0	0	0	0	0	0
tr|Q9CUQ3|Q9CUQ3_MOUSE;sp|E9PVB3|CC175_MOUSE	tr|Q9CUQ3|Q9CUQ3_MOUSE Uncharacterized protein (Fragment) OS=Mus musculus OX=10090 GN=Ccdc175 PE=2 SV=1;sp|E9PVB3|CC175_MOUSE Coiled-coil domain-containing protein 175 OS=Mus musculus OX=10090 GN=Ccdc175 PE=4 SV=1	2	1	1	1	6.9	26.708	47612000	0	0	3709100	2603400	2388000	10084000	6076700	6061800	5478900	3464900	0	3394300	4350400	0	0	13	3662400	0	0	285320	200260	183690	775710	467440	466290	421460	266530	0	261100	334650	0	0
sp|E9Q0C6|K1210_MOUSE	sp|E9Q0C6|K1210_MOUSE Acrosomal protein KIAA1210 OS=Mus musculus OX=10090 GN=Kiaa1210 PE=1 SV=1	1	1	1	1	0.5	181.03	0	0	0	0	0	0	0	0	0	0	0	0	0	0	0	0	83	0	0	0	0	0	0	0	0	0	0	0	0	0	0	0	0
sp|E9Q557|DESP_MOUSE;tr|E9PZW0|E9PZW0_MOUSE;tr|Q9CV95|Q9CV95_MOUSE;tr|Q8BP77|Q8BP77_MOUSE	sp|E9Q557|DESP_MOUSE Desmoplakin OS=Mus musculus OX=10090 GN=Dsp PE=1 SV=1;tr|E9PZW0|E9PZW0_MOUSE Desmoplakin OS=Mus musculus OX=10090 GN=Dsp PE=1 SV=1	4	30	30	30	10	332.91	1780100000	55977000	24836000	90682000	168380000	220860000	108890000	347560000	124100000	190510000	80647000	104680000	68507000	38140000	72840000	83456000	165	10788000	339250	150520	549590	1020500	1338600	659960	2106500	752150	1154600	488770	634450	415190	231150	441450	505800
sp|E9Q5Z5|FANCF_MOUSE	sp|E9Q5Z5|FANCF_MOUSE Fanconi anemia group F protein OS=Mus musculus OX=10090 GN=Fancf PE=3 SV=1	1	1	1	1	2.9	38.224	0	0	0	0	0	0	0	0	0	0	0	0	0	0	0	0	21	0	0	0	0	0	0	0	0	0	0	0	0	0	0	0	0
tr|A0A1W2P7R3|A0A1W2P7R3_MOUSE;tr|Q3TC38|Q3TC38_MOUSE;tr|Q3TDJ2|Q3TDJ2_MOUSE;tr|Q05CJ5|Q05CJ5_MOUSE;tr|A0A1W2P7C7|A0A1W2P7C7_MOUSE;sp|G5E829|AT2B1_MOUSE	tr|A0A1W2P7R3|A0A1W2P7R3_MOUSE Plasma membrane calcium-transporting ATPase 1 (Fragment) OS=Mus musculus OX=10090 GN=Atp2b1 PE=1 SV=1;tr|Q3TC38|Q3TC38_MOUSE Plasma membrane calcium ATPase isoform 1 (Fragment) OS=Mus musculus OX=10090 GN=Atp2b1 PE=2 SV=1;tr|	6	1	1	1	7.1	23.162	0	0	0	0	0	0	0	0	0	0	0	0	0	0	0	0	5	0	0	0	0	0	0	0	0	0	0	0	0	0	0	0	0
tr|Q6GT24|Q6GT24_MOUSE;tr|Q53ZU7|Q53ZU7_MOUSE;sp|O08709|PRDX6_MOUSE;tr|Q6A0D0|Q6A0D0_MOUSE	tr|Q6GT24|Q6GT24_MOUSE Peroxiredoxin-6 OS=Mus musculus OX=10090 GN=Prdx6 PE=1 SV=1;tr|Q53ZU7|Q53ZU7_MOUSE Peroxiredoxin 6 OS=Mus musculus OX=10090 GN=Prdx6 PE=2 SV=1;sp|O08709|PRDX6_MOUSE Peroxiredoxin-6 OS=Mus musculus OX=10090 GN=Prdx6 PE=1 SV=3;tr|Q6A0D	4	1	1	1	7.6	24.826	138250000	0	0	0	85626000	4579300	18305000	13274000	8436400	4716400	0	3309400	0	0	0	0	15	9216400	0	0	0	5708400	305290	1220400	884930	562430	314430	0	220630	0	0	0	0
[truncated: 803 more rows]

## Sheet: Proteins with GO-Term 
ProteinID	ProteinName	GeneID	GeneName	BP	MF	CC	GO_Term
[truncated: 830 more rows]
