# Supplementary material for: Targeting Supramolecular Active Complexes of Nav1.7/Nav1.8 to Relieve Chronic Neuropathic Pain
Source: Adv Sci (Weinh). 2026 May 20;13(41):e22185. doi: 10.1002/advs.202522185 (PMC13335541; doi:10.1002/advs.202522185)
Supplement: Supplementary file 3 — Supporting File 3: advs75466‐sup‐0003‐TableS3.xlsx. [file ADVS-13-e22185-s017.xlsx]

## Sheet: Selected Protein Candidates
Selection of the identified proteins whose molecular weight matches the size of the band where it derived from																	Pulled down by SCN9A antibody	Pulled down by SCN10A antibody	Differentially expressed gene (RNA-seq) after SNI
Proteins pulled down by the antibody against SCN9A																	Acat1	Ahnak	Dsp
P1		P2		P3		P4		P5		P6		P7		P8			Actg1	Aldh1l1	Sptan1
>310 kDa		>310 kDa		245 kDa>P3>180 kDa		180 kDa>P4>140 kDa		140 kDa>P5>100 kDa		140 kDa>P6>100 kDa		~45 kDa		~<35 kDa			Adgrv1	Amotl1	Prx
Gene name	M.W.	Gene name	M.W.	Gene name	M.W.	Gene name	M.W.	Gene name	M.W.	Gene name	M.W.	Gene name	M.W.	Gene name	M.W.		Ahnak	Ccdc7a	Mpz
Ahnak	604.25	Ahnak	604.25	Ccdc187	235.15	Cps1	164.62	Adgrv1	133.64	Ipo5	123.59	Spata7	46.98	Map1b	34.895		Ank3	Dsg1a	Thbs2
Ank3	473.78	Dsp	332.91			Prx	147.53	Thbs2	129.94	Npc1	122.35	Tinagl1	46.848	Mpz	34.38		Anxa1	Dsp	Gnmt
Dsp	332.91							Ipo5	123.59	Dsg1a	114.6	Ass1	46.584	Hnrnpa3	34.376		Ass1	Eef2	Cps1
										Myh9	110.97	Eif4b	46.478	Hnrnpa1	34.238		Ccdc187	Naa10	Ass1
										Pik3ca	110.14	Poldip3	46.231	Upp2	34.106		Cnp	Nefm	Igkv8-30
												Acat1	44.802	Anxa1	33.944		Cps1	Plp1	Aldh1l1
												Cnp	44.654	Ybx1	33.546		Dsg1a	Prx	Thbs2
												Igh-3	44.259	Phb2	33.296		Dsp	Sptan1	Anxa1
												Actg1	43.6	Slc25a5	32.931		Eif4b		Rpsa
												Rad23b	43.227	Rpsa	32.85		Gnmt	Thbs2
												P4hb	43.031	Gnmt	32.675		Hnrnpa1	Tnks1bp1
														Ppa1	32.565		Hnrnpa3	Tpi1
																	Igh-3	Igk
Proteins pulled down by the antibody against SCN10A																	Ipo5	Igkv8-30
P9		P10		P11		P12		P13		P14		P15					Map1b	Sptbn
>310 kDa		310 kDa>P10>245 kDa		180 kDa>P11>140 kDa		180 kDa>P12>140 kDa		140 kDa>P13>100 kDa		~>100 kDa		~25 kDa					Mpz
Gene name	M.W.	Gene name	M.W.	Gene name	M.W.	Gene name	M.W.	Gene name	M.W.	Gene name	M.W.	Gene name	M.W.				Myh9
Ahnak	604.25	Sptan1	282.89	Prx	147.53	Ccdc7a	184.94	Thbs2	129.94	Amotl1	107.95	Igkv8-30	26.608				Npc1
Dsp	332.91	Sptbn	274.22			Prx	147.53	Dsg1a	114.6	Aldh1l1	98.708	Tpi1	26.712				P4hb
								Tnks1bp1	112.65	Nefm	95.94	Plp1	26.567				Phb2
										Eef2	95.313	Igk	26.301				Pik3ca
												Igk	25.702				Poldip3
												Naa10	24.845				Ppa1
																	Prx
																	Rad23b
																	Rpsa
																	Slc25a5
																	Spata7
																	Thbs2
																	Tinagl1
																	Upp2
																	Ybx1
