# Supplementary material for: Targeting Supramolecular Active Complexes of Nav1.7/Nav1.8 to Relieve Chronic Neuropathic Pain
Source: Adv Sci (Weinh). 2026 May 20;13(41):e22185. doi: 10.1002/advs.202522185 (PMC13335541; doi:10.1002/advs.202522185)
Supplement: Supplementary file 4 — Supporting File 4: advs75466‐sup‐0004‐TableS4.xlsx. [file ADVS-13-e22185-s002.xlsx]

## Sheet: peptides-SCN9A antibody
Sequence	Mass	Proteins	Leading razor protein	Charges	Score	Intensity R20211001979_C1	Intensity R20211001979_C2	Intensity R20211001979_C3	Intensity R20211001979_C4	Intensity R20211001979_C5	Intensity R20211001979_C6	Intensity R20211001979_C7	Intensity R20211001979_C8
AADKDTCFSTEGPNLVTR	1980.92	sp|P07724|ALBU_MOUSE;tr|Q546G4|Q546G4_MOUSE	sp|P07724|ALBU_MOUSE	3	53.779	10131000	1020000	0	0	0	1884800	0	0
AAYFGVYDTAK	1204.58	sp|P48962|ADT1_MOUSE;tr|Q8BVI9|Q8BVI9_MOUSE	sp|P48962|ADT1_MOUSE	2	70.056	0	7699600	0	3181100	11762000	0	0	0
ADIAESQVNK	1073.54	sp|P13541|MYH3_MOUSE;tr|G3UW82|G3UW82_MOUSE;tr|B2RWX0|B2RWX0_MOUSE;sp|Q5SX40|MYH1_MOUSE;tr|Q56A77|Q56A77_MOUSE;tr|Q3UW38|Q3UW38_MOUSE;tr|Q3TT35|Q3TT35_MOUSE;tr|Q9ESW6|Q9ESW6_MOUSE;tr|Q9JHR4|Q9JHR4_MOUSE;tr|Q9WUS6|Q9WUS6_MOUSE;tr|Q9WUS8|Q9WUS8_MOUSE;tr|B2RQQ1|B2RQQ1_MOUSE;sp|Q02566|MYH6_MOUSE;tr|Q2TAW4|Q2TAW4_MOUSE;tr|A0A2I3BPY4|A0A2I3BPY4_MOUSE;sp|Q5SX39|MYH4_MOUSE;tr|B2RWW8|B2RWW8_MOUSE;sp|P1354…	tr|B2RQQ1|B2RQQ1_MOUSE	2	86.67	0	0	0	0	27150000	0	624810	0
ADVESWYQTK	1225.56	sp|Q99M73|KRT84_MOUSE	sp|Q99M73|KRT84_MOUSE	2	61.691	0	0	0	0	0	0	0	8597900
AESGPDLR	843.409	sp|E9Q557|DESP_MOUSE;tr|E9PZW0|E9PZW0_MOUSE	sp|E9Q557|DESP_MOUSE	2	97.798	9370800	7733600	11870000	12010000	4630900	3561200	4329500	4756100
AGFAGDDAPR	975.441	sp|P60710|ACTB_MOUSE;sp|P63260|ACTG_MOUSE;tr|B2RRX1|B2RRX1_MOUSE;tr|Q3U5R4|Q3U5R4_MOUSE;tr|Q3UAF6|Q3UAF6_MOUSE;tr|Q4KL81|Q4KL81_MOUSE;tr|Q3UAF7|Q3UAF7_MOUSE;tr|Q3TSB7|Q3TSB7_MOUSE;tr|Q3UAA9|Q3UAA9_MOUSE;tr|Q3UA89|Q3UA89_MOUSE;tr|Q3UBP6|Q3UBP6_MOUSE;tr|Q3UGS0|Q3UGS0_MOUSE;tr|E9Q5F4|E9Q5F4_MOUSE;tr|G3UZ07|G3UZ07_MOUSE;tr|Q3UD81|Q3UD81_MOUSE;tr|E9Q1F2|E9Q1F2_MOUSE;tr|G3UYG0|G3UYG0_MOUSE;tr|A1E281|A1…	sp|P68033|ACTC_MOUSE	2	87.308	11920000	50290000	9392000	10099000	45712000	8945100	8123900	10914000
AGGDLLSSGSR	1018.5	sp|Q99M73|KRT84_MOUSE	sp|Q99M73|KRT84_MOUSE	2	66.299	0	0	0	0	0	0	0	14872000
AGTEAEAK	775.371	sp|O55103|PRAX_MOUSE;tr|Q69ZE6|Q69ZE6_MOUSE;tr|E9QQ57|E9QQ57_MOUSE;tr|Q6NVF7|Q6NVF7_MOUSE;tr|A0A5F8MQ58|A0A5F8MQ58_MOUSE;tr|A0A0U1RNK1|A0A0U1RNK1_MOUSE	tr|E9QQ57|E9QQ57_MOUSE	2	78.324	0	0	0	8522100	236070	0	4864500	4719400
AHVDMYVRKLK	1358.75	tr|D3YW26|D3YW26_MOUSE;tr|D3Z4Z0|D3Z4Z0_MOUSE	tr|D3YW26|D3YW26_MOUSE	2	19.271	0	0	0	0	0	0	0	0
AIGAFAAADSFDHKK	1547.77	tr|Q545M7|Q545M7_MOUSE;sp|P32848|PRVA_MOUSE	tr|Q545M7|Q545M7_MOUSE	4	17.701	8491800	0	0	0	0	0	0	0
AITGFDDPFSGK	1253.59	sp|E9Q557|DESP_MOUSE;tr|E9PZW0|E9PZW0_MOUSE	sp|E9Q557|DESP_MOUSE	2	52.79	1722300	1764700	0	2817200	1399500	0	0	1612900
AKEGIEVGEK	1058.56	sp|O55103|PRAX_MOUSE;tr|Q69ZE6|Q69ZE6_MOUSE;tr|E9QQ57|E9QQ57_MOUSE;tr|Q6NVF7|Q6NVF7_MOUSE;tr|A0A5F8MQ58|A0A5F8MQ58_MOUSE;tr|A0A0U1RNK1|A0A0U1RNK1_MOUSE	tr|E9QQ57|E9QQ57_MOUSE	2;3	85.963	6419800	10039000	100190000	9979200	1427100	14657000	9847100	52247000
ALAAAGYDVEK	1106.56	sp|P43274|H14_MOUSE	sp|P43274|H14_MOUSE	2	93.649	3610700	5732200	3636900	0	6809000	4806900	6071000	11072000
ALGQNPTQAEVLR	1395.75	tr|A0A0G2JDM3|A0A0G2JDM3_MOUSE;tr|A0A0G2JDW2|A0A0G2JDW2_MOUSE;sp|P09542|MYL3_MOUSE	tr|A0A0G2JDM3|A0A0G2JDM3_MOUSE	2	110.38	0	15909000	0	0	37004000	0	0	0
ALMGSPQLVAAVVR	1410.8	sp|Q02257|PLAK_MOUSE	sp|Q02257|PLAK_MOUSE	2	46.64	5190700	3641200	3324000	7999800	0	0	1165300	4761200
ALPAPIER	865.502	tr|Q6PJA7|Q6PJA7_MOUSE;tr|Q6PIP8|Q6PIP8_MOUSE;tr|Q6PF95|Q6PF95_MOUSE;tr|Q6PJB2|Q6PJB2_MOUSE;tr|Q569W9|Q569W9_MOUSE;tr|Q505N9|Q505N9_MOUSE;tr|Q66K04|Q66K04_MOUSE;tr|Q6KAM2|Q6KAM2_MOUSE;tr|A0A4U9FKB1|A0A4U9FKB1_MOUSE;tr|A0A075B5P5|A0A075B5P5_MOUSE;sp|P03987|IGHG3_MOUSE;tr|A0A1Y7VJN6|A0A1Y7VJN6_MOUSE	tr|Q6PJA7|Q6PJA7_MOUSE	2	79.469	0	0	2905700	23602000	0	9859600	2324200	7842300
ALPSPIEK	853.491	tr|Q9D8L4|Q9D8L4_MOUSE;tr|A0A4U9FGA5|A0A4U9FGA5_MOUSE;tr|A0A0A6YY53|A0A0A6YY53_MOUSE;tr|F6TQW2|F6TQW2_MOUSE;tr|A0A0E4B366|A0A0E4B366_MOUSE;sp|P01864|GCAB_MOUSE;tr|Q58E56|Q58E56_MOUSE	tr|Q58E56|Q58E56_MOUSE	2	89.55	2910000	1993200	24849000	88697000	28038000	34439000	11215000	21568000
ANDDLKENIAIVER	1598.83	tr|B2RY26|B2RY26_MOUSE;tr|B2RXX9|B2RXX9_MOUSE;sp|Q91Z83|MYH7_MOUSE	tr|B2RY26|B2RY26_MOUSE	3	55.213	0	13148000	0	0	8416200	0	0	0
ANSEVAQWR	1059.51	sp|P13541|MYH3_MOUSE;tr|G3UW82|G3UW82_MOUSE;tr|B2RWX0|B2RWX0_MOUSE;sp|Q5SX40|MYH1_MOUSE;tr|I6L963|I6L963_MOUSE;tr|B2RQQ1|B2RQQ1_MOUSE;sp|Q02566|MYH6_MOUSE;tr|Q2TAW4|Q2TAW4_MOUSE;sp|Q5SX39|MYH4_MOUSE;tr|B2RWW8|B2RWW8_MOUSE;sp|P13542|MYH8_MOUSE;tr|B2RY26|B2RY26_MOUSE;tr|B2RXX9|B2RXX9_MOUSE;sp|Q91Z83|MYH7_MOUSE	tr|B2RQQ1|B2RQQ1_MOUSE	2	124.08	0	5410900	0	0	10043000	0	0	0
ANSGLQLLGFSMAMLGWVGLIASTAIPQWQMSSYAGDR	4026.98	tr|A4IF49|A4IF49_MOUSE	tr|A4IF49|A4IF49_MOUSE	4	12.41	0	0	0	0	0	0	0	0
APGVMDNPLVMHQLR	1676.85	tr|B2RQQ1|B2RQQ1_MOUSE;sp|Q02566|MYH6_MOUSE;tr|Q2TAW4|Q2TAW4_MOUSE;tr|Q5BKR0|Q5BKR0_MOUSE;tr|Q6P8P3|Q6P8P3_MOUSE;tr|Q3UQQ3|Q3UQQ3_MOUSE	tr|B2RQQ1|B2RQQ1_MOUSE	3	28.812	0	3022200	4933000	0	7907000	0	2779800	954950
APQVSTPTLVEAAR	1438.78	sp|P07724|ALBU_MOUSE;tr|Q546G4|Q546G4_MOUSE	sp|P07724|ALBU_MOUSE	2	65.5	11243000	8253000	0	0	10508000	1687200	1281600	1344200
APQVYILPPPAEQLSR	1777.97	sp|P01867|IGG2B_MOUSE;tr|Q5R3X7|Q5R3X7_MOUSE	sp|P01867|IGG2B_MOUSE	2;3	70.488	23667000	15229000	29776000	68588000	23039000	4996700	19032000	33148000
APQVYTIPPPK	1209.68	tr|A0A0B6VMB2|A0A0B6VMB2_MOUSE;tr|A0A0C6E3V3|A0A0C6E3V3_MOUSE;tr|A0A075B5P4|A0A075B5P4_MOUSE;tr|A0A4U9FFL2|A0A4U9FFL2_MOUSE;tr|A0A0A6YWR2|A0A0A6YWR2_MOUSE;tr|A0A0M4KM70|A0A0M4KM70_MOUSE;tr|U5LP42|U5LP42_MOUSE;tr|I6L985|I6L985_MOUSE;sp|P01868|IGHG1_MOUSE;tr|Q99LC4|Q99LC4_MOUSE;sp|P01869|IGH1M_MOUSE	tr|A0A0B6VMB2|A0A0B6VMB2_MOUSE	2	166.19	17818000	2753400	22990000	3882800000	2186700000	623280000	111080000	205870000
APQVYVLPPPAEEMTK	1768.91	tr|Q9D8L4|Q9D8L4_MOUSE;tr|A0A4U9FGA5|A0A4U9FGA5_MOUSE;tr|A0A0A6YY53|A0A0A6YY53_MOUSE;tr|F6TQW2|F6TQW2_MOUSE;tr|A0A0E4B366|A0A0E4B366_MOUSE;sp|P01864|GCAB_MOUSE;tr|Q58E56|Q58E56_MOUSE	tr|Q58E56|Q58E56_MOUSE	2	75.695	0	0	728010	21147000	2334600	0	4059500	5588300
APQVYVLPPPAEEMTKK	1897	tr|Q9D8L4|Q9D8L4_MOUSE;tr|A0A4U9FGA5|A0A4U9FGA5_MOUSE;tr|A0A0A6YY53|A0A0A6YY53_MOUSE;tr|F6TQW2|F6TQW2_MOUSE;tr|A0A0E4B366|A0A0E4B366_MOUSE;sp|P01864|GCAB_MOUSE;tr|Q58E56|Q58E56_MOUSE	tr|Q58E56|Q58E56_MOUSE	3	31.42	0	0	0	12967000	1548400	1805500	0	3013200
APQVYVLPPPEEEMTKK	1955.01	tr|Q6PJA7|Q6PJA7_MOUSE;tr|Q6PIP8|Q6PIP8_MOUSE;tr|Q6PF95|Q6PF95_MOUSE;tr|Q6PJB2|Q6PJB2_MOUSE;tr|Q569W9|Q569W9_MOUSE;tr|Q505N9|Q505N9_MOUSE;tr|Q66K04|Q66K04_MOUSE;tr|Q5R3X3|Q5R3X3_MOUSE;sp|P01865|GCAM_MOUSE;sp|P01863|GCAA_MOUSE	tr|Q6PJA7|Q6PJA7_MOUSE	3	34.909	0	0	0	34786000	0	0	0	5810900
APSTYGGMSVTSSR	1399.64	sp|Q61781|K1C14_MOUSE	sp|Q61781|K1C14_MOUSE	2	6.2405	0	0	0	0	0	0	0	0
APTLFMFMLNGKQEHGLLSLR	2402.26	tr|F8VQF8|F8VQF8_MOUSE;sp|Q8C8H8|KY_MOUSE	tr|F8VQF8|F8VQF8_MOUSE	3	14.31	0	0	0	0	0	0	0	0
AQKQTSR	817.441	tr|B0R090|B0R090_MOUSE;tr|Q8BJX2|Q8BJX2_MOUSE;tr|B2RQ99|B2RQ99_MOUSE	tr|B0R090|B0R090_MOUSE	2	44.692	0	0	0	0	0	0	0	0
AQVQLDSDHLEEDIHR	1903.9	tr|A0A0R4J036|A0A0R4J036_MOUSE;sp|P08553|NFM_MOUSE;tr|D3YZ35|D3YZ35_MOUSE	tr|A0A0R4J036|A0A0R4J036_MOUSE	4	44.925	0	0	0	0	7657200	6836500	0	1364900
AQYEDIAQK	1064.51	sp|Q3UV17|K22O_MOUSE	sp|Q3UV17|K22O_MOUSE	2	150.35	1339300000	2209500000	2618600000	4382500000	562310000	1157500000	1419500000	865090000
ASNLESGIPAR	1113.58	sp|P01660|KV3A8_MOUSE;tr|A0A140T8M6|A0A140T8M6_MOUSE	sp|P01660|KV3A8_MOUSE	2	96.331	605540	0	1087700	18436000	4737400	5615000	0	861670
ATGGVLASSSLR	1117.61	sp|Q99M73|KRT84_MOUSE	sp|Q99M73|KRT84_MOUSE	2	115.78	0	0	0	0	0	0	0	0
ATLTSDK	734.381	tr|X5J572|X5J572_MOUSE;tr|K7TDV0|K7TDV0_MOUSE;tr|Q9JL75|Q9JL75_MOUSE;tr|K7T930|K7T930_MOUSE;tr|K7TRS2|K7TRS2_MOUSE;tr|A0N274|A0N274_MOUSE	tr|X5J572|X5J572_MOUSE	1;2	82.305	117050000	19902000	107760000	2569600000	788380000	251580000	58377000	496150000
ATLTVDK	746.417	tr|A0A075B5V1|A0A075B5V1_MOUSE;tr|A0A075B5V6|A0A075B5V6_MOUSE;sp|P06330|HVM51_MOUSE;tr|Q9QXF0|Q9QXF0_MOUSE;sp|P01756|HVM12_MOUSE;tr|A0A075B5V0|A0A075B5V0_MOUSE;tr|A0A075B5V2|A0A075B5V2_MOUSE;tr|A0A0A6YWK5|A0A0A6YWK5_MOUSE;sp|P01757|HVM13_MOUSE;tr|Q9QXE9|Q9QXE9_MOUSE;tr|K7TGV2|K7TGV2_MOUSE;tr|X5J544|X5J544_MOUSE;tr|A0A0A6YX66|A0A0A6YX66_MOUSE;tr|A0A0A6YY38|A0A0A6YY38_MOUSE;tr|A0A075B5U4|A0A075B5U4…	tr|Q58E56|Q58E56_MOUSE	2	81.784	0	2252300	0	26967000	10165000	20952000	8700800	11781000
ATQICTPTFSAGSAK	1538.74	sp|B1AQ75|KRT36_MOUSE;tr|Q3V1E5|Q3V1E5_MOUSE	sp|B1AQ75|KRT36_MOUSE	2	23.376	0	0	0	0	0	0	0	3470400
AVASEEETPAK	1130.55	tr|Q80TQ3|Q80TQ3_MOUSE;sp|P19246|NFH_MOUSE	tr|Q80TQ3|Q80TQ3_MOUSE	2	135.79	3621700	4300600	3329700	0	0	3037200	6499500	8883600
AVDSLVPIGR	1025.59	tr|D3Z6F5|D3Z6F5_MOUSE;sp|Q03265|ATPA_MOUSE;tr|Q3U452|Q3U452_MOUSE	tr|D3Z6F5|D3Z6F5_MOUSE	2	84.568	1540400	9402700	0	0	13101000	0	1434000	0
AVEEVITISK	1087.61	tr|A0A0R4J036|A0A0R4J036_MOUSE;sp|P08553|NFM_MOUSE	tr|A0A0R4J036|A0A0R4J036_MOUSE	2	75.378	1185900	1719900	1143400	6972900	4554100	3308600	2367100	1134000
AVFPSIVGR	944.544	sp|P60710|ACTB_MOUSE;sp|P63260|ACTG_MOUSE;tr|B2RRX1|B2RRX1_MOUSE;tr|Q3U5R4|Q3U5R4_MOUSE;tr|Q3UAF6|Q3UAF6_MOUSE;tr|Q4KL81|Q4KL81_MOUSE;tr|Q3UAF7|Q3UAF7_MOUSE;tr|Q3U939|Q3U939_MOUSE;tr|Q3TSB7|Q3TSB7_MOUSE;tr|Q3TIJ9|Q3TIJ9_MOUSE;tr|Q3UAA9|Q3UAA9_MOUSE;tr|Q3U804|Q3U804_MOUSE;tr|Q3UA89|Q3UA89_MOUSE;tr|Q3UBP6|Q3UBP6_MOUSE;tr|Q3UGS0|Q3UGS0_MOUSE;tr|Q3UBQ4|Q3UBQ4_MOUSE;tr|E9Q5F4|E9Q5F4_MOUSE;tr|G3UZ07|G3…	sp|P68033|ACTC_MOUSE	2	143	22004000	58376000	7475000	9320500	77464000	12959000	13699000	13585000
AVFPSIVGRPR	1197.7	sp|P60710|ACTB_MOUSE;sp|P63260|ACTG_MOUSE;tr|B2RRX1|B2RRX1_MOUSE;tr|Q3U5R4|Q3U5R4_MOUSE;tr|Q3UAF6|Q3UAF6_MOUSE;tr|Q4KL81|Q4KL81_MOUSE;tr|Q3UAF7|Q3UAF7_MOUSE;tr|Q3U939|Q3U939_MOUSE;tr|Q3TSB7|Q3TSB7_MOUSE;tr|Q3TIJ9|Q3TIJ9_MOUSE;tr|Q3UAA9|Q3UAA9_MOUSE;tr|Q3U804|Q3U804_MOUSE;tr|Q3UA89|Q3UA89_MOUSE;tr|Q3UBP6|Q3UBP6_MOUSE;tr|Q3UGS0|Q3UGS0_MOUSE;tr|Q3UBQ4|Q3UBQ4_MOUSE;tr|E9Q5F4|E9Q5F4_MOUSE;tr|G3UZ07|G3…	sp|P68033|ACTC_MOUSE	3	40.715	1643000	2259200	1210800	0	0	0	0	3316500
DFTPAAQAAFQK	1293.64	tr|A8DUK4|A8DUK4_MOUSE;tr|A8DUL0|A8DUL0_MOUSE;tr|A8DUK2|A8DUK2_MOUSE;tr|A8DUK7|A8DUK7_MOUSE;tr|A8DUL2|A8DUL2_MOUSE;tr|A8DUN2|A8DUN2_MOUSE;tr|A8DUQ5|A8DUQ5_MOUSE;tr|A8DUQ1|A8DUQ1_MOUSE;tr|A8DUL7|A8DUL7_MOUSE;tr|D4N6R6|D4N6R6_MUSMC;tr|A8DUK0|A8DUK0_MOUSE;tr|A8DUP5|A8DUP5_MOUSE;tr|D4N6U4|D4N6U4_MUSMC;tr|D4N6V9|D4N6V9_MUSMC;sp|P02089|HBB2_MOUSE;tr|Q549D9|Q549D9_MOUSE;tr|D0U293|D0U293_MOUSE;tr|D0U270|…	tr|A8DUK4|A8DUK4_MOUSE	2	81.594	5799700	3560300	2624100	0	4401300	0	0	0
DIDDLELTLAK	1244.65	sp|P13541|MYH3_MOUSE;tr|G3UW82|G3UW82_MOUSE;tr|B2RWX0|B2RWX0_MOUSE;sp|Q5SX40|MYH1_MOUSE;tr|I6L963|I6L963_MOUSE;sp|A2AQP0|MYH7B_MOUSE;tr|B2RQQ1|B2RQQ1_MOUSE;sp|Q02566|MYH6_MOUSE;tr|Q2TAW4|Q2TAW4_MOUSE;tr|Q5BKR0|Q5BKR0_MOUSE;tr|Q6P8P3|Q6P8P3_MOUSE;tr|Q3UQQ3|Q3UQQ3_MOUSE;sp|Q5SX39|MYH4_MOUSE;tr|B2RWW8|B2RWW8_MOUSE;sp|P13542|MYH8_MOUSE;tr|B2RY26|B2RY26_MOUSE;tr|B2RXX9|B2RXX9_MOUSE;sp|Q91Z83|MYH7_MOUSE	tr|B2RQQ1|B2RQQ1_MOUSE	2	55.064	0	4054600	0	0	9335600	0	0	0
DIQILYSVLKTAKSHLR	1984.15	tr|A0A140LIQ5|A0A140LIQ5_MOUSE	tr|A0A140LIQ5|A0A140LIQ5_MOUSE	3	21.841	0	0	0	0	0	0	0	0
DLEEATLQHEATAAALR	1837.92	tr|B2RQQ1|B2RQQ1_MOUSE;sp|Q02566|MYH6_MOUSE;tr|Q2TAW4|Q2TAW4_MOUSE;sp|Q5SX39|MYH4_MOUSE;tr|B2RWW8|B2RWW8_MOUSE;sp|P13542|MYH8_MOUSE;tr|B2RY26|B2RY26_MOUSE;tr|B2RXX9|B2RXX9_MOUSE;sp|Q91Z83|MYH7_MOUSE	tr|B2RQQ1|B2RQQ1_MOUSE	3	93.754	0	6199700	0	0	16073000	0	0	0
DLFDPIIQDR	1230.62	tr|A0A0J9YKD4|A0A0J9YKD4_MOUSE;tr|Q9D6U7|Q9D6U7_MOUSE;tr|A2RTA0|A2RTA0_MOUSE;sp|P07310|KCRM_MOUSE	tr|A0A0J9YKD4|A0A0J9YKD4_MOUSE	2	57.598	14966000	2997200	0	858780	2811800	0	0	0
DLPAPIER	909.492	sp|P01865|GCAM_MOUSE;sp|P01863|GCAA_MOUSE;tr|Q5R3X4|Q5R3X4_MOUSE	sp|P01865|GCAM_MOUSE	2	106.04	4445800	0	9864900	110880000	28462000	17676000	4879000	29679000
DLPSPIER	925.487	sp|P01867|IGG2B_MOUSE;tr|Q5R3X8|Q5R3X8_MOUSE	sp|P01867|IGG2B_MOUSE	2	87.323	23557000	22872000	31586000	99556000	26090000	21486000	18810000	30821000
DLTDYLMK	997.479	sp|P60710|ACTB_MOUSE;sp|P63260|ACTG_MOUSE;tr|B2RRX1|B2RRX1_MOUSE;tr|Q3U5R4|Q3U5R4_MOUSE;tr|Q3UAF6|Q3UAF6_MOUSE;tr|Q4KL81|Q4KL81_MOUSE;tr|Q3UAF7|Q3UAF7_MOUSE;tr|Q3U939|Q3U939_MOUSE;tr|Q3TSB7|Q3TSB7_MOUSE;tr|Q3TIJ9|Q3TIJ9_MOUSE;tr|Q3U804|Q3U804_MOUSE;tr|Q3UA89|Q3UA89_MOUSE;tr|Q3UBP6|Q3UBP6_MOUSE;tr|Q3UGS0|Q3UGS0_MOUSE;tr|Q3UBQ4|Q3UBQ4_MOUSE;tr|Q61276|Q61276_MOUSE;tr|Q3UCF8|Q3UCF8_MOUSE;tr|E9Q5F4|E9…	sp|P68033|ACTC_MOUSE	2	54.549	7058400	30537000	2492900	3597800	50572000	3623200	5720500	4118700
DLVKTIR	843.518	tr|Q8C697|Q8C697_MOUSE;tr|Q8R5C9|Q8R5C9_MOUSE;tr|Q3UHC8|Q3UHC8_MOUSE;sp|E9Q4Z2|ACACB_MOUSE	tr|Q8C697|Q8C697_MOUSE	3	41.502	0	0	0	0	0	0	0	0
DNIQGITKPAIR	1324.75	tr|B2RTM0|B2RTM0_MOUSE;sp|P62806|H4_MOUSE	tr|B2RTM0|B2RTM0_MOUSE	3	53.967	2574500	7783800	2121700	2135400	10383000	2023700	4205600	2134700
DREEGGFR	964.436	sp|O55103|PRAX_MOUSE;tr|Q69ZE6|Q69ZE6_MOUSE;tr|E9QQ57|E9QQ57_MOUSE;tr|Q6NVF7|Q6NVF7_MOUSE;tr|A0A5F8MQ58|A0A5F8MQ58_MOUSE;tr|A0A0U1RNK1|A0A0U1RNK1_MOUSE	tr|E9QQ57|E9QQ57_MOUSE	3	113.26	0	0	166770000	10167000	4914000	10505000	19875000	33777000
DSTYSMSSTLTLTK	1533.72	tr|A2P1G9|A2P1G9_MOUSE;tr|A2NHM3|A2NHM3_MOUSE;tr|Q65ZC0|Q65ZC0_MOUSE;tr|A0A0D5ZY64|A0A0D5ZY64_MOUSE;tr|A0A125T906|A0A125T906_MOUSE;tr|A0A125T908|A0A125T908_MOUSE;tr|Q58EU8|Q58EU8_MOUSE;tr|Q5XFY8|Q5XFY8_MOUSE;tr|A0A0B6VQ20|A0A0B6VQ20_MOUSE;tr|A0A0C6EL31|A0A0C6EL31_MOUSE;tr|A0A0M4KEQ7|A0A0M4KEQ7_MOUSE;tr|A0A0U5BC76|A0A0U5BC76_MOUSE;tr|A0A125T904|A0A125T904_MOUSE;tr|I6L958|I6L958_MOUSE;tr|I6L991|I6L…	tr|A2P1G9|A2P1G9_MOUSE	2;3	132.32	41255000	15675000	19722000	192180000	455440000	289100000	136820000	44699000
DSTYSMSSTLTLTKDEYER	2226	tr|A2P1G9|A2P1G9_MOUSE;tr|A2NHM3|A2NHM3_MOUSE;tr|Q65ZC0|Q65ZC0_MOUSE;tr|A0A0D5ZY64|A0A0D5ZY64_MOUSE;tr|A0A125T906|A0A125T906_MOUSE;tr|A0A125T908|A0A125T908_MOUSE;tr|Q58EU8|Q58EU8_MOUSE;tr|Q5XFY8|Q5XFY8_MOUSE;tr|A0A0B6VQ20|A0A0B6VQ20_MOUSE;tr|A0A0C6EL31|A0A0C6EL31_MOUSE;tr|A0A0M4KEQ7|A0A0M4KEQ7_MOUSE;tr|A0A0U5BC76|A0A0U5BC76_MOUSE;tr|A0A125T904|A0A125T904_MOUSE;tr|I6L958|I6L958_MOUSE;tr|I6L991|I6L…	tr|A2P1G9|A2P1G9_MOUSE	3	109.09	3940400	2467100	1727700	120270000	50036000	19668000	9141300	4184200
DSYVGDEAQSK	1197.52	sp|P60710|ACTB_MOUSE;sp|P63260|ACTG_MOUSE;tr|B2RRX1|B2RRX1_MOUSE;tr|Q3U5R4|Q3U5R4_MOUSE;tr|Q3UAF6|Q3UAF6_MOUSE;tr|Q4KL81|Q4KL81_MOUSE;tr|Q3UAF7|Q3UAF7_MOUSE;tr|Q3U939|Q3U939_MOUSE;tr|Q3TSB7|Q3TSB7_MOUSE;tr|Q3TIJ9|Q3TIJ9_MOUSE;tr|Q3UAA9|Q3UAA9_MOUSE;tr|Q3U804|Q3U804_MOUSE;tr|Q3UA89|Q3UA89_MOUSE;tr|Q3UBP6|Q3UBP6_MOUSE;tr|Q3UBQ4|Q3UBQ4_MOUSE;tr|Q61276|Q61276_MOUSE;tr|Q3UCF8|Q3UCF8_MOUSE;tr|E9Q5F4|E9…	sp|P68033|ACTC_MOUSE	2	98.048	5947000	28142000	3922800	4605100	28183000	3508400	5838700	4178300
DSYVGDEAQSKR	1353.62	sp|P60710|ACTB_MOUSE;sp|P63260|ACTG_MOUSE;tr|B2RRX1|B2RRX1_MOUSE;tr|Q3U5R4|Q3U5R4_MOUSE;tr|Q3UAF6|Q3UAF6_MOUSE;tr|Q4KL81|Q4KL81_MOUSE;tr|Q3UAF7|Q3UAF7_MOUSE;tr|Q3U939|Q3U939_MOUSE;tr|Q3TIJ9|Q3TIJ9_MOUSE;tr|Q3UAA9|Q3UAA9_MOUSE;tr|Q3U804|Q3U804_MOUSE;tr|Q3UA89|Q3UA89_MOUSE;tr|Q3UBP6|Q3UBP6_MOUSE;tr|Q3UBQ4|Q3UBQ4_MOUSE;tr|Q61276|Q61276_MOUSE;tr|Q3UCF8|Q3UCF8_MOUSE;tr|E9Q5F4|E9Q5F4_MOUSE;tr|G3UZ07|G3…	sp|P68033|ACTC_MOUSE	3	15.1	0	0	0	0	0	0	0	0
DTFAALGR	849.434	tr|D3Z0I3|D3Z0I3_MOUSE;tr|D3YW14|D3YW14_MOUSE;tr|A0A0G2JE15|A0A0G2JE15_MOUSE;tr|D3YUI7|D3YUI7_MOUSE;tr|F6RBQ5|F6RBQ5_MOUSE;sp|P51667|MLRV_MOUSE;tr|E9Q8Y0|E9Q8Y0_MOUSE;tr|A0A0G2JDZ4|A0A0G2JDZ4_MOUSE;tr|E9QNY3|E9QNY3_MOUSE;sp|Q62082|MYL10_MOUSE	tr|D3Z0I3|D3Z0I3_MOUSE	2	89.673	0	7074100	0	0	10561000	0	0	0
DTGILDSIGR	1045.54	tr|Q09J72|Q09J72_MOUSE;tr|Q3UGF3|Q3UGF3_MOUSE;tr|A0A498WGS3|A0A498WGS3_MOUSE;tr|Q542T4|Q542T4_MOUSE;sp|P04370|MBP_MOUSE;tr|A0A411P8U6|A0A411P8U6_MOUSE;tr|Q5D096|Q5D096_MOUSE	tr|Q09J72|Q09J72_MOUSE	2	95.358	6541700	11200000	17147000	8177300	7191100	6242500	5686200	5378100
DTLMISR	834.427	tr|A0A4E9FT70|A0A4E9FT70_MOUSE;tr|A0A4E9G461|A0A4E9G461_MOUSE	tr|A0A4E9G461|A0A4E9G461_MOUSE	2	105.39	13536000	9244700	5970400	7358400	3477400	0	926670	913280
DTQIQLDDAVR	1272.63	tr|B2RY26|B2RY26_MOUSE;tr|B2RXX9|B2RXX9_MOUSE;sp|Q91Z83|MYH7_MOUSE	tr|B2RY26|B2RY26_MOUSE	2	103.55	0	10561000	0	0	23270000	0	0	0
DVLMISLTPK	1115.63	sp|P01867|IGG2B_MOUSE;tr|Q5R3X8|Q5R3X8_MOUSE	sp|P01867|IGG2B_MOUSE	2	64.711	2814600	2893400	5118600	6072700	3002300	2313500	2016600	5112300
DVLTITLTPK	1099.65	tr|A0A0B6VMB2|A0A0B6VMB2_MOUSE;tr|A0A0C6E3V3|A0A0C6E3V3_MOUSE;tr|A0A075B5P4|A0A075B5P4_MOUSE;tr|A0A4U9FFL2|A0A4U9FFL2_MOUSE;tr|A0A0A6YWR2|A0A0A6YWR2_MOUSE;tr|A0A0M4KM70|A0A0M4KM70_MOUSE;tr|U5LP42|U5LP42_MOUSE;tr|I6L985|I6L985_MOUSE;sp|P01868|IGHG1_MOUSE;tr|Q99LC4|Q99LC4_MOUSE;sp|P01869|IGH1M_MOUSE	tr|A0A0B6VMB2|A0A0B6VMB2_MOUSE	2	124.23	172610000	25970000	0	6145100000	5337000000	1770900000	942740000	846830000
DVNAAIATIK	1014.57	tr|Q52L87|Q52L87_MOUSE;tr|Q3TIZ0|Q3TIZ0_MOUSE;sp|P68373|TBA1C_MOUSE;tr|Q5FW91|Q5FW91_MOUSE;sp|P05214|TBA3_MOUSE;sp|P68369|TBA1A_MOUSE;sp|P05213|TBA1B_MOUSE;tr|Q99KA2|Q99KA2_MOUSE;tr|Q9D9Y2|Q9D9Y2_MOUSE	tr|Q52L87|Q52L87_MOUSE	2	57.96	0	0	2720500	2781400	2849000	0	2671200	5367000
EAETQDGR	904.389	sp|O55103|PRAX_MOUSE;tr|Q69ZE6|Q69ZE6_MOUSE;tr|E9QQ57|E9QQ57_MOUSE;tr|Q6NVF7|Q6NVF7_MOUSE;tr|A0A5F8MQ58|A0A5F8MQ58_MOUSE;tr|A0A0U1RNK1|A0A0U1RNK1_MOUSE	tr|E9QQ57|E9QQ57_MOUSE	2	89.55	0	0	61022000	1652500	0	0	0	47725000
EDAANNYAR	1022.44	tr|Q52L87|Q52L87_MOUSE;tr|Q3TIZ0|Q3TIZ0_MOUSE;sp|P68373|TBA1C_MOUSE;tr|Q5FW91|Q5FW91_MOUSE;sp|P05214|TBA3_MOUSE;sp|P68369|TBA1A_MOUSE;sp|P05213|TBA1B_MOUSE;tr|O89052|O89052_MOUSE;tr|A0A087WRB4|A0A087WRB4_MOUSE;tr|A0A087WQS4|A0A087WQS4_MOUSE;tr|A0A2R8VHF3|A0A2R8VHF3_MOUSE;sp|P68368|TBA4A_MOUSE;sp|Q9JJZ2|TBA8_MOUSE;tr|A0A0A0MQA5|A0A0A0MQA5_MOUSE	tr|Q52L87|Q52L87_MOUSE	2	79.597	2785100	2158100	1051800	1450000	1602200	1583900	1693700	2752800
EDQVMQQNPPK	1312.61	tr|B2RQQ1|B2RQQ1_MOUSE;sp|Q02566|MYH6_MOUSE;tr|Q2TAW4|Q2TAW4_MOUSE;tr|Q5BKR0|Q5BKR0_MOUSE;tr|Q6P8P3|Q6P8P3_MOUSE;tr|Q3UQQ3|Q3UQQ3_MOUSE;tr|Q1WNP4|Q1WNP4_MOUSE;tr|A0A2I3BQV3|A0A2I3BQV3_MOUSE;tr|Q1WJL6|Q1WJL6_MOUSE;tr|B2RY26|B2RY26_MOUSE;tr|B2RXX9|B2RXX9_MOUSE;sp|Q91Z83|MYH7_MOUSE	tr|B2RQQ1|B2RQQ1_MOUSE	2	93.429	0	3660300	0	0	7389200	0	0	0
EDSPAAK	716.334	sp|O55103|PRAX_MOUSE;tr|Q69ZE6|Q69ZE6_MOUSE;tr|E9QQ57|E9QQ57_MOUSE;tr|Q6NVF7|Q6NVF7_MOUSE;tr|A0A5F8MQ58|A0A5F8MQ58_MOUSE	tr|E9QQ57|E9QQ57_MOUSE	2	86.086	0	19861000	27694000	0	4092700	6351500	0	4913500
EEAESTLQSFR	1295.6	tr|Q3UD36|Q3UD36_MOUSE;tr|A0A0A6YWC8|A0A0A6YWC8_MOUSE;tr|Q5FWJ3|Q5FWJ3_MOUSE;tr|Q3V2S4|Q3V2S4_MOUSE;tr|Q3UAX1|Q3UAX1_MOUSE;tr|Q3U6S1|Q3U6S1_MOUSE;tr|Q3TWV0|Q3TWV0_MOUSE;tr|Q3TFD9|Q3TFD9_MOUSE;sp|P20152|VIME_MOUSE;tr|A4IF59|A4IF59_MOUSE	tr|Q3UD36|Q3UD36_MOUSE	2	72.643	2301700	0	0	0	4493800	2736100	1559400	0
EEQFNSTFR	1156.51	tr|A0A0M4KM70|A0A0M4KM70_MOUSE;tr|U5LP42|U5LP42_MOUSE;tr|I6L985|I6L985_MOUSE;sp|P01868|IGHG1_MOUSE;tr|Q99LC4|Q99LC4_MOUSE;sp|P01869|IGH1M_MOUSE;tr|A0A4E9G461|A0A4E9G461_MOUSE	tr|A0A0M4KM70|A0A0M4KM70_MOUSE	2	83.206	0	0	0	36283000	0	0	0	0
EFDISQQNSK	1194.55	tr|B2RQQ1|B2RQQ1_MOUSE;sp|Q02566|MYH6_MOUSE;tr|Q2TAW4|Q2TAW4_MOUSE	tr|B2RQQ1|B2RQQ1_MOUSE	2	64.654	0	0	0	0	20872000	0	0	0
EGIEVGEK	859.429	sp|O55103|PRAX_MOUSE;tr|Q69ZE6|Q69ZE6_MOUSE;tr|E9QQ57|E9QQ57_MOUSE;tr|Q6NVF7|Q6NVF7_MOUSE;tr|A0A5F8MQ58|A0A5F8MQ58_MOUSE;tr|A0A0U1RNK1|A0A0U1RNK1_MOUSE	tr|E9QQ57|E9QQ57_MOUSE	2	107.9	17309000	70513000	286010000	21476000	0	31486000	55395000	74505000
EIEAEIQALR	1170.62	tr|A0A0R4J036|A0A0R4J036_MOUSE;sp|P08553|NFM_MOUSE;tr|D3YZ35|D3YZ35_MOUSE	tr|A0A0R4J036|A0A0R4J036_MOUSE	2	67.993	0	0	0	0	4409100	4795800	0	0
EIQTAVR	815.45	tr|A0JLV3|A0JLV3_MOUSE;sp|Q8CGP1|H2B1K_MOUSE;tr|Q8CBB6|Q8CBB6_MOUSE;sp|P70696|H2B1A_MOUSE;tr|A0JNS9|A0JNS9_MOUSE;sp|P10853|H2B1F_MOUSE;tr|B2RVD5|B2RVD5_MOUSE;tr|B2RTK3|B2RTK3_MOUSE;sp|Q8CGP2|H2B1P_MOUSE;sp|Q6ZWY9|H2B1C_MOUSE;sp|Q64525|H2B2B_MOUSE;sp|Q64478|H2B1H_MOUSE;sp|Q64475|H2B1B_MOUSE;sp|P10854|H2B1M_MOUSE;tr|Q921L4|Q921L4_MOUSE	tr|A0JLV3|A0JLV3_MOUSE	2	106.76	9357400	21406000	8737700	0	11251000	3346400	14196000	5226000
EITALAPSTMK	1160.61	sp|P60710|ACTB_MOUSE;sp|P63260|ACTG_MOUSE;tr|B2RRX1|B2RRX1_MOUSE;tr|Q3U5R4|Q3U5R4_MOUSE;tr|Q3UAF6|Q3UAF6_MOUSE;tr|Q4KL81|Q4KL81_MOUSE;tr|Q3UAF7|Q3UAF7_MOUSE;tr|Q3U939|Q3U939_MOUSE;tr|Q3TSB7|Q3TSB7_MOUSE;tr|Q3TIJ9|Q3TIJ9_MOUSE;tr|Q3UAA9|Q3UAA9_MOUSE;tr|Q3U804|Q3U804_MOUSE;tr|Q3UA89|Q3UA89_MOUSE;tr|Q3UGS0|Q3UGS0_MOUSE;tr|Q61276|Q61276_MOUSE;tr|Q3UCF8|Q3UCF8_MOUSE;tr|E9Q1F2|E9Q1F2_MOUSE;tr|Q9QZ83|Q9…	sp|P68033|ACTC_MOUSE	2	90.108	6668700	28712000	1386800	10609000	56725000	4065500	2912100	3973800
ELEELSER	1003.48	sp|P13541|MYH3_MOUSE;sp|A2AQP0|MYH7B_MOUSE	sp|P13541|MYH3_MOUSE	2	104.37	0	15970000	0	0	0	0	0	0
ELENELEAEQK	1330.63	tr|B2RQQ1|B2RQQ1_MOUSE;sp|Q02566|MYH6_MOUSE;tr|Q2TAW4|Q2TAW4_MOUSE;tr|A0A2I3BPY4|A0A2I3BPY4_MOUSE;tr|B2RY26|B2RY26_MOUSE;tr|B2RXX9|B2RXX9_MOUSE;sp|Q91Z83|MYH7_MOUSE	tr|B2RQQ1|B2RQQ1_MOUSE	2	64.297	0	4795300	0	0	6796100	0	0	0
ELGVGLALR	926.555	tr|Q3TLH6|Q3TLH6_MOUSE;tr|Q497I3|Q497I3_MOUSE;sp|Q05816|FABP5_MOUSE	tr|Q3TLH6|Q3TLH6_MOUSE	2	88.904	17538000	24326000	4558700	6757000	3496400	5241100	4784200	5029100
ELISNASDALDK	1274.64	tr|D3Z1R1|D3Z1R1_MOUSE;tr|E9PX27|E9PX27_MOUSE;tr|Q8C2R2|Q8C2R2_MOUSE;tr|Q71LX8|Q71LX8_MOUSE;sp|P11499|HS90B_MOUSE;tr|Q91V38|Q91V38_MOUSE;tr|Q3UBU0|Q3UBU0_MOUSE;tr|Q3UAD6|Q3UAD6_MOUSE;sp|P08113|ENPL_MOUSE	tr|D3Z1R1|D3Z1R1_MOUSE	2	74.841	2566100	8888100	0	0	1764400	0	0	0
ELREDSPAAK	1114.56	sp|O55103|PRAX_MOUSE;tr|Q69ZE6|Q69ZE6_MOUSE;tr|E9QQ57|E9QQ57_MOUSE;tr|Q6NVF7|Q6NVF7_MOUSE;tr|A0A5F8MQ58|A0A5F8MQ58_MOUSE	tr|E9QQ57|E9QQ57_MOUSE	2	67.993	3209500	7456900	50274000	8005900	1648500	6203100	1818300	3120200
EMQDLGGGER	1090.47	sp|Q61495|DSG1A_MOUSE;tr|B2RQH0|B2RQH0_MOUSE;sp|Q7TSF1|DSG1B_MOUSE;tr|Q9CUH7|Q9CUH7_MOUSE;sp|Q7TSF0|DSG1C_MOUSE	sp|Q61495|DSG1A_MOUSE	2	76.064	4314000	8056400	4231700	14747000	2078300	4308800	3351000	3435700
ENIIDLSNANR	1257.63	sp|P04938|MUP11_MOUSE;sp|P02762|MUP6_MOUSE;tr|B8JI96|B8JI96_MOUSE;tr|Q9CXU6|Q9CXU6_MOUSE;sp|A2BIM8|MUP18_MOUSE;tr|B5TE76|B5TE76_MOUSE;tr|Q4FZE8|Q4FZE8_MOUSE;tr|A2AKN8|A2AKN8_MOUSE;tr|A2AKN9|A2AKN9_MOUSE;tr|A2BIN1|A2BIN1_MOUSE;tr|A2CEK7|A2CEK7_MOUSE;tr|A2CGB6|A2CGB6_MOUSE;tr|A2BIN0|A2BIN0_MOUSE;tr|A9R9W0|A9R9W0_MOUSE;tr|A2CEL1|A2CEL1_MOUSE;tr|Q58ES8|Q58ES8_MOUSE;sp|P11589|MUP2_MOUSE;tr|A2CEK6|A2CE…	sp|P04938|MUP11_MOUSE	2	133.13	20078000	25337000	16831000	14893000	4950500	8513900	8802700	8355500
ENQSILITGESGAGK	1502.76	sp|P13541|MYH3_MOUSE;tr|G3UW82|G3UW82_MOUSE;tr|B2RWX0|B2RWX0_MOUSE;sp|Q5SX40|MYH1_MOUSE;tr|I6L963|I6L963_MOUSE;tr|Q8BLW0|Q8BLW0_MOUSE;tr|Q3UUB1|Q3UUB1_MOUSE;tr|B2RQQ1|B2RQQ1_MOUSE;sp|Q02566|MYH6_MOUSE;tr|Q2TAW4|Q2TAW4_MOUSE;tr|Q5BKR0|Q5BKR0_MOUSE;tr|Q6P8P3|Q6P8P3_MOUSE;tr|Q3UQQ3|Q3UQQ3_MOUSE;sp|Q5SX39|MYH4_MOUSE;tr|B2RWW8|B2RWW8_MOUSE;sp|P13542|MYH8_MOUSE;tr|B2RY26|B2RY26_MOUSE;tr|B2RXX9|B2RXX9_M…	tr|B2RQQ1|B2RQQ1_MOUSE	2	105.25	0	8996200	0	0	20810000	0	1668900	0
EQDTSAHLER	1184.54	sp|P13541|MYH3_MOUSE;tr|G3UW82|G3UW82_MOUSE;tr|B2RWX0|B2RWX0_MOUSE;sp|Q5SX40|MYH1_MOUSE;tr|Q56A77|Q56A77_MOUSE;tr|Q3UW38|Q3UW38_MOUSE;tr|Q3TT35|Q3TT35_MOUSE;tr|Q9ESW6|Q9ESW6_MOUSE;tr|Q9JHR4|Q9JHR4_MOUSE;sp|A2AQP0|MYH7B_MOUSE;tr|M0QWL0|M0QWL0_MOUSE;tr|B2RQQ1|B2RQQ1_MOUSE;sp|Q02566|MYH6_MOUSE;tr|Q2TAW4|Q2TAW4_MOUSE;sp|Q5SX39|MYH4_MOUSE;tr|B2RWW8|B2RWW8_MOUSE;sp|P13542|MYH8_MOUSE;tr|B2RY26|B2RY26_MO…	tr|B2RQQ1|B2RQQ1_MOUSE	3	63.624	0	12222000	0	0	21151000	0	0	0
EQLEMVEMK	1135.53	sp|O55103|PRAX_MOUSE;tr|Q69ZE6|Q69ZE6_MOUSE;tr|E9QQ57|E9QQ57_MOUSE;tr|Q6NVF7|Q6NVF7_MOUSE;tr|A0A5F8MQ58|A0A5F8MQ58_MOUSE;tr|A0A0U1RNK1|A0A0U1RNK1_MOUSE	tr|E9QQ57|E9QQ57_MOUSE	2	79.906	4321100	15672000	26032000	10070000	5882700	0	2150800	16293000
ETVIVEGQTEEIR	1501.76	tr|Q80TQ3|Q80TQ3_MOUSE;sp|P19246|NFH_MOUSE	tr|Q80TQ3|Q80TQ3_MOUSE	2	98.249	4984100	3143700	0	0	0	3329500	4419000	6724200
EVAEEAQVAR	1100.55	sp|O55103|PRAX_MOUSE;tr|Q69ZE6|Q69ZE6_MOUSE;tr|E9QQ57|E9QQ57_MOUSE;tr|Q6NVF7|Q6NVF7_MOUSE;tr|A0A5F8MQ58|A0A5F8MQ58_MOUSE;tr|A0A0U1RNK1|A0A0U1RNK1_MOUSE	tr|E9QQ57|E9QQ57_MOUSE	2	127.56	96531000	148460000	846060000	150660000	80771000	178730000	78623000	77544000
EVQLEQSGPQLK	1354.71	tr|Q683Y7|Q683Y7_MOUSE	tr|Q683Y7|Q683Y7_MOUSE	2	64.04	0	0	0	2829400	0	1236200	0	0
EVQLQQSGAELVKPGASVK	1967.07	tr|A2NW55|A2NW55_MOUSE	tr|A2NW55|A2NW55_MOUSE	3	54.805	0	0	0	12193000	5035700	0	0	0
EVQLQQSGPELVK	1453.78	tr|A0A075B5V1|A0A075B5V1_MOUSE;tr|A0A075B5V6|A0A075B5V6_MOUSE;sp|P06330|HVM51_MOUSE;tr|Q9QXF0|Q9QXF0_MOUSE;sp|P01756|HVM12_MOUSE;tr|A0A0M4LB22|A0A0M4LB22_MOUSE;sp|P01757|HVM13_MOUSE;tr|Q9QXE9|Q9QXE9_MOUSE	tr|A0A075B5V1|A0A075B5V1_MOUSE	2;3	203.94	12720000	0	8980500	2709200000	646560000	256610000	79028000	45960000
EVQLQQSGPELVKPGASVK	1993.08	tr|A0A075B5V1|A0A075B5V1_MOUSE;tr|A0A075B5V6|A0A075B5V6_MOUSE;sp|P06330|HVM51_MOUSE;tr|Q9QXF0|Q9QXF0_MOUSE;sp|P01756|HVM12_MOUSE;tr|A0A0M4LB22|A0A0M4LB22_MOUSE;sp|P01757|HVM13_MOUSE;tr|Q9QXE9|Q9QXE9_MOUSE	tr|A0A075B5V1|A0A075B5V1_MOUSE	2;3;4	244.56	206560000	27984000	146780000	24750000000	11600000000	3370300000	687450000	541500000
EVQLVESGGGLVKPGGSLK	1853.03	sp|P18528|HVM57_MOUSE;tr|Q5F2I8|Q5F2I8_MOUSE	sp|P18528|HVM57_MOUSE	3	72.819	0	0	923520	8602900	1226700	1983400	0	1385000
EYENELAK	994.461	sp|E9Q557|DESP_MOUSE;tr|E9PZW0|E9PZW0_MOUSE	sp|E9Q557|DESP_MOUSE	2	87.754	6619100	0	11942000	14335000	3149900	4902300	3865700	3047400
EYQDLLNVK	1120.58	tr|Q80TQ3|Q80TQ3_MOUSE;sp|P19246|NFH_MOUSE;tr|Q3UMG4|Q3UMG4_MOUSE;sp|P46660|AINX_MOUSE;tr|Q05DD2|Q05DD2_MOUSE;sp|P08551|NFL_MOUSE;tr|Q3UD36|Q3UD36_MOUSE;tr|A0A0A6YWC8|A0A0A6YWC8_MOUSE;tr|Q5FWJ3|Q5FWJ3_MOUSE;tr|Q3V2S4|Q3V2S4_MOUSE;tr|Q3UAX1|Q3UAX1_MOUSE;tr|Q3U6S1|Q3U6S1_MOUSE;tr|Q3TWV0|Q3TWV0_MOUSE;tr|Q3TFD9|Q3TFD9_MOUSE;sp|P20152|VIME_MOUSE;tr|A0A0R4J036|A0A0R4J036_MOUSE;sp|P08553|NFM_MOUSE;tr|D3…	tr|Q80TQ3|Q80TQ3_MOUSE	2	117.17	5142200	6737300	3843100	0	9714200	9398600	7126400	4905800
FADLSEAANR	1092.52	tr|Q3UD36|Q3UD36_MOUSE;tr|A0A0A6YWC8|A0A0A6YWC8_MOUSE;tr|Q5FWJ3|Q5FWJ3_MOUSE;tr|Q3V2S4|Q3V2S4_MOUSE;tr|Q3UAX1|Q3UAX1_MOUSE;tr|Q3U6S1|Q3U6S1_MOUSE;tr|Q3TWV0|Q3TWV0_MOUSE;tr|Q3TFD9|Q3TFD9_MOUSE;sp|P20152|VIME_MOUSE	tr|Q3UD36|Q3UD36_MOUSE	2	67.993	1482200	0	0	0	3422900	1692800	1870100	2113100
FAQEAEAAR	991.472	tr|Q80TQ3|Q80TQ3_MOUSE;sp|P19246|NFH_MOUSE	tr|Q80TQ3|Q80TQ3_MOUSE	2	83.206	9214500	6280800	5364900	0	2433800	6391600	6923000	5541200
FAQLCEEHGILR	1471.72	sp|P04938|MUP11_MOUSE;sp|P02762|MUP6_MOUSE;tr|B8JI96|B8JI96_MOUSE;tr|Q9CXU6|Q9CXU6_MOUSE;sp|A2BIM8|MUP18_MOUSE;tr|B5TE76|B5TE76_MOUSE;tr|Q4FZE8|Q4FZE8_MOUSE;tr|A2AKN8|A2AKN8_MOUSE;tr|A2AKN9|A2AKN9_MOUSE;tr|A2BIN1|A2BIN1_MOUSE;tr|A2CEK7|A2CEK7_MOUSE;tr|A2CGB6|A2CGB6_MOUSE;tr|A2BIN0|A2BIN0_MOUSE;tr|E9PVW0|E9PVW0_MOUSE;tr|A9C497|A9C497_MOUSE;tr|A9C496|A9C496_MOUSE;tr|A2CEK6|A2CEK6_MOUSE;sp|B5X0G2|MU…	sp|P04938|MUP11_MOUSE	3	72.34	7221200	6022800	4845200	10053000	956240	1838400	2981200	0
FFQMVGLK	968.515	tr|Q545M7|Q545M7_MOUSE;sp|P32848|PRVA_MOUSE	tr|Q545M7|Q545M7_MOUSE	2	76.847	20881000	0	0	0	0	0	0	0
FGLSGPK	704.386	sp|O55103|PRAX_MOUSE;tr|Q69ZE6|Q69ZE6_MOUSE;tr|E9QQ57|E9QQ57_MOUSE;tr|Q6NVF7|Q6NVF7_MOUSE;tr|A0A5F8MQ58|A0A5F8MQ58_MOUSE;tr|A0A0U1RNK1|A0A0U1RNK1_MOUSE	tr|E9QQ57|E9QQ57_MOUSE	2	99.919	0	65299000	346030000	84131000	0	86647000	73772000	88955000
FGSGSGGSSGFSQGR	1373.6	tr|Q148R7|Q148R7_MOUSE;sp|Q8VHD8|HORN_MOUSE;tr|E9QNP3|E9QNP3_MOUSE;tr|F8WJ23|F8WJ23_MOUSE	tr|Q148R7|Q148R7_MOUSE	2	53.569	2997000	4695200	0	0	0	0	0	0
FLAEQKQKEVER	1503.8	sp|B2RUR8|OTU7B_MOUSE	sp|B2RUR8|OTU7B_MOUSE	2	56.729	0	0	0	0	0	0	0	0
FLASVSTVLTSK	1251.71	tr|Q9CY10|Q9CY10_MOUSE;tr|Q9CWS5|Q9CWS5_MOUSE;tr|Q91VB8|Q91VB8_MOUSE;tr|Q8BPF4|Q8BPF4_MOUSE;tr|Q61287|Q61287_MOUSE;tr|A8DUV3|A8DUV3_MOUSE;tr|A8DUV1|A8DUV1_MOUSE;sp|P01942|HBA_MOUSE	tr|Q9CY10|Q9CY10_MOUSE	2	74.162	0	0	0	0	0	0	0	0
FLDQNLQK	1004.53	sp|E9Q557|DESP_MOUSE;tr|E9PZW0|E9PZW0_MOUSE	sp|E9Q557|DESP_MOUSE	2	97.473	11314000	12986000	7679700	23093000	3523200	3004900	5055300	0
FLYLTLAK	967.574	sp|Q8K3P0|DR9C7_MOUSE	sp|Q8K3P0|DR9C7_MOUSE	2	39.542	0	0	0	0	0	0	0	0
FQKYTRQV	1068.57	tr|Q3U167|Q3U167_MOUSE	tr|Q3U167|Q3U167_MOUSE	2	25.737	0	0	0	0	0	0	0	0
FSAFLDK	826.423	tr|E9Q161|E9Q161_MOUSE;tr|Q8C132|Q8C132_MOUSE;tr|Q8BML3|Q8BML3_MOUSE;tr|Q0VD95|Q0VD95_MOUSE	tr|E9Q161|E9Q161_MOUSE	1	83.614	24893000	54331000	12032000	127980000	7422800	11392000	11262000	11332000
FSGSGSGTDFTLK	1302.61	tr|A2P1G9|A2P1G9_MOUSE;tr|A2NHM3|A2NHM3_MOUSE;tr|Q65ZC0|Q65ZC0_MOUSE;tr|A0A0D5ZY64|A0A0D5ZY64_MOUSE;tr|A0A125T906|A0A125T906_MOUSE;tr|A0A125T908|A0A125T908_MOUSE;tr|Q58EU8|Q58EU8_MOUSE;tr|A2NVX3|A2NVX3_MOUSE;tr|U5JE78|U5JE78_MOUSE;tr|A2NV19|A2NV19_MOUSE;tr|Q5F2I0|Q5F2I0_MOUSE;tr|A2NVX0|A2NVX0_MOUSE;tr|A2NVX1|A2NVX1_MOUSE;tr|A2NVX2|A2NVX2_MOUSE;tr|A0A2S0DFI6|A0A2S0DFI6_MOUSE;tr|Q53VP8|Q53VP8_MOUSE…	tr|A2P1G9|A2P1G9_MOUSE	2	155	45004000	42548000	39204000	56168000	32519000	28564000	23746000	23860000
FSGSGSGTQYSLK	1317.62	tr|A2NW56|A2NW56_MOUSE;tr|Q920E6|Q920E6_MOUSE;sp|P01635|KV5A3_MOUSE;tr|Q5R3T5|Q5R3T5_MOUSE;tr|A0A140T8P6|A0A140T8P6_MOUSE	tr|A2NW56|A2NW56_MOUSE	2	80.763	990510	0	0	10697000	1507600	3959100	0	0
FSGVPDR	776.382	tr|A2P1G9|A2P1G9_MOUSE;tr|A2NHM3|A2NHM3_MOUSE;tr|Q65ZC0|Q65ZC0_MOUSE;tr|A0A0D5ZY64|A0A0D5ZY64_MOUSE;tr|A0A125T906|A0A125T906_MOUSE;tr|A0A125T908|A0A125T908_MOUSE;tr|A2NVX3|A2NVX3_MOUSE;tr|U5JE78|U5JE78_MOUSE;tr|A2NV19|A2NV19_MOUSE;tr|Q5F2I0|Q5F2I0_MOUSE;tr|A2NVX0|A2NVX0_MOUSE;tr|A2NVX1|A2NVX1_MOUSE;tr|A2NVX2|A2NVX2_MOUSE;tr|A0A2S0DFI6|A0A2S0DFI6_MOUSE;tr|Q53VP8|Q53VP8_MOUSE;sp|P01631|KV2A7_MOUSE;…	tr|A2P1G9|A2P1G9_MOUSE	2	81.297	0	867210	1158600	45963000	0	32914000	635460	451880
FSPGIPSYPR	1119.57	tr|A0A1W2P7G5|A0A1W2P7G5_MOUSE;tr|A0A1W2P7J1|A0A1W2P7J1_MOUSE;tr|E9Q3H6|E9Q3H6_MOUSE	tr|A0A1W2P7G5|A0A1W2P7G5_MOUSE	2	30.57	0	0	0	0	0	0	0	0
FTGSGSGTDFTLK	1316.62	tr|A0A0F7R5U8|A0A0F7R5U8_MOUSE;tr|A2MY50|A2MY50_MOUSE;tr|A0A0B4J1H8|A0A0B4J1H8_MOUSE;tr|A0A0B4J1H7|A0A0B4J1H7_MOUSE;tr|U5JE44|U5JE44_MOUSE;tr|I6L998|I6L998_MOUSE	tr|A0A0F7R5U8|A0A0F7R5U8_MOUSE	2	76.143	1496000	1571900	1819300	6992900	3545700	3555500	1486400	2189500
GAGAIAGASASPK	1056.56	sp|E9Q557|DESP_MOUSE;tr|E9PZW0|E9PZW0_MOUSE	sp|E9Q557|DESP_MOUSE	2	46.158	0	0	0	0	630850	2287800	0	0
GDQALSFLK	977.518	sp|P48962|ADT1_MOUSE	sp|P48962|ADT1_MOUSE	2	68.224	0	4906300	0	0	10818000	0	626400	0
GEATSNTSRKNTLLNNLLER	2230.17	tr|Q3V0M1|Q3V0M1_MOUSE;tr|B7ZWJ3|B7ZWJ3_MOUSE	tr|Q3V0M1|Q3V0M1_MOUSE	3	18.538	0	0	0	0	0	0	0	0
GEGVEPQGPEAQR	1352.63	sp|O55103|PRAX_MOUSE;tr|Q69ZE6|Q69ZE6_MOUSE;tr|E9QQ57|E9QQ57_MOUSE;tr|Q6NVF7|Q6NVF7_MOUSE;tr|A0A5F8MQ58|A0A5F8MQ58_MOUSE;tr|A0A0U1RNK1|A0A0U1RNK1_MOUSE	tr|E9QQ57|E9QQ57_MOUSE	2;3	128.81	30520000	85102000	408390000	63547000	17762000	42407000	102870000	113730000
GEVEGPGR	799.382	sp|O55103|PRAX_MOUSE;tr|Q69ZE6|Q69ZE6_MOUSE;tr|E9QQ57|E9QQ57_MOUSE;tr|Q6NVF7|Q6NVF7_MOUSE;tr|A0A5F8MQ58|A0A5F8MQ58_MOUSE;tr|A0A0U1RNK1|A0A0U1RNK1_MOUSE	tr|E9QQ57|E9QQ57_MOUSE	2	110.63	33369000	65219000	367680000	75596000	33998000	64463000	81827000	67108000
GGDDLDPNYVLSSR	1506.7	tr|A0A0J9YKD4|A0A0J9YKD4_MOUSE;tr|Q9D6U7|Q9D6U7_MOUSE;tr|A2RTA0|A2RTA0_MOUSE;sp|P07310|KCRM_MOUSE	tr|A0A0J9YKD4|A0A0J9YKD4_MOUSE	2	107.06	11753000	0	0	0	2815000	0	0	0
GGQQGSFSGQTSGR	1352.61	tr|Q148R7|Q148R7_MOUSE;sp|Q8VHD8|HORN_MOUSE;tr|E9QNP3|E9QNP3_MOUSE;tr|F8WJ23|F8WJ23_MOUSE	tr|Q148R7|Q148R7_MOUSE	2	68.069	3253100	4123000	0	0	0	0	0	0
GIAAGMKYLSEMNYVHR	1938.94	tr|E0CYA3|E0CYA3_MOUSE;tr|Q60669|Q60669_MOUSE;sp|Q8CBF3|EPHB1_MOUSE;sp|P54754|EPHB3_MOUSE	tr|E0CYA3|E0CYA3_MOUSE	2	21.873	0	0	0	0	0	0	0	0
GKATLTSDK	919.497	tr|X5J572|X5J572_MOUSE;tr|K7TDV0|K7TDV0_MOUSE;tr|Q9JL75|Q9JL75_MOUSE;tr|K7T930|K7T930_MOUSE;tr|K7TRS2|K7TRS2_MOUSE;tr|A0N274|A0N274_MOUSE	tr|X5J572|X5J572_MOUSE	2	86.67	0	0	0	0	0	0	0	0
GLLSSKR	759.46	tr|Q3TAT8|Q3TAT8_MOUSE;sp|P16277|BLK_MOUSE	tr|Q3TAT8|Q3TAT8_MOUSE	2	60.358	0	0	0	0	0	0	0	0
GLQALSPR	840.482	tr|G3X9F5|G3X9F5_MOUSE;sp|Q62381|TLL1_MOUSE	tr|G3X9F5|G3X9F5_MOUSE	2	28.512	0	0	0	0	0	0	0	0
GLSLYPWIATPSK	1431.78	tr|Q9D5J3|Q9D5J3_MOUSE;tr|E9Q591|E9Q591_MOUSE;tr|Q3SYJ2|Q3SYJ2_MOUSE	tr|Q9D5J3|Q9D5J3_MOUSE	2	28.327	0	0	0	0	0	0	0	0
GLTSVINQK	958.545	tr|Q5M8R7|Q5M8R7_MOUSE;sp|P16125|LDHB_MOUSE;tr|A0A6I8MX27|A0A6I8MX27_MOUSE	tr|Q5M8R7|Q5M8R7_MOUSE	2	83.753	0	4542300	0	0	6241200	0	0	1637600
GLVGIEFK	861.496	sp|E9Q557|DESP_MOUSE;tr|E9PZW0|E9PZW0_MOUSE	sp|E9Q557|DESP_MOUSE	2	91.906	4176300	18870000	5375400	12718000	3608500	5780300	3887200	5271700
GPVPAAPAR	834.471	sp|O55103|PRAX_MOUSE;tr|Q69ZE6|Q69ZE6_MOUSE;tr|E9QQ57|E9QQ57_MOUSE;tr|Q6NVF7|Q6NVF7_MOUSE;tr|A0A5F8MQ58|A0A5F8MQ58_MOUSE;tr|A0A0U1RNK1|A0A0U1RNK1_MOUSE	tr|E9QQ57|E9QQ57_MOUSE	2	100.07	55464000	60878000	374230000	30585000	35748000	72038000	53649000	31755000
GQSIDDMIPAQK	1301.63	tr|A0A0J9YKD4|A0A0J9YKD4_MOUSE;tr|Q9D6U7|Q9D6U7_MOUSE;tr|A2RTA0|A2RTA0_MOUSE;sp|P07310|KCRM_MOUSE	tr|A0A0J9YKD4|A0A0J9YKD4_MOUSE	2	82.749	11969000	0	3720600	0	7039700	0	0	2116800
GRLKEPTAPAVR	1293.75	tr|Q8BM99|Q8BM99_MOUSE	tr|Q8BM99|Q8BM99_MOUSE	2	39.305	0	0	0	0	0	0	0	0
GTEFSFK	814.386	sp|O55103|PRAX_MOUSE;tr|Q69ZE6|Q69ZE6_MOUSE;tr|E9QQ57|E9QQ57_MOUSE;tr|Q6NVF7|Q6NVF7_MOUSE;tr|A0A5F8MQ58|A0A5F8MQ58_MOUSE;tr|A0A0U1RNK1|A0A0U1RNK1_MOUSE	tr|E9QQ57|E9QQ57_MOUSE	1	15.439	3563400	9832200	29972000	5766800	3142600	5022600	11848000	12924000
GTLLVLEGPGTSQR	1426.78	tr|Q7TMT3|Q7TMT3_MOUSE;sp|Q03350|TSP2_MOUSE	tr|Q7TMT3|Q7TMT3_MOUSE	2	52.278	0	96835000	21947000	173940000	13416000	32629000	23429000	24147000
GTNEALLR	872.472	tr|G5E846|G5E846_MOUSE;sp|P15331|PERI_MOUSE;tr|A0A2R8W6R6|A0A2R8W6R6_MOUSE;tr|G3X981|G3X981_MOUSE	tr|G5E846|G5E846_MOUSE	2	97.068	4038800	4318300	3452000	5408200	1525800	6678900	1877500	0
GYSFTTTAER	1131.52	sp|P60710|ACTB_MOUSE;sp|P63260|ACTG_MOUSE;tr|B2RRX1|B2RRX1_MOUSE;tr|Q3U5R4|Q3U5R4_MOUSE;tr|Q3UAF6|Q3UAF6_MOUSE;tr|Q4KL81|Q4KL81_MOUSE;tr|Q3UAF7|Q3UAF7_MOUSE;tr|Q3U939|Q3U939_MOUSE;tr|Q3TSB7|Q3TSB7_MOUSE;tr|Q3TIJ9|Q3TIJ9_MOUSE;tr|Q3UAA9|Q3UAA9_MOUSE;tr|Q3U804|Q3U804_MOUSE;tr|Q3UBP6|Q3UBP6_MOUSE;tr|Q3UGS0|Q3UGS0_MOUSE;tr|Q3UBQ4|Q3UBQ4_MOUSE;tr|Q61276|Q61276_MOUSE;tr|Q3UCF8|Q3UCF8_MOUSE;tr|E9Q5F4|E9…	sp|P60710|ACTB_MOUSE	2	88.948	10660000	9200400	5914500	8381400	6527900	3743000	8533400	8147000
GYSFVTTAER	1129.54	sp|P68033|ACTC_MOUSE;tr|Q3TG92|Q3TG92_MOUSE;tr|Q497E4|Q497E4_MOUSE;tr|Q9CXK3|Q9CXK3_MOUSE;tr|Q3UJ36|Q3UJ36_MOUSE;sp|P63268|ACTH_MOUSE;sp|P62737|ACTA_MOUSE;tr|Q3U122|Q3U122_MOUSE;sp|P68134|ACTS_MOUSE;tr|Q61275|Q61275_MOUSE;tr|Q61852|Q61852_MOUSE;tr|Q61272|Q61272_MOUSE;tr|D3YZY0|D3YZY0_MOUSE;tr|A0A494B9T3|A0A494B9T3_MOUSE;tr|A0A0U1RQ96|A0A0U1RQ96_MOUSE	sp|P68033|ACTC_MOUSE	2	131.06	1453100	40675000	889760	0	33809000	0	3075500	1890200
HALIIYDDLSK	1286.69	tr|D3Z6F5|D3Z6F5_MOUSE;sp|Q03265|ATPA_MOUSE	tr|D3Z6F5|D3Z6F5_MOUSE	2	51.346	0	2386700	1330000	0	4067100	0	0	0
HLTSNSPR	910.462	sp|Q02257|PLAK_MOUSE	sp|Q02257|PLAK_MOUSE	2	69.998	8022300	10472000	5334500	0	0	0	0	0
HNSYTCEATHK	1346.57	tr|A2P1G9|A2P1G9_MOUSE;tr|A2NHM3|A2NHM3_MOUSE;tr|Q65ZC0|Q65ZC0_MOUSE;tr|A0A0D5ZY64|A0A0D5ZY64_MOUSE;tr|A0A125T906|A0A125T906_MOUSE;tr|A0A125T908|A0A125T908_MOUSE;tr|Q58EU8|Q58EU8_MOUSE;tr|Q5XFY8|Q5XFY8_MOUSE;tr|A0A0B6VQ20|A0A0B6VQ20_MOUSE;tr|A0A0C6EL31|A0A0C6EL31_MOUSE;tr|A0A0M4KEQ7|A0A0M4KEQ7_MOUSE;tr|A0A0U5BC76|A0A0U5BC76_MOUSE;tr|A0A125T904|A0A125T904_MOUSE;tr|I6L958|I6L958_MOUSE;tr|I6L991|I6L…	tr|A2P1G9|A2P1G9_MOUSE	2;3	234.29	103130000	48718000	138740000	8604300000	3087700000	1279000000	7187000	2145300
HPEAEMAQNSVR	1367.63	sp|Q02257|PLAK_MOUSE	sp|Q02257|PLAK_MOUSE	3	71.555	4244100	3482500	2815500	10924000	2342000	2360400	2096600	1861100
HQGVMVGMGQK	1170.56	sp|P60710|ACTB_MOUSE;sp|P63260|ACTG_MOUSE;tr|B2RRX1|B2RRX1_MOUSE;tr|Q3U5R4|Q3U5R4_MOUSE;tr|Q3UAF6|Q3UAF6_MOUSE;tr|Q4KL81|Q4KL81_MOUSE;tr|Q3UAF7|Q3UAF7_MOUSE;tr|Q3U939|Q3U939_MOUSE;tr|Q3TSB7|Q3TSB7_MOUSE;tr|Q3TIJ9|Q3TIJ9_MOUSE;tr|Q3UAA9|Q3UAA9_MOUSE;tr|Q3U804|Q3U804_MOUSE;tr|Q3UA89|Q3UA89_MOUSE;tr|Q3UBP6|Q3UBP6_MOUSE;tr|Q3UGS0|Q3UGS0_MOUSE;tr|Q3UBQ4|Q3UBQ4_MOUSE;tr|Q61276|Q61276_MOUSE;tr|Q3UCF8|Q3…	sp|P68033|ACTC_MOUSE	2;3	71.379	2689500	25615000	0	0	49113000	1316500	3463000	1859000
HVAAGTQQPYTDGVR	1598.78	sp|Q02257|PLAK_MOUSE	sp|Q02257|PLAK_MOUSE	3	95.264	10417000	9335900	9078200	16204000	6868300	4028900	7080800	3993600
HVFGESDELIGQK	1457.72	tr|H7BXC3|H7BXC3_MOUSE;sp|P17751|TPIS_MOUSE	tr|H7BXC3|H7BXC3_MOUSE	3	52.693	4406300	0	0	0	0	0	0	0
IAEAEMRAYHR	1345.66	tr|A0A5F8MPW4|A0A5F8MPW4_MOUSE;tr|Q3V413|Q3V413_MOUSE;tr|Q3U552|Q3U552_MOUSE	tr|A0A5F8MPW4|A0A5F8MPW4_MOUSE	2	31.074	0	0	0	0	0	0	0	0
IEDEQALALQLQK	1497.8	tr|B2RQQ1|B2RQQ1_MOUSE;sp|Q02566|MYH6_MOUSE;tr|Q2TAW4|Q2TAW4_MOUSE	tr|B2RQQ1|B2RQQ1_MOUSE	2	105.4	0	5668600	0	0	12116000	0	0	0
IEDNGNFR	963.441	sp|P04938|MUP11_MOUSE;sp|P02762|MUP6_MOUSE;tr|B8JI96|B8JI96_MOUSE;tr|Q9CXU6|Q9CXU6_MOUSE;sp|A2BIM8|MUP18_MOUSE;tr|B5TE76|B5TE76_MOUSE;tr|Q4FZE8|Q4FZE8_MOUSE;tr|A2AKN8|A2AKN8_MOUSE;tr|A2AKN9|A2AKN9_MOUSE;tr|A2BIN1|A2BIN1_MOUSE;tr|A2CEK7|A2CEK7_MOUSE;tr|A2CGB6|A2CGB6_MOUSE;tr|E9PVW0|E9PVW0_MOUSE;tr|A9C497|A9C497_MOUSE;tr|A9R9W0|A9R9W0_MOUSE;tr|A9C496|A9C496_MOUSE;tr|A2CEL1|A2CEL1_MOUSE;tr|Q58ES8|Q5…	sp|P04938|MUP11_MOUSE	2	79.597	7114800	3793200	3410000	3678800	2107100	1765600	2600700	1680100
IEELEEELEAER	1487.7	tr|B2RQQ1|B2RQQ1_MOUSE;sp|Q02566|MYH6_MOUSE;tr|Q2TAW4|Q2TAW4_MOUSE;tr|B2RY26|B2RY26_MOUSE;tr|B2RXX9|B2RXX9_MOUSE;sp|Q91Z83|MYH7_MOUSE	tr|B2RQQ1|B2RQQ1_MOUSE	2	140.3	0	7430200	0	0	13637000	0	0	0
IEGTQAAAI	872.46	sp|O55103|PRAX_MOUSE;tr|Q69ZE6|Q69ZE6_MOUSE;tr|E9QQ57|E9QQ57_MOUSE;tr|Q6NVF7|Q6NVF7_MOUSE;tr|A0A5F8MQ58|A0A5F8MQ58_MOUSE;tr|A0A0U1RNK1|A0A0U1RNK1_MOUSE	tr|E9QQ57|E9QQ57_MOUSE	2	69.998	7521700	17357000	102080000	12791000	0	13302000	28614000	32304000
IGGIGTVPVGR	1024.6	tr|Q58E64|Q58E64_MOUSE;tr|Q3UZQ3|Q3UZQ3_MOUSE;tr|Q3UA81|Q3UA81_MOUSE;tr|Q3TII3|Q3TII3_MOUSE;sp|P10126|EF1A1_MOUSE;sp|P62631|EF1A2_MOUSE	tr|Q58E64|Q58E64_MOUSE	2	110.87	5387100	18868000	0	5056700	4655300	1929400	4964600	4720000
IGLFGGAGVGK	974.555	sp|P56480|ATPB_MOUSE	sp|P56480|ATPB_MOUSE	2	79.474	0	21102000	1441000	0	9924300	0	2298400	2065800
IIAPPER	794.465	sp|P60710|ACTB_MOUSE;sp|P63260|ACTG_MOUSE;tr|B2RRX1|B2RRX1_MOUSE;tr|Q3U5R4|Q3U5R4_MOUSE;tr|Q3UAF6|Q3UAF6_MOUSE;tr|Q4KL81|Q4KL81_MOUSE;tr|Q3UAF7|Q3UAF7_MOUSE;tr|Q3U939|Q3U939_MOUSE;tr|Q3TSB7|Q3TSB7_MOUSE;tr|Q3TIJ9|Q3TIJ9_MOUSE;tr|Q3UAA9|Q3UAA9_MOUSE;tr|Q3U804|Q3U804_MOUSE;tr|Q3UA89|Q3UA89_MOUSE;tr|Q3UBP6|Q3UBP6_MOUSE;tr|Q3UGS0|Q3UGS0_MOUSE;tr|Q3UBQ4|Q3UBQ4_MOUSE;tr|Q61276|Q61276_MOUSE;tr|Q3UCF8|Q3…	sp|P68033|ACTC_MOUSE	2	118.69	26092000	55091000	14234000	13353000	94144000	12763000	13655000	15385000
IIRQEPSDSPMFIINR	1915	sp|Q61495|DSG1A_MOUSE;tr|B2RQH0|B2RQH0_MOUSE;sp|Q7TSF1|DSG1B_MOUSE	sp|Q61495|DSG1A_MOUSE	3	62.357	3467500	2362900	8049100	12423000	768790	0	0	2382900
ILCGKSENAR	1146.58	sp|Q8K0Y2|KT33A_MOUSE	sp|Q8K0Y2|KT33A_MOUSE	3	38.303	0	0	0	0	0	0	0	0
ILGADTSVDLEETGR	1574.78	tr|D3Z6F5|D3Z6F5_MOUSE;sp|Q03265|ATPA_MOUSE;tr|D6RJ16|D6RJ16_MOUSE	tr|D3Z6F5|D3Z6F5_MOUSE	2	80.763	0	1969800	0	0	4380700	0	0	0
ILNPAAIPEGQFIDSR	1739.92	tr|B2RQQ1|B2RQQ1_MOUSE;sp|Q02566|MYH6_MOUSE;tr|Q2TAW4|Q2TAW4_MOUSE;tr|Q5BKR0|Q5BKR0_MOUSE;tr|Q6P8P3|Q6P8P3_MOUSE;tr|Q3UQQ3|Q3UQQ3_MOUSE;tr|B2RY26|B2RY26_MOUSE;tr|B2RXX9|B2RXX9_MOUSE;sp|Q91Z83|MYH7_MOUSE	tr|B2RQQ1|B2RQQ1_MOUSE	2	38.634	0	4297100	0	0	5481200	0	0	0
IMNVIGEPIDER	1384.7	sp|P56480|ATPB_MOUSE	sp|P56480|ATPB_MOUSE	2	45.137	0	4344600	0	0	0	0	0	0
INDKLMR	888.485	tr|Q8C9C2|Q8C9C2_MOUSE;sp|Q9Z2L6|MINP1_MOUSE	tr|Q8C9C2|Q8C9C2_MOUSE	2	38.238	0	0	0	0	0	0	0	0
IPAVELVTPGAQETEK	1680.89	sp|O55103|PRAX_MOUSE;tr|Q69ZE6|Q69ZE6_MOUSE;tr|E9QQ57|E9QQ57_MOUSE;tr|Q6NVF7|Q6NVF7_MOUSE;tr|A0A5F8MQ58|A0A5F8MQ58_MOUSE;tr|A0A0U1RNK1|A0A0U1RNK1_MOUSE	tr|E9QQ57|E9QQ57_MOUSE	2;3	144.57	56544000	164780000	360270000	133870000	80854000	51646000	128340000	204910000
IPEMVVPDVR	1153.62	sp|O55103|PRAX_MOUSE;tr|Q69ZE6|Q69ZE6_MOUSE;tr|E9QQ57|E9QQ57_MOUSE;tr|Q6NVF7|Q6NVF7_MOUSE;tr|A0A5F8MQ58|A0A5F8MQ58_MOUSE;tr|A0A0U1RNK1|A0A0U1RNK1_MOUSE	tr|E9QQ57|E9QQ57_MOUSE	2	118.18	47372000	118370000	214130000	85299000	35230000	75338000	28518000	45140000
IPSAVGYQPTLATDMGTMQER	2265.08	sp|P56480|ATPB_MOUSE	sp|P56480|ATPB_MOUSE	3	10.554	0	3653900	0	0	7486100	0	0	0
IQLVEEELDR	1242.65	tr|Q545Y3|Q545Y3_MOUSE;tr|E9Q454|E9Q454_MOUSE;sp|P58771|TPM1_MOUSE;tr|Q8BSH3|Q8BSH3_MOUSE;tr|Q8BP43|Q8BP43_MOUSE;tr|Q564G1|Q564G1_MOUSE;tr|E9Q450|E9Q450_MOUSE;tr|E9Q452|E9Q452_MOUSE;tr|E9Q455|E9Q455_MOUSE;tr|A0A2R2Y2P8|A0A2R2Y2P8_MOUSE;tr|B7ZNL3|B7ZNL3_MOUSE;tr|E9Q448|E9Q448_MOUSE;tr|S4R2U0|S4R2U0_MOUSE;tr|F8WID5|F8WID5_MOUSE;tr|G5E8R1|G5E8R1_MOUSE;tr|E9Q456|E9Q456_MOUSE;tr|G5E8R0|G5E8R0_MOUSE;tr…	tr|Q545Y3|Q545Y3_MOUSE	2	58.676	2191800	9920300	1559700	0	12183000	0	1777000	1471300
ISAVSVAQR	929.529	tr|Q80TP6|Q80TP6_MOUSE;tr|A0A0G2JGL8|A0A0G2JGL8_MOUSE;sp|Q99PU8|DHX30_MOUSE	tr|Q80TP6|Q80TP6_MOUSE	2	106.14	0	0	0	361260000	82051000	81224000	13756000	0
ISEDKNPDYR	1235.58	sp|Q02257|PLAK_MOUSE	sp|Q02257|PLAK_MOUSE	3	73.499	12792000	12879000	16230000	25646000	0	6072600	6867700	0
ISGLIYEETR	1179.61	tr|B2RTM0|B2RTM0_MOUSE;sp|P62806|H4_MOUSE;tr|Q6B822|Q6B822_MOUSE	tr|B2RTM0|B2RTM0_MOUSE	2	136.57	5240300	24123000	3392900	6664600	12073000	3904100	8353500	3338000
IWHHTFYNELR	1514.74	sp|P60710|ACTB_MOUSE;sp|P63260|ACTG_MOUSE;tr|B2RRX1|B2RRX1_MOUSE;tr|Q3U5R4|Q3U5R4_MOUSE;tr|Q3UAF6|Q3UAF6_MOUSE;tr|Q4KL81|Q4KL81_MOUSE;tr|Q3UAF7|Q3UAF7_MOUSE;tr|Q3U939|Q3U939_MOUSE;tr|Q3TSB7|Q3TSB7_MOUSE;tr|Q3TIJ9|Q3TIJ9_MOUSE;tr|Q3UAA9|Q3UAA9_MOUSE;tr|Q3U804|Q3U804_MOUSE;tr|Q3UA89|Q3UA89_MOUSE;tr|Q3UBP6|Q3UBP6_MOUSE;tr|Q3UGS0|Q3UGS0_MOUSE;tr|Q3UBQ4|Q3UBQ4_MOUSE;tr|Q61276|Q61276_MOUSE;tr|Q3UCF8|Q3…	sp|P68033|ACTC_MOUSE	3	47.288	10775000	2330000	9310900	6988400	10771000	8100500	0	8453900
KALVRSIACWTLSR	1659.92	sp|Q99LG2|TNPO2_MOUSE;tr|Q3U316|Q3U316_MOUSE;tr|Q3U1S0|Q3U1S0_MOUSE;tr|E9PV58|E9PV58_MOUSE	sp|Q99LG2|TNPO2_MOUSE	3	23.456	0	0	0	0	0	0	0	0
KDLYANNVLSGGTTMYPGIADR	2355.15	sp|P68033|ACTC_MOUSE;tr|Q3TG92|Q3TG92_MOUSE;tr|Q497E4|Q497E4_MOUSE;tr|Q9CXK3|Q9CXK3_MOUSE;tr|Q3UJ36|Q3UJ36_MOUSE;sp|P63268|ACTH_MOUSE;sp|P62737|ACTA_MOUSE;tr|Q3U122|Q3U122_MOUSE;tr|Q61275|Q61275_MOUSE;tr|Q3UIJ3|Q3UIJ3_MOUSE;tr|Q61852|Q61852_MOUSE	sp|P68033|ACTC_MOUSE	3	20.439	0	0	0	0	2390100	0	0	0
KGKTEYLVR	1092.63	sp|Q9WTK2|CDYL_MOUSE	sp|Q9WTK2|CDYL_MOUSE	2	19.271	0	0	0	0	0	0	0	0
KLAEQELIETSER	1544.8	tr|B2RQQ1|B2RQQ1_MOUSE;sp|Q02566|MYH6_MOUSE;tr|Q2TAW4|Q2TAW4_MOUSE;tr|B2RY26|B2RY26_MOUSE;tr|B2RXX9|B2RXX9_MOUSE;sp|Q91Z83|MYH7_MOUSE	tr|B2RQQ1|B2RQQ1_MOUSE	3	57.434	0	0	0	0	15791000	0	0	0
KLVIIESDLER	1313.76	tr|Q545Y3|Q545Y3_MOUSE;tr|E9Q454|E9Q454_MOUSE;sp|P58771|TPM1_MOUSE;tr|Q8BSH3|Q8BSH3_MOUSE;tr|Q8BP43|Q8BP43_MOUSE;tr|Q564G1|Q564G1_MOUSE;tr|E9Q450|E9Q450_MOUSE;tr|E9Q452|E9Q452_MOUSE;tr|E9Q455|E9Q455_MOUSE;tr|A0A2R2Y2P8|A0A2R2Y2P8_MOUSE;tr|B7ZNL3|B7ZNL3_MOUSE;tr|E9Q448|E9Q448_MOUSE;tr|F8WID5|F8WID5_MOUSE;tr|G5E8R1|G5E8R1_MOUSE;tr|E9Q456|E9Q456_MOUSE;tr|G5E8R0|G5E8R0_MOUSE;tr|G5E8R2|G5E8R2_MOUSE;tr…	tr|Q545Y3|Q545Y3_MOUSE	3	76.655	0	3542700	0	0	4427100	0	0	0
KMSDKALYLISK	1395.78	tr|A0A571BEV2|A0A571BEV2_MOUSE	tr|A0A571BEV2|A0A571BEV2_MOUSE	2	25.659	0	0	0	0	0	0	0	0
KTVTAMDVVYALK	1437.79	tr|B2RTM0|B2RTM0_MOUSE;sp|P62806|H4_MOUSE;tr|Q61667|Q61667_MOUSE	tr|B2RTM0|B2RTM0_MOUSE	3	12.165	0	0	0	0	0	0	0	0
KYEEEVVFR	1197.6	sp|Q99M73|KRT84_MOUSE	sp|Q99M73|KRT84_MOUSE	3	64.04	0	0	0	0	0	0	0	3979100
LAEQELIETSER	1416.71	tr|B2RQQ1|B2RQQ1_MOUSE;sp|Q02566|MYH6_MOUSE;tr|Q2TAW4|Q2TAW4_MOUSE;tr|B2RY26|B2RY26_MOUSE;tr|B2RXX9|B2RXX9_MOUSE;sp|Q91Z83|MYH7_MOUSE	tr|B2RQQ1|B2RQQ1_MOUSE	2	121.83	0	8748200	0	0	14303000	0	0	0
LDAEVPTR	899.471	sp|P97350|PKP1_MOUSE	sp|P97350|PKP1_MOUSE	2	75.213	4552900	0	4838700	8775000	0	3504100	2002000	3149900
LDEAEQLALK	1128.6	sp|P13541|MYH3_MOUSE;tr|G3UW82|G3UW82_MOUSE;tr|B2RWX0|B2RWX0_MOUSE;sp|Q5SX40|MYH1_MOUSE;tr|Q56A77|Q56A77_MOUSE;tr|Q3UW38|Q3UW38_MOUSE;tr|Q3TT35|Q3TT35_MOUSE;tr|Q9ESW6|Q9ESW6_MOUSE;tr|Q9JHR4|Q9JHR4_MOUSE;tr|M0QWL0|M0QWL0_MOUSE;sp|Q5SX39|MYH4_MOUSE;tr|B2RWW8|B2RWW8_MOUSE;sp|P13542|MYH8_MOUSE	sp|Q5SX39|MYH4_MOUSE	2	105.52	0	15314000	0	0	27843000	0	0	0
LDEFGEQLSK	1164.57	sp|O55143|AT2A2_MOUSE;tr|Q5DTI2|Q5DTI2_MOUSE;tr|O54994|O54994_MOUSE;sp|Q8R429|AT2A1_MOUSE	sp|O55143|AT2A2_MOUSE	2	56.729	0	2091400	0	0	1606500	0	0	0
LEAIAGQLK	941.555	sp|O55103|PRAX_MOUSE;tr|Q69ZE6|Q69ZE6_MOUSE;tr|E9QQ57|E9QQ57_MOUSE;tr|Q6NVF7|Q6NVF7_MOUSE;tr|A0A5F8MQ58|A0A5F8MQ58_MOUSE;tr|A0A0U1RNK1|A0A0U1RNK1_MOUSE	tr|E9QQ57|E9QQ57_MOUSE	2	120.92	74741000	152150000	578660000	142600000	4613500	91250000	134550000	202830000
LEAQTRPFDIR	1344.71	tr|B2RQQ1|B2RQQ1_MOUSE;sp|Q02566|MYH6_MOUSE;tr|Q2TAW4|Q2TAW4_MOUSE;tr|Q5BKR0|Q5BKR0_MOUSE;tr|Q6P8P3|Q6P8P3_MOUSE;tr|Q3UQQ3|Q3UQQ3_MOUSE;tr|Q1WNP4|Q1WNP4_MOUSE;tr|B8JJH3|B8JJH3_MOUSE	tr|B2RQQ1|B2RQQ1_MOUSE	3	41.704	0	13736000	0	0	33421000	0	0	0
LEDEEEMNAELTAK	1620.72	tr|B2RQQ1|B2RQQ1_MOUSE;sp|Q02566|MYH6_MOUSE;tr|Q2TAW4|Q2TAW4_MOUSE;tr|Q5BKR0|Q5BKR0_MOUSE;tr|Q6P8P3|Q6P8P3_MOUSE;tr|B2RY26|B2RY26_MOUSE;tr|B2RXX9|B2RXX9_MOUSE;sp|Q91Z83|MYH7_MOUSE	tr|B2RQQ1|B2RQQ1_MOUSE	2	104.32	0	6658200	0	0	12335000	0	0	0
LEEAGGATSVQIEMNK	1675.81	tr|B2RQQ1|B2RQQ1_MOUSE;sp|Q02566|MYH6_MOUSE;tr|Q2TAW4|Q2TAW4_MOUSE;tr|B2RY26|B2RY26_MOUSE;tr|B2RXX9|B2RXX9_MOUSE;sp|Q91Z83|MYH7_MOUSE	tr|B2RQQ1|B2RQQ1_MOUSE	2	56.094	0	5552600	0	0	8983700	0	0	0
LEQQNQVLQTK	1327.71	tr|Q4L0E7|Q4L0E7_MOUSE;tr|Q678L1|Q678L1_MOUSE	tr|Q4L0E7|Q4L0E7_MOUSE	2	78.934	4143700	2091600	6227600	10970000	1092500	1474400	1412000	2981800
LGTMAESSR	950.449	tr|A0A6I8MWY3|A0A6I8MWY3_MOUSE	tr|A0A6I8MWY3|A0A6I8MWY3_MOUSE	2	47.067	172720000	249500000	0	296410000	0	0	0	60872000
LHVDPENFR	1125.56	tr|A8DUK4|A8DUK4_MOUSE;tr|A8DUL0|A8DUL0_MOUSE;tr|A8DUK2|A8DUK2_MOUSE;tr|A8DUK7|A8DUK7_MOUSE;tr|A8DUL2|A8DUL2_MOUSE;tr|A8DUN2|A8DUN2_MOUSE;tr|A8DUQ5|A8DUQ5_MOUSE;tr|A8DUQ1|A8DUQ1_MOUSE;tr|A8DUL7|A8DUL7_MOUSE;tr|D4N6R6|D4N6R6_MUSMC;tr|A8DUK0|A8DUK0_MOUSE;tr|A8DUP5|A8DUP5_MOUSE;tr|D4N6U4|D4N6U4_MUSMC;tr|D4N6V9|D4N6V9_MUSMC;sp|P02089|HBB2_MOUSE;tr|Q549D9|Q549D9_MOUSE;tr|D0U293|D0U293_MOUSE;tr|D0U270|…	tr|A8DUK4|A8DUK4_MOUSE	3	91.069	2463800	9435800	0	1758800	11176000	0	3338000	0
LILQIDNAK	1026.61	sp|B1AQ75|KRT36_MOUSE	sp|B1AQ75|KRT36_MOUSE	2	151.27	0	0	0	0	0	0	0	20966000
LLDGEDCK	948.422	sp|B1AQ75|KRT36_MOUSE	sp|B1AQ75|KRT36_MOUSE	2	69.998	0	0	0	0	0	0	0	9232000
LLEAQIATGGIIDPK	1537.87	sp|E9Q557|DESP_MOUSE;tr|E9PZW0|E9PZW0_MOUSE	sp|E9Q557|DESP_MOUSE	2	66.262	0	4569600	2282200	2506700	0	0	0	1953400
LLEGEEIR	957.513	sp|P04104|K2C1_MOUSE;sp|Q99M73|KRT84_MOUSE	sp|P04104|K2C1_MOUSE	2	87.323	1148300	9632400	0	0	0	0	0	21960000
LLESGGGLVQPGGSLK	1510.84	sp|P01806|HVM36_MOUSE;sp|P01811|HVM41_MOUSE;sp|P01810|HVM40_MOUSE;sp|P01808|HVM38_MOUSE;sp|P01807|HVM37_MOUSE;tr|Q4V9Z4|Q4V9Z4_MOUSE	sp|P01806|HVM36_MOUSE	2	56.783	0	0	773410	3641800	950220	1298500	0	1205900
LLGSGSPSSSAR	1117.57	tr|G5E846|G5E846_MOUSE;sp|P15331|PERI_MOUSE;tr|A0A2R8W6R6|A0A2R8W6R6_MOUSE;tr|G3X981|G3X981_MOUSE	tr|G5E846|G5E846_MOUSE	2	75.378	0	0	0	0	0	5708000	0	0
LLGSLDIDHNQYK	1514.77	tr|B2RQQ1|B2RQQ1_MOUSE;sp|Q02566|MYH6_MOUSE;tr|Q2TAW4|Q2TAW4_MOUSE;tr|Q5BKR0|Q5BKR0_MOUSE;tr|Q6P8P3|Q6P8P3_MOUSE;tr|Q3UQQ3|Q3UQQ3_MOUSE;tr|B2RY26|B2RY26_MOUSE;tr|B2RXX9|B2RXX9_MOUSE;sp|Q91Z83|MYH7_MOUSE	tr|B2RQQ1|B2RQQ1_MOUSE	3	42.209	0	7964000	0	0	13656000	0	0	0
LLIYAASNLESGIPAR	1686.93	tr|A0A097PUG4|A0A097PUG4_MOUSE;sp|P01668|KV3AG_MOUSE;sp|P01666|KV3AE_MOUSE;sp|P01665|KV3AD_MOUSE;sp|P01664|KV3AC_MOUSE;tr|A0A140T8Q4|A0A140T8Q4_MOUSE;tr|A0A140T8Q0|A0A140T8Q0_MOUSE	tr|A0A097PUG4|A0A097PUG4_MOUSE	2;3	155.97	1245100	0	1118300	63006000	32485000	19966000	12318000	4165700
LLLKQGADR	1012.6	tr|A8Y5I6|A8Y5I6_MOUSE;tr|Q9CWX6|Q9CWX6_MOUSE;tr|Q8R5B4|Q8R5B4_MOUSE;sp|Q9WV72|ASB3_MOUSE;tr|A0A0N4SV07|A0A0N4SV07_MOUSE	tr|A8Y5I6|A8Y5I6_MOUSE	2	102.72	0	0	0	0	0	0	0	0
LLLPGELAK	952.596	tr|A0JLV3|A0JLV3_MOUSE;sp|Q8CGP1|H2B1K_MOUSE;tr|Q8CBB6|Q8CBB6_MOUSE;sp|P70696|H2B1A_MOUSE;tr|A0JNS9|A0JNS9_MOUSE;sp|P10853|H2B1F_MOUSE;tr|B2RVD5|B2RVD5_MOUSE;tr|B2RTK3|B2RTK3_MOUSE;sp|Q8CGP2|H2B1P_MOUSE;sp|Q6ZWY9|H2B1C_MOUSE;sp|Q64525|H2B2B_MOUSE;sp|Q64478|H2B1H_MOUSE;sp|Q64475|H2B1B_MOUSE;sp|P10854|H2B1M_MOUSE;tr|Q921L4|Q921L4_MOUSE;sp|Q9D2U9|H2B3A_MOUSE;sp|Q64524|H2B2E_MOUSE;sp|Q8CGP0|H2B3B_MOU…	tr|A0JLV3|A0JLV3_MOUSE	2	63.48	9733500	13658000	5550300	5809100	15648000	0	11239000	8722600
LLLQVQHASK	1135.67	sp|P48962|ADT1_MOUSE;tr|Q8BVI9|Q8BVI9_MOUSE;tr|Q545A2|Q545A2_MOUSE;sp|P51881|ADT2_MOUSE	sp|P48962|ADT1_MOUSE	3	67.726	0	10047000	0	0	15139000	0	1179800	1665500
LLNDEDPVVVTK	1340.72	sp|Q02257|PLAK_MOUSE	sp|Q02257|PLAK_MOUSE	2	85.377	6901200	9681100	5857600	21617000	4388700	2952500	3897900	4167900
LLNQPNQWPLVK	1448.81	sp|Q02257|PLAK_MOUSE	sp|Q02257|PLAK_MOUSE	2	60.436	2437700	2338900	1441500	14949000	1375200	0	1257700	0
LLPGQGLSLAISDSSIGVRGK	2067.17	tr|A2AC65|A2AC65_MOUSE;sp|Q61805|LBP_MOUSE	tr|A2AC65|A2AC65_MOUSE	3	24.831	0	0	0	0	0	0	0	0
LLQCAEPYK	1120.56	sp|O55103|PRAX_MOUSE;tr|Q69ZE6|Q69ZE6_MOUSE;tr|E9QQ57|E9QQ57_MOUSE;tr|Q6NVF7|Q6NVF7_MOUSE;tr|A0A5F8MQ58|A0A5F8MQ58_MOUSE	tr|E9QQ57|E9QQ57_MOUSE	2	105.57	17446000	44414000	125510000	35142000	15207000	33185000	6157200	16747000
LLQLQEQMR	1157.62	sp|E9Q557|DESP_MOUSE;tr|E9PZW0|E9PZW0_MOUSE	sp|E9Q557|DESP_MOUSE	2	157.34	9186800	9527300	0	29788000	5922000	5052400	4023300	4915900
LLVVYPWTQR	1273.72	tr|A8DUK4|A8DUK4_MOUSE;tr|A8DUL0|A8DUL0_MOUSE;tr|A8DUK2|A8DUK2_MOUSE;tr|A8DUK7|A8DUK7_MOUSE;tr|A8DUL2|A8DUL2_MOUSE;tr|A8DUN2|A8DUN2_MOUSE;tr|A8DUQ5|A8DUQ5_MOUSE;tr|A8DUQ1|A8DUQ1_MOUSE;tr|A8DUL7|A8DUL7_MOUSE;tr|D4N6R6|D4N6R6_MUSMC;tr|A8DUK0|A8DUK0_MOUSE;tr|A8DUP5|A8DUP5_MOUSE;tr|D4N6U4|D4N6U4_MUSMC;tr|D4N6V9|D4N6V9_MUSMC;sp|P02089|HBB2_MOUSE;tr|Q549D9|Q549D9_MOUSE;tr|D0U293|D0U293_MOUSE;tr|D0U270|…	tr|A8DUK4|A8DUK4_MOUSE	2	83.005	5045000	16911000	4351700	4429900	23019000	3753500	2511600	3412700
LMRIITSLHVDFGFLKDLVQLK	2585.48	tr|Q8CET2|Q8CET2_MOUSE;tr|Q9D5T8|Q9D5T8_MOUSE	tr|Q8CET2|Q8CET2_MOUSE	6	7.6218	0	1725100	3237000	0	0	0	2037600	0
LMSKSEK	821.432	sp|Q9D3P1|TCHL1_MOUSE	sp|Q9D3P1|TCHL1_MOUSE	2	43.066	0	0	0	0	0	0	0	0
LNDSILQATEQR	1386.71	sp|E9Q557|DESP_MOUSE	sp|E9Q557|DESP_MOUSE	2	129.16	6301700	34009000	4873000	17210000	0	1981400	0	3115900
LNIQSLAPVK	1081.65	sp|O55103|PRAX_MOUSE;tr|Q69ZE6|Q69ZE6_MOUSE;tr|E9QQ57|E9QQ57_MOUSE;tr|Q6NVF7|Q6NVF7_MOUSE;tr|A0A5F8MQ58|A0A5F8MQ58_MOUSE	tr|E9QQ57|E9QQ57_MOUSE	2	140.5	0	0	318450000	66068000	24153000	48484000	13213000	27807000
LNIQSLAPVKK	1209.74	sp|O55103|PRAX_MOUSE;tr|Q69ZE6|Q69ZE6_MOUSE;tr|E9QQ57|E9QQ57_MOUSE;tr|Q6NVF7|Q6NVF7_MOUSE;tr|A0A5F8MQ58|A0A5F8MQ58_MOUSE	tr|E9QQ57|E9QQ57_MOUSE	2;3	105.78	10075000	21711000	84792000	13035000	3194500	7385500	0	12990000
LPEMQVSQVPEVQLPK	1820.97	sp|O55103|PRAX_MOUSE;tr|Q69ZE6|Q69ZE6_MOUSE;tr|E9QQ57|E9QQ57_MOUSE;tr|Q6NVF7|Q6NVF7_MOUSE;tr|A0A5F8MQ58|A0A5F8MQ58_MOUSE;tr|A0A0U1RNK1|A0A0U1RNK1_MOUSE	tr|E9QQ57|E9QQ57_MOUSE	2;3	48.004	24778000	37845000	71505000	20880000	11608000	13435000	21792000	42762000
LPEVQLPK	922.549	sp|O55103|PRAX_MOUSE;tr|Q69ZE6|Q69ZE6_MOUSE;tr|E9QQ57|E9QQ57_MOUSE;tr|Q6NVF7|Q6NVF7_MOUSE;tr|A0A5F8MQ58|A0A5F8MQ58_MOUSE;tr|A0A0U1RNK1|A0A0U1RNK1_MOUSE	tr|E9QQ57|E9QQ57_MOUSE	2	124.59	195880000	3198300	0	468450000	243680000	500450000	307710000	262970000
LPLFGLAK	857.537	sp|O55103|PRAX_MOUSE;tr|Q69ZE6|Q69ZE6_MOUSE;tr|E9QQ57|E9QQ57_MOUSE;tr|Q6NVF7|Q6NVF7_MOUSE;tr|A0A5F8MQ58|A0A5F8MQ58_MOUSE;tr|A0A0U1RNK1|A0A0U1RNK1_MOUSE	tr|E9QQ57|E9QQ57_MOUSE	2	89.673	45498000	0	459990000	70853000	26983000	67661000	86680000	185090000
LPLQDVYK	974.544	tr|Q58E64|Q58E64_MOUSE;tr|Q3UZQ3|Q3UZQ3_MOUSE;tr|Q3UA81|Q3UA81_MOUSE;tr|Q3TII3|Q3TII3_MOUSE;sp|P10126|EF1A1_MOUSE;sp|P62631|EF1A2_MOUSE	tr|Q58E64|Q58E64_MOUSE	2	91.626	6197500	21139000	2830100	4069400	0	2422200	3294900	3034600
LPSAEVGVPQVSVPK	1505.85	sp|O55103|PRAX_MOUSE;tr|Q69ZE6|Q69ZE6_MOUSE;tr|E9QQ57|E9QQ57_MOUSE;tr|Q6NVF7|Q6NVF7_MOUSE;tr|A0A5F8MQ58|A0A5F8MQ58_MOUSE;tr|A0A0U1RNK1|A0A0U1RNK1_MOUSE	tr|E9QQ57|E9QQ57_MOUSE	2;3	118.88	39025000	97557000	347480000	155880000	22355000	46972000	21538000	55885000
LPSVGFSETAVPGSTR	1603.82	sp|O55103|PRAX_MOUSE;tr|Q69ZE6|Q69ZE6_MOUSE;tr|E9QQ57|E9QQ57_MOUSE;tr|Q6NVF7|Q6NVF7_MOUSE;tr|A0A5F8MQ58|A0A5F8MQ58_MOUSE;tr|A0A0U1RNK1|A0A0U1RNK1_MOUSE	tr|E9QQ57|E9QQ57_MOUSE	2	131.26	15705000	48976000	187210000	43123000	18732000	28878000	52199000	105600000
LPTLGTGSR	900.503	sp|O55103|PRAX_MOUSE;tr|Q69ZE6|Q69ZE6_MOUSE;tr|E9QQ57|E9QQ57_MOUSE;tr|Q6NVF7|Q6NVF7_MOUSE;tr|A0A5F8MQ58|A0A5F8MQ58_MOUSE;tr|A0A0U1RNK1|A0A0U1RNK1_MOUSE	tr|E9QQ57|E9QQ57_MOUSE	2	157.34	21224000	8748500	233030000	46242000	0	30904000	0	81967000
LPVEEAYKR	1103.6	sp|E9Q557|DESP_MOUSE;tr|E9PZW0|E9PZW0_MOUSE	sp|E9Q557|DESP_MOUSE	3	84.213	2482500	4059900	3752400	7249900	0	0	1709600	3757100
LQDAEEAVEAVNAK	1485.73	tr|B2RQQ1|B2RQQ1_MOUSE;sp|Q02566|MYH6_MOUSE;tr|Q2TAW4|Q2TAW4_MOUSE;tr|B2RY26|B2RY26_MOUSE;tr|B2RXX9|B2RXX9_MOUSE;sp|Q91Z83|MYH7_MOUSE	tr|B2RQQ1|B2RQQ1_MOUSE	2;3	112.13	0	10235000	0	1672000	26388000	0	0	0
LQDLVDK	829.455	sp|P13541|MYH3_MOUSE;tr|G3UW82|G3UW82_MOUSE;tr|B2RWX0|B2RWX0_MOUSE;sp|Q5SX40|MYH1_MOUSE;tr|Q56A77|Q56A77_MOUSE;tr|Q3UW38|Q3UW38_MOUSE;tr|Q3TT35|Q3TT35_MOUSE;tr|Q9ESW6|Q9ESW6_MOUSE;tr|Q9JHR4|Q9JHR4_MOUSE;tr|B2RQQ1|B2RQQ1_MOUSE;sp|Q02566|MYH6_MOUSE;tr|Q2TAW4|Q2TAW4_MOUSE;tr|A0A2I3BPY4|A0A2I3BPY4_MOUSE;sp|Q5SX39|MYH4_MOUSE;tr|B2RWW8|B2RWW8_MOUSE;sp|P13542|MYH8_MOUSE;tr|B2RY26|B2RY26_MOUSE;tr|B2RXX9|…	tr|B2RQQ1|B2RQQ1_MOUSE	2	101.64	0	1552100	0	0	24088000	0	0	0
LQQSGPELVK	1097.61	tr|A0A075B5V7|A0A075B5V7_MOUSE;tr|A0A0A6YXN5|A0A0A6YXN5_MOUSE	tr|A0A075B5V7|A0A075B5V7_MOUSE	2	83.265	0	0	0	17096000	9498800	6147900	1321300	0
LQSIGTENTEENRR	1645.8	tr|D3Z510|D3Z510_MOUSE;tr|A0A0U1RPN8|A0A0U1RPN8_MOUSE;tr|D3YV98|D3YV98_MOUSE;tr|A0A0U1RPT5|A0A0U1RPT5_MOUSE;tr|D3YWI1|D3YWI1_MOUSE;tr|Q9CPQ9|Q9CPQ9_MOUSE;tr|Q6NY00|Q6NY00_MOUSE;tr|Q5FWB7|Q5FWB7_MOUSE;tr|A6ZI47|A6ZI47_MOUSE;sp|P05064|ALDOA_MOUSE;tr|A6ZI44|A6ZI44_MOUSE;tr|A6ZI46|A6ZI46_MOUSE	tr|D3Z510|D3Z510_MOUSE	3	50.675	2396400	0	0	0	4339000	0	0	1333400
LQSLTENLTK	1145.63	sp|E9Q557|DESP_MOUSE;tr|Q9CV95|Q9CV95_MOUSE	sp|E9Q557|DESP_MOUSE	2	91.867	7275500	9947900	5450800	16884000	5703000	6220200	4773500	3771700
LQTENGELAR	1129.57	tr|B2RQQ1|B2RQQ1_MOUSE;sp|Q02566|MYH6_MOUSE;tr|Q2TAW4|Q2TAW4_MOUSE	tr|B2RQQ1|B2RQQ1_MOUSE	2	68.224	0	7232600	0	0	14758000	0	0	0
LSDLLTDFVQCVPKGK	1818.95	sp|Q8BW70|UBP38_MOUSE;tr|Q6ZPG3|Q6ZPG3_MOUSE	sp|Q8BW70|UBP38_MOUSE	3	21.667	0	0	0	0	0	0	0	0
LSFKHGYDR	1121.56	tr|A0A1L1SSQ0|A0A1L1SSQ0_MOUSE;tr|Q499F8|Q499F8_MOUSE;sp|Q8R2V3|ZN445_MOUSE	tr|A0A1L1SSQ0|A0A1L1SSQ0_MOUSE	3	27.742	0	0	0	0	0	0	0	0
LSMMAARPGSR	1175.59	tr|Q8C4T0|Q8C4T0_MOUSE	tr|Q8C4T0|Q8C4T0_MOUSE	2	29.473	4979100	0	1756900	2192500	3736400	3974800	2511600	0
LSPVISPR	867.518	tr|O70286|O70286_MOUSE;tr|F6QFD1|F6QFD1_MOUSE	tr|O70286|O70286_MOUSE	2	108.92	111090000	79483000	58879000	58465000	46884000	126520000	98462000	75325000
LSVVDQEK	916.487	tr|Q5SX59|Q5SX59_MOUSE;tr|Q4FK59|Q4FK59_MOUSE;sp|P21550|ENOB_MOUSE	tr|Q5SX59|Q5SX59_MOUSE	2	95.531	7686500	483000	253840	0	0	0	0	0
LSYTQQMEDLKR	1510.74	tr|B2RQQ1|B2RQQ1_MOUSE;sp|Q02566|MYH6_MOUSE;tr|Q2TAW4|Q2TAW4_MOUSE	tr|B2RQQ1|B2RQQ1_MOUSE	3	30.729	0	11639000	0	0	6736200	0	1240900	0
LTDADAMK	863.406	tr|D3Z6F5|D3Z6F5_MOUSE;sp|Q03265|ATPA_MOUSE	tr|D3Z6F5|D3Z6F5_MOUSE	2	58.917	304910	4078400	0	0	764040	0	672410	0
LTEAAEQNK	1002.5	tr|A0A0R4J036|A0A0R4J036_MOUSE;sp|P08553|NFM_MOUSE;tr|D3YZ35|D3YZ35_MOUSE	tr|A0A0R4J036|A0A0R4J036_MOUSE	2	79.906	0	0	0	0	5136700	4816400	1521700	1136500
LTTEVMQIR	1089.59	tr|F6UJ67|F6UJ67_MOUSE;tr|A0A3T0ZJB3|A0A3T0ZJB3_MOUSE;sp|Q9D4G2|HSF2B_MOUSE	tr|F6UJ67|F6UJ67_MOUSE	3	44.377	0	0	0	0	0	0	0	0
LTYEIEDEKR	1294.64	sp|E9Q557|DESP_MOUSE;tr|E9PZW0|E9PZW0_MOUSE	sp|E9Q557|DESP_MOUSE	3	76.282	5441400	0	6904300	0	0	0	0	0
LVQEVTDFAK	1148.61	sp|P07724|ALBU_MOUSE;tr|Q546G4|Q546G4_MOUSE;tr|K7R066|K7R066_MOUSE	sp|P07724|ALBU_MOUSE	2	103.56	16358000	10955000	2841000	0	12766000	4103700	3518500	3567700
LVQLLVK	811.553	sp|Q02257|PLAK_MOUSE	sp|Q02257|PLAK_MOUSE	2	102.98	11424000	11540000	10888000	51734000	7655400	5282800	6101200	6560100
LVQNCLWTLR	1301.69	sp|Q02257|PLAK_MOUSE;tr|Q80VE7|Q80VE7_MOUSE;tr|E9Q6A9|E9Q6A9_MOUSE;tr|Q3UZT7|Q3UZT7_MOUSE;sp|Q02248|CTNB1_MOUSE	sp|Q02257|PLAK_MOUSE	2	71.223	1461800	1081700	1378800	3112400	0	724060	0	0
LYDPGPERK	1073.55	tr|F8VBU5|F8VBU5_MOUSE;tr|F8VBU4|F8VBU4_MOUSE;tr|A2A615|A2A615_MOUSE;sp|Q09199|B4GN2_MOUSE	tr|F8VBU5|F8VBU5_MOUSE	2	19.636	0	0	0	0	0	0	0	0
MAAAAPPPR	880.459	sp|O55103|PRAX_MOUSE;tr|Q69ZE6|Q69ZE6_MOUSE;tr|E9QQ57|E9QQ57_MOUSE;tr|Q6NVF7|Q6NVF7_MOUSE;tr|A0A5F8MQ58|A0A5F8MQ58_MOUSE;tr|A0A0U1RNK1|A0A0U1RNK1_MOUSE	tr|E9QQ57|E9QQ57_MOUSE	2	110.63	41794000	54704000	241430000	12706000	6918500	44444000	19754000	17538000
MALKVLPLHR	1176.72	tr|Q8BUM7|Q8BUM7_MOUSE;sp|Q9JLL3|TNR19_MOUSE	tr|Q8BUM7|Q8BUM7_MOUSE	2	12.226	0	0	0	0	0	0	0	0
MASILPASNRSMR	1432.73	tr|A0A2R8W6J9|A0A2R8W6J9_MOUSE;tr|Q3UEN1|Q3UEN1_MOUSE;sp|Q8CGR7|UPP2_MOUSE;tr|Q8R093|Q8R093_MOUSE	tr|A0A2R8W6J9|A0A2R8W6J9_MOUSE	2	42.743	6085700	10741000	15113000	0	0	3523600	8052800	9227500
MASSDTQGKR	1079.5	sp|Q91WN4|KMO_MOUSE	sp|Q91WN4|KMO_MOUSE	2	22.781	0	0	0	0	0	0	0	0
MEPLVQQTER	1229.61	sp|E9Q5Z5|FANCF_MOUSE	sp|E9Q5Z5|FANCF_MOUSE	2	33.797	0	0	0	0	0	0	0	0
MFASFPTTK	1028.5	tr|Q9CY10|Q9CY10_MOUSE;tr|Q9CWS5|Q9CWS5_MOUSE;tr|Q91VB8|Q91VB8_MOUSE;tr|Q8BPF4|Q8BPF4_MOUSE;tr|Q61287|Q61287_MOUSE;tr|A8DUV3|A8DUV3_MOUSE;tr|A8DUV1|A8DUV1_MOUSE;sp|P01942|HBA_MOUSE;tr|Q61649|Q61649_MOUSE;tr|Q9QWJ3|Q9QWJ3_MOUSE;tr|Q9CY06|Q9CY06_MOUSE	tr|Q9CY10|Q9CY10_MOUSE	2	54.776	5644100	5838200	6428900	0	2892500	3660100	3503700	3082800
MFSTKIEIVLSK	1394.78	tr|Q3UP34|Q3UP34_MOUSE	tr|Q3UP34|Q3UP34_MOUSE	2	7.9252	0	0	0	0	0	0	0	0
MNVFDTELK	1095.53	sp|O55143|AT2A2_MOUSE;tr|Q5DTI2|Q5DTI2_MOUSE;tr|O54994|O54994_MOUSE	sp|O55143|AT2A2_MOUSE	2	62.546	0	2303800	0	0	4043100	0	0	0
MPEMAVPDVR	1143.54	sp|O55103|PRAX_MOUSE;tr|Q69ZE6|Q69ZE6_MOUSE;tr|E9QQ57|E9QQ57_MOUSE;tr|Q6NVF7|Q6NVF7_MOUSE;tr|A0A5F8MQ58|A0A5F8MQ58_MOUSE;tr|A0A0U1RNK1|A0A0U1RNK1_MOUSE	tr|E9QQ57|E9QQ57_MOUSE	2	104.2	29045000	46733000	94558000	34508000	10326000	45123000	30481000	42946000
MPEMTMPDIR	1219.54	sp|O55103|PRAX_MOUSE;tr|Q69ZE6|Q69ZE6_MOUSE;tr|E9QQ57|E9QQ57_MOUSE;tr|Q6NVF7|Q6NVF7_MOUSE;tr|A0A5F8MQ58|A0A5F8MQ58_MOUSE;tr|A0A0U1RNK1|A0A0U1RNK1_MOUSE	tr|E9QQ57|E9QQ57_MOUSE	2	29.087	0	0	0	0	0	1974300	1736400	2745500
MPSFGIGVAGPEVK	1387.72	sp|O55103|PRAX_MOUSE;tr|Q69ZE6|Q69ZE6_MOUSE	sp|O55103|PRAX_MOUSE	2	42.001	2309800	3022700	8760800	0	0	2929800	898720	1720600
MPSFGIGVTGPEVK	1417.73	tr|E9QQ57|E9QQ57_MOUSE;tr|Q6NVF7|Q6NVF7_MOUSE;tr|A0A5F8MQ58|A0A5F8MQ58_MOUSE;tr|A0A0U1RNK1|A0A0U1RNK1_MOUSE	tr|E9QQ57|E9QQ57_MOUSE	2	113.63	21135000	31658000	71352000	27748000	19473000	13383000	7424800	13717000
MPSFGLSR	893.443	sp|O55103|PRAX_MOUSE;tr|Q69ZE6|Q69ZE6_MOUSE;tr|E9QQ57|E9QQ57_MOUSE;tr|Q6NVF7|Q6NVF7_MOUSE;tr|A0A5F8MQ58|A0A5F8MQ58_MOUSE;tr|A0A0U1RNK1|A0A0U1RNK1_MOUSE	tr|E9QQ57|E9QQ57_MOUSE	2	121.99	25412000	51495000	134790000	34882000	14139000	42282000	46641000	80273000
MPTFGLSLLEPR	1359.72	sp|O55103|PRAX_MOUSE;tr|Q69ZE6|Q69ZE6_MOUSE;tr|E9QQ57|E9QQ57_MOUSE;tr|Q6NVF7|Q6NVF7_MOUSE;tr|A0A5F8MQ58|A0A5F8MQ58_MOUSE;tr|A0A0U1RNK1|A0A0U1RNK1_MOUSE	tr|E9QQ57|E9QQ57_MOUSE	2	99.568	2610800	7323700	23308000	7878400	1696100	2300500	1924400	3221800
MTLAQLK	803.458	sp|Q78Y63|PDCL2_MOUSE	sp|Q78Y63|PDCL2_MOUSE	3	39.218	0	0	0	0	0	0	0	0
MVSLLQEK	946.516	tr|B2RQQ1|B2RQQ1_MOUSE;sp|Q02566|MYH6_MOUSE;tr|Q2TAW4|Q2TAW4_MOUSE;tr|Q5BKR0|Q5BKR0_MOUSE;tr|Q6P8P3|Q6P8P3_MOUSE;tr|Q3UQQ3|Q3UQQ3_MOUSE;tr|B2RY26|B2RY26_MOUSE;tr|B2RXX9|B2RXX9_MOUSE;sp|Q91Z83|MYH7_MOUSE	tr|B2RQQ1|B2RQQ1_MOUSE	2	47.443	0	13932000	705560	0	29140000	0	0	0
NALAHALQSAR	1150.62	sp|Q5SX39|MYH4_MOUSE;tr|B2RY26|B2RY26_MOUSE;tr|B2RXX9|B2RXX9_MOUSE;sp|Q91Z83|MYH7_MOUSE	tr|B2RY26|B2RY26_MOUSE	3	44.299	0	4637900	0	0	5362500	0	0	0
NEAQEEIYKK	1250.61	tr|Q3V3N5|Q3V3N5_MOUSE;tr|Q3UJL0|Q3UJL0_MOUSE;tr|P70410|P70410_MOUSE;sp|Q99LH1|NOG2_MOUSE	tr|Q3V3N5|Q3V3N5_MOUSE	2	58.981	0	0	0	0	0	0	0	0
NEEIDEMIK	1119.51	tr|D3Z0I3|D3Z0I3_MOUSE;tr|D3YW14|D3YW14_MOUSE;tr|A0A0G2JE15|A0A0G2JE15_MOUSE;tr|D3YUI7|D3YUI7_MOUSE;tr|F6RBQ5|F6RBQ5_MOUSE;sp|P51667|MLRV_MOUSE;tr|E9Q8Y0|E9Q8Y0_MOUSE	tr|D3Z0I3|D3Z0I3_MOUSE	2	65.465	0	2234800	0	0	4930400	0	0	0
NFSSGSAGLVSFQR	1455.71	sp|P04104|K2C1_MOUSE	sp|P04104|K2C1_MOUSE	2	51.927	0	1922700	0	0	0	0	0	0
NHEEEVNALR	1209.57	sp|B1AQ75|KRT36_MOUSE	sp|B1AQ75|KRT36_MOUSE	3	68.847	0	0	0	0	0	0	0	8727500
NHYNEEMSNLR	1405.6	sp|E9Q557|DESP_MOUSE	sp|E9Q557|DESP_MOUSE	3	64.439	2542700	2339400	1382800	7187100	1269400	0	0	0
NIDALSGMEGR	1161.54	tr|Q497F1|Q497F1_MOUSE;sp|P48787|TNNI3_MOUSE	tr|Q497F1|Q497F1_MOUSE	2	52.278	0	0	0	0	3265100	0	0	0
NLSDVATK	846.445	sp|Q02257|PLAK_MOUSE	sp|Q02257|PLAK_MOUSE	2	80.229	8465900	8028100	8162100	10397000	5366700	4600600	6219400	3753500
NMQDLVEEYR	1295.58	sp|P04104|K2C1_MOUSE	sp|P04104|K2C1_MOUSE	2	65.305	1054600	5417900	0	0	0	0	0	0
NQVSLTCLVK	1160.62	tr|A0A4E9FT70|A0A4E9FT70_MOUSE;tr|A0A4E9G461|A0A4E9G461_MOUSE	tr|A0A4E9G461|A0A4E9G461_MOUSE	2	57.59	16594000	14881000	5522100	10855000	3489400	0	1061800	0
NSGPAVPAPTPEGVQAVNTK	1932.99	tr|Q3TBZ3|Q3TBZ3_MOUSE	tr|Q3TBZ3|Q3TBZ3_MOUSE	3	17.824	0	0	0	0	0	0	0	0
NSHRSLSGCPIAAAEKLAK	2009.05	tr|Q0VGN2|Q0VGN2_MOUSE;sp|P97500|MYT1L_MOUSE	tr|Q0VGN2|Q0VGN2_MOUSE	3	23.329	0	0	0	0	0	0	0	0
NSSLPQAKYYSRHGGLR	1932.99	tr|A0A087WQX9|A0A087WQX9_MOUSE;tr|Q9DAL1|Q9DAL1_MOUSE;sp|Q9DAE7|CK097_MOUSE	tr|A0A087WQX9|A0A087WQX9_MOUSE	3	20.65	0	0	0	0	0	0	0	0
NTATVLDSDGSYFMYSK	1897.84	tr|Q9D8L4|Q9D8L4_MOUSE;tr|A0A4U9FGA5|A0A4U9FGA5_MOUSE;tr|A0A0A6YY53|A0A0A6YY53_MOUSE;tr|F6TQW2|F6TQW2_MOUSE;tr|A0A0E4B366|A0A0E4B366_MOUSE;sp|P01864|GCAB_MOUSE;tr|Q58E56|Q58E56_MOUSE	tr|Q58E56|Q58E56_MOUSE	2	65.395	0	0	0	4703800	1110000	0	0	1535900
NTQPIMDTDGSYFVYSK	1964.88	tr|A0A0B6VMB2|A0A0B6VMB2_MOUSE;tr|A0A0C6E3V3|A0A0C6E3V3_MOUSE;tr|A0A075B5P4|A0A075B5P4_MOUSE;tr|A0A4U9FFL2|A0A4U9FFL2_MOUSE;tr|A0A0A6YWR2|A0A0A6YWR2_MOUSE;tr|A0A0M4KM70|A0A0M4KM70_MOUSE;tr|U5LP42|U5LP42_MOUSE;tr|I6L985|I6L985_MOUSE	tr|A0A0B6VMB2|A0A0B6VMB2_MOUSE	2;3	139.67	5774800	0	4577700	3404000000	1272200000	853580000	263050000	292020000
NVEVKMYR	1037.53	tr|W0TXY3|W0TXY3_MOUSE;tr|W0TYI2|W0TYI2_MOUSE;tr|W0TXY0|W0TXY0_MOUSE;tr|W0TX95|W0TX95_MUSMC;tr|F2Y0K5|F2Y0K5_MOUSE;tr|D2KI92|D2KI92_MUSMM;sp|Q96EQ9|PRDM9_MOUSE;tr|E9Q4V2|E9Q4V2_MOUSE;tr|C4MLH8|C4MLH8_MOUSE;tr|W0TXX7|W0TXX7_MUSMM;tr|W0TX90|W0TX90_MOUSE;tr|W0TWU8|W0TWU8_MUSMM;tr|C1J0N3|C1J0N3_MOUSE;tr|W0TY47|W0TY47_MOUSE	tr|W0TXY3|W0TXY3_MOUSE	2	44.447	0	0	0	0	0	0	0	0
NVMLVLGYKR	1191.68	tr|Q9CQG8|Q9CQG8_MOUSE;sp|Q5S006|LRRK2_MOUSE	tr|Q9CQG8|Q9CQG8_MOUSE	2	19.271	0	0	0	0	0	0	0	0
NYGENPEAYNEELK	1668.73	sp|Q6PB44|PTN23_MOUSE	sp|Q6PB44|PTN23_MOUSE	2	14.69	0	0	0	0	0	0	0	0
PENILVSQSGVVKLCDFGFAR	2335.2	tr|Q149A0|Q149A0_MOUSE;sp|Q9QUK0|CDKL2_MOUSE	tr|Q149A0|Q149A0_MOUSE	3	29.136	0	0	0	0	0	0	0	0
PGEASIEVPDK	1140.57	sp|O55103|PRAX_MOUSE;tr|Q69ZE6|Q69ZE6_MOUSE;tr|E9QQ57|E9QQ57_MOUSE;tr|Q6NVF7|Q6NVF7_MOUSE;tr|A0A5F8MQ58|A0A5F8MQ58_MOUSE;tr|A0A0U1RNK1|A0A0U1RNK1_MOUSE	tr|E9QQ57|E9QQ57_MOUSE	2	94.692	3313100	9050300	21177000	0	3100700	9381200	7530600	6249500
PPLASFSVSPKMK	1387.75	tr|Q8CET2|Q8CET2_MOUSE	tr|Q8CET2|Q8CET2_MOUSE	2	25.938	0	0	0	0	0	0	0	0
PSGPEAVAESK	1070.52	sp|O55103|PRAX_MOUSE;tr|Q69ZE6|Q69ZE6_MOUSE;tr|E9QQ57|E9QQ57_MOUSE;tr|Q6NVF7|Q6NVF7_MOUSE;tr|A0A5F8MQ58|A0A5F8MQ58_MOUSE;tr|A0A0U1RNK1|A0A0U1RNK1_MOUSE	tr|E9QQ57|E9QQ57_MOUSE	2	136.84	18117000	51259000	127380000	46917000	12812000	17565000	6007500	8052300
QAEEAEEQANTNLSK	1660.75	tr|B2RQQ1|B2RQQ1_MOUSE;sp|Q02566|MYH6_MOUSE;tr|A0A2I3BPY4|A0A2I3BPY4_MOUSE;tr|B2RY26|B2RY26_MOUSE;tr|B2RXX9|B2RXX9_MOUSE;sp|Q91Z83|MYH7_MOUSE	tr|B2RQQ1|B2RQQ1_MOUSE	2	57.019	0	3248100	0	0	7736700	0	0	0
QALRETVYPKLR	1472.85	tr|Q8CC58|Q8CC58_MOUSE;sp|Q6P5U7|NWD2_MOUSE	tr|Q8CC58|Q8CC58_MOUSE	3	13.964	0	0	0	0	0	0	0	0
QARGERYK	1006.53	sp|Q76LL6|FHOD3_MOUSE	sp|Q76LL6|FHOD3_MOUSE	2	26.602	0	0	0	0	0	0	0	0
QDIAFAYQR	1110.55	tr|B0V2N8|B0V2N8_MOUSE;tr|B0V2N7|B0V2N7_MOUSE;tr|Q9CZI7|Q9CZI7_MOUSE;tr|Q542G9|Q542G9_MOUSE;sp|P07356|ANXA2_MOUSE;tr|Q3UCD3|Q3UCD3_MOUSE	tr|B0V2N8|B0V2N8_MOUSE	2	107.66	3966900	8632900	4155600	6145100	3755000	1942300	4225200	2818700
QEPSDSPMFIINR	1532.73	sp|Q61495|DSG1A_MOUSE;tr|B2RQH0|B2RQH0_MOUSE;sp|Q7TSF1|DSG1B_MOUSE	sp|Q61495|DSG1A_MOUSE	2	51.436	2144200	4835900	2791300	11128000	1503800	1445700	2489400	1477700
QEYDESGPSIVHR	1515.7	sp|P60710|ACTB_MOUSE;sp|P63260|ACTG_MOUSE;tr|B2RRX1|B2RRX1_MOUSE;tr|Q3U5R4|Q3U5R4_MOUSE;tr|Q3UAF6|Q3UAF6_MOUSE;tr|Q4KL81|Q4KL81_MOUSE;tr|Q3UAF7|Q3UAF7_MOUSE;tr|Q3U939|Q3U939_MOUSE;tr|Q3TSB7|Q3TSB7_MOUSE;tr|Q3TIJ9|Q3TIJ9_MOUSE;tr|Q3UAA9|Q3UAA9_MOUSE;tr|Q3U804|Q3U804_MOUSE;tr|Q3UA89|Q3UA89_MOUSE;tr|Q3UBP6|Q3UBP6_MOUSE;tr|Q3UGS0|Q3UGS0_MOUSE;tr|Q3UBQ4|Q3UBQ4_MOUSE;tr|Q61276|Q61276_MOUSE;tr|Q3UCF8|Q3…	sp|P60710|ACTB_MOUSE	3	51.875	0	7021500	6144700	0	6453400	6052300	4459500	11075000
QGASFLGILDIAGFEIFEVNSFEQLCINYTNEK	3765.82	tr|A0A2R8VHF9|A0A2R8VHF9_MOUSE;tr|E9QPE7|E9QPE7_MOUSE;sp|O08638|MYH11_MOUSE;tr|A0A338P6K2|A0A338P6K2_MOUSE;tr|Q69ZX3|Q69ZX3_MOUSE	tr|A0A2R8VHF9|A0A2R8VHF9_MOUSE	3	26.826	7067400	5266000	0	5989300	2318100	5785100	0	0
QITVNDLPVGR	1210.67	tr|Q5M9N9|Q5M9N9_MOUSE;sp|Q61171|PRDX2_MOUSE	tr|Q5M9N9|Q5M9N9_MOUSE	2	107.15	6766000	8634500	10848000	15411000	0	3197800	4497500	5742000
QKDVSNQEQAMEK	1533.71	sp|Q8C7U7|GALT6_MOUSE	sp|Q8C7U7|GALT6_MOUSE	2	34.532	0	0	0	0	0	0	0	0
QKYEESQSELESSQK	1798.82	tr|B2RQQ1|B2RQQ1_MOUSE;sp|Q02566|MYH6_MOUSE;tr|Q2TAW4|Q2TAW4_MOUSE;tr|B2RY26|B2RY26_MOUSE;tr|B2RXX9|B2RXX9_MOUSE;sp|Q91Z83|MYH7_MOUSE	tr|B2RQQ1|B2RQQ1_MOUSE	3	45.863	0	6686800	0	0	8354000	0	0	0
QLDVLSSDQAR	1230.62	sp|Q99M73|KRT84_MOUSE	sp|Q99M73|KRT84_MOUSE	2	109.66	0	0	0	0	0	0	0	11772000
QLEDELVSLQK	1300.69	tr|Q545Y3|Q545Y3_MOUSE;tr|E9Q454|E9Q454_MOUSE;sp|P58771|TPM1_MOUSE;tr|Q8BSH3|Q8BSH3_MOUSE;tr|Q8BP43|Q8BP43_MOUSE;tr|Q564G1|Q564G1_MOUSE;tr|E9Q450|E9Q450_MOUSE;tr|E9Q452|E9Q452_MOUSE;tr|S4R2U0|S4R2U0_MOUSE	tr|Q545Y3|Q545Y3_MOUSE	2	53.756	0	4127300	0	0	9051000	0	0	0
QLEQENTQLECR	1546.7	sp|B1AQ75|KRT36_MOUSE;tr|Q3V1E5|Q3V1E5_MOUSE	sp|B1AQ75|KRT36_MOUSE	2	94.692	0	0	0	0	0	0	0	6863100
QLQNIIQATSR	1270.7	sp|E9Q557|DESP_MOUSE;tr|E9PZW0|E9PZW0_MOUSE	sp|E9Q557|DESP_MOUSE	2	98.044	10025000	7396900	8010900	24170000	5023500	3381300	4930200	5455500
QNGVLNSWTDQDSK	1590.73	tr|A2P1G9|A2P1G9_MOUSE;tr|A2NHM3|A2NHM3_MOUSE;tr|Q65ZC0|Q65ZC0_MOUSE;tr|A0A0D5ZY64|A0A0D5ZY64_MOUSE;tr|A0A125T906|A0A125T906_MOUSE;tr|A0A125T908|A0A125T908_MOUSE;tr|Q58EU8|Q58EU8_MOUSE;tr|Q5XFY8|Q5XFY8_MOUSE;tr|A0A0B6VQ20|A0A0B6VQ20_MOUSE;tr|A0A0C6EL31|A0A0C6EL31_MOUSE;tr|A0A0M4KEQ7|A0A0M4KEQ7_MOUSE;tr|A0A0U5BC76|A0A0U5BC76_MOUSE;tr|A0A125T904|A0A125T904_MOUSE;tr|I6L958|I6L958_MOUSE;tr|I6L991|I6L…	tr|A2P1G9|A2P1G9_MOUSE	2;3	141.08	19990000	5802300	13172000	2782000000	698930000	369910000	70932000	22707000
QQIQNDLNQWK	1413.7	sp|E9Q557|DESP_MOUSE;tr|E9PZW0|E9PZW0_MOUSE;tr|Q9CV95|Q9CV95_MOUSE	sp|E9Q557|DESP_MOUSE	2	78.934	4073100	6493000	3162700	12815000	2519700	2646800	2579000	1614700
QREEQAEPDGTEDADK	1816.77	tr|B2RQQ1|B2RQQ1_MOUSE;sp|Q02566|MYH6_MOUSE;tr|Q2TAW4|Q2TAW4_MOUSE;tr|Q5BKR0|Q5BKR0_MOUSE;tr|Q6P8P3|Q6P8P3_MOUSE;tr|Q3UQQ3|Q3UQQ3_MOUSE	tr|B2RQQ1|B2RQQ1_MOUSE	3	22.154	0	0	0	0	0	0	0	0
QVASATPAATVRK	1298.73	tr|Q5Y988|Q5Y988_MOUSE;sp|Q8BGE9|RL3R1_MOUSE	tr|Q5Y988|Q5Y988_MOUSE	3	34.685	0	0	0	0	0	0	0	0
QVQLQQSGPELVK	1452.79	tr|A0A0B4J1J7|A0A0B4J1J7_MOUSE	tr|A0A0B4J1J7|A0A0B4J1J7_MOUSE	2	112.75	0	0	0	8316700	2989800	0	0	0
QVQLQQSGPELVKPGASVK	1992.1	tr|A0A0B4J1J7|A0A0B4J1J7_MOUSE	tr|A0A0B4J1J7|A0A0B4J1J7_MOUSE	3	65.954	0	0	0	281760000	72341000	49184000	10614000	12675000
QVQNLVNK	941.529	sp|E9Q557|DESP_MOUSE;tr|E9PZW0|E9PZW0_MOUSE	sp|E9Q557|DESP_MOUSE	2	118.01	9398800	5620100	1457500	16288000	0	4424800	0	4900900
RAEMKTSMESLIHHFK	1943.97	tr|D3YXT0|D3YXT0_MOUSE;sp|Q91WD5|NDUS2_MOUSE	tr|D3YXT0|D3YXT0_MOUSE	3	17.701	0	0	0	0	0	0	0	0
RQDSLESMK	1092.52	sp|E9Q557|DESP_MOUSE;tr|E9PZW0|E9PZW0_MOUSE	sp|E9Q557|DESP_MOUSE	2	76.827	917800	1809100	0	4178500	0	0	522270	0
RQVSVEEAKNR	1314.7	tr|Q9CXY0|Q9CXY0_MOUSE;sp|P63321|RALA_MOUSE	tr|Q9CXY0|Q9CXY0_MOUSE	2	54.982	0	0	0	0	0	0	0	0
SAAQVSSSRR	1047.54	sp|Q8K3X4|I2BPL_MOUSE	sp|Q8K3X4|I2BPL_MOUSE	2	32.841	0	0	0	0	0	0	0	0
SAEELRR	859.451	sp|O55103|PRAX_MOUSE;tr|E9QQ57|E9QQ57_MOUSE	tr|E9QQ57|E9QQ57_MOUSE	2	134.06	5477300	16508000	74585000	16937000	3846000	8217000	3628600	5401200
SEAKTRMAMFK	1298.65	tr|A2RRK3|A2RRK3_MOUSE;sp|O54988|SLK_MOUSE	tr|A2RRK3|A2RRK3_MOUSE	2	28.013	0	0	0	0	0	0	0	0
SEIGIAMGSGTAVAK	1390.71	sp|O55143|AT2A2_MOUSE;tr|Q5DTI2|Q5DTI2_MOUSE	sp|O55143|AT2A2_MOUSE	2	32.523	0	0	0	0	3127700	0	0	0
SETAPAAPAAPAPAEK	1477.74	sp|P43274|H14_MOUSE	sp|P43274|H14_MOUSE	2	32.946	1297900	0	0	0	0	0	2250300	3912300
SGPELVK	728.407	tr|X5J4H8|X5J4H8_MOUSE	tr|X5J4H8|X5J4H8_MOUSE	2	84.244	0	0	0	167270000	86531000	60916000	0	12349000
SGPELVKPGASVK	1267.71	tr|X5J4H8|X5J4H8_MOUSE	tr|X5J4H8|X5J4H8_MOUSE	2;3	137.89	10301000	1234200	4908700	513770000	142640000	195470000	34911000	32337000
SGSRDREEGGFR	1351.62	sp|O55103|PRAX_MOUSE;tr|Q69ZE6|Q69ZE6_MOUSE;tr|E9QQ57|E9QQ57_MOUSE;tr|Q6NVF7|Q6NVF7_MOUSE;tr|A0A5F8MQ58|A0A5F8MQ58_MOUSE;tr|A0A0U1RNK1|A0A0U1RNK1_MOUSE	tr|E9QQ57|E9QQ57_MOUSE	3	41.967	0	0	0	0	0	0	0	0
SGVSLAALK	844.502	sp|P43274|H14_MOUSE	sp|P43274|H14_MOUSE	2	75.213	6030600	6587600	3951000	0	7153700	0	0	14467000
SIELESVR	931.497	tr|A0A0R4J036|A0A0R4J036_MOUSE;sp|P08553|NFM_MOUSE;tr|D3YZ35|D3YZ35_MOUSE	tr|A0A0R4J036|A0A0R4J036_MOUSE	2	77.282	0	0	0	0	7978200	7984000	2352900	0
SKAASKAK	789.471	tr|A0A1Y7VIQ5|A0A1Y7VIQ5_MOUSE;tr|Q3TBD4|Q3TBD4_MOUSE;tr|D3Z390|D3Z390_MOUSE;sp|Q921C5|BICD2_MOUSE	tr|A0A1Y7VIQ5|A0A1Y7VIQ5_MOUSE	2	53.679	0	0	0	0	0	0	0	0
SLEDKSLNLK	1145.63	tr|A4IF57|A4IF57_MOUSE;tr|A0A1D5RLV4|A0A1D5RLV4_MOUSE;sp|Q91VW5|GOGA4_MOUSE	tr|A4IF57|A4IF57_MOUSE	3	45.997	0	0	0	0	0	0	0	0
SLEGEAAALR	1015.53	tr|Q80TQ3|Q80TQ3_MOUSE;sp|P19246|NFH_MOUSE	tr|Q80TQ3|Q80TQ3_MOUSE	2	81.548	10109000	8346300	5022100	0	0	6185200	6101300	6033500
SLMNLGGGR	903.46	sp|P04104|K2C1_MOUSE	sp|P04104|K2C1_MOUSE	2	84.244	0	6209200	0	0	0	0	0	0
SLPYDDK	836.392	tr|D3YW03|D3YW03_MOUSE;tr|Q8CCV5|Q8CCV5_MOUSE;sp|Q61539|ERR2_MOUSE;tr|Q80VS1|Q80VS1_MOUSE;tr|E9QKA2|E9QKA2_MOUSE;tr|G5E8P8|G5E8P8_MOUSE	tr|D3YW03|D3YW03_MOUSE	3	23.972	0	0	0	0	0	0	0	0
SLSHSPGK	811.419	tr|A0A0B6VMB2|A0A0B6VMB2_MOUSE;tr|A0A0C6E3V3|A0A0C6E3V3_MOUSE;tr|A0A075B5P4|A0A075B5P4_MOUSE;tr|A0A4U9FFL2|A0A4U9FFL2_MOUSE;tr|A0A0M4KM70|A0A0M4KM70_MOUSE;tr|U5LP42|U5LP42_MOUSE;tr|I6L985|I6L985_MOUSE;sp|P01868|IGHG1_MOUSE;tr|Q99LC4|Q99LC4_MOUSE	tr|A0A0B6VMB2|A0A0B6VMB2_MOUSE	2	183.26	14269000	0	11786000	266850000	1286800000	230990000	56556000	103050000
SLSLQEGDQLLSAR	1515.79	sp|O55103|PRAX_MOUSE;tr|Q69ZE6|Q69ZE6_MOUSE;tr|E9QQ57|E9QQ57_MOUSE;tr|Q6NVF7|Q6NVF7_MOUSE;tr|A0A5F8MQ58|A0A5F8MQ58_MOUSE	tr|E9QQ57|E9QQ57_MOUSE	2;3	213.35	18601000	51200000	121620000	41001000	11389000	30399000	5845600	17106000
SLSSENYISPR	1251.61	sp|Q9WV66|MARH7_MOUSE	sp|Q9WV66|MARH7_MOUSE	3	19.659	0	0	0	0	0	0	0	0
SLTSEDSAVYYCAR	1620.71	tr|A0A075B5V1|A0A075B5V1_MOUSE;tr|A0A075B5V6|A0A075B5V6_MOUSE;sp|P06330|HVM51_MOUSE;tr|A0A075B5V0|A0A075B5V0_MOUSE;tr|A0A075B5V2|A0A075B5V2_MOUSE;tr|A0A0M4LB22|A0A0M4LB22_MOUSE;tr|A0A0A6YWK5|A0A0A6YWK5_MOUSE;tr|K7TGV2|K7TGV2_MOUSE;tr|X5J544|X5J544_MOUSE;tr|X5J533|X5J533_MOUSE;tr|A0A0A6YX66|A0A0A6YX66_MOUSE;tr|A0A0A6YY38|A0A0A6YY38_MOUSE;tr|X5J5C8|X5J5C8_MOUSE;tr|A0A075B5U7|A0A075B5U7_MOUSE;tr|X5J…	tr|Q58E56|Q58E56_MOUSE	2;3	141.93	0	0	1534500	92154000	37261000	35623000	7084300	7503200
SMTDVLSAEDIKK	1435.72	tr|Q545M7|Q545M7_MOUSE;sp|P32848|PRVA_MOUSE	tr|Q545M7|Q545M7_MOUSE	2	112.75	46557000	0	0	0	0	0	0	0
SNVNDGVAQSTR	1246.59	tr|H7BXC3|H7BXC3_MOUSE;sp|P17751|TPIS_MOUSE	tr|H7BXC3|H7BXC3_MOUSE	2	54.259	6286000	0	800850	0	0	0	0	0
SNWEAGNTFTCSVLHEGLHNHHTEK	2904.3	tr|A0A0B6VMB2|A0A0B6VMB2_MOUSE;tr|A0A0C6E3V3|A0A0C6E3V3_MOUSE;tr|A0A075B5P4|A0A075B5P4_MOUSE;tr|A0A4U9FFL2|A0A4U9FFL2_MOUSE;tr|A0A0A6YWR2|A0A0A6YWR2_MOUSE;tr|A0A0M4KM70|A0A0M4KM70_MOUSE;tr|U5LP42|U5LP42_MOUSE;tr|I6L985|I6L985_MOUSE;sp|P01868|IGHG1_MOUSE;tr|Q99LC4|Q99LC4_MOUSE;sp|P01869|IGH1M_MOUSE	tr|A0A0B6VMB2|A0A0B6VMB2_MOUSE	3;4;5;6	170.28	0	0	0	1527500000	84811000	27980000	3235700	2178800
SPEAQTPVQEEAK	1412.68	tr|Q80TQ3|Q80TQ3_MOUSE;sp|P19246|NFH_MOUSE	tr|Q80TQ3|Q80TQ3_MOUSE	2	56.563	905690	0	0	0	0	1890400	1876200	2840000
SPNQNVQQAAAGALR	1523.78	sp|P97350|PKP1_MOUSE	sp|P97350|PKP1_MOUSE	2	120.06	2824900	2830000	2995400	6244600	0	1577600	1959700	2306300
SPQLLVYNAK	1131.63	tr|I6L978|I6L978_MOUSE;tr|A2NW56|A2NW56_MOUSE;tr|Q920E6|Q920E6_MOUSE;sp|P01635|KV5A3_MOUSE	tr|I6L978|I6L978_MOUSE	2	124.98	0	0	2246700	10027000	1813300	0	1179300	2720000
SPSSSRYGDSKAER	1525.71	sp|Q9D3W5|LRC71_MOUSE	sp|Q9D3W5|LRC71_MOUSE	3	6.1628	0	0	0	0	0	0	0	0
SPVGEKSPK	927.503	sp|O55103|PRAX_MOUSE;tr|Q69ZE6|Q69ZE6_MOUSE;tr|E9QQ57|E9QQ57_MOUSE;tr|Q6NVF7|Q6NVF7_MOUSE;tr|A0A5F8MQ58|A0A5F8MQ58_MOUSE;tr|A0A0U1RNK1|A0A0U1RNK1_MOUSE	tr|E9QQ57|E9QQ57_MOUSE	2	116.74	0	0	0	0	0	0	0	0
SQLQISNNR	1058.55	sp|E9Q557|DESP_MOUSE;tr|Q9CV95|Q9CV95_MOUSE	sp|E9Q557|DESP_MOUSE	2	103.83	6464200	11040000	13816000	11360000	0	0	0	5021900
SSNTAYMQLTSLTSEDSAVYFCAR	2701.2	tr|K7T9N8|K7T9N8_MOUSE	tr|K7T9N8|K7T9N8_MOUSE	3	52.169	17068000	14364000	6036300	7414600	3929400	6128200	5425900	4883500
SSSTAYMELNSLTSEDSAVYYCAR	2704.16	tr|A0A075B5U5|A0A075B5U5_MOUSE;tr|A0A0A6YWX0|A0A0A6YWX0_MOUSE	tr|A0A075B5U5|A0A075B5U5_MOUSE	3	77.847	0	0	0	31648000	4177900	1224500	0	0
SSSTAYMELR	1143.52	tr|A0A0B6VMB2|A0A0B6VMB2_MOUSE;tr|X5J5S9|X5J5S9_MOUSE;tr|A0A0A6YXA5|A0A0A6YXA5_MOUSE;tr|U5JE79|U5JE79_MOUSE;tr|A0A2S0DFG8|A0A2S0DFG8_MOUSE;tr|A0A2S0DFG7|A0A2S0DFG7_MOUSE;tr|A0A2S0DFG6|A0A2S0DFG6_MOUSE;tr|A0A2S0DFG5|A0A2S0DFG5_MOUSE;tr|A0A0A6YVW3|A0A0A6YVW3_MOUSE;tr|X5J5B7|X5J5B7_MOUSE;tr|A0A075B5Y4|A0A075B5Y4_MOUSE;tr|X5J5A8|X5J5A8_MOUSE;tr|X5J4D2|X5J4D2_MOUSE;tr|K7TRL3|K7TRL3_MOUSE;tr|X5J4H7|X5J…	tr|A0A0B6VMB2|A0A0B6VMB2_MOUSE	2	85.676	0	0	0	30652000	6419600	7759600	1857000	4215800
SSSTAYMQLSSLTSEDSAVYFCAR	2660.17	tr|X5J4H8|X5J4H8_MOUSE;tr|X5J5T6|X5J5T6_MOUSE;tr|X5J5D6|X5J5D6_MOUSE;tr|A0A075B5Y3|A0A075B5Y3_MOUSE;tr|A0A0G2JEU7|A0A0G2JEU7_MOUSE;tr|A0A0G2JFE9|A0A0G2JFE9_MOUSE;tr|A0A0G2JGS9|A0A0G2JGS9_MOUSE;tr|X5J5L2|X5J5L2_MOUSE;tr|X5J5M1|X5J5M1_MOUSE;tr|X5J5F8|X5J5F8_MOUSE;tr|Q9D9B8|Q9D9B8_MOUSE;tr|X5J4G2|X5J4G2_MOUSE;tr|K7U5Q2|K7U5Q2_MOUSE;tr|X5J4H0|X5J4H0_MOUSE;tr|X5J531|X5J531_MOUSE;tr|X5J5D5|X5J5D5_MOUSE…	tr|Q9D8L4|Q9D8L4_MOUSE	3	52.853	14758000	18471000	13810000	15981000	21858000	15035000	0	0
STSESTAALGCLVK	1422.7	tr|A0A4E9G461|A0A4E9G461_MOUSE	tr|A0A4E9G461|A0A4E9G461_MOUSE	2	51.445	8589800	5498000	3014200	2736800	1200800	0	0	0
STSGGTAALGCLVK	1320.67	tr|A0A4E9FT70|A0A4E9FT70_MOUSE	tr|A0A4E9FT70|A0A4E9FT70_MOUSE	2	96.015	12502000	17098000	5289400	0	2694300	0	0	0
STSNTLWMK	1066.51	tr|G3X9F5|G3X9F5_MOUSE;sp|Q62381|TLL1_MOUSE	tr|G3X9F5|G3X9F5_MOUSE	2	40.724	0	0	0	0	0	0	0	0
SVINFGSSSPR	1149.58	sp|Q99M73|KRT84_MOUSE	sp|Q99M73|KRT84_MOUSE	2	128.27	0	0	0	0	0	0	0	16514000
SVSELPIMHQDWLNGK	1852.91	tr|A0A0B6VMB2|A0A0B6VMB2_MOUSE;tr|A0A0C6E3V3|A0A0C6E3V3_MOUSE;tr|A0A075B5P4|A0A075B5P4_MOUSE;tr|A0A4U9FFL2|A0A4U9FFL2_MOUSE;tr|A0A0A6YWR2|A0A0A6YWR2_MOUSE;tr|A0A0M4KM70|A0A0M4KM70_MOUSE;tr|U5LP42|U5LP42_MOUSE;tr|I6L985|I6L985_MOUSE;sp|P01868|IGHG1_MOUSE;tr|Q99LC4|Q99LC4_MOUSE;sp|P01869|IGH1M_MOUSE	tr|A0A0B6VMB2|A0A0B6VMB2_MOUSE	2;3	201.46	12388000	3056200	10170000	4925800000	152990000	157610000	54969000	62263000
SYELPDGQVITIGNER	1789.88	sp|P60710|ACTB_MOUSE;sp|P63260|ACTG_MOUSE;tr|B2RRX1|B2RRX1_MOUSE;tr|Q3U5R4|Q3U5R4_MOUSE;tr|Q3UAF6|Q3UAF6_MOUSE;tr|Q4KL81|Q4KL81_MOUSE;tr|Q3UAF7|Q3UAF7_MOUSE;tr|Q3U939|Q3U939_MOUSE;tr|Q3TSB7|Q3TSB7_MOUSE;tr|Q3TIJ9|Q3TIJ9_MOUSE;tr|Q3UAA9|Q3UAA9_MOUSE;tr|Q3U804|Q3U804_MOUSE;tr|Q3UA89|Q3UA89_MOUSE;tr|Q3UBP6|Q3UBP6_MOUSE;tr|Q3UGS0|Q3UGS0_MOUSE;tr|Q3UBQ4|Q3UBQ4_MOUSE;tr|Q61276|Q61276_MOUSE;tr|Q3UCF8|Q3…	sp|P68033|ACTC_MOUSE	2	67.153	5440300	8367600	2191900	3936700	7350700	3221600	9210400	6083000
SYKKMESK	999.506	sp|Q9DD20|MET7B_MOUSE	sp|Q9DD20|MET7B_MOUSE	2	58.981	0	0	0	0	0	0	0	0
SYSCQVTHEGSTVEK	1710.75	tr|A0A4E9FSP6|A0A4E9FSP6_MOUSE	tr|A0A4E9FSP6|A0A4E9FSP6_MOUSE	3	55.66	11031000	12079000	3464000	0	2542900	1959100	662760	501370
TAEELQQK	945.477	sp|B1AQ75|KRT36_MOUSE;tr|Q3V1E5|Q3V1E5_MOUSE	sp|B1AQ75|KRT36_MOUSE	2	114.6	0	0	0	0	0	0	0	17920000
TAEVHSRVLAANNVR	1635.88	tr|D3Z2E8|D3Z2E8_MOUSE;tr|Q3V3G1|Q3V3G1_MOUSE;sp|Q8VEC4|CAHM2_MOUSE	tr|D3Z2E8|D3Z2E8_MOUSE	2	33.225	0	0	0	0	0	0	0	0
TATPQQAQEVHEK	1465.72	tr|H7BXC3|H7BXC3_MOUSE;sp|P17751|TPIS_MOUSE	tr|H7BXC3|H7BXC3_MOUSE	3	57.804	10590000	2704600	1052600	0	2870000	0	0	0
TAVAPIER	855.481	sp|P48962|ADT1_MOUSE;tr|Q8BVI9|Q8BVI9_MOUSE;tr|Q545A2|Q545A2_MOUSE;sp|P51881|ADT2_MOUSE;tr|B2RTC8|B2RTC8_MOUSE;sp|Q3V132|ADT4_MOUSE	sp|P48962|ADT1_MOUSE	2	79.474	2122400	18342000	0	0	22349000	0	0	1966300
TCVADESAANCDK	1439.57	sp|P07724|ALBU_MOUSE;tr|Q546G4|Q546G4_MOUSE;tr|K7R066|K7R066_MOUSE	sp|P07724|ALBU_MOUSE	2	74.944	6046500	0	0	0	0	0	0	0
TDLNHENLK	1082.54	tr|A0A0J9YKD4|A0A0J9YKD4_MOUSE;tr|Q9D6U7|Q9D6U7_MOUSE;tr|A2RTA0|A2RTA0_MOUSE;sp|P07310|KCRM_MOUSE	tr|A0A0J9YKD4|A0A0J9YKD4_MOUSE	2;3	91.853	28112000	1614400	0	0	2038100	0	0	0
TDSFSCNVR	1084.46	sp|P01867|IGG2B_MOUSE;tr|Q5R3X7|Q5R3X7_MOUSE	sp|P01867|IGG2B_MOUSE	2	196.25	21442000	13344000	29059000	54658000	13676000	18607000	10610000	28174000
TIQDKNKEIER	1372.73	sp|E9Q557|DESP_MOUSE;tr|Q9CV95|Q9CV95_MOUSE	sp|E9Q557|DESP_MOUSE	3	69.721	0	0	0	10826000	0	0	0	0
TITLEVEPSDTIENVK	1786.92	sp|P0CG50|UBC_MOUSE;tr|Q922B0|Q922B0_MOUSE;tr|Q8VC46|Q8VC46_MOUSE;tr|Q922Z8|Q922Z8_MOUSE;tr|Q8R0Z9|Q8R0Z9_MOUSE;sp|P0CG49|UBB_MOUSE;tr|Q78XY9|Q78XY9_MOUSE;tr|Q3TH47|Q3TH47_MOUSE;tr|Q5SX22|Q5SX22_MOUSE;tr|E9QNP0|E9QNP0_MOUSE;tr|E9Q5F6|E9Q5F6_MOUSE;tr|A5JUZ1|A5JUZ1_MOUSE;tr|E9Q4P0|E9Q4P0_MOUSE;tr|Q642L7|Q642L7_MOUSE;sp|P62983|RS27A_MOUSE;tr|Q8C2K3|Q8C2K3_MOUSE;tr|Q5M9K3|Q5M9K3_MOUSE;sp|P62984|RL40_…	sp|P0CG50|UBC_MOUSE	2	93.058	6552600	10686000	2961500	1470500	0	0	5136600	0
TKGYDLK	823.444	tr|A2AQA9|A2AQA9_MOUSE;tr|E9Q1W3|E9Q1W3_MOUSE;tr|A0A571BF46|A0A571BF46_MOUSE;tr|A0A571BF58|A0A571BF58_MOUSE	tr|A2AQA9|A2AQA9_MOUSE	1	49.358	0	0	0	0	0	0	0	0
TLDNDIMLIKLSSPVTLNAR	2213.21	tr|Q7M754|Q7M754_MOUSE;tr|Q792Z1|Q792Z1_MOUSE	tr|Q7M754|Q7M754_MOUSE	3	39.523	11011000	13123000	16169000	7760900	4350100	3348900	9675900	4003800
TLEDQANEYR	1237.56	tr|B2RQQ1|B2RQQ1_MOUSE;sp|Q02566|MYH6_MOUSE;tr|Q2TAW4|Q2TAW4_MOUSE	tr|B2RQQ1|B2RQQ1_MOUSE	2	133.23	0	13714000	0	0	25243000	0	0	0
TLLAAGDKDGDGK	1259.64	tr|Q545M7|Q545M7_MOUSE;sp|P32848|PRVA_MOUSE	tr|Q545M7|Q545M7_MOUSE	2;3	82.417	106990000	0	0	0	0	863760	0	0
TLSDYNIQK	1080.55	sp|P0CG50|UBC_MOUSE;tr|Q922B0|Q922B0_MOUSE;tr|Q8VC46|Q8VC46_MOUSE;tr|Q922Z8|Q922Z8_MOUSE;tr|Q8R0Z9|Q8R0Z9_MOUSE;sp|P0CG49|UBB_MOUSE;tr|Q78XY9|Q78XY9_MOUSE;tr|Q3TH47|Q3TH47_MOUSE;tr|Q5SX22|Q5SX22_MOUSE;tr|E9QNP0|E9QNP0_MOUSE;tr|E9Q5F6|E9Q5F6_MOUSE;tr|A5JUZ1|A5JUZ1_MOUSE;tr|E9Q4P0|E9Q4P0_MOUSE;tr|Q642L7|Q642L7_MOUSE;sp|P62983|RS27A_MOUSE;tr|Q8C2K3|Q8C2K3_MOUSE;tr|Q5M9K3|Q5M9K3_MOUSE;sp|P62984|RL40_…	sp|P0CG50|UBC_MOUSE	2	75.109	21560000	24094000	15201000	13827000	14221000	14449000	9824800	16593000
TMFENVTR	996.47	sp|Q9EST1|GSDMA_MOUSE	sp|Q9EST1|GSDMA_MOUSE	2	27.254	770990	1836100	1245200	0	0	894930	0	1764500
TMQNTSDLDTAR	1351.6	sp|Q02257|PLAK_MOUSE	sp|Q02257|PLAK_MOUSE	2	108.67	6829400	8867200	8146800	12808000	4227600	4085500	4677700	5326100
TNQELQEINR	1243.62	tr|B0V2N8|B0V2N8_MOUSE;tr|B0V2N7|B0V2N7_MOUSE;tr|Q9CZI7|Q9CZI7_MOUSE;tr|Q542G9|Q542G9_MOUSE;sp|P07356|ANXA2_MOUSE;tr|Q99KH3|Q99KH3_MOUSE;tr|B0V2N5|B0V2N5_MOUSE	tr|B0V2N8|B0V2N8_MOUSE	2	102.61	7042700	12879000	6569900	10873000	5998100	4416000	2925000	7594800
TQDENPVVHFFK	1459.71	tr|Q09J72|Q09J72_MOUSE;tr|Q3UGF3|Q3UGF3_MOUSE;tr|A0A498WGS3|A0A498WGS3_MOUSE;tr|Q542T4|Q542T4_MOUSE;sp|P04370|MBP_MOUSE;tr|A0A411P8U6|A0A411P8U6_MOUSE	tr|Q09J72|Q09J72_MOUSE	3	43.544	5602600	7230600	11436000	6498500	5666600	3727400	3751300	4411500
TSTSPIVK	831.47	tr|A2P1G9|A2P1G9_MOUSE;tr|A2NHM3|A2NHM3_MOUSE;tr|Q65ZC0|Q65ZC0_MOUSE;tr|A0A0D5ZY64|A0A0D5ZY64_MOUSE;tr|A0A125T906|A0A125T906_MOUSE;tr|A0A125T908|A0A125T908_MOUSE;tr|Q58EU8|Q58EU8_MOUSE;tr|Q5XFY8|Q5XFY8_MOUSE;tr|A0A0B6VQ20|A0A0B6VQ20_MOUSE;tr|A0A0C6EL31|A0A0C6EL31_MOUSE;tr|A0A0M4KEQ7|A0A0M4KEQ7_MOUSE;tr|A0A0U5BC76|A0A0U5BC76_MOUSE;tr|A0A125T904|A0A125T904_MOUSE;tr|I6L958|I6L958_MOUSE;tr|I6L991|I6L…	tr|A2P1G9|A2P1G9_MOUSE	2	90.777	202550000	57605000	289900000	17072000000	4086700000	2436500000	756870000	329640000
TSVSSVSASPSR	1163.58	tr|Q80TQ3|Q80TQ3_MOUSE;sp|P19246|NFH_MOUSE	tr|Q80TQ3|Q80TQ3_MOUSE	2	88.681	5121100	3621700	0	0	0	1977000	0	2190000
TTENKASNEKIAELK	1674.88	tr|Q810J2|Q810J2_MOUSE;tr|E9PWP1|E9PWP1_MOUSE	tr|Q810J2|Q810J2_MOUSE	2	25.386	0	0	0	0	0	0	0	0
TTPPSVYPLAPGSAA	1427.73	tr|X5J4S7|X5J4S7_MOUSE	tr|X5J4S7|X5J4S7_MOUSE	2	95.642	0	0	0	52500000	20644000	11201000	3171400	2695700
TTYDIHHRK	1169.59	tr|Q8C639|Q8C639_MOUSE;tr|Q0VF91|Q0VF91_MOUSE;tr|E9Q152|E9Q152_MOUSE;tr|A0A571BEL2|A0A571BEL2_MOUSE;tr|A0A5F8MPU3|A0A5F8MPU3_MOUSE	tr|Q8C639|Q8C639_MOUSE	3	22.086	0	0	0	0	0	0	0	0
TVDGPSGK	759.376	tr|V9GX06|V9GX06_MOUSE;tr|S4R1W1|S4R1W1_MOUSE;tr|D2KHZ9|D2KHZ9_MOUSE;tr|A0A1D5RLD8|A0A1D5RLD8_MOUSE;sp|P16858|G3P_MOUSE;tr|A0A0A0MQF6|A0A0A0MQF6_MOUSE;tr|V9GXA7|V9GXA7_MOUSE;tr|Q8CEV2|Q8CEV2_MOUSE;tr|S4R257|S4R257_MOUSE	tr|V9GX06|V9GX06_MOUSE	2	73.26	9953300	0	0	9804300	0	0	3645000	3951600
TVLCEGGVPQRPVIFVTR	2027.1	tr|Q80VR5|Q80VR5_MOUSE;tr|G3XA09|G3XA09_MOUSE;sp|O88879|APAF_MOUSE;tr|Q5DU30|Q5DU30_MOUSE	tr|Q80VR5|Q80VR5_MOUSE	3	24.538	0	0	0	0	0	0	0	0
TVNVPMMK	918.467	tr|H7BWY0|H7BWY0_MOUSE;sp|Q6P4P1|SPA3A_MOUSE	tr|H7BWY0|H7BWY0_MOUSE	2	39.542	61997000	74784000	777390000	67358000	41509000	43346000	44168000	35560000
TVPTGDLALRPGTVSGYEMK	2091.07	sp|O55103|PRAX_MOUSE;tr|Q69ZE6|Q69ZE6_MOUSE;tr|E9QQ57|E9QQ57_MOUSE;tr|Q6NVF7|Q6NVF7_MOUSE;tr|A0A5F8MQ58|A0A5F8MQ58_MOUSE	tr|E9QQ57|E9QQ57_MOUSE	3	61.648	2718900	58333000	111220000	36927000	2397400	5292300	5003900	5001300
VALVYGQMNEPPGAR	1600.8	sp|P56480|ATPB_MOUSE	sp|P56480|ATPB_MOUSE	2	24.855	0	0	0	0	0	0	0	0
VAPEEHPTLLTEAPLNPK	1955.04	sp|P68033|ACTC_MOUSE;tr|Q3TG92|Q3TG92_MOUSE;tr|Q497E4|Q497E4_MOUSE;tr|Q9CXK3|Q9CXK3_MOUSE;tr|Q3UJ36|Q3UJ36_MOUSE;sp|P63268|ACTH_MOUSE;sp|P62737|ACTA_MOUSE;tr|Q3U122|Q3U122_MOUSE;sp|P68134|ACTS_MOUSE;tr|Q61275|Q61275_MOUSE;tr|Q3UIJ3|Q3UIJ3_MOUSE;tr|Q61852|Q61852_MOUSE;tr|Q61272|Q61272_MOUSE;tr|Q61264|Q61264_MOUSE;tr|D3YZY0|D3YZY0_MOUSE;tr|A0A494B9T3|A0A494B9T3_MOUSE;tr|Q61274|Q61274_MOUSE;tr|D3Z2K…	sp|P68033|ACTC_MOUSE	3	58.671	0	26288000	774600	0	51587000	0	1974200	0
VAPEEHPVLLTEAPLNPK	1953.06	sp|P60710|ACTB_MOUSE;sp|P63260|ACTG_MOUSE;tr|B2RRX1|B2RRX1_MOUSE;tr|Q3U5R4|Q3U5R4_MOUSE;tr|Q3UAF6|Q3UAF6_MOUSE;tr|Q4KL81|Q4KL81_MOUSE;tr|Q3UAF7|Q3UAF7_MOUSE;tr|Q3U939|Q3U939_MOUSE;tr|Q3TSB7|Q3TSB7_MOUSE;tr|Q3TIJ9|Q3TIJ9_MOUSE;tr|Q3UAA9|Q3UAA9_MOUSE;tr|Q3U804|Q3U804_MOUSE;tr|Q3UA89|Q3UA89_MOUSE;tr|Q3UGS0|Q3UGS0_MOUSE;tr|Q61276|Q61276_MOUSE;tr|Q3UCF8|Q3UCF8_MOUSE;tr|E9Q5F4|E9Q5F4_MOUSE;tr|G3UZ07|G3…	sp|P60710|ACTB_MOUSE	3	49.463	21000000	22413000	10651000	12610000	18332000	0	23164000	19641000
VAVGVGEVGFR	1088.6	sp|O55103|PRAX_MOUSE;tr|Q69ZE6|Q69ZE6_MOUSE;tr|E9QQ57|E9QQ57_MOUSE;tr|Q6NVF7|Q6NVF7_MOUSE;tr|A0A5F8MQ58|A0A5F8MQ58_MOUSE;tr|A0A0U1RNK1|A0A0U1RNK1_MOUSE	tr|E9QQ57|E9QQ57_MOUSE	2	137.14	95898000	240490000	795390000	270640000	120470000	268820000	285780000	308630000
VEAEDLGVYYCFQGSHVPYTFGGGTK	2880.31	tr|A0A2S0DFH4|A0A2S0DFH4_MOUSE;tr|A0A2S0DFH2|A0A2S0DFH2_MOUSE;tr|A0A2S0DFK0|A0A2S0DFK0_MOUSE;tr|A0A2S0DFI8|A0A2S0DFI8_MOUSE;tr|A0A2S0DFG9|A0A2S0DFG9_MOUSE	tr|A0A2S0DFH4|A0A2S0DFH4_MOUSE	3	33.425	22382000	22313000	11186000	16660000	9666500	15511000	14817000	10731000
VEEVAVK	772.433	tr|A0A0R4J036|A0A0R4J036_MOUSE;sp|P08553|NFM_MOUSE	tr|A0A0R4J036|A0A0R4J036_MOUSE	2	82.386	0	17343000	0	463160	3337100	5279500	399930	441820
VEKPEGPR	910.487	sp|O55103|PRAX_MOUSE;tr|Q69ZE6|Q69ZE6_MOUSE;tr|E9QQ57|E9QQ57_MOUSE;tr|Q6NVF7|Q6NVF7_MOUSE;tr|A0A5F8MQ58|A0A5F8MQ58_MOUSE;tr|A0A0U1RNK1|A0A0U1RNK1_MOUSE	tr|E9QQ57|E9QQ57_MOUSE	2	91.626	7607600	13933000	81213000	27724000	12009000	17041000	15313000	18125000
VEQVLSLEPQHELKFR	1951.05	tr|Q8BH80|Q8BH80_MOUSE;sp|Q9QY76|VAPB_MOUSE	tr|Q8BH80|Q8BH80_MOUSE	3	58.831	0	0	0	0	0	0	0	0
VERTGKITMTTLR	1504.84	tr|E9PY61|E9PY61_MOUSE	tr|E9PY61|E9PY61_MOUSE	3	20.106	0	0	0	0	0	0	0	0
VEVADSKPK	971.529	sp|O55103|PRAX_MOUSE;tr|Q69ZE6|Q69ZE6_MOUSE;tr|E9QQ57|E9QQ57_MOUSE;tr|Q6NVF7|Q6NVF7_MOUSE;tr|A0A5F8MQ58|A0A5F8MQ58_MOUSE;tr|A0A0U1RNK1|A0A0U1RNK1_MOUSE	tr|E9QQ57|E9QQ57_MOUSE	2;3	110.12	37122000	94920000	161470000	122340000	15804000	78473000	86491000	99434000
VFFENFK	929.465	sp|O55103|PRAX_MOUSE;tr|Q69ZE6|Q69ZE6_MOUSE;tr|E9QQ57|E9QQ57_MOUSE;tr|Q6NVF7|Q6NVF7_MOUSE;tr|A0A5F8MQ58|A0A5F8MQ58_MOUSE	tr|E9QQ57|E9QQ57_MOUSE	2	117.7	58462000	144020000	373430000	97684000	32232000	84331000	18374000	53166000
VGEFSGANK	907.44	sp|P10639|THIO_MOUSE	sp|P10639|THIO_MOUSE	2	106.36	19350000	31183000	13829000	24840000	7854900	9695800	10800000	8146300
VGKPGEASIEVPDK	1424.75	sp|O55103|PRAX_MOUSE;tr|Q69ZE6|Q69ZE6_MOUSE;tr|E9QQ57|E9QQ57_MOUSE;tr|Q6NVF7|Q6NVF7_MOUSE;tr|A0A5F8MQ58|A0A5F8MQ58_MOUSE;tr|A0A0U1RNK1|A0A0U1RNK1_MOUSE	tr|E9QQ57|E9QQ57_MOUSE	2;3	110.97	6068200	94673000	280390000	140150000	53382000	128240000	85717000	274150000
VGLASPSK	757.433	sp|O55103|PRAX_MOUSE;tr|Q69ZE6|Q69ZE6_MOUSE;tr|E9QQ57|E9QQ57_MOUSE;tr|Q6NVF7|Q6NVF7_MOUSE;tr|A0A5F8MQ58|A0A5F8MQ58_MOUSE;tr|A0A0U1RNK1|A0A0U1RNK1_MOUSE	tr|E9QQ57|E9QQ57_MOUSE	2	127.12	27565000	70539000	361970000	30143000	23080000	53999000	102800000	125260000
VGLHGASSPGK	1008.54	tr|E9PY61|E9PY61_MOUSE	tr|E9PY61|E9PY61_MOUSE	3	26.118	0	0	0	0	0	0	0	0
VGSFSSCSAMAPQHLNR	1847.84	sp|Q99M73|KRT84_MOUSE	sp|Q99M73|KRT84_MOUSE	3	34.277	0	0	0	0	0	0	0	12340000
VHLTDAEK	911.471	tr|A8DUK4|A8DUK4_MOUSE;tr|A8DUL0|A8DUL0_MOUSE;tr|A8DUK2|A8DUK2_MOUSE;tr|A8DUK7|A8DUK7_MOUSE;tr|A8DUL2|A8DUL2_MOUSE;tr|A8DUN2|A8DUN2_MOUSE;tr|A8DUQ5|A8DUQ5_MOUSE;tr|A8DUQ1|A8DUQ1_MOUSE;tr|A8DUL7|A8DUL7_MOUSE;tr|D4N6R6|D4N6R6_MUSMC;tr|A8DUK0|A8DUK0_MOUSE;tr|A8DUP5|A8DUP5_MOUSE;tr|D4N6U4|D4N6U4_MUSMC;tr|D4N6V9|D4N6V9_MUSMC;sp|P02089|HBB2_MOUSE;tr|Q549D9|Q549D9_MOUSE;tr|D0U293|D0U293_MOUSE;tr|D0U270|…	tr|A8DUK4|A8DUK4_MOUSE	2	72.138	4828000	7137400	6813200	0	11507000	4291900	4452400	4908600
VITNFNSAHDTDR	1488.7	sp|Q08189|TGM3_MOUSE	sp|Q08189|TGM3_MOUSE	3	70.412	9161000	0	13736000	17263000	0	7316500	8189400	6762600
VLAVNQENER	1170.6	tr|Q8K3Q4|Q8K3Q4_MOUSE;tr|Q5FW75|Q5FW75_MOUSE;sp|Q9JI91|ACTN2_MOUSE	tr|Q8K3Q4|Q8K3Q4_MOUSE	2	78.334	0	2695700	0	0	4694100	0	0	0
VLLEKYK	891.543	tr|A0A140LIK0|A0A140LIK0_MOUSE;tr|A0A140LHR3|A0A140LHR3_MOUSE;sp|Q9CYN2|SPCS2_MOUSE;tr|A0A140LJ01|A0A140LJ01_MOUSE;tr|A0A140LHG8|A0A140LHG8_MOUSE	tr|A0A140LIK0|A0A140LIK0_MOUSE	2	19.477	0	0	0	0	0	0	0	0
VLSIGDGIAR	999.571	tr|D3Z6F5|D3Z6F5_MOUSE;sp|Q03265|ATPA_MOUSE	tr|D3Z6F5|D3Z6F5_MOUSE	2	90.657	701710	8728600	761230	0	11098000	1297300	1124100	0
VNADEVGGEALGR	1285.63	tr|A8DUK4|A8DUK4_MOUSE;tr|A8DUL0|A8DUL0_MOUSE;tr|A8DUK2|A8DUK2_MOUSE;tr|A8DUK7|A8DUK7_MOUSE;tr|A8DUL2|A8DUL2_MOUSE;tr|A8DUN2|A8DUN2_MOUSE;tr|A8DUQ5|A8DUQ5_MOUSE;tr|A8DUQ1|A8DUQ1_MOUSE;tr|A8DUL7|A8DUL7_MOUSE;tr|D4N6R6|D4N6R6_MUSMC;tr|E9Q223|E9Q223_MOUSE;tr|A8DUP0|A8DUP0_MOUSE	tr|A8DUK4|A8DUK4_MOUSE	2	83.775	11142000	7900800	13994000	5615700	7257200	7567700	11885000	12540000
VNSAAFPAPIEK	1242.66	tr|A0A0B6VMB2|A0A0B6VMB2_MOUSE;tr|A0A0C6E3V3|A0A0C6E3V3_MOUSE;tr|A0A075B5P4|A0A075B5P4_MOUSE;tr|A0A4U9FFL2|A0A4U9FFL2_MOUSE;tr|A0A0A6YWR2|A0A0A6YWR2_MOUSE;tr|A0A0M4KM70|A0A0M4KM70_MOUSE;tr|U5LP42|U5LP42_MOUSE;tr|I6L985|I6L985_MOUSE;sp|P01868|IGHG1_MOUSE;tr|Q99LC4|Q99LC4_MOUSE;sp|P01869|IGH1M_MOUSE	tr|A0A0B6VMB2|A0A0B6VMB2_MOUSE	2;3	145.46	234390000	43280000	145530000	20007000000	8629000000	3565900000	1390100000	1174200000
VNTDAMR	805.375	tr|Q80TQ3|Q80TQ3_MOUSE;sp|P19246|NFH_MOUSE	tr|Q80TQ3|Q80TQ3_MOUSE	2	69.383	8107600	6882500	0	0	0	0	3637300	779670
VPEMAVPDVHLPDVQLPK	1983.05	sp|O55103|PRAX_MOUSE;tr|Q69ZE6|Q69ZE6_MOUSE;tr|E9QQ57|E9QQ57_MOUSE;tr|Q6NVF7|Q6NVF7_MOUSE;tr|A0A5F8MQ58|A0A5F8MQ58_MOUSE;tr|A0A0U1RNK1|A0A0U1RNK1_MOUSE	tr|E9QQ57|E9QQ57_MOUSE	3	31.7	2765600	2621500	9571000	0	0	0	0	0
VPEMAVPDVR	1111.57	sp|O55103|PRAX_MOUSE;tr|Q69ZE6|Q69ZE6_MOUSE;tr|E9QQ57|E9QQ57_MOUSE;tr|Q6NVF7|Q6NVF7_MOUSE;tr|A0A5F8MQ58|A0A5F8MQ58_MOUSE;tr|A0A0U1RNK1|A0A0U1RNK1_MOUSE	tr|E9QQ57|E9QQ57_MOUSE	2;3	128.36	46959000	93086000	81634000	68013000	35028000	39700000	31994000	22094000
VPITQNPCPPLK	1362.73	tr|Q9D8L4|Q9D8L4_MOUSE;tr|A0A4U9FGA5|A0A4U9FGA5_MOUSE;tr|A0A0A6YY53|A0A0A6YY53_MOUSE;tr|F6TQW2|F6TQW2_MOUSE;tr|A0A0E4B366|A0A0E4B366_MOUSE;tr|Q58E56|Q58E56_MOUSE	tr|Q58E56|Q58E56_MOUSE	2	65.347	0	0	6916200	11370000	4098000	3908300	1867100	5615600
VQEQELTR	1001.51	sp|E9Q557|DESP_MOUSE;tr|Q9CV95|Q9CV95_MOUSE	sp|E9Q557|DESP_MOUSE	2	96.253	8135500	0	9790700	0	4044100	3320800	2297900	3434700
VQHELDEAEER	1353.62	tr|B2RQQ1|B2RQQ1_MOUSE;sp|Q02566|MYH6_MOUSE;tr|Q2TAW4|Q2TAW4_MOUSE;tr|A0A2I3BPY4|A0A2I3BPY4_MOUSE;tr|B2RY26|B2RY26_MOUSE;tr|B2RXX9|B2RXX9_MOUSE;sp|Q91Z83|MYH7_MOUSE	tr|B2RQQ1|B2RQQ1_MOUSE	3	63.727	0	7462300	0	0	1788300	0	0	854440
VQLLHSQNTSLINQK	1721.94	tr|B2RQQ1|B2RQQ1_MOUSE;sp|Q02566|MYH6_MOUSE;tr|Q2TAW4|Q2TAW4_MOUSE;tr|B2RY26|B2RY26_MOUSE;tr|B2RXX9|B2RXX9_MOUSE;sp|Q91Z83|MYH7_MOUSE	tr|B2RQQ1|B2RQQ1_MOUSE	3	70.438	0	0	0	0	30058000	0	0	0
VSAQELKDSR	1131.59	tr|Q571A1|Q571A1_MOUSE	tr|Q571A1|Q571A1_MOUSE	2	39.022	0	0	0	0	0	0	0	0
VSISTLNKR	1016.6	tr|H3BKU7|H3BKU7_MOUSE;tr|D3Z4T6|D3Z4T6_MOUSE;tr|A0A4W9|A0A4W9_MOUSE;sp|Q80Z24|NEGR1_MOUSE	tr|H3BKU7|H3BKU7_MOUSE	2	32.841	0	0	0	0	0	0	0	0
VSSLIERISDPKDLK	1698.95	sp|Q921X9|PDIA5_MOUSE	sp|Q921X9|PDIA5_MOUSE	3	30.483	0	0	0	0	0	0	0	0
VSVELTNSLFK	1235.68	sp|Q02257|PLAK_MOUSE	sp|Q02257|PLAK_MOUSE	2	57.598	5276500	5548400	4662800	7982900	0	1271400	2300100	5455200
VSVSFIRTIQMR	1435.8	tr|F6TDE5|F6TDE5_MOUSE;tr|D3YZ62|D3YZ62_MOUSE;sp|Q99104|MYO5A_MOUSE;tr|D3Z4J3|D3Z4J3_MOUSE	tr|F6TDE5|F6TDE5_MOUSE	3	37.426	0	0	0	0	0	0	0	0
VTCVVVDISK	1118.6	tr|A0A0B6VMB2|A0A0B6VMB2_MOUSE;tr|A0A0C6E3V3|A0A0C6E3V3_MOUSE;tr|A0A075B5P4|A0A075B5P4_MOUSE;tr|A0A4U9FFL2|A0A4U9FFL2_MOUSE;tr|A0A0A6YWR2|A0A0A6YWR2_MOUSE;tr|A0A0M4KM70|A0A0M4KM70_MOUSE;tr|U5LP42|U5LP42_MOUSE;tr|I6L985|I6L985_MOUSE;sp|P01868|IGHG1_MOUSE;tr|Q99LC4|Q99LC4_MOUSE;sp|P01869|IGH1M_MOUSE	tr|A0A0B6VMB2|A0A0B6VMB2_MOUSE	2	128.6	29642000	5191400	20244000	1492700000	1052200000	407980000	216600000	119460000
VTQLTDR	831.445	sp|E9Q557|DESP_MOUSE;tr|E9PZW0|E9PZW0_MOUSE	sp|E9Q557|DESP_MOUSE	2	85.265	0	14780000	17164000	24758000	7621400	8274000	10003000	8230100
VVDALGNAIDGK	1170.62	tr|D3Z6F5|D3Z6F5_MOUSE;sp|Q03265|ATPA_MOUSE	tr|D3Z6F5|D3Z6F5_MOUSE	2	78.655	0	0	0	0	10767000	0	1138300	1173500
VVDLLAPYAK	1087.63	sp|P56480|ATPB_MOUSE	sp|P56480|ATPB_MOUSE	2	93.374	0	4655400	0	0	7973700	0	1235000	0
VVDLMAYMASK	1226.6	tr|V9GX06|V9GX06_MOUSE;tr|S4R1W1|S4R1W1_MOUSE;tr|D2KHZ9|D2KHZ9_MOUSE;tr|A0A1D5RLD8|A0A1D5RLD8_MOUSE;sp|P16858|G3P_MOUSE;tr|A0A0A0MQF6|A0A0A0MQF6_MOUSE;tr|Q4VBD1|Q4VBD1_MOUSE;tr|Q3TUZ9|Q3TUZ9_MOUSE	tr|V9GX06|V9GX06_MOUSE	2	62.823	0	2951900	0	0	8455000	0	0	0
VVKGSPEAK	913.523	sp|O55103|PRAX_MOUSE;tr|Q69ZE6|Q69ZE6_MOUSE;tr|E9QQ57|E9QQ57_MOUSE;tr|Q6NVF7|Q6NVF7_MOUSE;tr|A0A5F8MQ58|A0A5F8MQ58_MOUSE;tr|A0A0U1RNK1|A0A0U1RNK1_MOUSE	tr|E9QQ57|E9QQ57_MOUSE	2	143.89	0	0	0	0	0	0	0	0
VVLPMELPIR	1165.69	tr|Q7JD03|Q7JD03_MOUSE;tr|Q7JCZ1|Q7JCZ1_MOUSE;tr|Q5GA81|Q5GA81_MUSMM;tr|K7XKA7|K7XKA7_MOUSE;tr|K7XK22|K7XK22_MOUSE;tr|A3R481|A3R481_MOUSE;tr|A3R455|A3R455_MUSMC;tr|A3E4B0|A3E4B0_MOUSE;tr|A0A0F6PXF3|A0A0F6PXF3_MOUSE;tr|A0A075DC90|A0A075DC90_MOUSE;tr|A0A023J6I7|A0A023J6I7_MUSMC;tr|A0A023J6F3|A0A023J6F3_MOUSE;sp|P00405|COX2_MOUSE	tr|Q7JD03|Q7JD03_MOUSE	2	58.981	0	0	0	0	8128700	3638900	0	0
VVSALPIQHQDWMSGK	1794.91	tr|Q9D8L4|Q9D8L4_MOUSE;tr|A0A4U9FGA5|A0A4U9FGA5_MOUSE;tr|A0A0A6YY53|A0A0A6YY53_MOUSE;tr|F6TQW2|F6TQW2_MOUSE;tr|A0A0E4B366|A0A0E4B366_MOUSE;sp|P01864|GCAB_MOUSE;tr|Q58E56|Q58E56_MOUSE;tr|Q6PJA7|Q6PJA7_MOUSE;tr|Q6PIP8|Q6PIP8_MOUSE;tr|Q6PF95|Q6PF95_MOUSE;tr|Q6PJB2|Q6PJB2_MOUSE;tr|Q569W9|Q569W9_MOUSE;tr|Q505N9|Q505N9_MOUSE;tr|Q66K04|Q66K04_MOUSE;sp|P01865|GCAM_MOUSE;sp|P01863|GCAA_MOUSE;tr|Q5R3X4|Q5R…	tr|Q58E56|Q58E56_MOUSE	3	70.41	6559600	7263100	13632000	230490000	32773000	19456000	7296200	40529000
VVSTLPIQHQDWMSGK	1824.92	sp|P01867|IGG2B_MOUSE;tr|Q5R3X8|Q5R3X8_MOUSE	sp|P01867|IGG2B_MOUSE	3	74.786	11101000	15156000	10755000	46038000	13953000	8916300	2606300	18450000
VYACEVTHQGLSSPVTK	1874.92	tr|A0A097PUG4|A0A097PUG4_MOUSE;tr|A0A097PUD0|A0A097PUD0_MOUSE	tr|A0A097PUG4|A0A097PUG4_MOUSE	3	83.418	13522000	32966000	5977200	13095000	3791200	2898700	1294300	0
VYLIMELCEGKSLYQHIRK	2379.24	tr|A0A087WSF2|A0A087WSF2_MOUSE	tr|A0A087WSF2|A0A087WSF2_MOUSE	3	13.427	0	0	0	0	0	0	0	0
WELLQQVDTTTR	1488.76	sp|P04104|K2C1_MOUSE	sp|P04104|K2C1_MOUSE	2	54.608	0	1946900	0	0	0	0	0	0
WKIDGSER	989.493	tr|A2P1G9|A2P1G9_MOUSE;tr|A2NHM3|A2NHM3_MOUSE;tr|Q65ZC0|Q65ZC0_MOUSE;tr|A0A0D5ZY64|A0A0D5ZY64_MOUSE;tr|A0A125T906|A0A125T906_MOUSE;tr|A0A125T908|A0A125T908_MOUSE;tr|Q58EU8|Q58EU8_MOUSE;tr|Q5XFY8|Q5XFY8_MOUSE;tr|A0A0B6VQ20|A0A0B6VQ20_MOUSE;tr|A0A0C6EL31|A0A0C6EL31_MOUSE;tr|A0A0M4KEQ7|A0A0M4KEQ7_MOUSE;tr|A0A0U5BC76|A0A0U5BC76_MOUSE;tr|A0A125T904|A0A125T904_MOUSE;tr|I6L958|I6L958_MOUSE;tr|I6L991|I6L…	tr|A2P1G9|A2P1G9_MOUSE	3	94.302	0	0	0	22165000	3671200	1783700	0	0
YADLSDAANR	1094.5	tr|G5E846|G5E846_MOUSE;sp|P15331|PERI_MOUSE	tr|G5E846|G5E846_MOUSE	2	56.258	0	0	0	0	0	5569700	1716700	0
YASQSISGIPSR	1264.64	tr|A0A075B5M7|A0A075B5M7_MOUSE;tr|A0A0M4KPD8|A0A0M4KPD8_MOUSE;tr|A0A0G2JDV4|A0A0G2JDV4_MOUSE;tr|A0A0B4J1J2|A0A0B4J1J2_MOUSE;tr|A0A0B4J1J1|A0A0B4J1J1_MOUSE;tr|Q65ZI1|Q65ZI1_MOUSE	tr|A0A075B5M7|A0A075B5M7_MOUSE	2	75.294	0	0	0	0	0	0	0	0
YEELQITAGK	1150.59	sp|P04104|K2C1_MOUSE	sp|P04104|K2C1_MOUSE	2	88.948	1845600	7353700	795190	0	0	0	0	0
YEESQSELESSQK	1542.67	tr|B2RQQ1|B2RQQ1_MOUSE;sp|Q02566|MYH6_MOUSE;tr|Q2TAW4|Q2TAW4_MOUSE;tr|B2RY26|B2RY26_MOUSE;tr|B2RXX9|B2RXX9_MOUSE;sp|Q91Z83|MYH7_MOUSE	tr|B2RQQ1|B2RQQ1_MOUSE	2	47.261	0	1601300	0	0	4369200	0	0	0
YIELLTR	906.517	sp|E9Q557|DESP_MOUSE;tr|E9PZW0|E9PZW0_MOUSE	sp|E9Q557|DESP_MOUSE	2	81.784	16169000	14843000	10689000	36728000	0	5943800	8098500	9700300
YLATASTMDHAR	1335.62	tr|Q09J72|Q09J72_MOUSE;tr|Q3UGF3|Q3UGF3_MOUSE;tr|A0A498WGS3|A0A498WGS3_MOUSE;tr|Q542T4|Q542T4_MOUSE;sp|P04370|MBP_MOUSE;tr|A0A411P8U6|A0A411P8U6_MOUSE;tr|Q5D096|Q5D096_MOUSE	tr|Q09J72|Q09J72_MOUSE	3	50.207	4502400	4591200	12230000	0	0	0	0	2685400
YYVTIIDAPGHR	1403.72	tr|Q58E64|Q58E64_MOUSE;tr|Q3UZQ3|Q3UZQ3_MOUSE;tr|Q3UA81|Q3UA81_MOUSE;tr|Q3TII3|Q3TII3_MOUSE;sp|P10126|EF1A1_MOUSE;tr|D3Z3I8|D3Z3I8_MOUSE;tr|D3YZ68|D3YZ68_MOUSE	tr|Q58E64|Q58E64_MOUSE	3	45.077	6419700	7011900	0	10468000	0	0	2274900	2907800

## Sheet: Protein Groups-SCN9A antibody
Protein IDs	Fasta headers	Number of proteins	Peptides	Razor + unique peptides	Unique peptides	Sequence coverage [%]	Mol. weight [kDa]	Intensity	Intensity R20211001979_C1	Intensity R20211001979_C2	Intensity R20211001979_C3	Intensity R20211001979_C4	Intensity R20211001979_C5	Intensity R20211001979_C6	Intensity R20211001979_C7	Intensity R20211001979_C8	iBAQ	iBAQ R20211001979_C1	iBAQ R20211001979_C2	iBAQ R20211001979_C3	iBAQ R20211001979_C4	iBAQ R20211001979_C5	iBAQ R20211001979_C6	iBAQ R20211001979_C7	iBAQ R20211001979_C8
sp|P04938|MUP11_MOUSE;sp|P02762|MUP6_MOUSE;tr|B8JI96|B8JI96_MOUSE;tr|Q9CXU6|Q9CXU6_MOUSE;sp|A2BIM8|MUP18_MOUSE;tr|B5TE76|B5TE76_MOUSE;tr|Q4FZE8|Q4FZE8_MOUSE;tr|A2AKN8|A2AKN8_MOUSE;tr|A2AKN9|A2AKN9_MOUSE;tr|A2BIN1|A2BIN1_MOUSE;tr|A2CEK7|A2CEK7_MOUSE;tr|A2CGB6|A2CGB6_MOUSE;tr|A2BIN0|A2BIN0_MOUSE;tr|E9PVW0|E9PVW0_MOUSE;tr|A9C497|A9C497_MOUSE;tr|A9R9W0|A9R9W0_MOUSE;tr|A9C496|A9C496_MOUSE;tr|A2CEL1|A2…	sp|P04938|MUP11_MOUSE Major urinary protein 11 OS=Mus musculus OX=10090 GN=Mup11 PE=1 SV=2;sp|P02762|MUP6_MOUSE Major urinary protein 6 OS=Mus musculus OX=10090 GN=Mup6 PE=1 SV=2;tr|B8JI96|B8JI96_MOUSE Major urinary protein 14 (Fragment) OS=Mus musculus OX	34	3	3	3	17.1	20.762	167830000	34414000	35153000	25086000	28625000	8013800	12118000	14385000	10036000	15257000	3128600	3195800	2280500	2602300	728530	1101600	1307700	912330
sp|B1AQ75|KRT36_MOUSE;tr|Q3V1E5|Q3V1E5_MOUSE	sp|B1AQ75|KRT36_MOUSE Keratin, type I cuticular Ha6 OS=Mus musculus OX=10090 GN=Krt36 PE=1 SV=1	2	9	8	6	19.7	52.79	104170000	14402000	0	0	0	0	9698600	0	80070000	3858200	533400	0	0	0	0	359210	0	2965500
sp|B2RUR8|OTU7B_MOUSE	sp|B2RUR8|OTU7B_MOUSE OTU domain-containing protein 7B OS=Mus musculus OX=10090 GN=Otud7b PE=1 SV=1	1	1	1	1	1.4	91.982	0	0	0	0	0	0	0	0	0	0	0	0	0	0	0	0	0	0
tr|Q8C697|Q8C697_MOUSE;tr|Q8R5C9|Q8R5C9_MOUSE;tr|Q3UHC8|Q3UHC8_MOUSE;sp|E9Q4Z2|ACACB_MOUSE	tr|Q8C697|Q8C697_MOUSE Uncharacterized protein (Fragment) OS=Mus musculus OX=10090 GN=Acacb PE=2 SV=1;tr|Q8R5C9|Q8R5C9_MOUSE Acacb protein (Fragment) OS=Mus musculus OX=10090 GN=Acacb PE=2 SV=1;tr|Q3UHC8|Q3UHC8_MOUSE Uncharacterized protein OS=Mus musculus	4	1	1	1	1.5	54.304	0	0	0	0	0	0	0	0	0	0	0	0	0	0	0	0	0	0
sp|E9Q557|DESP_MOUSE;tr|E9PZW0|E9PZW0_MOUSE;tr|Q9CV95|Q9CV95_MOUSE	sp|E9Q557|DESP_MOUSE Desmoplakin OS=Mus musculus OX=10090 GN=Dsp PE=1 SV=1;tr|E9PZW0|E9PZW0_MOUSE Desmoplakin OS=Mus musculus OX=10090 GN=Dsp PE=1 SV=1	3	22	22	22	7.8	332.91	938400000	121620000	167790000	125600000	286920000	49046000	60782000	56075000	70560000	5687200	737070	1016900	761230	1738900	297250	368380	339850	427640
sp|E9Q5Z5|FANCF_MOUSE	sp|E9Q5Z5|FANCF_MOUSE Fanconi anemia group F protein OS=Mus musculus OX=10090 GN=Fancf PE=3 SV=1	1	1	1	1	2.9	38.224	0	0	0	0	0	0	0	0	0	0	0	0	0	0	0	0	0	0
tr|A0A2R8VHF9|A0A2R8VHF9_MOUSE;tr|E9QPE7|E9QPE7_MOUSE;sp|O08638|MYH11_MOUSE;tr|A0A338P6K2|A0A338P6K2_MOUSE;tr|Q69ZX3|Q69ZX3_MOUSE	tr|A0A2R8VHF9|A0A2R8VHF9_MOUSE Myosin-11 OS=Mus musculus OX=10090 GN=Myh11 PE=1 SV=1;tr|E9QPE7|E9QPE7_MOUSE Myosin-11 OS=Mus musculus OX=10090 GN=Myh11 PE=1 SV=2;sp|O08638|MYH11_MOUSE Myosin-11 OS=Mus musculus OX=10090 GN=Myh11 PE=1 SV=1;tr|A0A338P6K2|A0A3	5	1	1	1	1.7	223.35	26426000	7067400	5266000	0	5989300	2318100	5785100	0	0	272430	72860	54289	0	61745	23898	59640	0	0
tr|A2RRK3|A2RRK3_MOUSE;sp|O54988|SLK_MOUSE	tr|A2RRK3|A2RRK3_MOUSE Non-specific serine/threonine protein kinase OS=Mus musculus OX=10090 GN=Slk PE=2 SV=1;sp|O54988|SLK_MOUSE STE20-like serine/threonine-protein kinase OS=Mus musculus OX=10090 GN=Slk PE=1 SV=2	2	1	1	1	0.9	137.71	0	0	0	0	0	0	0	0	0	0	0	0	0	0	0	0	0	0
sp|O55103|PRAX_MOUSE;tr|Q69ZE6|Q69ZE6_MOUSE	sp|O55103|PRAX_MOUSE Periaxin OS=Mus musculus OX=10090 GN=Prx PE=1 SV=1;tr|Q69ZE6|Q69ZE6_MOUSE MKIAA1620 protein (Fragment) OS=Mus musculus OX=10090 GN=Prx PE=2 SV=1	2	49	1	1	35.7	147.69	19643000	2309800	3022700	8760800	0	0	2929800	898720	1720600	322010	37866	49553	143620	0	0	48029	14733	28207
sp|O55143|AT2A2_MOUSE;tr|Q5DTI2|Q5DTI2_MOUSE;tr|O54994|O54994_MOUSE;sp|Q8R429|AT2A1_MOUSE	sp|O55143|AT2A2_MOUSE Sarcoplasmic/endoplasmic reticulum calcium ATPase 2 OS=Mus musculus OX=10090 GN=Atp2a2 PE=1 SV=2;tr|Q5DTI2|Q5DTI2_MOUSE Endoplasmic reticulum class 1/2 Ca(2+) ATPase (Fragment) OS=Mus musculus OX=10090 GN=Atp2a2 PE=2 SV=1;tr|O54994|O5	4	3	3	3	3.3	114.86	13172000	0	4395200	0	0	8777300	0	0	0	280260	0	93514	0	0	186750	0	0	0
tr|Q80VR5|Q80VR5_MOUSE;tr|G3XA09|G3XA09_MOUSE;sp|O88879|APAF_MOUSE;tr|Q5DU30|Q5DU30_MOUSE	tr|Q80VR5|Q80VR5_MOUSE Apaf1 protein OS=Mus musculus OX=10090 GN=Apaf1 PE=1 SV=1;tr|G3XA09|G3XA09_MOUSE Apoptotic protease-activating factor 1 OS=Mus musculus OX=10090 GN=Apaf1 PE=1 SV=1;sp|O88879|APAF_MOUSE Apoptotic protease-activating factor 1 OS=Mus mu	4	1	1	1	7	28.808	0	0	0	0	0	0	0	0	0	0	0	0	0	0	0	0	0	0
tr|Q7JD03|Q7JD03_MOUSE;tr|Q7JCZ1|Q7JCZ1_MOUSE;tr|Q5GA81|Q5GA81_MUSMM;tr|K7XKA7|K7XKA7_MOUSE;tr|K7XK22|K7XK22_MOUSE;tr|A3R481|A3R481_MOUSE;tr|A3R455|A3R455_MUSMC;tr|A3E4B0|A3E4B0_MOUSE;tr|A0A0F6PXF3|A0A0F6PXF3_MOUSE;tr|A0A075DC90|A0A075DC90_MOUSE;tr|A0A023J6I7|A0A023J6I7_MUSMC;tr|A0A023J6F3|A0A023J6F3_MOUSE;sp|P00405|COX2_MOUSE	tr|Q7JD03|Q7JD03_MOUSE Cytochrome c oxidase subunit 2 OS=Mus musculus domesticus OX=10092 GN=COX2 PE=3 SV=1;tr|Q7JCZ1|Q7JCZ1_MOUSE Cytochrome c oxidase subunit 2 OS=Mus musculus OX=10090 GN=mt-Co2 PE=1 SV=1;tr|Q5GA81|Q5GA81_MUSMM Cytochrome c oxidase subun	13	1	1	1	4.4	25.976	11768000	0	0	0	0	8128700	3638900	0	0	1470900	0	0	0	0	1016100	454860	0	0
tr|A2NW56|A2NW56_MOUSE;tr|Q920E6|Q920E6_MOUSE;sp|P01635|KV5A3_MOUSE;tr|Q5R3T5|Q5R3T5_MOUSE;tr|A0A140T8P6|A0A140T8P6_MOUSE	tr|A2NW56|A2NW56_MOUSE E8 variable light chain (Fragment) OS=Mus musculus OX=10090 PE=2 SV=1;tr|Q920E6|Q920E6_MOUSE Pterin-mimicking anti-idiotope kappa chain variable region (Fragment) OS=Mus musculus OX=10090 PE=4 SV=1;sp|P01635|KV5A3_MOUSE Ig kappa chai	5	2	1	1	21.5	11.685	17154000	990510	0	0	10697000	1507600	3959100	0	0	2859000	165080	0	0	1782800	251270	659840	0	0
sp|P01660|KV3A8_MOUSE;tr|A0A140T8M6|A0A140T8M6_MOUSE	sp|P01660|KV3A8_MOUSE Ig kappa chain V-III region PC 3741/TEPC 111 OS=Mus musculus OX=10090 PE=1 SV=1;tr|A0A140T8M6|A0A140T8M6_MOUSE Immunoglobulin kappa chain variable 3-5 (Fragment) OS=Mus musculus OX=10090 GN=Igkv3-5 PE=4 SV=2	2	1	1	1	9.9	12.099	31344000	605540	0	1087700	18436000	4737400	5615000	0	861670	7835900	151380	0	271930	4609100	1184300	1403700	0	215420
sp|P01806|HVM36_MOUSE;sp|P01811|HVM41_MOUSE;sp|P01810|HVM40_MOUSE;sp|P01808|HVM38_MOUSE;sp|P01807|HVM37_MOUSE;tr|Q4V9Z4|Q4V9Z4_MOUSE	sp|P01806|HVM36_MOUSE Ig heavy chain V region 441 OS=Mus musculus OX=10090 PE=4 SV=1;sp|P01811|HVM41_MOUSE Ig heavy chain V region UPC10 OS=Mus musculus OX=10090 PE=1 SV=1;sp|P01810|HVM40_MOUSE Ig heavy chain V region J539 OS=Mus musculus OX=10090 PE=1 SV=	6	1	1	1	13.8	12.911	7869900	0	0	773410	3641800	950220	1298500	0	1205900	983740	0	0	96676	455230	118780	162320	0	150740
sp|P01865|GCAM_MOUSE;sp|P01863|GCAA_MOUSE;tr|Q5R3X4|Q5R3X4_MOUSE	sp|P01865|GCAM_MOUSE Ig gamma-2A chain C region, membrane-bound form OS=Mus musculus OX=10090 GN=Igh-1a PE=1 SV=3;sp|P01863|GCAA_MOUSE Ig gamma-2A chain C region, A allele OS=Mus musculus OX=10090 GN=Ighg PE=1 SV=1;tr|Q5R3X4|Q5R3X4_MOUSE CH2 domain (Fragme	3	3	1	1	10.3	43.949	205880000	4445800	0	9864900	110880000	28462000	17676000	4879000	29679000	17157000	370480	0	822080	9239600	2371800	1473000	406590	2473200
sp|P01867|IGG2B_MOUSE;tr|Q5R3X8|Q5R3X8_MOUSE;tr|Q5R3X7|Q5R3X7_MOUSE	sp|P01867|IGG2B_MOUSE Ig gamma-2B chain C region OS=Mus musculus OX=10090 GN=Igh-3 PE=1 SV=3;tr|Q5R3X8|Q5R3X8_MOUSE CH2-domain (Fragment) OS=Mus musculus OX=10090 PE=4 SV=1	3	5	5	1	14.6	44.259	838140000	82582000	69495000	106290000	274910000	79760000	56319000	53075000	115700000	64472000	6352400	5345700	8176500	21147000	6135400	4332300	4082700	8900400
tr|Q9CY10|Q9CY10_MOUSE;tr|Q9CWS5|Q9CWS5_MOUSE;tr|Q91VB8|Q91VB8_MOUSE;tr|Q8BPF4|Q8BPF4_MOUSE;tr|Q61287|Q61287_MOUSE;tr|A8DUV3|A8DUV3_MOUSE;tr|A8DUV1|A8DUV1_MOUSE;sp|P01942|HBA_MOUSE;tr|Q61649|Q61649_MOUSE;tr|Q9QWJ3|Q9QWJ3_MOUSE;tr|Q9CY06|Q9CY06_MOUSE	tr|Q9CY10|Q9CY10_MOUSE GLOBIN domain-containing protein OS=Mus musculus OX=10090 PE=2 SV=1;tr|Q9CWS5|Q9CWS5_MOUSE GLOBIN domain-containing protein OS=Mus musculus OX=10090 PE=2 SV=1;tr|Q91VB8|Q91VB8_MOUSE Alpha globin 1 OS=Mus musculus OX=10090 GN=Hba-a1 P	11	2	2	2	14.8	15.202	31050000	5644100	5838200	6428900	0	2892500	3660100	3503700	3082800	3450000	627120	648690	714320	0	321390	406680	389300	342530
sp|P04104|K2C1_MOUSE	sp|P04104|K2C1_MOUSE Keratin, type II cytoskeletal 1 OS=Mus musculus OX=10090 GN=Krt1 PE=1 SV=4	1	15	6	5	17.6	65.605	59287000	4048500	32483000	795190	0	0	0	0	21960000	1912500	130600	1047800	25651	0	0	0	0	708390
tr|Q09J72|Q09J72_MOUSE;tr|Q3UGF3|Q3UGF3_MOUSE;tr|A0A498WGS3|A0A498WGS3_MOUSE;tr|Q542T4|Q542T4_MOUSE;sp|P04370|MBP_MOUSE;tr|A0A411P8U6|A0A411P8U6_MOUSE;tr|Q5D096|Q5D096_MOUSE	tr|Q09J72|Q09J72_MOUSE Myelin basic protein (Fragment) OS=Mus musculus OX=10090 GN=Mbp PE=2 SV=1;tr|Q3UGF3|Q3UGF3_MOUSE Myelin basic protein OS=Mus musculus OX=10090 GN=Mbp PE=2 SV=1;tr|A0A498WGS3|A0A498WGS3_MOUSE Myelin basic protein OS=Mus musculus OX=10	7	3	3	3	27.9	13.814	139900000	16647000	23021000	40812000	14676000	12858000	9969900	9437600	12475000	23316000	2774400	3836900	6802100	2446000	2143000	1661600	1572900	2079200
tr|D3Z510|D3Z510_MOUSE;tr|A0A0U1RPN8|A0A0U1RPN8_MOUSE;tr|D3YV98|D3YV98_MOUSE;tr|A0A0U1RPT5|A0A0U1RPT5_MOUSE;tr|D3YWI1|D3YWI1_MOUSE;tr|Q9CPQ9|Q9CPQ9_MOUSE;tr|Q6NY00|Q6NY00_MOUSE;tr|Q5FWB7|Q5FWB7_MOUSE;tr|A6ZI47|A6ZI47_MOUSE;sp|P05064|ALDOA_MOUSE;tr|A6ZI44|A6ZI44_MOUSE;tr|A6ZI46|A6ZI46_MOUSE	tr|D3Z510|D3Z510_MOUSE Fructose-bisphosphate aldolase (Fragment) OS=Mus musculus OX=10090 GN=Aldoa PE=1 SV=2;tr|A0A0U1RPN8|A0A0U1RPN8_MOUSE Fructose-bisphosphate aldolase (Fragment) OS=Mus musculus OX=10090 GN=Aldoa PE=1 SV=1;tr|D3YV98|D3YV98_MOUSE Fructos	12	1	1	1	7.8	19.573	8068800	2396400	0	0	0	4339000	0	0	1333400	672400	199700	0	0	0	361580	0	0	111110
tr|Q52L87|Q52L87_MOUSE;tr|Q3TIZ0|Q3TIZ0_MOUSE;sp|P68373|TBA1C_MOUSE;tr|Q5FW91|Q5FW91_MOUSE;sp|P05214|TBA3_MOUSE;sp|P68369|TBA1A_MOUSE;sp|P05213|TBA1B_MOUSE;tr|O89052|O89052_MOUSE;tr|A0A087WRB4|A0A087WRB4_MOUSE;tr|A0A087WQS4|A0A087WQS4_MOUSE;tr|A0A2R8VHF3|A0A2R8VHF3_MOUSE;tr|Q99KA2|Q99KA2_MOUSE;tr|Q9D9Y2|Q9D9Y2_MOUSE;sp|P68368|TBA4A_MOUSE;sp|Q9JJZ2|TBA8_MOUSE;tr|A0A0A0MQA5|A0A0A0MQA5_MOUSE	tr|Q52L87|Q52L87_MOUSE Tubulin alpha chain OS=Mus musculus OX=10090 GN=Tuba1c PE=1 SV=1;tr|Q3TIZ0|Q3TIZ0_MOUSE Tubulin alpha chain OS=Mus musculus OX=10090 GN=Tuba1c PE=2 SV=1;sp|P68373|TBA1C_MOUSE Tubulin alpha-1C chain OS=Mus musculus OX=10090 GN=Tuba1c	16	2	2	2	4.2	49.909	31467000	2785100	2158100	3772300	4231400	4451200	1583900	4364900	8119800	1498400	132630	102770	179630	201500	211960	75423	207850	386660
tr|A0A0J9YKD4|A0A0J9YKD4_MOUSE;tr|Q9D6U7|Q9D6U7_MOUSE;tr|A2RTA0|A2RTA0_MOUSE;sp|P07310|KCRM_MOUSE	tr|A0A0J9YKD4|A0A0J9YKD4_MOUSE Creatine kinase OS=Mus musculus OX=10090 GN=Ckm PE=1 SV=1;tr|Q9D6U7|Q9D6U7_MOUSE Creatine kinase OS=Mus musculus OX=10090 GN=Ckm PE=2 SV=1;tr|A2RTA0|A2RTA0_MOUSE Creatine kinase OS=Mus musculus OX=10090 GN=Ckm PE=1 SV=1;sp|P0	4	4	4	4	14.4	35.108	92812000	66800000	4611600	3720600	858780	14705000	0	0	2116800	5459500	3929400	271270	218860	50516	864980	0	0	124520
tr|B0V2N8|B0V2N8_MOUSE;tr|B0V2N7|B0V2N7_MOUSE;tr|Q9CZI7|Q9CZI7_MOUSE;tr|Q542G9|Q542G9_MOUSE;sp|P07356|ANXA2_MOUSE;tr|Q99KH3|Q99KH3_MOUSE;tr|B0V2N5|B0V2N5_MOUSE;tr|Q3UCD3|Q3UCD3_MOUSE	tr|B0V2N8|B0V2N8_MOUSE Annexin (Fragment) OS=Mus musculus OX=10090 GN=Anxa2 PE=1 SV=1;tr|B0V2N7|B0V2N7_MOUSE Annexin (Fragment) OS=Mus musculus OX=10090 GN=Anxa2 PE=1 SV=1;tr|Q9CZI7|Q9CZI7_MOUSE Annexin OS=Mus musculus OX=10090 GN=Anxa2 PE=2 SV=1;tr|Q542G9	8	2	2	2	10.8	19.596	93940000	11010000	21511000	10725000	17018000	9753100	6358400	7150200	10413000	7226100	846900	1654700	825030	1309100	750240	489100	550020	801030
sp|P07724|ALBU_MOUSE;tr|Q546G4|Q546G4_MOUSE;tr|K7R066|K7R066_MOUSE	sp|P07724|ALBU_MOUSE Albumin OS=Mus musculus OX=10090 GN=Alb PE=1 SV=3;tr|Q546G4|Q546G4_MOUSE Serum albumin OS=Mus musculus OX=10090 GN=Alb PE=1 SV=1;tr|K7R066|K7R066_MOUSE Albumin (Fragment) OS=Mus musculus OX=10090 GN=Alb PE=2 SV=1	3	7	4	4	14.1	68.692	107510000	43779000	20228000	2841000	0	23274000	7675700	4800100	4911900	2756700	1122500	518660	72846	0	596770	196810	123080	125950
tr|D3Z1R1|D3Z1R1_MOUSE;tr|E9PX27|E9PX27_MOUSE;tr|Q8C2R2|Q8C2R2_MOUSE;tr|Q71LX8|Q71LX8_MOUSE;sp|P11499|HS90B_MOUSE;tr|Q91V38|Q91V38_MOUSE;tr|Q3UBU0|Q3UBU0_MOUSE;tr|Q3UAD6|Q3UAD6_MOUSE;sp|P08113|ENPL_MOUSE	tr|D3Z1R1|D3Z1R1_MOUSE Heat shock protein HSP 90-beta (Fragment) OS=Mus musculus OX=10090 GN=Hsp90ab1 PE=1 SV=1;tr|E9PX27|E9PX27_MOUSE Heat shock protein HSP 90-beta OS=Mus musculus OX=10090 GN=Hsp90ab1 PE=1 SV=1;tr|Q8C2R2|Q8C2R2_MOUSE HATPase_c domain-con	9	1	1	1	15.8	8.7157	13219000	2566100	8888100	0	0	1764400	0	0	0	6609300	1283100	4444000	0	0	882200	0	0	0
tr|A0A0R4J036|A0A0R4J036_MOUSE;sp|P08553|NFM_MOUSE;tr|D3YZ35|D3YZ35_MOUSE;REV__tr|A0A0G2JF16|A0A0G2JF16_MOUSE;REV__sp|Q8R344|CCD12_MOUSE	tr|A0A0R4J036|A0A0R4J036_MOUSE 160 kDa neurofilament protein OS=Mus musculus OX=10090 GN=Nefm PE=1 SV=1;sp|P08553|NFM_MOUSE Neurofilament medium polypeptide OS=Mus musculus OX=10090 GN=Nefm PE=1 SV=4;tr|D3YZ35|D3YZ35_MOUSE Neurofilament medium polypeptide	5	7	6	6	8.1	95.94	105640000	1185900	19063000	1143400	7436100	33072000	33021000	6641600	4077300	2347600	26353	423610	25409	165250	734940	733800	147590	90606
tr|A0A0G2JDM3|A0A0G2JDM3_MOUSE;tr|A0A0G2JDW2|A0A0G2JDW2_MOUSE;sp|P09542|MYL3_MOUSE	tr|A0A0G2JDM3|A0A0G2JDM3_MOUSE Myosin light chain 3 OS=Mus musculus OX=10090 GN=Myl3 PE=1 SV=1;tr|A0A0G2JDW2|A0A0G2JDW2_MOUSE Myosin light chain 3 (Fragment) OS=Mus musculus OX=10090 GN=Myl3 PE=1 SV=1;sp|P09542|MYL3_MOUSE Myosin light chain 3 OS=Mus muscul	3	1	1	1	10.2	14.227	52913000	0	15909000	0	0	37004000	0	0	0	5879300	0	1767700	0	0	4111600	0	0	0
sp|P0CG50|UBC_MOUSE;tr|Q922B0|Q922B0_MOUSE;tr|Q8VC46|Q8VC46_MOUSE;tr|Q922Z8|Q922Z8_MOUSE;tr|Q8R0Z9|Q8R0Z9_MOUSE;sp|P0CG49|UBB_MOUSE;tr|Q78XY9|Q78XY9_MOUSE;tr|Q3TH47|Q3TH47_MOUSE;tr|Q5SX22|Q5SX22_MOUSE;tr|E9QNP0|E9QNP0_MOUSE;tr|E9Q5F6|E9Q5F6_MOUSE;tr|A5JUZ1|A5JUZ1_MOUSE;tr|E9Q4P0|E9Q4P0_MOUSE;tr|Q642L7|Q642L7_MOUSE;sp|P62983|RS27A_MOUSE;tr|Q8C2K3|Q8C2K3_MOUSE;tr|Q5M9K3|Q5M9K3_MOUSE;sp|P62984|RL40_…	sp|P0CG50|UBC_MOUSE Polyubiquitin-C OS=Mus musculus OX=10090 GN=Ubc PE=1 SV=2;tr|Q922B0|Q922B0_MOUSE Ubc protein OS=Mus musculus OX=10090 GN=Ubc PE=2 SV=1;tr|Q8VC46|Q8VC46_MOUSE Ubc protein OS=Mus musculus OX=10090 GN=Ubc PE=2 SV=1;tr|Q922Z8|Q922Z8_MOUSE U	21	2	2	2	30.7	82.549	156580000	28113000	34780000	18162000	15297000	14221000	14449000	14961000	16593000	3262000	585690	724580	378380	318700	296270	301030	311700	345680
tr|Q58E64|Q58E64_MOUSE;tr|Q3UZQ3|Q3UZQ3_MOUSE;tr|Q3UA81|Q3UA81_MOUSE;tr|Q3TII3|Q3TII3_MOUSE;sp|P10126|EF1A1_MOUSE;sp|P62631|EF1A2_MOUSE;tr|D3Z3I8|D3Z3I8_MOUSE;tr|D3YZ68|D3YZ68_MOUSE	tr|Q58E64|Q58E64_MOUSE Elongation factor 1-alpha OS=Mus musculus OX=10090 GN=Eef1a1 PE=1 SV=1;tr|Q3UZQ3|Q3UZQ3_MOUSE Elongation factor 1-alpha OS=Mus musculus OX=10090 GN=Eef1a1 PE=2 SV=1;tr|Q3UA81|Q3UA81_MOUSE Elongation factor 1-alpha OS=Mus musculus OX=	8	3	3	3	6.7	50.113	117650000	18004000	47019000	2830100	19594000	4655300	4351600	10534000	10662000	5602400	857350	2239000	134770	933050	221680	207220	501640	507740
sp|P10639|THIO_MOUSE	sp|P10639|THIO_MOUSE Thioredoxin OS=Mus musculus OX=10090 GN=Txn PE=1 SV=3	1	1	1	1	8.6	11.675	125700000	19350000	31183000	13829000	24840000	7854900	9695800	10800000	8146300	17957000	2764300	4454700	1975600	3548600	1122100	1385100	1542800	1163800
tr|A0JLV3|A0JLV3_MOUSE;sp|Q8CGP1|H2B1K_MOUSE;tr|Q8CBB6|Q8CBB6_MOUSE;sp|P70696|H2B1A_MOUSE;tr|A0JNS9|A0JNS9_MOUSE;sp|P10853|H2B1F_MOUSE;tr|B2RVD5|B2RVD5_MOUSE;tr|B2RTK3|B2RTK3_MOUSE;sp|Q8CGP2|H2B1P_MOUSE;sp|Q6ZWY9|H2B1C_MOUSE;sp|Q64525|H2B2B_MOUSE;sp|Q64478|H2B1H_MOUSE;sp|Q64475|H2B1B_MOUSE;sp|P10854|H2B1M_MOUSE;tr|Q921L4|Q921L4_MOUSE;sp|Q9D2U9|H2B3A_MOUSE;sp|Q64524|H2B2E_MOUSE;sp|Q8CGP0|H2B3B_MOU…	tr|A0JLV3|A0JLV3_MOUSE Histone H2B (Fragment) OS=Mus musculus OX=10090 GN=Hist1h2bj PE=2 SV=1;sp|Q8CGP1|H2B1K_MOUSE Histone H2B type 1-K OS=Mus musculus OX=10090 GN=H2bc12 PE=1 SV=3;tr|Q8CBB6|Q8CBB6_MOUSE Histone H2B OS=Mus musculus OX=10090 GN=H2bc24 PE=2	18	2	2	2	13	13.579	143880000	19091000	35064000	14288000	5809100	26899000	3346400	25436000	13949000	20555000	2727300	5009100	2041100	829870	3842800	478050	3633700	1992700
sp|P13541|MYH3_MOUSE;tr|G3UW82|G3UW82_MOUSE;tr|B2RWX0|B2RWX0_MOUSE;sp|Q5SX40|MYH1_MOUSE;tr|Q56A77|Q56A77_MOUSE;tr|Q3UW38|Q3UW38_MOUSE;tr|Q3TT35|Q3TT35_MOUSE;tr|Q9ESW6|Q9ESW6_MOUSE;tr|Q9JHR4|Q9JHR4_MOUSE;tr|I6L963|I6L963_MOUSE;sp|A2AQP0|MYH7B_MOUSE;tr|M0QWL0|M0QWL0_MOUSE;tr|Q9WUS6|Q9WUS6_MOUSE;tr|Q9WUS8|Q9WUS8_MOUSE;tr|Q8BLW0|Q8BLW0_MOUSE;tr|Q3UUB1|Q3UUB1_MOUSE	sp|P13541|MYH3_MOUSE Myosin-3 OS=Mus musculus OX=10090 GN=Myh3 PE=2 SV=2;tr|G3UW82|G3UW82_MOUSE Myosin, heavy polypeptide 2, skeletal muscle, adult OS=Mus musculus OX=10090 GN=Myh2 PE=1 SV=1;tr|B2RWX0|B2RWX0_MOUSE Myosin, heavy polypeptide 1, skeletal musc	16	8	1	1	4.1	223.79	15970000	0	15970000	0	0	0	0	0	0	156570	0	156570	0	0	0	0	0	0
tr|G5E846|G5E846_MOUSE;sp|P15331|PERI_MOUSE;tr|A0A2R8W6R6|A0A2R8W6R6_MOUSE;tr|G3X981|G3X981_MOUSE	tr|G5E846|G5E846_MOUSE Peripherin OS=Mus musculus OX=10090 GN=Prph PE=1 SV=1;sp|P15331|PERI_MOUSE Peripherin OS=Mus musculus OX=10090 GN=Prph PE=1 SV=2;tr|A0A2R8W6R6|A0A2R8W6R6_MOUSE Peripherin OS=Mus musculus OX=10090 GN=Prph PE=1 SV=1;tr|G3X981|G3X981_MO	4	4	3	3	8	54.297	40294000	4038800	4318300	3452000	5408200	1525800	17957000	3594100	0	1259200	126210	134950	107880	169010	47683	561140	112320	0
tr|Q5M8R7|Q5M8R7_MOUSE;sp|P16125|LDHB_MOUSE;tr|A0A6I8MX27|A0A6I8MX27_MOUSE	tr|Q5M8R7|Q5M8R7_MOUSE Ldhb protein OS=Mus musculus OX=10090 GN=Ldhb PE=2 SV=1;sp|P16125|LDHB_MOUSE L-lactate dehydrogenase B chain OS=Mus musculus OX=10090 GN=Ldhb PE=1 SV=2;tr|A0A6I8MX27|A0A6I8MX27_MOUSE L-lactate dehydrogenase OS=Mus musculus OX=10090 G	3	1	1	1	8.9	11.324	12421000	0	4542300	0	0	6241200	0	0	1637600	1774400	0	648900	0	0	891610	0	0	233940
tr|Q3TAT8|Q3TAT8_MOUSE;sp|P16277|BLK_MOUSE	tr|Q3TAT8|Q3TAT8_MOUSE Tyrosine-protein kinase OS=Mus musculus OX=10090 GN=Blk PE=2 SV=1;sp|P16277|BLK_MOUSE Tyrosine-protein kinase Blk OS=Mus musculus OX=10090 GN=Blk PE=1 SV=4	2	1	1	1	1.4	56.613	0	0	0	0	0	0	0	0	0	0	0	0	0	0	0	0	0	0
tr|V9GX06|V9GX06_MOUSE;tr|S4R1W1|S4R1W1_MOUSE;tr|D2KHZ9|D2KHZ9_MOUSE;tr|A0A1D5RLD8|A0A1D5RLD8_MOUSE;sp|P16858|G3P_MOUSE;tr|A0A0A0MQF6|A0A0A0MQF6_MOUSE;tr|V9GXA7|V9GXA7_MOUSE;tr|Q4VBD1|Q4VBD1_MOUSE;tr|Q3TUZ9|Q3TUZ9_MOUSE;tr|Q8CEV2|Q8CEV2_MOUSE;tr|S4R257|S4R257_MOUSE	tr|V9GX06|V9GX06_MOUSE Predicted gene 11214 (Fragment) OS=Mus musculus OX=10090 GN=Gm11214 PE=1 SV=1;tr|S4R1W1|S4R1W1_MOUSE Glyceraldehyde-3-phosphate dehydrogenase OS=Mus musculus OX=10090 GN=Gm3839 PE=1 SV=1;tr|D2KHZ9|D2KHZ9_MOUSE Glyceraldehyde-3-phosph	11	2	2	2	10.4	19.865	38761000	9953300	2951900	0	9804300	8455000	0	3645000	3951600	3876100	995330	295190	0	980430	845500	0	364500	395160
tr|H7BXC3|H7BXC3_MOUSE;sp|P17751|TPIS_MOUSE	tr|H7BXC3|H7BXC3_MOUSE Triosephosphate isomerase OS=Mus musculus OX=10090 GN=Tpi1 PE=1 SV=1;sp|P17751|TPIS_MOUSE Triosephosphate isomerase OS=Mus musculus OX=10090 GN=Tpi1 PE=1 SV=5	2	3	3	3	22.8	17.997	28711000	21282000	2704600	1853400	0	2870000	0	0	0	2392500	1773500	225390	154450	0	239160	0	0	0
sp|P18528|HVM57_MOUSE;tr|Q5F2I8|Q5F2I8_MOUSE	sp|P18528|HVM57_MOUSE Ig heavy chain V region 6.96 OS=Mus musculus OX=10090 PE=4 SV=1;tr|Q5F2I8|Q5F2I8_MOUSE Gamma heavy chain variable region (Fragment) OS=Mus musculus OX=10090 GN=IgG1 TS1 VH PE=2 SV=1	2	1	1	1	19.4	11.007	14122000	0	0	923520	8602900	1226700	1983400	0	1385000	2824300	0	0	184700	1720600	245340	396680	0	277000
tr|Q80TQ3|Q80TQ3_MOUSE;sp|P19246|NFH_MOUSE;tr|Q3UMG4|Q3UMG4_MOUSE;sp|P46660|AINX_MOUSE;tr|Q05DD2|Q05DD2_MOUSE;sp|P08551|NFL_MOUSE	tr|Q80TQ3|Q80TQ3_MOUSE MKIAA0845 protein (Fragment) OS=Mus musculus OX=10090 GN=Nefh PE=2 SV=1;sp|P19246|NFH_MOUSE Neurofilament heavy polypeptide OS=Mus musculus OX=10090 GN=Nefh PE=1 SV=3	6	10	8	7	8.9	112.54	222920000	47205000	39313000	17560000	0	12148000	32210000	36583000	37898000	6024800	1275800	1062500	474590	0	328320	870530	988720	1024300
tr|Q3UD36|Q3UD36_MOUSE;tr|A0A0A6YWC8|A0A0A6YWC8_MOUSE;tr|Q5FWJ3|Q5FWJ3_MOUSE;tr|Q3V2S4|Q3V2S4_MOUSE;tr|Q3UAX1|Q3UAX1_MOUSE;tr|Q3U6S1|Q3U6S1_MOUSE;tr|Q3TWV0|Q3TWV0_MOUSE;tr|Q3TFD9|Q3TFD9_MOUSE;sp|P20152|VIME_MOUSE;tr|A4IF59|A4IF59_MOUSE	tr|Q3UD36|Q3UD36_MOUSE Vimentin (Fragment) OS=Mus musculus OX=10090 GN=Vim PE=2 SV=1;tr|A0A0A6YWC8|A0A0A6YWC8_MOUSE Vimentin OS=Mus musculus OX=10090 GN=Vim PE=1 SV=1;tr|Q5FWJ3|Q5FWJ3_MOUSE Vimentin OS=Mus musculus OX=10090 GN=Vim PE=1 SV=1;tr|Q3V2S4|Q3V2S	10	4	2	2	9.4	47.176	21672000	3783900	0	0	0	7916700	4428900	3429500	2113100	747320	130480	0	0	0	272990	152720	118260	72867
tr|Q5SX59|Q5SX59_MOUSE;tr|Q4FK59|Q4FK59_MOUSE;sp|P21550|ENOB_MOUSE	tr|Q5SX59|Q5SX59_MOUSE 2-phospho-D-glycerate hydro-lyase (Fragment) OS=Mus musculus OX=10090 GN=Eno3 PE=1 SV=1;tr|Q4FK59|Q4FK59_MOUSE 2-phospho-D-glycerate hydro-lyase OS=Mus musculus OX=10090 GN=Eno3 PE=2 SV=1;sp|P21550|ENOB_MOUSE Beta-enolase OS=Mus musc	3	1	1	1	4.1	20.96	8423300	7686500	483000	253840	0	0	0	0	0	842330	768650	48300	25384	0	0	0	0	0
tr|Q545M7|Q545M7_MOUSE;sp|P32848|PRVA_MOUSE	tr|Q545M7|Q545M7_MOUSE Uncharacterized protein OS=Mus musculus OX=10090 GN=Pvalb PE=1 SV=1;sp|P32848|PRVA_MOUSE Parvalbumin alpha OS=Mus musculus OX=10090 GN=Pvalb PE=1 SV=3	2	4	4	4	44.5	11.93	183790000	182920000	0	0	0	0	863760	0	0	22973000	22865000	0	0	0	0	107970	0	0
sp|P43274|H14_MOUSE	sp|P43274|H14_MOUSE Histone H1.4 OS=Mus musculus OX=10090 GN=H1-4 PE=1 SV=2	1	3	3	1	16.4	21.977	87389000	10939000	12320000	7587900	0	13963000	4806900	8321300	29451000	9709900	1215500	1368900	843100	0	1551400	534100	924590	3272400
tr|Q497F1|Q497F1_MOUSE;sp|P48787|TNNI3_MOUSE	tr|Q497F1|Q497F1_MOUSE Cardiac troponin I OS=Mus musculus OX=10090 GN=Tnni3 PE=1 SV=1;sp|P48787|TNNI3_MOUSE Troponin I, cardiac muscle OS=Mus musculus OX=10090 GN=Tnni3 PE=1 SV=2	2	1	1	1	5.2	24.258	3265100	0	0	0	0	3265100	0	0	0	466440	0	0	0	0	466440	0	0	0
sp|P48962|ADT1_MOUSE;tr|Q8BVI9|Q8BVI9_MOUSE;tr|Q545A2|Q545A2_MOUSE;sp|P51881|ADT2_MOUSE;tr|B2RTC8|B2RTC8_MOUSE;sp|Q3V132|ADT4_MOUSE	sp|P48962|ADT1_MOUSE ADP/ATP translocase 1 OS=Mus musculus OX=10090 GN=Slc25a4 PE=1 SV=4;tr|Q8BVI9|Q8BVI9_MOUSE Uncharacterized protein OS=Mus musculus OX=10090 GN=Slc25a4 PE=2 SV=1;tr|Q545A2|Q545A2_MOUSE Uncharacterized protein OS=Mus musculus OX=10090 GN	6	4	4	4	12.8	32.904	111800000	2122400	40995000	0	3181100	60068000	0	1806200	3631800	5324000	101070	1952100	0	151480	2860400	0	86010	172940
tr|D3Z0I3|D3Z0I3_MOUSE;tr|D3YW14|D3YW14_MOUSE;tr|A0A0G2JE15|A0A0G2JE15_MOUSE;tr|D3YUI7|D3YUI7_MOUSE;tr|F6RBQ5|F6RBQ5_MOUSE;sp|P51667|MLRV_MOUSE;tr|E9Q8Y0|E9Q8Y0_MOUSE;tr|A0A0G2JDZ4|A0A0G2JDZ4_MOUSE;tr|E9QNY3|E9QNY3_MOUSE;sp|Q62082|MYL10_MOUSE	tr|D3Z0I3|D3Z0I3_MOUSE Myosin regulatory light chain 2, ventricular/cardiac muscle isoform (Fragment) OS=Mus musculus OX=10090 GN=Myl2 PE=1 SV=1;tr|D3YW14|D3YW14_MOUSE Myosin regulatory light chain 2, ventricular/cardiac muscle isoform (Fragment) OS=Mus mu	10	2	2	2	18.3	10.622	24801000	0	9308900	0	0	15492000	0	0	0	3542900	0	1329800	0	0	2213100	0	0	0
tr|E0CYA3|E0CYA3_MOUSE;tr|Q60669|Q60669_MOUSE;sp|Q8CBF3|EPHB1_MOUSE;sp|P54754|EPHB3_MOUSE	tr|E0CYA3|E0CYA3_MOUSE Receptor protein-tyrosine kinase OS=Mus musculus OX=10090 GN=Ephb3 PE=1 SV=2;tr|Q60669|Q60669_MOUSE Receptor protein-tyrosine kinase (Fragment) OS=Mus musculus OX=10090 GN=Ephb3 PE=2 SV=1;sp|Q8CBF3|EPHB1_MOUSE Ephrin type-B receptor	4	1	1	1	2.3	81.562	0	0	0	0	0	0	0	0	0	0	0	0	0	0	0	0	0	0
sp|P56480|ATPB_MOUSE	sp|P56480|ATPB_MOUSE ATP synthase subunit beta, mitochondrial OS=Mus musculus OX=10090 GN=Atp5f1b PE=1 SV=2	1	5	5	5	13	56.3	66180000	0	33755000	1441000	0	25384000	0	3533400	2065800	2282100	0	1164000	49690	0	875310	0	121840	71235
tr|Q545Y3|Q545Y3_MOUSE;tr|E9Q454|E9Q454_MOUSE;sp|P58771|TPM1_MOUSE;tr|Q8BSH3|Q8BSH3_MOUSE;tr|Q8BP43|Q8BP43_MOUSE;tr|Q564G1|Q564G1_MOUSE;tr|E9Q450|E9Q450_MOUSE;tr|E9Q452|E9Q452_MOUSE;tr|E9Q455|E9Q455_MOUSE;tr|A0A2R2Y2P8|A0A2R2Y2P8_MOUSE;tr|B7ZNL3|B7ZNL3_MOUSE;tr|E9Q448|E9Q448_MOUSE;tr|S4R2U0|S4R2U0_MOUSE;tr|F8WID5|F8WID5_MOUSE;tr|G5E8R1|G5E8R1_MOUSE;tr|E9Q456|E9Q456_MOUSE;tr|G5E8R0|G5E8R0_MOUSE;tr…	tr|Q545Y3|Q545Y3_MOUSE Uncharacterized protein OS=Mus musculus OX=10090 GN=Tpm1 PE=2 SV=1;tr|E9Q454|E9Q454_MOUSE Tropomyosin alpha-1 chain OS=Mus musculus OX=10090 GN=Tpm1 PE=1 SV=1;sp|P58771|TPM1_MOUSE Tropomyosin alpha-1 chain OS=Mus musculus OX=10090 GN	37	3	3	3	11.3	32.68	50251000	2191800	17590000	1559700	0	25661000	0	1777000	1471300	3140700	136990	1099400	97480	0	1603800	0	111060	91958
sp|P60710|ACTB_MOUSE;sp|P63260|ACTG_MOUSE;tr|B2RRX1|B2RRX1_MOUSE;tr|Q3U5R4|Q3U5R4_MOUSE;tr|Q3UAF6|Q3UAF6_MOUSE;tr|Q4KL81|Q4KL81_MOUSE;tr|Q3UAF7|Q3UAF7_MOUSE;tr|Q3U939|Q3U939_MOUSE;tr|Q3TSB7|Q3TSB7_MOUSE;tr|Q3TIJ9|Q3TIJ9_MOUSE;tr|Q3UAA9|Q3UAA9_MOUSE;tr|Q3U804|Q3U804_MOUSE;tr|Q3UA89|Q3UA89_MOUSE;tr|Q3UBP6|Q3UBP6_MOUSE;tr|Q3UGS0|Q3UGS0_MOUSE;tr|Q3UBQ4|Q3UBQ4_MOUSE;tr|Q61276|Q61276_MOUSE;tr|Q3UCF8|Q3…	sp|P60710|ACTB_MOUSE Actin, cytoplasmic 1 OS=Mus musculus OX=10090 GN=Actb PE=1 SV=1;sp|P63260|ACTG_MOUSE Actin, cytoplasmic 2 OS=Mus musculus OX=10090 GN=Actg1 PE=1 SV=1;tr|B2RRX1|B2RRX1_MOUSE Actin, beta OS=Mus musculus OX=10090 GN=Actb PE=2 SV=1;tr|Q3U5	40	14	3	3	36.8	41.736	230120000	31660000	38635000	22710000	20991000	31313000	9795300	36156000	38864000	11506000	1583000	1931700	1135500	1049500	1565700	489770	1807800	1943200
tr|B2RTM0|B2RTM0_MOUSE;sp|P62806|H4_MOUSE;tr|Q6B822|Q6B822_MOUSE;tr|Q61667|Q61667_MOUSE	tr|B2RTM0|B2RTM0_MOUSE Histone H4 OS=Mus musculus OX=10090 GN=Hist2h4 PE=1 SV=1;sp|P62806|H4_MOUSE Histone H4 OS=Mus musculus OX=10090 GN=H4c1 PE=1 SV=2	4	3	3	3	34	11.367	100450000	7814800	31907000	5514600	8800000	22456000	5927800	12559000	5472700	16742000	1302500	5317800	919100	1466700	3742600	987960	2093200	912110
tr|Q9CXY0|Q9CXY0_MOUSE;sp|P63321|RALA_MOUSE	tr|Q9CXY0|Q9CXY0_MOUSE Small monomeric GTPase OS=Mus musculus OX=10090 GN=Rala PE=2 SV=1;sp|P63321|RALA_MOUSE Ras-related protein Ral-A OS=Mus musculus OX=10090 GN=Rala PE=1 SV=1	2	1	1	1	5.3	23.596	0	0	0	0	0	0	0	0	0	0	0	0	0	0	0	0	0	0
sp|P68033|ACTC_MOUSE;tr|Q3TG92|Q3TG92_MOUSE;tr|Q497E4|Q497E4_MOUSE;tr|Q9CXK3|Q9CXK3_MOUSE;tr|Q3UJ36|Q3UJ36_MOUSE;sp|P63268|ACTH_MOUSE;sp|P62737|ACTA_MOUSE;tr|Q3U122|Q3U122_MOUSE;sp|P68134|ACTS_MOUSE;tr|Q61275|Q61275_MOUSE;tr|Q3UIJ3|Q3UIJ3_MOUSE;tr|Q61852|Q61852_MOUSE;tr|Q61272|Q61272_MOUSE;tr|Q61264|Q61264_MOUSE;tr|D3YZY0|D3YZY0_MOUSE;tr|A0A494B9T3|A0A494B9T3_MOUSE;tr|Q61274|Q61274_MOUSE;tr|D3Z2K…	sp|P68033|ACTC_MOUSE Actin, alpha cardiac muscle 1 OS=Mus musculus OX=10090 GN=Actc1 PE=1 SV=1;tr|Q3TG92|Q3TG92_MOUSE Uncharacterized protein OS=Mus musculus OX=10090 GN=Actc1 PE=2 SV=1;tr|Q497E4|Q497E4_MOUSE Actin, alpha, cardiac muscle 1 OS=Mus musculus	21	14	14	3	39	42.019	1281900000	101690000	356680000	53281000	62510000	507820000	58504000	67672000	73758000	64096000	5084600	17834000	2664100	3125500	25391000	2925200	3383600	3687900
sp|P97350|PKP1_MOUSE	sp|P97350|PKP1_MOUSE Plakophilin-1 OS=Mus musculus OX=10090 GN=Pkp1 PE=1 SV=1	1	2	2	2	3.2	80.895	47561000	7377700	2830000	7834100	15020000	0	5081700	3961800	5456200	1033900	160390	61522	170310	326510	0	110470	86125	118610
tr|Q0VGN2|Q0VGN2_MOUSE;sp|P97500|MYT1L_MOUSE	tr|Q0VGN2|Q0VGN2_MOUSE Myt1l protein OS=Mus musculus OX=10090 GN=Myt1l PE=2 SV=1;sp|P97500|MYT1L_MOUSE Myelin transcription factor 1-like protein OS=Mus musculus OX=10090 GN=Myt1l PE=1 SV=3	2	1	1	1	1.6	132.77	0	0	0	0	0	0	0	0	0	0	0	0	0	0	0	0	0	0
sp|Q02257|PLAK_MOUSE;tr|Q80VE7|Q80VE7_MOUSE;tr|E9Q6A9|E9Q6A9_MOUSE;tr|Q3UZT7|Q3UZT7_MOUSE;sp|Q02248|CTNB1_MOUSE	sp|Q02257|PLAK_MOUSE Junction plakoglobin OS=Mus musculus OX=10090 GN=Jup PE=1 SV=3	5	12	12	12	17.6	81.8	572200000	83464000	86897000	77319000	183370000	32224000	31379000	41664000	35879000	12439000	1814400	1889100	1680900	3986400	700520	682150	905740	779970
tr|B2RQQ1|B2RQQ1_MOUSE;sp|Q02566|MYH6_MOUSE;tr|Q2TAW4|Q2TAW4_MOUSE;tr|Q5BKR0|Q5BKR0_MOUSE;tr|Q6P8P3|Q6P8P3_MOUSE;tr|Q3UQQ3|Q3UQQ3_MOUSE;tr|A0A2I3BPY4|A0A2I3BPY4_MOUSE;tr|Q1WNP4|Q1WNP4_MOUSE;tr|B8JJH3|B8JJH3_MOUSE;tr|A0A2I3BQV3|A0A2I3BQV3_MOUSE;tr|Q1WJL6|Q1WJL6_MOUSE	tr|B2RQQ1|B2RQQ1_MOUSE Myosin, heavy polypeptide 6, cardiac muscle, alpha OS=Mus musculus OX=10090 GN=Myh6 PE=1 SV=1;sp|Q02566|MYH6_MOUSE Myosin-6 OS=Mus musculus OX=10090 GN=Myh6 PE=1 SV=2;tr|Q2TAW4|Q2TAW4_MOUSE Myosin, heavy polypeptide 6, cardiac muscle	11	31	31	8	18.6	223.56	657060000	0	185720000	5638600	1672000	455910000	0	6314300	1809400	6505600	0	1838800	55828	16554	4514000	0	62518	17915
tr|D3Z6F5|D3Z6F5_MOUSE;sp|Q03265|ATPA_MOUSE;tr|D6RJ16|D6RJ16_MOUSE;tr|Q3U452|Q3U452_MOUSE	tr|D3Z6F5|D3Z6F5_MOUSE ATP synthase subunit alpha OS=Mus musculus OX=10090 GN=Atp5a1 PE=1 SV=1;sp|Q03265|ATPA_MOUSE ATP synthase subunit alpha, mitochondrial OS=Mus musculus OX=10090 GN=Atp5f1a PE=1 SV=1	4	6	6	6	13.1	54.594	82221000	2547000	26566000	2091300	0	44177000	1297300	4368800	1173500	2936500	90964	948790	74688	0	1577700	46331	156030	41910
tr|Q7TMT3|Q7TMT3_MOUSE;sp|Q03350|TSP2_MOUSE	tr|Q7TMT3|Q7TMT3_MOUSE Thrombospondin 2 OS=Mus musculus OX=10090 GN=Thbs2 PE=2 SV=1;sp|Q03350|TSP2_MOUSE Thrombospondin-2 OS=Mus musculus OX=10090 GN=Thbs2 PE=1 SV=2	2	1	1	1	1.2	129.94	386350000	0	96835000	21947000	173940000	13416000	32629000	23429000	24147000	8585500	0	2151900	487710	3865400	298140	725090	520650	536610
tr|Q3TLH6|Q3TLH6_MOUSE;tr|Q497I3|Q497I3_MOUSE;sp|Q05816|FABP5_MOUSE	tr|Q3TLH6|Q3TLH6_MOUSE FABP domain-containing protein OS=Mus musculus OX=10090 GN=Fabp5 PE=2 SV=1;tr|Q497I3|Q497I3_MOUSE Fatty acid binding protein 5, epidermal OS=Mus musculus OX=10090 GN=Fabp5 PE=1 SV=1;sp|Q05816|FABP5_MOUSE Fatty acid-binding protein 5	3	1	1	1	6.9	14.415	71731000	17538000	24326000	4558700	6757000	3496400	5241100	4784200	5029100	7173100	1753800	2432600	455870	675700	349640	524110	478420	502910
sp|Q08189|TGM3_MOUSE	sp|Q08189|TGM3_MOUSE Protein-glutamine gamma-glutamyltransferase E OS=Mus musculus OX=10090 GN=Tgm3 PE=1 SV=2	1	1	1	1	1.9	77.308	62429000	9161000	0	13736000	17263000	0	7316500	8189400	6762600	1600700	234900	0	352220	442640	0	187600	209990	173400
tr|F8VBU5|F8VBU5_MOUSE;tr|F8VBU4|F8VBU4_MOUSE;tr|A2A615|A2A615_MOUSE;sp|Q09199|B4GN2_MOUSE	tr|F8VBU5|F8VBU5_MOUSE Beta-1,4 N-acetylgalactosaminyltransferase OS=Mus musculus domesticus OX=10092 GN=B4galnt2 PE=3 SV=1;tr|F8VBU4|F8VBU4_MOUSE Beta-1,4 N-acetylgalactosaminyltransferase OS=Mus musculus domesticus OX=10092 GN=B4galnt2 PE=3 SV=1;tr|A2A61	4	1	1	1	1.8	58.217	0	0	0	0	0	0	0	0	0	0	0	0	0	0	0	0	0	0
sp|Q3UV17|K22O_MOUSE	sp|Q3UV17|K22O_MOUSE Keratin, type II cytoskeletal 2 oral OS=Mus musculus OX=10090 GN=Krt76 PE=1 SV=1	1	9	1	1	9.4	62.844	14554000000	1339300000	2209500000	2618600000	4382500000	562310000	1157500000	1419500000	865090000	404280000	37202000	61376000	72740000	121740000	15620000	32152000	39429000	24030000
tr|Q9CQG8|Q9CQG8_MOUSE;sp|Q5S006|LRRK2_MOUSE	tr|Q9CQG8|Q9CQG8_MOUSE Protein kinase domain-containing protein OS=Mus musculus OX=10090 GN=Lrrk2 PE=2 SV=1;sp|Q5S006|LRRK2_MOUSE Leucine-rich repeat serine/threonine-protein kinase 2 OS=Mus musculus OX=10090 GN=Lrrk2 PE=1 SV=2	2	1	1	1	1.8	62.833	0	0	0	0	0	0	0	0	0	0	0	0	0	0	0	0	0	0
sp|Q5SX39|MYH4_MOUSE;tr|B2RWW8|B2RWW8_MOUSE;sp|P13542|MYH8_MOUSE	sp|Q5SX39|MYH4_MOUSE Myosin-4 OS=Mus musculus OX=10090 GN=Myh4 PE=2 SV=1;tr|B2RWW8|B2RWW8_MOUSE Myosin, heavy polypeptide 8, skeletal muscle, perinatal OS=Mus musculus OX=10090 GN=Myh8 PE=2 SV=1;sp|P13542|MYH8_MOUSE Myosin-8 OS=Mus musculus OX=10090 GN=Myh	3	9	1	0	5.2	222.86	43157000	0	15314000	0	0	27843000	0	0	0	423110	0	150140	0	0	272970	0	0	0
tr|Q5M9N9|Q5M9N9_MOUSE;sp|Q61171|PRDX2_MOUSE	tr|Q5M9N9|Q5M9N9_MOUSE Prdx2 protein OS=Mus musculus OX=10090 GN=Prdx2 PE=2 SV=1;sp|Q61171|PRDX2_MOUSE Peroxiredoxin-2 OS=Mus musculus OX=10090 GN=Prdx2 PE=1 SV=3	2	1	1	1	5.6	21.79	55097000	6766000	8634500	10848000	15411000	0	3197800	4497500	5742000	4238200	520460	664190	834490	1185400	0	245980	345960	441700
sp|Q61495|DSG1A_MOUSE;tr|B2RQH0|B2RQH0_MOUSE;sp|Q7TSF1|DSG1B_MOUSE;tr|Q9CUH7|Q9CUH7_MOUSE;sp|Q7TSF0|DSG1C_MOUSE	sp|Q61495|DSG1A_MOUSE Desmoglein-1-alpha OS=Mus musculus OX=10090 GN=Dsg1a PE=2 SV=2;tr|B2RQH0|B2RQH0_MOUSE Desmoglein 1 beta OS=Mus musculus OX=10090 GN=Dsg1b PE=2 SV=1;sp|Q7TSF1|DSG1B_MOUSE Desmoglein-1-beta OS=Mus musculus OX=10090 GN=Dsg1b PE=1 SV=1	5	3	3	3	2.5	114.6	101790000	9925600	15255000	15072000	38299000	4350900	5754500	5840400	7296200	2482800	242090	372080	367610	934110	106120	140350	142450	177960
tr|D3YW03|D3YW03_MOUSE;tr|Q8CCV5|Q8CCV5_MOUSE;sp|Q61539|ERR2_MOUSE;tr|Q80VS1|Q80VS1_MOUSE;tr|E9QKA2|E9QKA2_MOUSE;tr|G5E8P8|G5E8P8_MOUSE	tr|D3YW03|D3YW03_MOUSE Steroid hormone receptor ERR2 OS=Mus musculus OX=10090 GN=Esrrb PE=1 SV=2;tr|Q8CCV5|Q8CCV5_MOUSE Uncharacterized protein OS=Mus musculus OX=10090 GN=Esrrb PE=2 SV=1;sp|Q61539|ERR2_MOUSE Steroid hormone receptor ERR2 OS=Mus musculus O	6	1	1	1	1.9	41.715	0	0	0	0	0	0	0	0	0	0	0	0	0	0	0	0	0	0
sp|Q61781|K1C14_MOUSE	sp|Q61781|K1C14_MOUSE Keratin, type I cytoskeletal 14 OS=Mus musculus OX=10090 GN=Krt14 PE=1 SV=2	1	22	1	1	35.5	52.866	0	0	0	0	0	0	0	0	0	0	0	0	0	0	0	0	0	0
tr|A2AC65|A2AC65_MOUSE;sp|Q61805|LBP_MOUSE	tr|A2AC65|A2AC65_MOUSE Lipopolysaccharide-binding protein OS=Mus musculus OX=10090 GN=Lbp PE=1 SV=1;sp|Q61805|LBP_MOUSE Lipopolysaccharide-binding protein OS=Mus musculus OX=10090 GN=Lbp PE=1 SV=2	2	1	1	1	17.1	13.134	0	0	0	0	0	0	0	0	0	0	0	0	0	0	0	0	0	0
tr|G3X9F5|G3X9F5_MOUSE;sp|Q62381|TLL1_MOUSE	tr|G3X9F5|G3X9F5_MOUSE Metalloendopeptidase OS=Mus musculus OX=10090 GN=Tll1 PE=1 SV=1;sp|Q62381|TLL1_MOUSE Tolloid-like protein 1 OS=Mus musculus OX=10090 GN=Tll1 PE=1 SV=1	2	2	2	2	1.7	114.55	0	0	0	0	0	0	0	0	0	0	0	0	0	0	0	0	0	0
tr|H7BWY0|H7BWY0_MOUSE;sp|Q6P4P1|SPA3A_MOUSE	tr|H7BWY0|H7BWY0_MOUSE Serine protease inhibitor A3A OS=Mus musculus OX=10090 GN=Serpina3a PE=1 SV=1;sp|Q6P4P1|SPA3A_MOUSE Serine protease inhibitor A3A OS=Mus musculus OX=10090 GN=Serpina3a PE=1 SV=2	2	1	1	1	1.9	47.903	1146100000	61997000	74784000	777390000	67358000	41509000	43346000	44168000	35560000	57306000	3099800	3739200	38870000	3367900	2075400	2167300	2208400	1778000
tr|Q8CC58|Q8CC58_MOUSE;sp|Q6P5U7|NWD2_MOUSE	tr|Q8CC58|Q8CC58_MOUSE Uncharacterized protein OS=Mus musculus OX=10090 GN=Nwd2 PE=2 SV=2;sp|Q6P5U7|NWD2_MOUSE NACHT and WD repeat domain-containing protein 2 OS=Mus musculus OX=10090 GN=Nwd2 PE=1 SV=2	2	1	1	1	9.8	13.587	0	0	0	0	0	0	0	0	0	0	0	0	0	0	0	0	0	0
sp|Q6PB44|PTN23_MOUSE	sp|Q6PB44|PTN23_MOUSE Tyrosine-protein phosphatase non-receptor type 23 OS=Mus musculus OX=10090 GN=Ptpn23 PE=1 SV=2	1	1	1	1	0.8	185.21	0	0	0	0	0	0	0	0	0	0	0	0	0	0	0	0	0	0
sp|Q76LL6|FHOD3_MOUSE	sp|Q76LL6|FHOD3_MOUSE FH1/FH2 domain-containing protein 3 OS=Mus musculus OX=10090 GN=Fhod3 PE=1 SV=1	1	1	1	1	0.5	175.65	0	0	0	0	0	0	0	0	0	0	0	0	0	0	0	0	0	0
sp|Q78Y63|PDCL2_MOUSE	sp|Q78Y63|PDCL2_MOUSE Phosducin-like protein 2 OS=Mus musculus OX=10090 GN=Pdcl2 PE=1 SV=1	1	1	1	1	2.9	27.769	0	0	0	0	0	0	0	0	0	0	0	0	0	0	0	0	0	0
tr|H3BKU7|H3BKU7_MOUSE;tr|D3Z4T6|D3Z4T6_MOUSE;tr|A0A4W9|A0A4W9_MOUSE;sp|Q80Z24|NEGR1_MOUSE	tr|H3BKU7|H3BKU7_MOUSE Neuronal growth regulator 1 (Fragment) OS=Mus musculus OX=10090 GN=Negr1 PE=1 SV=1;tr|D3Z4T6|D3Z4T6_MOUSE Neuronal growth regulator 1 OS=Mus musculus OX=10090 GN=Negr1 PE=1 SV=1;tr|A0A4W9|A0A4W9_MOUSE Neuronal growth regulator 1 OS=M	4	1	1	1	7.4	13.44	0	0	0	0	0	0	0	0	0	0	0	0	0	0	0	0	0	0
tr|Q5Y988|Q5Y988_MOUSE;sp|Q8BGE9|RL3R1_MOUSE	tr|Q5Y988|Q5Y988_MOUSE G protein-coupled receptor OS=Mus musculus OX=10090 GN=Rxfp3 PE=2 SV=1;sp|Q8BGE9|RL3R1_MOUSE Relaxin-3 receptor 1 OS=Mus musculus OX=10090 GN=Rxfp3 PE=2 SV=1	2	1	1	1	2.8	51.573	0	0	0	0	0	0	0	0	0	0	0	0	0	0	0	0	0	0
sp|Q8BW70|UBP38_MOUSE;tr|Q6ZPG3|Q6ZPG3_MOUSE	sp|Q8BW70|UBP38_MOUSE Ubiquitin carboxyl-terminal hydrolase 38 OS=Mus musculus OX=10090 GN=Usp38 PE=1 SV=2;tr|Q6ZPG3|Q6ZPG3_MOUSE MKIAA1891 protein (Fragment) OS=Mus musculus OX=10090 GN=Usp38 PE=2 SV=1	2	1	1	1	1.5	116.1	0	0	0	0	0	0	0	0	0	0	0	0	0	0	0	0	0	0
sp|Q8C7U7|GALT6_MOUSE	sp|Q8C7U7|GALT6_MOUSE Polypeptide N-acetylgalactosaminyltransferase 6 OS=Mus musculus OX=10090 GN=Galnt6 PE=2 SV=1	1	1	1	1	2.1	71.536	0	0	0	0	0	0	0	0	0	0	0	0	0	0	0	0	0	0
tr|F8VQF8|F8VQF8_MOUSE;sp|Q8C8H8|KY_MOUSE	tr|F8VQF8|F8VQF8_MOUSE Kyphoscoliosis peptidase OS=Mus musculus OX=10090 GN=Ky PE=4 SV=1;sp|Q8C8H8|KY_MOUSE Kyphoscoliosis peptidase OS=Mus musculus OX=10090 GN=Ky PE=1 SV=1	2	1	1	1	3.2	75.103	0	0	0	0	0	0	0	0	0	0	0	0	0	0	0	0	0	0
tr|A0A2R8W6J9|A0A2R8W6J9_MOUSE;tr|Q3UEN1|Q3UEN1_MOUSE;sp|Q8CGR7|UPP2_MOUSE;tr|Q8R093|Q8R093_MOUSE	tr|A0A2R8W6J9|A0A2R8W6J9_MOUSE Uridine phosphorylase OS=Mus musculus OX=10090 GN=Upp2 PE=1 SV=1;tr|Q3UEN1|Q3UEN1_MOUSE Uridine phosphorylase OS=Mus musculus OX=10090 GN=Upp2 PE=2 SV=1;sp|Q8CGR7|UPP2_MOUSE Uridine phosphorylase 2 OS=Mus musculus OX=10090 GN	4	1	1	1	4.2	34.106	52743000	6085700	10741000	15113000	0	0	3523600	8052800	9227500	3516200	405710	716060	1007500	0	0	234910	536860	615170
sp|Q8K0Y2|KT33A_MOUSE	sp|Q8K0Y2|KT33A_MOUSE Keratin, type I cuticular Ha3-I OS=Mus musculus OX=10090 GN=Krt33a PE=1 SV=1	1	4	1	1	9.7	46.137	0	0	0	0	0	0	0	0	0	0	0	0	0	0	0	0	0	0
sp|Q8K3P0|DR9C7_MOUSE	sp|Q8K3P0|DR9C7_MOUSE Short-chain dehydrogenase/reductase family 9C member 7 OS=Mus musculus OX=10090 GN=Sdr9c7 PE=2 SV=1	1	1	1	1	2.6	35.148	0	0	0	0	0	0	0	0	0	0	0	0	0	0	0	0	0	0
sp|Q8K3X4|I2BPL_MOUSE	sp|Q8K3X4|I2BPL_MOUSE Probable E3 ubiquitin-protein ligase IRF2BPL OS=Mus musculus OX=10090 GN=Irf2bpl PE=1 SV=1	1	1	1	1	1.3	80.564	0	0	0	0	0	0	0	0	0	0	0	0	0	0	0	0	0	0
tr|A0A1L1SSQ0|A0A1L1SSQ0_MOUSE;tr|Q499F8|Q499F8_MOUSE;sp|Q8R2V3|ZN445_MOUSE	tr|A0A1L1SSQ0|A0A1L1SSQ0_MOUSE Zinc finger protein 445 (Fragment) OS=Mus musculus OX=10090 GN=Zfp445 PE=4 SV=1;tr|Q499F8|Q499F8_MOUSE Zinc finger protein 445 OS=Mus musculus OX=10090 GN=Zfp445 PE=2 SV=1;sp|Q8R2V3|ZN445_MOUSE Zinc finger protein 445 OS=Mus	3	1	1	1	3.6	28.263	0	0	0	0	0	0	0	0	0	0	0	0	0	0	0	0	0	0
tr|D3Z2E8|D3Z2E8_MOUSE;tr|Q3V3G1|Q3V3G1_MOUSE;sp|Q8VEC4|CAHM2_MOUSE	tr|D3Z2E8|D3Z2E8_MOUSE Calcium homeostasis modulator protein 2 OS=Mus musculus OX=10090 GN=Calhm2 PE=1 SV=1;tr|Q3V3G1|Q3V3G1_MOUSE Uncharacterized protein OS=Mus musculus OX=10090 GN=Calhm2 PE=2 SV=1;sp|Q8VEC4|CAHM2_MOUSE Calcium homeostasis modulator prot	3	1	1	1	4.7	35.763	0	0	0	0	0	0	0	0	0	0	0	0	0	0	0	0	0	0
tr|Q148R7|Q148R7_MOUSE;sp|Q8VHD8|HORN_MOUSE;tr|E9QNP3|E9QNP3_MOUSE;tr|F8WJ23|F8WJ23_MOUSE	tr|Q148R7|Q148R7_MOUSE Hrnr protein OS=Mus musculus OX=10090 GN=Hrnr PE=2 SV=1;sp|Q8VHD8|HORN_MOUSE Hornerin OS=Mus musculus OX=10090 GN=Hrnr PE=1 SV=1;tr|E9QNP3|E9QNP3_MOUSE Hornerin OS=Mus musculus OX=10090 GN=Hrnr PE=1 SV=1;tr|F8WJ23|F8WJ23_MOUSE Horner	4	2	2	2	3.3	89.057	15068000	6250100	8818200	0	0	0	0	0	0	396530	164480	232060	0	0	0	0	0	0
tr|A4IF57|A4IF57_MOUSE;tr|A0A1D5RLV4|A0A1D5RLV4_MOUSE;sp|Q91VW5|GOGA4_MOUSE	tr|A4IF57|A4IF57_MOUSE Golga4 protein (Fragment) OS=Mus musculus OX=10090 GN=Golga4 PE=2 SV=1;tr|A0A1D5RLV4|A0A1D5RLV4_MOUSE Golgin subfamily A member 4 (Fragment) OS=Mus musculus OX=10090 GN=Golga4 PE=1 SV=1;sp|Q91VW5|GOGA4_MOUSE Golgin subfamily A member	3	1	1	1	3.8	29.439	0	0	0	0	0	0	0	0	0	0	0	0	0	0	0	0	0	0
tr|D3YXT0|D3YXT0_MOUSE;sp|Q91WD5|NDUS2_MOUSE	tr|D3YXT0|D3YXT0_MOUSE Complex I-49kD OS=Mus musculus OX=10090 GN=Ndufs2 PE=1 SV=1;sp|Q91WD5|NDUS2_MOUSE NADH dehydrogenase [ubiquinone] iron-sulfur protein 2, mitochondrial OS=Mus musculus OX=10090 GN=Ndufs2 PE=1 SV=1	2	1	1	1	3.7	49.573	0	0	0	0	0	0	0	0	0	0	0	0	0	0	0	0	0	0
sp|Q91WN4|KMO_MOUSE	sp|Q91WN4|KMO_MOUSE Kynurenine 3-monooxygenase OS=Mus musculus OX=10090 GN=Kmo PE=1 SV=1	1	1	1	1	2.1	54.531	0	0	0	0	0	0	0	0	0	0	0	0	0	0	0	0	0	0
tr|B2RY26|B2RY26_MOUSE;tr|B2RXX9|B2RXX9_MOUSE;sp|Q91Z83|MYH7_MOUSE	tr|B2RY26|B2RY26_MOUSE Myh7 protein OS=Mus musculus OX=10090 GN=Myh7 PE=2 SV=1;tr|B2RXX9|B2RXX9_MOUSE Myosin, heavy polypeptide 7, cardiac muscle, beta OS=Mus musculus OX=10090 GN=Myh7 PE=2 SV=1;sp|Q91Z83|MYH7_MOUSE Myosin-7 OS=Mus musculus OX=10090 GN=Myh	3	26	3	2	15.5	222.85	65395000	0	28346000	0	0	37048000	0	0	0	653950	0	283460	0	0	370480	0	0	0
tr|A0A1Y7VIQ5|A0A1Y7VIQ5_MOUSE;tr|Q3TBD4|Q3TBD4_MOUSE;tr|D3Z390|D3Z390_MOUSE;sp|Q921C5|BICD2_MOUSE	tr|A0A1Y7VIQ5|A0A1Y7VIQ5_MOUSE Protein bicaudal D homolog 2 (Fragment) OS=Mus musculus OX=10090 GN=Bicd2 PE=1 SV=1;tr|Q3TBD4|Q3TBD4_MOUSE Uncharacterized protein OS=Mus musculus OX=10090 GN=Bicd2 PE=2 SV=1;tr|D3Z390|D3Z390_MOUSE Protein bicaudal D homolog	4	1	1	1	9.2	9.4516	0	0	0	0	0	0	0	0	0	0	0	0	0	0	0	0	0	0
sp|Q921X9|PDIA5_MOUSE	sp|Q921X9|PDIA5_MOUSE Protein disulfide-isomerase A5 OS=Mus musculus OX=10090 GN=Pdia5 PE=1 SV=1	1	1	1	1	2.9	59.266	0	0	0	0	0	0	0	0	0	0	0	0	0	0	0	0	0	0
tr|W0TXY3|W0TXY3_MOUSE;tr|W0TYI2|W0TYI2_MOUSE;tr|W0TXY0|W0TXY0_MOUSE;tr|W0TX95|W0TX95_MUSMC;tr|F2Y0K5|F2Y0K5_MOUSE;tr|D2KI92|D2KI92_MUSMM;sp|Q96EQ9|PRDM9_MOUSE;tr|E9Q4V2|E9Q4V2_MOUSE;tr|C4MLH8|C4MLH8_MOUSE;tr|W0TXX7|W0TXX7_MUSMM;tr|W0TX90|W0TX90_MOUSE;tr|W0TWU8|W0TWU8_MUSMM;tr|C1J0N3|C1J0N3_MOUSE;tr|W0TY47|W0TY47_MOUSE	tr|W0TXY3|W0TXY3_MOUSE Prdm9 protein OS=Mus musculus OX=10090 GN=Prdm9 PE=2 SV=1;tr|W0TYI2|W0TYI2_MOUSE Prdm9 protein OS=Mus musculus domesticus OX=10092 GN=Prdm9 PE=2 SV=1;tr|W0TXY0|W0TXY0_MOUSE Prdm9 protein OS=Mus musculus domesticus OX=10092 GN=Prdm9 P	14	1	1	1	1	94.068	0	0	0	0	0	0	0	0	0	0	0	0	0	0	0	0	0	0
tr|F6TDE5|F6TDE5_MOUSE;tr|D3YZ62|D3YZ62_MOUSE;sp|Q99104|MYO5A_MOUSE;tr|D3Z4J3|D3Z4J3_MOUSE	tr|F6TDE5|F6TDE5_MOUSE Unconventional myosin-Va (Fragment) OS=Mus musculus OX=10090 GN=Myo5a PE=1 SV=1;tr|D3YZ62|D3YZ62_MOUSE Unconventional myosin-Va OS=Mus musculus OX=10090 GN=Myo5a PE=1 SV=1;sp|Q99104|MYO5A_MOUSE Unconventional myosin-Va OS=Mus musculu	4	1	1	1	2.1	67.002	0	0	0	0	0	0	0	0	0	0	0	0	0	0	0	0	0	0
sp|Q99LG2|TNPO2_MOUSE;tr|Q3U316|Q3U316_MOUSE;tr|Q3U1S0|Q3U1S0_MOUSE;tr|E9PV58|E9PV58_MOUSE	sp|Q99LG2|TNPO2_MOUSE Transportin-2 OS=Mus musculus OX=10090 GN=Tnpo2 PE=1 SV=1;tr|Q3U316|Q3U316_MOUSE Importin N-terminal domain-containing protein OS=Mus musculus OX=10090 GN=Tnpo2 PE=2 SV=1;tr|Q3U1S0|Q3U1S0_MOUSE Importin N-terminal domain-containing pr	4	1	1	1	1.6	100.46	0	0	0	0	0	0	0	0	0	0	0	0	0	0	0	0	0	0
tr|Q3V3N5|Q3V3N5_MOUSE;tr|Q3UJL0|Q3UJL0_MOUSE;tr|P70410|P70410_MOUSE;sp|Q99LH1|NOG2_MOUSE	tr|Q3V3N5|Q3V3N5_MOUSE Nucleolar GTP-binding protein 2 (Fragment) OS=Mus musculus OX=10090 GN=Gnl2 PE=2 SV=1;tr|Q3UJL0|Q3UJL0_MOUSE Nucleolar GTP-binding protein 2 OS=Mus musculus OX=10090 GN=Gnl2 PE=2 SV=1;tr|P70410|P70410_MOUSE Nucleolar GTP-binding prot	4	1	1	1	1.6	72.1	0	0	0	0	0	0	0	0	0	0	0	0	0	0	0	0	0	0
sp|Q99M73|KRT84_MOUSE	sp|Q99M73|KRT84_MOUSE Keratin, type II cuticular Hb4 OS=Mus musculus OX=10090 GN=Krt84 PE=2 SV=2	1	12	8	7	19.1	64.982	125300000	43476000	0	0	0	0	0	0	81824000	3797000	1317500	0	0	0	0	0	0	2479500
tr|Q80TP6|Q80TP6_MOUSE;tr|A0A0G2JGL8|A0A0G2JGL8_MOUSE;sp|Q99PU8|DHX30_MOUSE	tr|Q80TP6|Q80TP6_MOUSE RNA helicase (Fragment) OS=Mus musculus OX=10090 GN=mKIAA0890 PE=4 SV=3;tr|A0A0G2JGL8|A0A0G2JGL8_MOUSE RNA helicase OS=Mus musculus OX=10090 GN=Dhx30 PE=1 SV=1;sp|Q99PU8|DHX30_MOUSE ATP-dependent RNA helicase DHX30 OS=Mus musculus OX	3	1	1	1	0.9	116.84	538290000	0	0	0	361260000	82051000	81224000	13756000	0	8281400	0	0	0	5557900	1262300	1249600	211630	0
tr|A0A140LIK0|A0A140LIK0_MOUSE;tr|A0A140LHR3|A0A140LHR3_MOUSE;sp|Q9CYN2|SPCS2_MOUSE;tr|A0A140LJ01|A0A140LJ01_MOUSE;tr|A0A140LHG8|A0A140LHG8_MOUSE	tr|A0A140LIK0|A0A140LIK0_MOUSE Microsomal signal peptidase 25 kDa subunit OS=Mus musculus OX=10090 GN=Spcs2 PE=1 SV=1;tr|A0A140LHR3|A0A140LHR3_MOUSE Microsomal signal peptidase 25 kDa subunit OS=Mus musculus OX=10090 GN=Spcs2 PE=1 SV=1;sp|Q9CYN2|SPCS2_MOUS	5	1	1	1	4	19.077	0	0	0	0	0	0	0	0	0	0	0	0	0	0	0	0	0	0
sp|Q9D3P1|TCHL1_MOUSE	sp|Q9D3P1|TCHL1_MOUSE Trichohyalin-like protein 1 OS=Mus musculus OX=10090 GN=Tchhl1 PE=2 SV=2	1	1	1	1	1.1	70.706	0	0	0	0	0	0	0	0	0	0	0	0	0	0	0	0	0	0
sp|Q9D3W5|LRC71_MOUSE	sp|Q9D3W5|LRC71_MOUSE Leucine-rich repeat-containing protein 71 OS=Mus musculus OX=10090 GN=Lrrc71 PE=2 SV=1	1	1	1	1	2.5	61.351	0	0	0	0	0	0	0	0	0	0	0	0	0	0	0	0	0	0
tr|F6UJ67|F6UJ67_MOUSE;tr|A0A3T0ZJB3|A0A3T0ZJB3_MOUSE;sp|Q9D4G2|HSF2B_MOUSE	tr|F6UJ67|F6UJ67_MOUSE Heat shock factor 2-binding protein OS=Mus musculus OX=10090 GN=Hsf2bp PE=4 SV=2;tr|A0A3T0ZJB3|A0A3T0ZJB3_MOUSE Meiotic localizer of BRCA2 OS=Mus musculus OX=10090 GN=Hsf2bp PE=2 SV=1;sp|Q9D4G2|HSF2B_MOUSE Heat shock factor 2-binding	3	1	1	1	3.4	29.378	0	0	0	0	0	0	0	0	0	0	0	0	0	0	0	0	0	0
tr|A0A087WQX9|A0A087WQX9_MOUSE;tr|Q9DAL1|Q9DAL1_MOUSE;sp|Q9DAE7|CK097_MOUSE	tr|A0A087WQX9|A0A087WQX9_MOUSE RIKEN cDNA 1700012B09 gene (Fragment) OS=Mus musculus OX=10090 GN=1700012B09Rik PE=4 SV=1;tr|Q9DAL1|Q9DAL1_MOUSE Uncharacterized protein OS=Mus musculus OX=10090 GN=1700012B09Rik PE=2 SV=1;sp|Q9DAE7|CK097_MOUSE Uncharacterize	3	1	1	1	89.5	2.2465	0	0	0	0	0	0	0	0	0	0	0	0	0	0	0	0	0	0
sp|Q9DD20|MET7B_MOUSE	sp|Q9DD20|MET7B_MOUSE Methyltransferase-like protein 7B OS=Mus musculus OX=10090 GN=Mettl7b PE=1 SV=2	1	1	1	1	3.3	28.049	0	0	0	0	0	0	0	0	0	0	0	0	0	0	0	0	0	0
sp|Q9EST1|GSDMA_MOUSE	sp|Q9EST1|GSDMA_MOUSE Gasdermin-A OS=Mus musculus OX=10090 GN=Gsdma PE=2 SV=1	1	1	1	1	1.8	49.592	6511700	770990	1836100	1245200	0	0	894930	0	1764500	271320	32125	76505	51882	0	0	37289	0	73522
tr|Q8K3Q4|Q8K3Q4_MOUSE;tr|Q5FW75|Q5FW75_MOUSE;sp|Q9JI91|ACTN2_MOUSE	tr|Q8K3Q4|Q8K3Q4_MOUSE Actinin alpha 2 OS=Mus musculus OX=10090 GN=Actn2 PE=2 SV=1;tr|Q5FW75|Q5FW75_MOUSE Actinin alpha 2 OS=Mus musculus OX=10090 GN=Actn2 PE=2 SV=1;sp|Q9JI91|ACTN2_MOUSE Alpha-actinin-2 OS=Mus musculus OX=10090 GN=Actn2 PE=1 SV=2	3	1	1	1	1.1	103.93	7389800	0	2695700	0	0	4694100	0	0	0	134360	0	49013	0	0	85348	0	0	0
tr|Q8BUM7|Q8BUM7_MOUSE;sp|Q9JLL3|TNR19_MOUSE	tr|Q8BUM7|Q8BUM7_MOUSE TNFR-Cys domain-containing protein OS=Mus musculus OX=10090 GN=Tnfrsf19 PE=2 SV=1;sp|Q9JLL3|TNR19_MOUSE Tumor necrosis factor receptor superfamily member 19 OS=Mus musculus OX=10090 GN=Tnfrsf19 PE=1 SV=2	2	1	1	1	2.4	45.256	0	0	0	0	0	0	0	0	0	0	0	0	0	0	0	0	0	0
tr|Q149A0|Q149A0_MOUSE;sp|Q9QUK0|CDKL2_MOUSE	tr|Q149A0|Q149A0_MOUSE Cyclin-dependent kinase-like 2 (CDC2-related kinase) OS=Mus musculus OX=10090 GN=Cdkl2 PE=2 SV=1;sp|Q9QUK0|CDKL2_MOUSE Cyclin-dependent kinase-like 2 OS=Mus musculus OX=10090 GN=Cdkl2 PE=2 SV=1	2	1	1	1	3.7	64.055	0	0	0	0	0	0	0	0	0	0	0	0	0	0	0	0	0	0
tr|Q8BH80|Q8BH80_MOUSE;sp|Q9QY76|VAPB_MOUSE	tr|Q8BH80|Q8BH80_MOUSE Vesicle-associated membrane protein, associated protein B and C OS=Mus musculus OX=10090 GN=Vapb PE=1 SV=1;sp|Q9QY76|VAPB_MOUSE Vesicle-associated membrane protein-associated protein B OS=Mus musculus OX=10090 GN=Vapb PE=1 SV=3	2	1	1	1	6.6	26.918	0	0	0	0	0	0	0	0	0	0	0	0	0	0	0	0	0	0
sp|Q9WTK2|CDYL_MOUSE	sp|Q9WTK2|CDYL_MOUSE Chromodomain Y-like protein OS=Mus musculus OX=10090 GN=Cdyl PE=1 SV=1	1	1	1	1	1.5	65.21	0	0	0	0	0	0	0	0	0	0	0	0	0	0	0	0	0	0
sp|Q9WV66|MARH7_MOUSE	sp|Q9WV66|MARH7_MOUSE E3 ubiquitin-protein ligase MARCHF7 OS=Mus musculus OX=10090 GN=Marchf7 PE=2 SV=1	1	1	1	1	1.6	76.598	0	0	0	0	0	0	0	0	0	0	0	0	0	0	0	0	0	0
tr|A8Y5I6|A8Y5I6_MOUSE;tr|Q9CWX6|Q9CWX6_MOUSE;tr|Q8R5B4|Q8R5B4_MOUSE;sp|Q9WV72|ASB3_MOUSE;tr|A0A0N4SV07|A0A0N4SV07_MOUSE	tr|A8Y5I6|A8Y5I6_MOUSE Ankyrin repeat and SOCS box protein 3 OS=Mus musculus OX=10090 GN=Asb3 PE=1 SV=1;tr|Q9CWX6|Q9CWX6_MOUSE Uncharacterized protein OS=Mus musculus OX=10090 GN=Asb3 PE=2 SV=1;tr|Q8R5B4|Q8R5B4_MOUSE Ankyrin repeat and SOCS box-containing	5	1	1	1	1.9	51.203	0	0	0	0	0	0	0	0	0	0	0	0	0	0	0	0	0	0
tr|Q8C9C2|Q8C9C2_MOUSE;sp|Q9Z2L6|MINP1_MOUSE	tr|Q8C9C2|Q8C9C2_MOUSE Uncharacterized protein (Fragment) OS=Mus musculus OX=10090 GN=Minpp1 PE=2 SV=2;sp|Q9Z2L6|MINP1_MOUSE Multiple inositol polyphosphate phosphatase 1 OS=Mus musculus OX=10090 GN=Minpp1 PE=1 SV=3	2	1	1	1	2.4	32.614	0	0	0	0	0	0	0	0	0	0	0	0	0	0	0	0	0	0
tr|A0A075B5M7|A0A075B5M7_MOUSE;tr|A0A0M4KPD8|A0A0M4KPD8_MOUSE;tr|A0A0G2JDV4|A0A0G2JDV4_MOUSE;tr|A0A0B4J1J2|A0A0B4J1J2_MOUSE;tr|A0A0B4J1J1|A0A0B4J1J1_MOUSE;tr|Q65ZI1|Q65ZI1_MOUSE	tr|A0A075B5M7|A0A075B5M7_MOUSE Immunoglobulin kappa variable 5-39 OS=Mus musculus OX=10090 GN=Igkv5-39 PE=1 SV=7;tr|A0A0M4KPD8|A0A0M4KPD8_MOUSE B2 12-1 anti-human butyrylcholinesterase (BChE) light chain variable region (Fragment) OS=Mus musculus OX=10090	6	1	1	1	12.6	10.345	0	0	0	0	0	0	0	0	0	0	0	0	0	0	0	0	0	0
tr|A0A075B5U5|A0A075B5U5_MOUSE;tr|A0A0A6YWX0|A0A0A6YWX0_MOUSE	tr|A0A075B5U5|A0A075B5U5_MOUSE Immunoglobulin heavy variable V1-19 OS=Mus musculus OX=10090 GN=Ighv1-19 PE=1 SV=1;tr|A0A0A6YWX0|A0A0A6YWX0_MOUSE Immunoglobulin heavy variable V1-19 (Fragment) OS=Mus musculus OX=10090 GN=Ighv1-19 PE=1 SV=1	2	2	1	1	26.7	12.856	37051000	0	0	0	31648000	4177900	1224500	0	0	9262600	0	0	0	7912000	1044500	306130	0	0
tr|A0A075B5V1|A0A075B5V1_MOUSE;tr|A0A075B5V6|A0A075B5V6_MOUSE;sp|P06330|HVM51_MOUSE;tr|Q9QXF0|Q9QXF0_MOUSE;sp|P01756|HVM12_MOUSE;tr|A0A075B5V0|A0A075B5V0_MOUSE;tr|A0A075B5V2|A0A075B5V2_MOUSE;tr|A0A0M4LB22|A0A0M4LB22_MOUSE;tr|A0A0A6YWK5|A0A0A6YWK5_MOUSE;sp|P01757|HVM13_MOUSE;tr|Q9QXE9|Q9QXE9_MOUSE;tr|K7TGV2|K7TGV2_MOUSE;tr|X5J544|X5J544_MOUSE;tr|X5J533|X5J533_MOUSE;tr|A0A0A6YX66|A0A0A6YX66_MOUSE;t…	tr|A0A075B5V1|A0A075B5V1_MOUSE Immunoglobulin heavy variable 1-31 OS=Mus musculus OX=10090 GN=Ighv1-31 PE=4 SV=1;tr|A0A075B5V6|A0A075B5V6_MOUSE Immunoglobulin heavy variable V1-42 OS=Mus musculus OX=10090 GN=Ighv1-42 PE=1 SV=1;sp|P06330|HVM51_MOUSE Ig heav	172	5	2	2	51	10.966	45089000000	219280000	27984000	155760000	27459000000	12246000000	3626900000	766480000	587460000	7514800000	36547000	4664000	25961000	4576500000	2041100000	604490000	127750000	97909000
tr|A0A075B5V7|A0A075B5V7_MOUSE;tr|A0A0A6YXN5|A0A0A6YXN5_MOUSE	tr|A0A075B5V7|A0A075B5V7_MOUSE Immunoglobulin heavy variable V1-43 OS=Mus musculus OX=10090 GN=Ighv1-43 PE=4 SV=1;tr|A0A0A6YXN5|A0A0A6YXN5_MOUSE Immunoglobulin heavy variable V1-43 (Fragment) OS=Mus musculus OX=10090 GN=Ighv1-43 PE=4 SV=1	2	3	1	1	31.6	10.761	34064000	0	0	0	17096000	9498800	6147900	1321300	0	5677300	0	0	0	2849300	1583100	1024700	220220	0
tr|A0A087WSF2|A0A087WSF2_MOUSE	tr|A0A087WSF2|A0A087WSF2_MOUSE Sperm motility kinase 3C OS=Mus musculus OX=10090 GN=Smok3c PE=4 SV=1	1	1	1	1	3.8	56.508	0	0	0	0	0	0	0	0	0	0	0	0	0	0	0	0	0	0
tr|A0A097PUG4|A0A097PUG4_MOUSE;sp|P01668|KV3AG_MOUSE;sp|P01666|KV3AE_MOUSE;sp|P01665|KV3AD_MOUSE;sp|P01664|KV3AC_MOUSE;tr|A0A140T8Q4|A0A140T8Q4_MOUSE;tr|A0A140T8Q0|A0A140T8Q0_MOUSE;tr|A0A097PUD0|A0A097PUD0_MOUSE	tr|A0A097PUG4|A0A097PUG4_MOUSE Anti-lox-1 15C4 light chain OS=Mus musculus OX=10090 PE=2 SV=1;sp|P01668|KV3AG_MOUSE Ig kappa chain V-III region PC 7210 OS=Mus musculus OX=10090 PE=1 SV=1;sp|P01666|KV3AE_MOUSE Ig kappa chain V-III region PC 7183 OS=Mus musc	8	2	2	2	13.9	25.96	207850000	14767000	32966000	7095400	76101000	36276000	22865000	13612000	4165700	29693000	2109600	4709400	1013600	10872000	5182300	3266400	1944600	595090
tr|A0A0B4J1J7|A0A0B4J1J7_MOUSE	tr|A0A0B4J1J7|A0A0B4J1J7_MOUSE Immunoglobulin heavy variable 1-82 OS=Mus musculus OX=10090 GN=Ighv1-82 PE=1 SV=1	1	3	2	2	43.9	10.65	437880000	0	0	0	290080000	75331000	49184000	10614000	12675000	72981000	0	0	0	48347000	12555000	8197400	1769000	2112600
tr|A0A0B6VMB2|A0A0B6VMB2_MOUSE;tr|A0A0C6E3V3|A0A0C6E3V3_MOUSE;tr|A0A075B5P4|A0A075B5P4_MOUSE;tr|A0A4U9FFL2|A0A4U9FFL2_MOUSE;tr|A0A0A6YWR2|A0A0A6YWR2_MOUSE;tr|X5J5S9|X5J5S9_MOUSE;tr|A0A0A6YXA5|A0A0A6YXA5_MOUSE;tr|U5JE79|U5JE79_MOUSE;tr|A0A2S0DFG8|A0A2S0DFG8_MOUSE;tr|A0A2S0DFG7|A0A2S0DFG7_MOUSE;tr|A0A2S0DFG6|A0A2S0DFG6_MOUSE;tr|A0A2S0DFG5|A0A2S0DFG5_MOUSE;tr|A0A0A6YVW3|A0A0A6YVW3_MOUSE;tr|X5J5B7|X5…	tr|A0A0B6VMB2|A0A0B6VMB2_MOUSE MAb 31C6 heavy chain OS=Mus musculus OX=10090 GN=HC PE=4 SV=1;tr|A0A0C6E3V3|A0A0C6E3V3_MOUSE HC protein OS=Mus musculus OX=10090 GN=HC PE=2 SV=1;tr|A0A075B5P4|A0A075B5P4_MOUSE Ig gamma-1 chain C region secreted form (Fragment	25	9	9	0	25.9	50.724	75969000000	486890000	80251000	215300000	41682000000	20008000000	7646000000	3040200000	2810100000	3798400000	24345000	4012500	10765000	2084100000	1000400000	382300000	152010000	140510000
tr|A2P1G9|A2P1G9_MOUSE;tr|A2NHM3|A2NHM3_MOUSE;tr|Q65ZC0|Q65ZC0_MOUSE;tr|A0A0D5ZY64|A0A0D5ZY64_MOUSE;tr|A0A125T906|A0A125T906_MOUSE;tr|A0A125T908|A0A125T908_MOUSE;tr|Q58EU8|Q58EU8_MOUSE;tr|Q5XFY8|Q5XFY8_MOUSE;tr|A0A0B6VQ20|A0A0B6VQ20_MOUSE;tr|A0A0C6EL31|A0A0C6EL31_MOUSE;tr|A0A0M4KEQ7|A0A0M4KEQ7_MOUSE;tr|A0A0U5BC76|A0A0U5BC76_MOUSE;tr|A0A125T904|A0A125T904_MOUSE;tr|I6L958|I6L958_MOUSE;tr|I6L991|I6L…	tr|A2P1G9|A2P1G9_MOUSE Kappa light chain (Fragment) OS=Mus musculus OX=10090 GN=Igkc PE=1 SV=1;tr|A2NHM3|A2NHM3_MOUSE If kappa light chain (Fragment) OS=Mus musculus OX=10090 GN=Igkc PE=1 SV=1;tr|Q65ZC0|Q65ZC0_MOUSE Kappa light chain C_region (Fragment) OS	53	8	8	0	36.5	24.086	44293000000	415870000	173680000	503630000	28895000000	8415000000	4457500000	1005300000	427690000	4429300000	41587000	17368000	50363000	2889500000	841500000	445750000	100530000	42769000
tr|A0A0F7R5U8|A0A0F7R5U8_MOUSE;tr|A2MY50|A2MY50_MOUSE;tr|A0A0B4J1H8|A0A0B4J1H8_MOUSE;tr|A0A0B4J1H7|A0A0B4J1H7_MOUSE;tr|U5JE44|U5JE44_MOUSE;tr|I6L998|I6L998_MOUSE	tr|A0A0F7R5U8|A0A0F7R5U8_MOUSE MAb 110 light chain OS=Mus musculus OX=10090 GN=LC PE=2 SV=1	6	7	1	1	30.5	26.589	22657000	1496000	1571900	1819300	6992900	3545700	3555500	1486400	2189500	1888100	124670	130990	151610	582740	295480	296290	123870	182460
tr|A0A0M4KM70|A0A0M4KM70_MOUSE;tr|U5LP42|U5LP42_MOUSE;tr|I6L985|I6L985_MOUSE;sp|P01868|IGHG1_MOUSE;tr|Q99LC4|Q99LC4_MOUSE;sp|P01869|IGH1M_MOUSE	tr|A0A0M4KM70|A0A0M4KM70_MOUSE Monoclonal 11D8 anti-human butyrylcholinesterase (BChE) heavy chain OS=Mus musculus OX=10090 PE=2 SV=1;tr|U5LP42|U5LP42_MOUSE Anti-H5N1 hemagglutinin monoclonal anitbody H5M9 heavy chain (Fragment) OS=Mus musculus OX=10090 PE	6	9	1	0	25.8	50.294	36283000	0	0	0	36283000	0	0	0	0	2015700	0	0	0	2015700	0	0	0	0
tr|A0A140LIQ5|A0A140LIQ5_MOUSE	tr|A0A140LIQ5|A0A140LIQ5_MOUSE Predicted gene 15262 OS=Mus musculus OX=10090 GN=Gm15262 PE=4 SV=1	1	1	1	1	2.3	80.875	0	0	0	0	0	0	0	0	0	0	0	0	0	0	0	0	0	0
tr|A0A1W2P7G5|A0A1W2P7G5_MOUSE;tr|A0A1W2P7J1|A0A1W2P7J1_MOUSE;tr|E9Q3H6|E9Q3H6_MOUSE	tr|A0A1W2P7G5|A0A1W2P7G5_MOUSE Coenzyme Q10A OS=Mus musculus OX=10090 GN=Coq10a PE=1 SV=1;tr|A0A1W2P7J1|A0A1W2P7J1_MOUSE Coenzyme Q10A OS=Mus musculus OX=10090 GN=Coq10a PE=1 SV=1;tr|E9Q3H6|E9Q3H6_MOUSE Coenzyme Q10A OS=Mus musculus OX=10090 GN=Coq10a PE=1	3	1	1	1	4.6	24.923	0	0	0	0	0	0	0	0	0	0	0	0	0	0	0	0	0	0
tr|A0A2S0DFH4|A0A2S0DFH4_MOUSE;tr|A0A2S0DFH2|A0A2S0DFH2_MOUSE;tr|A0A2S0DFK0|A0A2S0DFK0_MOUSE;tr|A0A2S0DFI8|A0A2S0DFI8_MOUSE;tr|A0A2S0DFG9|A0A2S0DFG9_MOUSE	tr|A0A2S0DFH4|A0A2S0DFH4_MOUSE Anti-HIV fusion peptide monocolonal anitbody light chain vFP4.01 (Fragment) OS=Mus musculus OX=10090 PE=4 SV=1;tr|A0A2S0DFH2|A0A2S0DFH2_MOUSE Anti-HIV fusion peptide monocolonal anitbody light chain vFP7.03 (Fragment) OS=Mus	5	3	1	1	41.1	12.226	123270000	22382000	22313000	11186000	16660000	9666500	15511000	14817000	10731000	24653000	4476400	4462500	2237100	3331900	1933300	3102200	2963400	2146300
tr|A0A4E9FSP6|A0A4E9FSP6_MOUSE	tr|A0A4E9FSP6|A0A4E9FSP6_MOUSE IgL2 (Fragment) OS=Mus musculus OX=10090 GN=IGLC2 PE=4 SV=1	1	1	1	1	16.3	9.9018	32241000	11031000	12079000	3464000	0	2542900	1959100	662760	501370	4605800	1575900	1725600	494860	0	363280	279880	94679	71624
tr|A0A4E9FT70|A0A4E9FT70_MOUSE	tr|A0A4E9FT70|A0A4E9FT70_MOUSE IgG3 (Fragment) OS=Mus musculus OX=10090 GN=IGHG3 PE=4 SV=1	1	3	1	1	8.2	41.215	37584000	12502000	17098000	5289400	0	2694300	0	0	0	2210900	735440	1005800	311140	0	158490	0	0	0
tr|A0A4E9G461|A0A4E9G461_MOUSE	tr|A0A4E9G461|A0A4E9G461_MOUSE IgG2 (Fragment) OS=Mus musculus OX=10090 GN=IGHG2 PE=4 SV=1	1	4	3	0	12.3	35.813	114870000	38720000	29624000	14507000	20951000	8167600	0	1988500	913280	8836200	2978500	2278800	1115900	1611600	628280	0	152960	70252
tr|Q8C639|Q8C639_MOUSE;tr|Q0VF91|Q0VF91_MOUSE;tr|E9Q152|E9Q152_MOUSE;tr|A0A571BEL2|A0A571BEL2_MOUSE;tr|A0A5F8MPU3|A0A5F8MPU3_MOUSE	tr|Q8C639|Q8C639_MOUSE Uncharacterized protein OS=Mus musculus OX=10090 GN=C2cd6 PE=2 SV=1;tr|Q0VF91|Q0VF91_MOUSE Als2cr11 protein OS=Mus musculus OX=10090 GN=C2cd6 PE=2 SV=2;tr|E9Q152|E9Q152_MOUSE C2 calcium-dependent domain-containing 6 OS=Mus musculus O	5	1	1	1	2.1	50.238	0	0	0	0	0	0	0	0	0	0	0	0	0	0	0	0	0	0
tr|A0A571BEV2|A0A571BEV2_MOUSE	tr|A0A571BEV2|A0A571BEV2_MOUSE Predicted gene 8251 OS=Mus musculus OX=10090 GN=Gm8251 PE=4 SV=1	1	1	1	1	0.2	747.31	0	0	0	0	0	0	0	0	0	0	0	0	0	0	0	0	0	0
tr|A2AQA9|A2AQA9_MOUSE;tr|E9Q1W3|E9Q1W3_MOUSE;tr|A0A571BF46|A0A571BF46_MOUSE;tr|A0A571BF58|A0A571BF58_MOUSE	tr|A2AQA9|A2AQA9_MOUSE Nebulin OS=Mus musculus OX=10090 GN=Neb PE=1 SV=1;tr|E9Q1W3|E9Q1W3_MOUSE Nebulin OS=Mus musculus OX=10090 GN=Neb PE=1 SV=1;tr|A0A571BF46|A0A571BF46_MOUSE Nebulin OS=Mus musculus OX=10090 GN=Neb PE=1 SV=1;tr|A0A571BF58|A0A571BF58_MOUS	4	1	1	1	0.1	800.56	0	0	0	0	0	0	0	0	0	0	0	0	0	0	0	0	0	0
tr|A0A5F8MPW4|A0A5F8MPW4_MOUSE;tr|Q3V413|Q3V413_MOUSE;tr|Q3U552|Q3U552_MOUSE	tr|A0A5F8MPW4|A0A5F8MPW4_MOUSE RIKEN cDNA A930003A15 gene OS=Mus musculus OX=10090 GN=A930003A15Rik PE=4 SV=1;tr|Q3V413|Q3V413_MOUSE Uncharacterized protein OS=Mus musculus OX=10090 GN=A930003A15Rik PE=2 SV=1;tr|Q3U552|Q3U552_MOUSE RIKEN cDNA A930003A15 ge	3	1	1	1	20	6.2012	0	0	0	0	0	0	0	0	0	0	0	0	0	0	0	0	0	0
tr|A0A6I8MWY3|A0A6I8MWY3_MOUSE	tr|A0A6I8MWY3|A0A6I8MWY3_MOUSE SH3 and multiple ankyrin repeat domains protein 2 OS=Mus musculus OX=10090 GN=Shank2 PE=1 SV=1	1	1	1	1	0.7	137.86	779500000	172720000	249500000	0	296410000	0	0	0	60872000	12992000	2878700	4158300	0	4940100	0	0	0	1014500
tr|X5J572|X5J572_MOUSE;tr|K7TDV0|K7TDV0_MOUSE;tr|Q9JL75|Q9JL75_MOUSE;tr|K7T930|K7T930_MOUSE;tr|K7TRS2|K7TRS2_MOUSE;tr|A0N274|A0N274_MOUSE	tr|X5J572|X5J572_MOUSE IgA heavy chain VDJ region (Fragment) OS=Mus musculus OX=10090 PE=2 SV=1;tr|K7TDV0|K7TDV0_MOUSE IgM heavy chain variable region (Fragment) OS=Mus musculus OX=10090 PE=2 SV=1;tr|Q9JL75|Q9JL75_MOUSE Anti-myosin immunoglobulin heavy cha	6	2	2	2	8.7	11.189	4408800000	117050000	19902000	107760000	2569600000	788380000	251580000	58377000	496150000	1469600000	39015000	6633900	35920000	856540000	262790000	83860000	19459000	165380000
tr|A2NW55|A2NW55_MOUSE	tr|A2NW55|A2NW55_MOUSE E8 variable heavy chain (Fragment) OS=Mus musculus OX=10090 PE=2 SV=1	1	1	1	1	16.2	12.865	17229000	0	0	0	12193000	5035700	0	0	0	3445800	0	0	0	2438700	1007100	0	0	0
tr|A4IF49|A4IF49_MOUSE	tr|A4IF49|A4IF49_MOUSE Cldn7 protein (Fragment) OS=Mus musculus OX=10090 GN=Cldn7 PE=2 SV=1	1	1	1	1	92.7	4.333	0	0	0	0	0	0	0	0	0	NaN	NaN	NaN	NaN	NaN	NaN	NaN	NaN	NaN
tr|A8DUK4|A8DUK4_MOUSE;tr|A8DUL0|A8DUL0_MOUSE;tr|A8DUK2|A8DUK2_MOUSE;tr|A8DUK7|A8DUK7_MOUSE;tr|A8DUL2|A8DUL2_MOUSE;tr|A8DUN2|A8DUN2_MOUSE;tr|A8DUQ5|A8DUQ5_MOUSE;tr|A8DUQ1|A8DUQ1_MOUSE;tr|A8DUL7|A8DUL7_MOUSE;tr|D4N6R6|D4N6R6_MUSMC;tr|A8DUK0|A8DUK0_MOUSE;tr|A8DUP5|A8DUP5_MOUSE;tr|D4N6U4|D4N6U4_MUSMC;tr|D4N6V9|D4N6V9_MUSMC;sp|P02089|HBB2_MOUSE;tr|Q549D9|Q549D9_MOUSE;tr|D0U293|D0U293_MOUSE;tr|D0U270|…	tr|A8DUK4|A8DUK4_MOUSE Beta-globin OS=Mus musculus OX=10090 GN=Hbb-bs PE=1 SV=1;tr|A8DUL0|A8DUL0_MOUSE Beta-globin OS=Mus musculus OX=10090 GN=Hbbt1 PE=3 SV=1;tr|A8DUK2|A8DUK2_MOUSE Beta-globin OS=Mus musculus OX=10090 GN=Hbbt1 PE=3 SV=1;tr|A8DUK7|A8DUK7_M	40	5	5	1	35.4	15.748	229830000	29279000	44945000	27783000	11804000	57361000	15613000	22187000	20861000	20894000	2661700	4085900	2525800	1073100	5214600	1419400	2017000	1896400
tr|B0R090|B0R090_MOUSE;tr|Q8BJX2|Q8BJX2_MOUSE;tr|B2RQ99|B2RQ99_MOUSE	tr|B0R090|B0R090_MOUSE RIKEN cDNA 6820408C15 gene (Fragment) OS=Mus musculus OX=10090 GN=6820408C15Rik PE=4 SV=1;tr|Q8BJX2|Q8BJX2_MOUSE RIKEN cDNA 6820408C15 gene OS=Mus musculus OX=10090 GN=6820408C15Rik PE=2 SV=1;tr|B2RQ99|B2RQ99_MOUSE 6820408C15Rik prot	3	1	1	1	4.4	17.908	0	0	0	0	0	0	0	0	0	0	0	0	0	0	0	0	0	0
tr|Q3V0M1|Q3V0M1_MOUSE;tr|B7ZWJ3|B7ZWJ3_MOUSE	tr|Q3V0M1|Q3V0M1_MOUSE Gene model 906, (NCBI) OS=Mus musculus OX=10090 GN=Gm906 PE=2 SV=1;tr|B7ZWJ3|B7ZWJ3_MOUSE Predicted gene 8765 OS=Mus musculus OX=10090 GN=Gm8765 PE=2 SV=1	2	1	1	1	2	114.38	0	0	0	0	0	0	0	0	0	0	0	0	0	0	0	0	0	0
tr|D3YW26|D3YW26_MOUSE;tr|D3Z4Z0|D3Z4Z0_MOUSE	tr|D3YW26|D3YW26_MOUSE Transcriptional adaptor 2B OS=Mus musculus OX=10090 GN=Tada2b PE=1 SV=1;tr|D3Z4Z0|D3Z4Z0_MOUSE Transcriptional adapter OS=Mus musculus OX=10090 GN=Tada2b PE=1 SV=1	2	1	1	1	3.2	40.001	0	0	0	0	0	0	0	0	0	0	0	0	0	0	0	0	0	0
tr|Q810J2|Q810J2_MOUSE;tr|E9PWP1|E9PWP1_MOUSE	tr|Q810J2|Q810J2_MOUSE cDNA sequence BC050092 OS=Mus musculus OX=10090 GN=Zfp599 PE=2 SV=1;tr|E9PWP1|E9PWP1_MOUSE Zinc finger protein 599 OS=Mus musculus OX=10090 GN=Zfp599 PE=4 SV=1	2	1	1	1	2.7	63.31	0	0	0	0	0	0	0	0	0	0	0	0	0	0	0	0	0	0
tr|E9PY61|E9PY61_MOUSE	tr|E9PY61|E9PY61_MOUSE G protein-coupled receptor 179 OS=Mus musculus OX=10090 GN=Gpr179 PE=3 SV=1	1	2	2	2	1	248.71	0	0	0	0	0	0	0	0	0	0	0	0	0	0	0	0	0	0
tr|E9Q161|E9Q161_MOUSE;tr|Q8C132|Q8C132_MOUSE;tr|Q8BML3|Q8BML3_MOUSE;tr|Q0VD95|Q0VD95_MOUSE	tr|E9Q161|E9Q161_MOUSE N-acetylglucosaminyldiphosphodolichol N-acetylglucosaminyltransferase OS=Mus musculus OX=10090 GN=Alg13 PE=1 SV=2;tr|Q8C132|Q8C132_MOUSE N-acetylglucosaminyldiphosphodolichol N-acetylglucosaminyltransferase OS=Mus musculus OX=10090 G	4	1	1	1	11.5	6.912	260650000	24893000	54331000	12032000	127980000	7422800	11392000	11262000	11332000	65162000	6223300	13583000	3008000	31995000	1855700	2848000	2815500	2833100
tr|Q9D5J3|Q9D5J3_MOUSE;tr|E9Q591|E9Q591_MOUSE;tr|Q3SYJ2|Q3SYJ2_MOUSE	tr|Q9D5J3|Q9D5J3_MOUSE Uncharacterized protein OS=Mus musculus OX=10090 GN=Prr27 PE=2 SV=1;tr|E9Q591|E9Q591_MOUSE Proline-rich 27 OS=Mus musculus OX=10090 GN=Prr27 PE=1 SV=1;tr|Q3SYJ2|Q3SYJ2_MOUSE 4930432K09Rik protein OS=Mus musculus OX=10090 GN=Prr27 PE=	3	1	1	1	3.8	36.294	0	0	0	0	0	0	0	0	0	0	0	0	0	0	0	0	0	0
tr|E9QQ57|E9QQ57_MOUSE;tr|Q6NVF7|Q6NVF7_MOUSE;tr|A0A5F8MQ58|A0A5F8MQ58_MOUSE;tr|A0A0U1RNK1|A0A0U1RNK1_MOUSE	tr|E9QQ57|E9QQ57_MOUSE Periaxin OS=Mus musculus OX=10090 GN=Prx PE=1 SV=1;tr|Q6NVF7|Q6NVF7_MOUSE Periaxin OS=Mus musculus OX=10090 GN=Prx PE=1 SV=1;tr|A0A5F8MQ58|A0A5F8MQ58_MOUSE Periaxin (Fragment) OS=Mus musculus OX=10090 GN=Prx PE=1 SV=1;tr|A0A0U1RNK1|A	4	49	49	1	37	147.63	23864000000	1241500000	2357000000	9152700000	2747500000	1035600000	2389500000	2036100000	2903800000	397730000	20691000	39284000	152550000	45791000	17260000	39825000	33935000	48397000
tr|O70286|O70286_MOUSE;tr|F6QFD1|F6QFD1_MOUSE	tr|O70286|O70286_MOUSE 3,5-cyclic-AMP phosphodiesterase (Fragment) OS=Mus musculus OX=10090 GN=Pde4d PE=2 SV=1;tr|F6QFD1|F6QFD1_MOUSE Phosphodiesterase (Fragment) OS=Mus musculus OX=10090 GN=Pde4d PE=1 SV=1	2	1	1	1	3.8	23.905	655100000	111090000	79483000	58879000	58465000	46884000	126520000	98462000	75325000	59555000	10099000	7225700	5352600	5315000	4262100	11502000	8951100	6847700
tr|I6L978|I6L978_MOUSE	tr|I6L978|I6L978_MOUSE Igk protein OS=Mus musculus OX=10090 GN=Igk PE=1 SV=1	1	7	1	0	29.9	25.702	17986000	0	0	2246700	10027000	1813300	0	1179300	2720000	1635100	0	0	204240	911510	164850	0	107210	247280
tr|K7T9N8|K7T9N8_MOUSE	tr|K7T9N8|K7T9N8_MOUSE IgA heavy chain variable region (Fragment) OS=Mus musculus OX=10090 PE=2 SV=1	1	1	1	1	21.4	12.395	65250000	17068000	14364000	6036300	7414600	3929400	6128200	5425900	4883500	13050000	3413600	2872800	1207300	1482900	785880	1225600	1085200	976700
tr|Q3TBZ3|Q3TBZ3_MOUSE	tr|Q3TBZ3|Q3TBZ3_MOUSE Uncharacterized protein (Fragment) OS=Mus musculus OX=10090 GN=Tcof1 PE=2 SV=1	1	1	1	1	3.1	66.87	0	0	0	0	0	0	0	0	0	0	0	0	0	0	0	0	0	0
tr|Q3U167|Q3U167_MOUSE	tr|Q3U167|Q3U167_MOUSE Uncharacterized protein OS=Mus musculus OX=10090 GN=Gm10652 PE=2 SV=1	1	1	1	1	8.7	10.777	0	0	0	0	0	0	0	0	0	0	0	0	0	0	0	0	0	0
tr|Q3UP34|Q3UP34_MOUSE	tr|Q3UP34|Q3UP34_MOUSE Uncharacterized protein OS=Mus musculus OX=10090 PE=2 SV=1	1	1	1	1	10.7	11.982	0	0	0	0	0	0	0	0	0	0	0	0	0	0	0	0	0	0
tr|Q4L0E7|Q4L0E7_MOUSE;tr|Q678L1|Q678L1_MOUSE	tr|Q4L0E7|Q4L0E7_MOUSE Type II cytokeratin Kb39 (Fragment) OS=Mus musculus OX=10090 GN=Krt77 PE=2 SV=1;tr|Q678L1|Q678L1_MOUSE Keratin 1b (Fragment) OS=Mus musculus OX=10090 GN=Krt77 PE=2 SV=1	2	6	1	1	13.1	25.801	30394000	4143700	2091600	6227600	10970000	1092500	1474400	1412000	2981800	1899600	258980	130730	389220	685640	68283	92152	88250	186360
tr|Q571A1|Q571A1_MOUSE	tr|Q571A1|Q571A1_MOUSE MKIAA0765 splice variant 1 (Fragment) OS=Mus musculus OX=10090 GN=Cpne1 PE=2 SV=1	1	1	1	1	2.4	45.006	0	0	0	0	0	0	0	0	0	0	0	0	0	0	0	0	0	0
tr|Q58E56|Q58E56_MOUSE	tr|Q58E56|Q58E56_MOUSE Igh protein OS=Mus musculus OX=10090 GN=Igh PE=1 SV=1	1	8	8	0	19.1	52.222	928000000	9469600	11509000	47659000	488500000	117330000	116180000	40223000	97134000	58000000	591850	719280	2978700	30531000	7333000	7261500	2513900	6070900
tr|Q683Y7|Q683Y7_MOUSE	tr|Q683Y7|Q683Y7_MOUSE Immunoglobulin heavy chain variable region (Fragment) OS=Mus musculus OX=10090 GN=IGHV PE=2 SV=1	1	1	1	1	10.3	12.863	4065700	0	0	0	2829400	0	1236200	0	0	580810	0	0	0	404210	0	176610	0	0
tr|Q6PJA7|Q6PJA7_MOUSE;tr|Q6PIP8|Q6PIP8_MOUSE;tr|Q6PF95|Q6PF95_MOUSE;tr|Q6PJB2|Q6PJB2_MOUSE;tr|Q569W9|Q569W9_MOUSE;tr|Q505N9|Q505N9_MOUSE;tr|Q66K04|Q66K04_MOUSE;tr|Q5R3X3|Q5R3X3_MOUSE;tr|Q6KAM2|Q6KAM2_MOUSE;tr|A0A4U9FKB1|A0A4U9FKB1_MOUSE;tr|A0A075B5P5|A0A075B5P5_MOUSE;sp|P03987|IGHG3_MOUSE;tr|A0A1Y7VJN6|A0A1Y7VJN6_MOUSE	tr|Q6PJA7|Q6PJA7_MOUSE Igh protein OS=Mus musculus OX=10090 GN=Igh PE=1 SV=1;tr|Q6PIP8|Q6PIP8_MOUSE Igh protein OS=Mus musculus OX=10090 GN=Igh PE=1 SV=1;tr|Q6PF95|Q6PF95_MOUSE Igh protein OS=Mus musculus OX=10090 GN=Igh PE=1 SV=1;tr|Q6PJB2|Q6PJB2_MOUSE Ig	13	6	2	1	15.3	52.299	87131000	0	0	2905700	58389000	0	9859600	2324200	13653000	5808700	0	0	193710	3892600	0	657310	154950	910210
tr|Q7M754|Q7M754_MOUSE;tr|Q792Z1|Q792Z1_MOUSE	tr|Q7M754|Q7M754_MOUSE Try10-like trypsinogen OS=Mus musculus OX=10090 GN=Gm5409 PE=2 SV=1;tr|Q792Z1|Q792Z1_MOUSE Trypsin 10 OS=Mus musculus OX=10090 GN=Try10 PE=1 SV=1	2	1	1	1	8.1	26.531	69442000	11011000	13123000	16169000	7760900	4350100	3348900	9675900	4003800	7715800	1223400	1458100	1796500	862320	483350	372100	1075100	444870
tr|Q8BM99|Q8BM99_MOUSE	tr|Q8BM99|Q8BM99_MOUSE Uncharacterized protein OS=Mus musculus OX=10090 GN=Crb1 PE=2 SV=1	1	1	1	1	7.6	17.153	0	0	0	0	0	0	0	0	0	0	0	0	0	0	0	0	0	0
tr|Q8C4T0|Q8C4T0_MOUSE	tr|Q8C4T0|Q8C4T0_MOUSE Uncharacterized protein (Fragment) OS=Mus musculus OX=10090 GN=B930095I24Rik PE=2 SV=1	1	1	1	1	5.9	18.715	19151000	4979100	0	1756900	2192500	3736400	3974800	2511600	0	1595900	414920	0	146410	182710	311370	331240	209300	0
tr|Q8CET2|Q8CET2_MOUSE;tr|Q9D5T8|Q9D5T8_MOUSE	tr|Q8CET2|Q8CET2_MOUSE RIKEN cDNA 4921504E06 gene OS=Mus musculus OX=10090 GN=4921504E06Rik PE=2 SV=1;tr|Q9D5T8|Q9D5T8_MOUSE DUF4709 domain-containing protein OS=Mus musculus OX=10090 GN=4921504E06Rik PE=2 SV=1	2	2	2	2	6.2	65.215	6999600	0	1725100	3237000	0	0	0	2037600	0	241370	0	59485	111620	0	0	0	70261	0
tr|Q9D8L4|Q9D8L4_MOUSE;tr|A0A4U9FGA5|A0A4U9FGA5_MOUSE;tr|A0A0A6YY53|A0A0A6YY53_MOUSE;tr|F6TQW2|F6TQW2_MOUSE;tr|A0A0E4B366|A0A0E4B366_MOUSE;sp|P01864|GCAB_MOUSE	tr|Q9D8L4|Q9D8L4_MOUSE Uncharacterized protein OS=Mus musculus OX=10090 PE=1 SV=1;tr|A0A4U9FGA5|A0A4U9FGA5_MOUSE IgG2c (Fragment) OS=Mus musculus OX=10090 GN=Ighg2c PE=4 SV=1;tr|A0A0A6YY53|A0A0A6YY53_MOUSE Immunoglobulin heavy constant gamma 2C (Fragment)	6	7	1	0	19.9	51.698	99914000	14758000	18471000	13810000	15981000	21858000	15035000	0	0	5550800	819880	1026200	767250	887840	1214400	835270	0	0
tr|X5J4H8|X5J4H8_MOUSE;tr|X5J5T6|X5J5T6_MOUSE;tr|X5J5D6|X5J5D6_MOUSE;tr|A0A075B5Y3|A0A075B5Y3_MOUSE;tr|A0A0G2JEU7|A0A0G2JEU7_MOUSE;tr|A0A0G2JFE9|A0A0G2JFE9_MOUSE;tr|A0A0G2JGS9|A0A0G2JGS9_MOUSE;tr|X5J5L2|X5J5L2_MOUSE;tr|X5J5M1|X5J5M1_MOUSE;tr|X5J5F8|X5J5F8_MOUSE;tr|Q9D9B8|Q9D9B8_MOUSE;tr|X5J4G2|X5J4G2_MOUSE;tr|K7U5Q2|K7U5Q2_MOUSE;tr|X5J4H0|X5J4H0_MOUSE;tr|X5J531|X5J531_MOUSE;tr|X5J5D5|X5J5D5_MOUSE…	tr|X5J4H8|X5J4H8_MOUSE IgG1 heavy chain VDJ region (Fragment) OS=Mus musculus OX=10090 PE=2 SV=1	31	3	2	2	36.6	10.713	1262600000	10301000	1234200	4908700	681040000	229170000	256380000	34911000	44686000	210440000	1716800	205700	818110	113510000	38195000	42730000	5818400	7447700
tr|X5J4S7|X5J4S7_MOUSE	tr|X5J4S7|X5J4S7_MOUSE IgG1 heavy chain VDJ region (Fragment) OS=Mus musculus OX=10090 PE=2 SV=1	1	1	1	1	13.5	12.216	90212000	0	0	0	52500000	20644000	11201000	3171400	2695700	18042000	0	0	0	10500000	4128800	2240200	634270	539130

## Sheet: GO Term-SCN9A antibody
ProteinID	ProteinName	GeneID	GeneName	BP	MF	CC	GO_Term
P04938	Major urinary protein 11	100039028100048884	Mup11	mitochondrion morphogenesis [GO:0070584];positive regulation of glucose metabolic process [GO:0010907];negative regulation of lipid storage [GO:0010888];positive regulation of lipid metabolic process [GO:0045834];negative regulation of insulin secretion involved in cellular response to glucose stimulus [GO:0061179];energy reserve metabolic process [GO:0006112];-;positive regulation of gene expres…	pheromone binding [GO:0005550];-;small molecule binding [GO:0036094];odorant binding [GO:0005549];insulin-activated receptor activity [GO:0005009]	cytosol [GO:0005829];-;nucleus [GO:0005634];extracellular space [GO:0005615]	mitochondrion morphogenesis [GO:0070584];positive regulation of glucose metabolic process [GO:0010907];negative regulation of lipid storage [GO:0010888];positive regulation of lipid metabolic process [GO:0045834];negative regulation of insulin secretion involved in cellular response to glucose stimulus [GO:0061179];energy reserve metabolic process [GO:0006112];-;positive regulation of gene expres…
B1AQ75	Keratin, type I cuticular Ha6	16673	Krt36	-;regulation of keratinocyte differentiation [GO:0045616]	-;structural constituent of skin epidermis [GO:0030280]	-;intermediate filament cytoskeleton [GO:0045111];intermediate filament [GO:0005882]	-;regulation of keratinocyte differentiation [GO:0045616];-;structural constituent of skin epidermis [GO:0030280];-;intermediate filament cytoskeleton [GO:0045111];intermediate filament [GO:0005882]
B2RUR8	OTU domain-containing protein 7B	229603	Otud7b	negative regulation of transcription by RNA polymerase II [GO:0000122];protein deubiquitination involved in ubiquitin-dependent protein catabolic process [GO:0071947];-;negative regulation of I-kappaB kinase/NF-kappaB signaling [GO:0043124];in utero embryonic development [GO:0001701];protein K63-linked deubiquitination [GO:0070536];adaptive immune response [GO:0002250];protein deubiquitination [G…	DNA binding [GO:0003677];-;zinc ion binding [GO:0008270];cysteine-type peptidase activity [GO:0008234];Lys48-specific deubiquitinase activity [GO:1990380];K63-linked polyubiquitin modification-dependent protein binding [GO:0070530];thiol-dependent deubiquitinase [GO:0004843]	-;cytoplasm [GO:0005737];nucleus [GO:0005634]	negative regulation of transcription by RNA polymerase II [GO:0000122];protein deubiquitination involved in ubiquitin-dependent protein catabolic process [GO:0071947];-;negative regulation of I-kappaB kinase/NF-kappaB signaling [GO:0043124];in utero embryonic development [GO:0001701];protein K63-linked deubiquitination [GO:0070536];adaptive immune response [GO:0002250];protein deubiquitination [G…
Q8C697	Uncharacterized protein		Acacb	-	ligase activity [GO:0016874]	-	-;ligase activity [GO:0016874];-
E9Q557	Desmoplakin	109620	Dsp	intermediate filament organization [GO:0045109];peptide cross-linking [GO:0018149];bundle of His cell-Purkinje myocyte adhesion involved in cell communication [GO:0086073];ventricular compact myocardium morphogenesis [GO:0003223];regulation of ventricular cardiac muscle cell action potential [GO:0098911];keratinocyte differentiation [GO:0030216];intermediate filament cytoskeleton organization [GO…	scaffold protein binding [GO:0097110];protein kinase C binding [GO:0005080];-;structural molecule activity [GO:0005198];cell adhesion molecule binding [GO:0050839]	desmosome [GO:0030057];cornified envelope [GO:0001533];-;plasma membrane [GO:0005886];fascia adherens [GO:0005916];cell-cell junction [GO:0005911];membrane [GO:0016020];cytoskeleton [GO:0005856];basolateral plasma membrane [GO:0016323];cytoplasm [GO:0005737];intercalated disc [GO:0014704]	intermediate filament organization [GO:0045109];peptide cross-linking [GO:0018149];bundle of His cell-Purkinje myocyte adhesion involved in cell communication [GO:0086073];ventricular compact myocardium morphogenesis [GO:0003223];regulation of ventricular cardiac muscle cell action potential [GO:0098911];keratinocyte differentiation [GO:0030216];intermediate filament cytoskeleton organization [GO…
A0A2R8VHF9	Myosin-11	17880	Myh11	-	motor activity [GO:0003774];-;actin filament binding [GO:0051015];ATP binding [GO:0005524]	myosin complex [GO:0016459];-	-;motor activity [GO:0003774];-;actin filament binding [GO:0051015];ATP binding [GO:0005524];myosin complex [GO:0016459];-
E9Q5Z5	Fanconi anemia group F protein	100040608	Fancf	interstrand cross-link repair [GO:0036297];-;ovarian follicle development [GO:0001541];spermatogenesis [GO:0007283];protein ubiquitination [GO:0016567];cellular response to DNA damage stimulus [GO:0006974]	-	-;Fanconi anaemia nuclear complex [GO:0043240];nucleoplasm [GO:0005654]	interstrand cross-link repair [GO:0036297];-;ovarian follicle development [GO:0001541];spermatogenesis [GO:0007283];protein ubiquitination [GO:0016567];cellular response to DNA damage stimulus [GO:0006974];-;-;Fanconi anaemia nuclear complex [GO:0043240];nucleoplasm [GO:0005654]
A2RRK3	Non-specific serine/threonine protein kinase	20874	Slk	-	protein serine kinase activity [GO:0106310];ATP binding [GO:0005524];protein threonine kinase activity [GO:0106311]	-	-;protein serine kinase activity [GO:0106310];ATP binding [GO:0005524];protein threonine kinase activity [GO:0106311];-
Q7JD03	Cytochrome c oxidase subunit 2	3338897	COX2	-	cytochrome-c oxidase activity [GO:0004129];-;copper ion binding [GO:0005507]	respirasome [GO:0070469];mitochondrial inner membrane [GO:0005743];-;integral component of membrane [GO:0016021]	-;cytochrome-c oxidase activity [GO:0004129];-;copper ion binding [GO:0005507];respirasome [GO:0070469];mitochondrial inner membrane [GO:0005743];-;integral component of membrane [GO:0016021]
Q80VR5	Apaf1 protein		Apaf1	-;regulation of apoptotic process [GO:0042981]	ADP binding [GO:0043531];-	-	-;regulation of apoptotic process [GO:0042981];ADP binding [GO:0043531];-;-
O55103	Periaxin	19153	Prx	regulation of RNA splicing [GO:0043484];-;peripheral nervous system myelin maintenance [GO:0032287];sensory perception of pain [GO:0019233];transmission of nerve impulse [GO:0019226];peripheral nervous system myelin formation [GO:0032290]	-	cytosol [GO:0005829];-;myelin sheath [GO:0043209];cell junction [GO:0030054];cytoplasm [GO:0005737];plasma membrane [GO:0005886];nucleus [GO:0005634]	regulation of RNA splicing [GO:0043484];-;peripheral nervous system myelin maintenance [GO:0032287];sensory perception of pain [GO:0019233];transmission of nerve impulse [GO:0019226];peripheral nervous system myelin formation [GO:0032290];-;cytosol [GO:0005829];-;myelin sheath [GO:0043209];cell junction [GO:0030054];cytoplasm [GO:0005737];plasma membrane [GO:0005886];nucleus [GO:0005634]
O55143	Sarcoplasmic/endoplasmic reticulum calcium ATPase 2	11938	Atp2a2	calcium ion transport [GO:0006816];autophagosome membrane docking [GO:0016240];-;negative regulation of heart contraction [GO:0045822];response to lipopolysaccharide [GO:0032496];calcium ion import into sarcoplasmic reticulum [GO:1990036];calcium ion transmembrane transport [GO:0070588];endoplasmic reticulum calcium ion homeostasis [GO:0032469];cellular calcium ion homeostasis [GO:0006874];ER-nuc…	ATPase activity [GO:0016887];lutropin-choriogonadotropic hormone receptor binding [GO:0031775];P-type calcium transporter activity [GO:0005388];P-type calcium transporter activity involved in regulation of cardiac muscle cell membrane potential [GO:0086039];-;ion channel binding [GO:0044325];S100 protein binding [GO:0044548];P-type proton-exporting transporter activity [GO:0008553];calcium ion bi…	apical ectoplasmic specialization [GO:0061831];plasma membrane bounded cell projection [GO:0120025];ribbon synapse [GO:0097470];protein-containing complex [GO:0032991];extrinsic component of cytoplasmic side of plasma membrane [GO:0031234];longitudinal sarcoplasmic reticulum [GO:0014801];perinuclear region of cytoplasm [GO:0048471];endoplasmic reticulum membrane [GO:0005789];-;sarcoplasmic reticu…	calcium ion transport [GO:0006816];autophagosome membrane docking [GO:0016240];-;negative regulation of heart contraction [GO:0045822];response to lipopolysaccharide [GO:0032496];calcium ion import into sarcoplasmic reticulum [GO:1990036];calcium ion transmembrane transport [GO:0070588];endoplasmic reticulum calcium ion homeostasis [GO:0032469];cellular calcium ion homeostasis [GO:0006874];ER-nuc…
A2NW56	E8 variable light chain			-	-	-	-
P01660	Ig kappa chain V-III region PC 3741/TEPC 111			immune response [GO:0006955];-;adaptive immune response [GO:0002250]	-	immunoglobulin complex [GO:0019814];-;extracellular space [GO:0005615]	immune response [GO:0006955];-;adaptive immune response [GO:0002250];-;immunoglobulin complex [GO:0019814];-;extracellular space [GO:0005615]
P01806	Ig heavy chain V region 441			phagocytosis, recognition [GO:0006910];defense response to bacterium [GO:0042742];phagocytosis, engulfment [GO:0006911];-;B cell receptor signaling pathway [GO:0050853];positive regulation of B cell activation [GO:0050871];complement activation, classical pathway [GO:0006958];innate immune response [GO:0045087]	antigen binding [GO:0003823];-;immunoglobulin receptor binding [GO:0034987]	immunoglobulin complex, circulating [GO:0042571];-;external side of plasma membrane [GO:0009897]	phagocytosis, recognition [GO:0006910];defense response to bacterium [GO:0042742];phagocytosis, engulfment [GO:0006911];-;B cell receptor signaling pathway [GO:0050853];positive regulation of B cell activation [GO:0050871];complement activation, classical pathway [GO:0006958];innate immune response [GO:0045087];antigen binding [GO:0003823];-;immunoglobulin receptor binding [GO:0034987];immunoglob…
P01865	Ig gamma-2A chain C region, membrane-bound form		Igh-1a	positive regulation of immune response [GO:0050778];defense response to bacterium [GO:0042742];regulation of proteolysis [GO:0030162];antigen processing and presentation [GO:0019882];-;positive regulation of B cell activation [GO:0050871];positive regulation of type I hypersensitivity [GO:0001812];innate immune response [GO:0045087];positive regulation of endocytosis [GO:0045807];phagocytosis, en…	antigen binding [GO:0003823];-;immunoglobulin receptor binding [GO:0034987]	cytosol [GO:0005829];immunoglobulin complex, circulating [GO:0042571];multivesicular body [GO:0005771];integral component of membrane [GO:0016021];-;external side of plasma membrane [GO:0009897]	positive regulation of immune response [GO:0050778];defense response to bacterium [GO:0042742];regulation of proteolysis [GO:0030162];antigen processing and presentation [GO:0019882];-;positive regulation of B cell activation [GO:0050871];positive regulation of type I hypersensitivity [GO:0001812];innate immune response [GO:0045087];positive regulation of endocytosis [GO:0045807];phagocytosis, en…
Q9CY10	GLOBIN domain-containing protein			-	oxygen carrier activity [GO:0005344];-;metal ion binding [GO:0046872];oxygen binding [GO:0019825];heme binding [GO:0020037]	hemoglobin complex [GO:0005833];-	-;oxygen carrier activity [GO:0005344];-;metal ion binding [GO:0046872];oxygen binding [GO:0019825];heme binding [GO:0020037];hemoglobin complex [GO:0005833];-
D3Z510	Fructose-bisphosphate aldolase		Aldoa	-;glycolytic process [GO:0006096]	-;fructose-bisphosphate aldolase activity [GO:0004332]	-	-;glycolytic process [GO:0006096];-;fructose-bisphosphate aldolase activity [GO:0004332];-
Q09J72	Myelin basic protein		Mbp	-	-;structural constituent of myelin sheath [GO:0019911]	-;myelin sheath [GO:0043209]	-;-;structural constituent of myelin sheath [GO:0019911];-;myelin sheath [GO:0043209]
P04104	Keratin, type II cytoskeletal 1	16678	Krt1	protein heterotetramerization [GO:0051290];peptide cross-linking [GO:0018149];-;complement activation, lectin pathway [GO:0001867];negative regulation of inflammatory response [GO:0050728];establishment of skin barrier [GO:0061436]	-;structural constituent of skin epidermis [GO:0030280];protein heterodimerization activity [GO:0046982];carbohydrate binding [GO:0030246]	collagen-containing extracellular matrix [GO:0062023];cornified envelope [GO:0001533];-;keratin filament [GO:0045095];membrane [GO:0016020]	protein heterotetramerization [GO:0051290];peptide cross-linking [GO:0018149];-;complement activation, lectin pathway [GO:0001867];negative regulation of inflammatory response [GO:0050728];establishment of skin barrier [GO:0061436];-;structural constituent of skin epidermis [GO:0030280];protein heterodimerization activity [GO:0046982];carbohydrate binding [GO:0030246];collagen-containing extracel…
P01867	Ig gamma-2B chain C region		Igh-3	phagocytosis, recognition [GO:0006910];positive regulation of immune response [GO:0050778];defense response to bacterium [GO:0042742];phagocytosis, engulfment [GO:0006911];-;B cell receptor signaling pathway [GO:0050853];positive regulation of B cell activation [GO:0050871];complement activation, classical pathway [GO:0006958];positive regulation of phagocytosis [GO:0050766];positive regulation o…	antigen binding [GO:0003823];-;immunoglobulin receptor binding [GO:0034987]	immunoglobulin complex, circulating [GO:0042571];integral component of membrane [GO:0016021];extracellular region [GO:0005576];-;external side of plasma membrane [GO:0009897];extracellular space [GO:0005615]	phagocytosis, recognition [GO:0006910];positive regulation of immune response [GO:0050778];defense response to bacterium [GO:0042742];phagocytosis, engulfment [GO:0006911];-;B cell receptor signaling pathway [GO:0050853];positive regulation of B cell activation [GO:0050871];complement activation, classical pathway [GO:0006958];positive regulation of phagocytosis [GO:0050766];positive regulation o…
A0A0J9YKD4	Creatine kinase		Ckm	-;phosphocreatine biosynthetic process [GO:0046314]	-;creatine kinase activity [GO:0004111];ATP binding [GO:0005524]	-	-;phosphocreatine biosynthetic process [GO:0046314];-;creatine kinase activity [GO:0004111];ATP binding [GO:0005524];-
Q52L87	Tubulin alpha chain	22146	Tuba1c	-;microtubule-based process [GO:0007017]	-;GTP binding [GO:0005525];GTPase activity [GO:0003924];structural constituent of cytoskeleton [GO:0005200]	microtubule [GO:0005874];-;cytoplasm [GO:0005737]	-;microtubule-based process [GO:0007017];-;GTP binding [GO:0005525];GTPase activity [GO:0003924];structural constituent of cytoskeleton [GO:0005200];microtubule [GO:0005874];-;cytoplasm [GO:0005737]
D3Z1R1	Heat shock protein HSP 90-beta		Hsp90ab1	-;protein folding [GO:0006457]	unfolded protein binding [GO:0051082];-;ATPase activity [GO:0016887];ATP binding [GO:0005524]	-	-;protein folding [GO:0006457];unfolded protein binding [GO:0051082];-;ATPase activity [GO:0016887];ATP binding [GO:0005524];-
B0V2N8	Annexin		Anxa2	-	phospholipase inhibitor activity [GO:0004859];-;cytoskeletal protein binding [GO:0008092];calcium ion binding [GO:0005509];calcium-dependent phospholipid binding [GO:0005544]	membrane [GO:0016020];basement membrane [GO:0005604];-;extracellular region [GO:0005576]	-;phospholipase inhibitor activity [GO:0004859];-;cytoskeletal protein binding [GO:0008092];calcium ion binding [GO:0005509];calcium-dependent phospholipid binding [GO:0005544];membrane [GO:0016020];basement membrane [GO:0005604];-;extracellular region [GO:0005576]
P07724	Albumin	11657	Alb	maintenance of mitochondrion location [GO:0051659];negative regulation of apoptotic process [GO:0043066];-;cellular response to starvation [GO:0009267];positive regulation of circadian sleep/wake cycle, non-REM sleep [GO:0046010]	identical protein binding [GO:0042802];chaperone binding [GO:0051087];exogenous protein binding [GO:0140272];DNA binding [GO:0003677];pyridoxal phosphate binding [GO:0030170];-;zinc ion binding [GO:0008270];oxygen binding [GO:0019825];enterobactin binding [GO:1903981];toxic substance binding [GO:0015643];modified amino acid binding [GO:0072341];fatty acid binding [GO:0005504];enzyme binding [GO:0…	protein-containing complex [GO:0032991];extracellular region [GO:0005576];-;myelin sheath [GO:0043209];extracellular exosome [GO:0070062];Golgi apparatus [GO:0005794];cytoplasm [GO:0005737];endoplasmic reticulum [GO:0005783];basement membrane [GO:0005604];extracellular space [GO:0005615]	maintenance of mitochondrion location [GO:0051659];negative regulation of apoptotic process [GO:0043066];-;cellular response to starvation [GO:0009267];positive regulation of circadian sleep/wake cycle, non-REM sleep [GO:0046010];identical protein binding [GO:0042802];chaperone binding [GO:0051087];exogenous protein binding [GO:0140272];DNA binding [GO:0003677];pyridoxal phosphate binding [GO:003…
A0A0G2JDM3	Myosin light chain 3		Myl3	-	calcium ion binding [GO:0005509]	-	-;calcium ion binding [GO:0005509];-
Q58E64	Elongation factor 1-alpha	13627	Eef1a1	-;cellular response to epidermal growth factor stimulus [GO:0071364];regulation of D-erythro-sphingosine kinase activity [GO:1900022]	translation elongation factor activity [GO:0003746];GTP binding [GO:0005525];-;protein kinase binding [GO:0019901];GTPase activity [GO:0003924];tRNA binding [GO:0000049]	cytosol [GO:0005829];ruffle membrane [GO:0032587];nucleolus [GO:0005730];-;cortical actin cytoskeleton [GO:0030864]	-;cellular response to epidermal growth factor stimulus [GO:0071364];regulation of D-erythro-sphingosine kinase activity [GO:1900022];translation elongation factor activity [GO:0003746];GTP binding [GO:0005525];-;protein kinase binding [GO:0019901];GTPase activity [GO:0003924];tRNA binding [GO:0000049];cytosol [GO:0005829];ruffle membrane [GO:0032587];nucleolus [GO:0005730];-;cortical actin cytos…
P0CG50	Polyubiquitin-C	22190	Ubc	-;modification-dependent protein catabolic process [GO:0019941];protein ubiquitination [GO:0016567]	ubiquitin protein ligase binding [GO:0031625];-;protease binding [GO:0002020];protein tag [GO:0031386]	cytosol [GO:0005829];-;myelin sheath [GO:0043209];cytoplasm [GO:0005737];nucleus [GO:0005634];nucleoplasm [GO:0005654]	-;modification-dependent protein catabolic process [GO:0019941];protein ubiquitination [GO:0016567];ubiquitin protein ligase binding [GO:0031625];-;protease binding [GO:0002020];protein tag [GO:0031386];cytosol [GO:0005829];-;myelin sheath [GO:0043209];cytoplasm [GO:0005737];nucleus [GO:0005634];nucleoplasm [GO:0005654]
A0JLV3	Histone H2B		Hist1h2bj	-	-;protein heterodimerization activity [GO:0046982];DNA binding [GO:0003677]	-;nucleus [GO:0005634];nucleosome [GO:0000786]	-;-;protein heterodimerization activity [GO:0046982];DNA binding [GO:0003677];-;nucleus [GO:0005634];nucleosome [GO:0000786]
G5E846	Peripherin	19132	Prph	intermediate filament cytoskeleton organization [GO:0045104];-	-;structural molecule activity [GO:0005198]	-;type III intermediate filament [GO:0045098];axon [GO:0030424]	intermediate filament cytoskeleton organization [GO:0045104];-;-;structural molecule activity [GO:0005198];-;type III intermediate filament [GO:0045098];axon [GO:0030424]
P13541	Myosin-3	17883	Myh3	-;skeletal muscle contraction [GO:0003009];ATP metabolic process [GO:0046034]	ATPase activity [GO:0016887];-;calmodulin binding [GO:0005516];microfilament motor activity [GO:0000146];actin filament binding [GO:0051015];ATP binding [GO:0005524]	myosin filament [GO:0032982];myofibril [GO:0030016];-;contractile fiber [GO:0043292];myosin complex [GO:0016459]	-;skeletal muscle contraction [GO:0003009];ATP metabolic process [GO:0046034];ATPase activity [GO:0016887];-;calmodulin binding [GO:0005516];microfilament motor activity [GO:0000146];actin filament binding [GO:0051015];ATP binding [GO:0005524];myosin filament [GO:0032982];myofibril [GO:0030016];-;contractile fiber [GO:0043292];myosin complex [GO:0016459]
Q5M8R7	Ldhb protein		Ldhb	carbohydrate metabolic process [GO:0005975];-	-;oxidoreductase activity, acting on the CH-OH group of donors, NAD or NADP as acceptor [GO:0016616]	-	carbohydrate metabolic process [GO:0005975];-;-;oxidoreductase activity, acting on the CH-OH group of donors, NAD or NADP as acceptor [GO:0016616];-
A0A0R4J036	160 kDa neurofilament protein	18040	Nefm	-;neurofilament bundle assembly [GO:0033693]	-;structural molecule activity [GO:0005198]	neurofilament [GO:0005883];-;axon [GO:0030424]	-;neurofilament bundle assembly [GO:0033693];-;structural molecule activity [GO:0005198];neurofilament [GO:0005883];-;axon [GO:0030424]
V9GX06	Predicted gene 11214		Gm11214	-;glycolytic process [GO:0006096]	glyceraldehyde-3-phosphate dehydrogenase (NAD+) (phosphorylating) activity [GO:0004365];-	cytosol [GO:0005829];-	-;glycolytic process [GO:0006096];glyceraldehyde-3-phosphate dehydrogenase (NAD+) (phosphorylating) activity [GO:0004365];-;cytosol [GO:0005829];-
H7BXC3	Triosephosphate isomerase		Tpi1	gluconeogenesis [GO:0006094];-;glycolytic process [GO:0006096]	-;methylglyoxal synthase activity [GO:0008929];triose-phosphate isomerase activity [GO:0004807]	-	gluconeogenesis [GO:0006094];-;glycolytic process [GO:0006096];-;methylglyoxal synthase activity [GO:0008929];triose-phosphate isomerase activity [GO:0004807];-
Q3TAT8	Tyrosine-protein kinase		Blk	-	transmembrane receptor protein tyrosine kinase activity [GO:0004714];non-membrane spanning protein tyrosine kinase activity [GO:0004715];ATP binding [GO:0005524]	-	-;transmembrane receptor protein tyrosine kinase activity [GO:0004714];non-membrane spanning protein tyrosine kinase activity [GO:0004715];ATP binding [GO:0005524];-
Q80TQ3	MKIAA0845 protein	380684	Nefh	-;axon development [GO:0061564]	-	neurofilament [GO:0005883];-	-;axon development [GO:0061564];-;neurofilament [GO:0005883];-
Q3UD36	Vimentin		Vim	-	-	plasma membrane [GO:0005886];nuclear matrix [GO:0016363];intermediate filament [GO:0005882]	-;-;plasma membrane [GO:0005886];nuclear matrix [GO:0016363];intermediate filament [GO:0005882]
P10639	Thioredoxin	22166	Txn	negative regulation of hydrogen peroxide-induced cell death [GO:1903206];cell redox homeostasis [GO:0045454];response to radiation [GO:0009314];-;positive regulation of peptidyl-serine phosphorylation [GO:0033138];response to nitric oxide [GO:0071731];glycerol ether metabolic process [GO:0006662];positive regulation of peptidyl-cysteine S-nitrosylation [GO:2000170];negative regulation of transcri…	protein-disulfide reductase activity [GO:0047134];-;peptide disulfide oxidoreductase activity [GO:0015037];protein homodimerization activity [GO:0042803];protein disulfide oxidoreductase activity [GO:0015035];enzyme binding [GO:0019899]	cytosol [GO:0005829];extracellular region [GO:0005576];mitochondrion [GO:0005739];-;dendrite [GO:0030425];axon [GO:0030424];neuronal cell body [GO:0043025];cytoplasm [GO:0005737];nucleus [GO:0005634];nucleoplasm [GO:0005654]	negative regulation of hydrogen peroxide-induced cell death [GO:1903206];cell redox homeostasis [GO:0045454];response to radiation [GO:0009314];-;positive regulation of peptidyl-serine phosphorylation [GO:0033138];response to nitric oxide [GO:0071731];glycerol ether metabolic process [GO:0006662];positive regulation of peptidyl-cysteine S-nitrosylation [GO:2000170];negative regulation of transcri…
Q5SX59	2-phospho-D-glycerate hydro-lyase		Eno3	-;glycolytic process [GO:0006096]	magnesium ion binding [GO:0000287];-;phosphopyruvate hydratase activity [GO:0004634]	phosphopyruvate hydratase complex [GO:0000015];-	-;glycolytic process [GO:0006096];magnesium ion binding [GO:0000287];-;phosphopyruvate hydratase activity [GO:0004634];phosphopyruvate hydratase complex [GO:0000015];-
Q545M7	Uncharacterized protein	19293	Pvalb	-;cochlea development [GO:0090102]	calcium ion binding [GO:0005509];identical protein binding [GO:0042802];-;protein-containing complex binding [GO:0044877]	protein-containing complex [GO:0032991];-;cuticular plate [GO:0032437];neuronal cell body [GO:0043025];stereocilium [GO:0032420];nucleus [GO:0005634]	-;cochlea development [GO:0090102];calcium ion binding [GO:0005509];identical protein binding [GO:0042802];-;protein-containing complex binding [GO:0044877];protein-containing complex [GO:0032991];-;cuticular plate [GO:0032437];neuronal cell body [GO:0043025];stereocilium [GO:0032420];nucleus [GO:0005634]
P43274	Histone H1.4	50709	H1-4	regulation of transcription by RNA polymerase II [GO:0006357];negative regulation of DNA recombination [GO:0045910];nucleosome positioning [GO:0016584];negative regulation of chromatin silencing [GO:0031936];-;chromosome condensation [GO:0030261];nucleosome assembly [GO:0006334];histone H3-K27 trimethylation [GO:0098532];negative regulation of transcription by RNA polymerase II [GO:0000122];histo…	double-stranded DNA binding [GO:0003690];GTP binding [GO:0005525];DNA binding [GO:0003677];ADP binding [GO:0043531];-;AMP binding [GO:0016208];dATP binding [GO:0032564];calcium ion binding [GO:0005509];ATP binding [GO:0005524];nucleosomal DNA binding [GO:0031492];nucleotide binding [GO:0000166]	-;nucleus [GO:0005634];nucleosome [GO:0000786]	regulation of transcription by RNA polymerase II [GO:0006357];negative regulation of DNA recombination [GO:0045910];nucleosome positioning [GO:0016584];negative regulation of chromatin silencing [GO:0031936];-;chromosome condensation [GO:0030261];nucleosome assembly [GO:0006334];histone H3-K27 trimethylation [GO:0098532];negative regulation of transcription by RNA polymerase II [GO:0000122];histo…
D3Z0I3	Myosin regulatory light chain 2, ventricular/cardiac muscle isoform		Myl2	-	calcium ion binding [GO:0005509]	-	-;calcium ion binding [GO:0005509];-
P18528	Ig heavy chain V region 6.96			phagocytosis, recognition [GO:0006910];defense response to bacterium [GO:0042742];phagocytosis, engulfment [GO:0006911];-;B cell receptor signaling pathway [GO:0050853];positive regulation of B cell activation [GO:0050871];complement activation, classical pathway [GO:0006958];innate immune response [GO:0045087]	antigen binding [GO:0003823];-;immunoglobulin receptor binding [GO:0034987]	immunoglobulin complex, circulating [GO:0042571];-;external side of plasma membrane [GO:0009897]	phagocytosis, recognition [GO:0006910];defense response to bacterium [GO:0042742];phagocytosis, engulfment [GO:0006911];-;B cell receptor signaling pathway [GO:0050853];positive regulation of B cell activation [GO:0050871];complement activation, classical pathway [GO:0006958];innate immune response [GO:0045087];antigen binding [GO:0003823];-;immunoglobulin receptor binding [GO:0034987];immunoglob…
E0CYA3	Receptor protein-tyrosine kinase		Ephb3	-	-;transmembrane receptor protein tyrosine kinase activity [GO:0004714];ATP binding [GO:0005524]	plasma membrane [GO:0005886];-;integral component of membrane [GO:0016021]	-;-;transmembrane receptor protein tyrosine kinase activity [GO:0004714];ATP binding [GO:0005524];plasma membrane [GO:0005886];-;integral component of membrane [GO:0016021]
Q545Y3	Uncharacterized protein	22003	Tpm1	-	-;actin binding [GO:0003779]	-;cytoskeleton [GO:0005856]	-;-;actin binding [GO:0003779];-;cytoskeleton [GO:0005856]
P48962	ADP/ATP translocase 1	11739	Slc25a4	mitochondrial ADP transmembrane transport [GO:0140021];ADP transport [GO:0015866];-;negative regulation of mitochondrial membrane permeability involved in apoptotic process [GO:1902109];positive regulation of mitophagy [GO:1901526];positive regulation of cell growth involved in cardiac muscle cell development [GO:0061051];mitochondrial ATP transmembrane transport [GO:1990544];apoptotic mitochondr…	oxidative phosphorylation uncoupler activity [GO:0017077];-;proton transmembrane transporter activity [GO:0015078];ATP [GO:0005471];enzyme binding [GO:0019899]	mitochondrion [GO:0005739];membrane raft [GO:0045121];-;myelin sheath [GO:0043209];mitochondrial permeability transition pore complex [GO:0005757];integral component of mitochondrial membrane [GO:0032592];membrane [GO:0016020];mitochondrial inner membrane [GO:0005743];mitochondrial outer membrane [GO:0005741]	mitochondrial ADP transmembrane transport [GO:0140021];ADP transport [GO:0015866];-;negative regulation of mitochondrial membrane permeability involved in apoptotic process [GO:1902109];positive regulation of mitophagy [GO:1901526];positive regulation of cell growth involved in cardiac muscle cell development [GO:0061051];mitochondrial ATP transmembrane transport [GO:1990544];apoptotic mitochondr…
Q9CXY0	Small monomeric GTPase		Rala	-;Ras protein signal transduction [GO:0007265]	G protein activity [GO:0003925];-;GTP binding [GO:0005525]	plasma membrane [GO:0005886];-	-;Ras protein signal transduction [GO:0007265];G protein activity [GO:0003925];-;GTP binding [GO:0005525];plasma membrane [GO:0005886];-
B2RTM0	Histone H4	1000412303191553191563191573191583191593191603191613203323266193266206938697122	Hist2h4	-;DNA-templated transcription, initiation [GO:0006352]	-;protein heterodimerization activity [GO:0046982];DNA binding [GO:0003677]	-;nucleus [GO:0005634];nucleosome [GO:0000786]	-;DNA-templated transcription, initiation [GO:0006352];-;protein heterodimerization activity [GO:0046982];DNA binding [GO:0003677];-;nucleus [GO:0005634];nucleosome [GO:0000786]
Q497F1	Cardiac troponin I	21954	Tnni3	-;regulation of smooth muscle contraction [GO:0006940];cardiac muscle contraction [GO:0060048]	metal ion binding [GO:0046872];-;actin binding [GO:0003779]	-;troponin complex [GO:0005861]	-;regulation of smooth muscle contraction [GO:0006940];cardiac muscle contraction [GO:0060048];metal ion binding [GO:0046872];-;actin binding [GO:0003779];-;troponin complex [GO:0005861]
P68033	Actin, alpha cardiac muscle 1	11464	Actc1	mesenchyme migration [GO:0090131];actin-mediated cell contraction [GO:0070252];cardiac myofibril assembly [GO:0055003];actin-myosin filament sliding [GO:0033275];response to ethanol [GO:0045471];actin filament organization [GO:0007015];-;actin filament-based movement [GO:0030048];negative regulation of apoptotic process [GO:0043066];positive regulation of gene expression [GO:0010628];response to …	-;ATPase activity [GO:0016887];ATP binding [GO:0005524];myosin binding [GO:0017022]	glutamatergic synapse [GO:0098978];synapse [GO:0045202];dynactin complex [GO:0005869];-;sarcomere [GO:0030017];cell body [GO:0044297];cytoplasm [GO:0005737];I band [GO:0031674];actin filament [GO:0005884];filopodium [GO:0030175];lamellipodium [GO:0030027]	mesenchyme migration [GO:0090131];actin-mediated cell contraction [GO:0070252];cardiac myofibril assembly [GO:0055003];actin-myosin filament sliding [GO:0033275];response to ethanol [GO:0045471];actin filament organization [GO:0007015];-;actin filament-based movement [GO:0030048];negative regulation of apoptotic process [GO:0043066];positive regulation of gene expression [GO:0010628];response to …
P56480	ATP synthase subunit beta, mitochondrial	11947	Atp5f1b	negative regulation of cell adhesion involved in substrate-bound cell migration [GO:0006933];regulation of intracellular pH [GO:0051453];cellular response to interleukin-7 [GO:0098761];ATP biosynthetic process [GO:0006754];-;positive regulation of blood vessel endothelial cell migration [GO:0043536];proton transmembrane transport [GO:1902600];ATP metabolic process [GO:0046034];mitochondrial ATP s…	ATPase activity [GO:0016887];lipoprotein particle receptor activity [GO:0030228];ADP binding [GO:0043531];-;MHC class I protein binding [GO:0042288];angiostatin binding [GO:0043532];proton-transporting ATP synthase activity, rotational mechanism [GO:0046933];proton-transporting ATPase activity, rotational mechanism [GO:0046961];calcium ion binding [GO:0005509];ATP binding [GO:0005524]	proton-transporting ATP synthase complex, catalytic core F(1) [GO:0045261];mitochondrial membrane [GO:0031966];mitochondrion [GO:0005739];membrane raft [GO:0045121];cell surface [GO:0009986];-;myelin sheath [GO:0043209];mitochondrial proton-transporting ATP synthase complex [GO:0005753];membrane [GO:0016020];mitochondrial inner membrane [GO:0005743];mitochondrial nucleoid [GO:0042645];mitochondri…	negative regulation of cell adhesion involved in substrate-bound cell migration [GO:0006933];regulation of intracellular pH [GO:0051453];cellular response to interleukin-7 [GO:0098761];ATP biosynthetic process [GO:0006754];-;positive regulation of blood vessel endothelial cell migration [GO:0043536];proton transmembrane transport [GO:1902600];ATP metabolic process [GO:0046034];mitochondrial ATP s…
P60710	Actin, cytoplasmic 1	11461	Actb	axonogenesis [GO:0007409];-;negative regulation of protein binding [GO:0032091];cell motility [GO:0048870];protein localization to adherens junction [GO:0071896];regulation of transepithelial transport [GO:0150111];cellular response to electrical stimulus [GO:0071257];regulation of protein localization to plasma membrane [GO:1903076];synaptic vesicle endocytosis [GO:0048488];establishment or main…	identical protein binding [GO:0042802];-;protein kinase binding [GO:0019901];Tat protein binding [GO:0030957];kinesin binding [GO:0019894];nitric-oxide synthase binding [GO:0050998];ATP binding [GO:0005524];structural constituent of postsynaptic actin cytoskeleton [GO:0098973]	actin cytoskeleton [GO:0015629];synapse [GO:0045202];-;focal adhesion [GO:0005925];ribonucleoprotein complex [GO:1990904];dense body [GO:0097433];podosome [GO:0002102];nucleus [GO:0005634];lamellipodium [GO:0030027];cytosol [GO:0005829];glutamatergic synapse [GO:0098978];cytoplasmic ribonucleoprotein granule [GO:0036464];tight junction [GO:0070160];NuA4 histone acetyltransferase complex [GO:00352…	axonogenesis [GO:0007409];-;negative regulation of protein binding [GO:0032091];cell motility [GO:0048870];protein localization to adherens junction [GO:0071896];regulation of transepithelial transport [GO:0150111];cellular response to electrical stimulus [GO:0071257];regulation of protein localization to plasma membrane [GO:1903076];synaptic vesicle endocytosis [GO:0048488];establishment or main…
Q0VGN2	Myt1l protein	17933	Myt1l	-;regulation of transcription, DNA-templated [GO:0006355]	-;zinc ion binding [GO:0008270];DNA binding [GO:0003677]	-;nucleus [GO:0005634]	-;regulation of transcription, DNA-templated [GO:0006355];-;zinc ion binding [GO:0008270];DNA binding [GO:0003677];-;nucleus [GO:0005634]
B2RQQ1	Myosin, heavy polypeptide 6, cardiac muscle, alpha	17888	Myh6	regulation of the force of heart contraction [GO:0002026];atrial cardiac muscle tissue morphogenesis [GO:0055009];ventricular cardiac muscle tissue morphogenesis [GO:0055010];-;ATP metabolic process [GO:0046034];striated muscle contraction [GO:0006941];muscle filament sliding [GO:0030049];regulation of heart rate [GO:0002027];adult heart development [GO:0007512]	actin-dependent ATPase activity [GO:0030898];-;protein kinase binding [GO:0019901];microfilament motor activity [GO:0000146];actin filament binding [GO:0051015];ATP binding [GO:0005524]	myosin complex [GO:0016459];-	regulation of the force of heart contraction [GO:0002026];atrial cardiac muscle tissue morphogenesis [GO:0055009];ventricular cardiac muscle tissue morphogenesis [GO:0055010];-;ATP metabolic process [GO:0046034];striated muscle contraction [GO:0006941];muscle filament sliding [GO:0030049];regulation of heart rate [GO:0002027];adult heart development [GO:0007512];actin-dependent ATPase activity [G…
D3Z6F5	ATP synthase subunit alpha		Atp5a1	-	proton-transporting ATP synthase activity, rotational mechanism [GO:0046933];-;ATP binding [GO:0005524]	plasma membrane [GO:0005886];-;proton-transporting ATP synthase complex, catalytic core F(1) [GO:0045261]	-;proton-transporting ATP synthase activity, rotational mechanism [GO:0046933];-;ATP binding [GO:0005524];plasma membrane [GO:0005886];-;proton-transporting ATP synthase complex, catalytic core F(1) [GO:0045261]
Q02257	Junction plakoglobin	16480	Jup	desmosome assembly [GO:0002159];cell adhesion [GO:0007155];-;positive regulation of angiogenesis [GO:0045766];positive regulation of transcription by RNA polymerase II [GO:0045944];protein localization to plasma membrane [GO:0072659];regulation of cell population proliferation [GO:0042127];cell-cell adhesion [GO:0098609];positive regulation of DNA-binding transcription factor activity [GO:0051091…	cadherin binding [GO:0045296];cytoskeletal protein-membrane anchor activity [GO:0106006];nuclear hormone receptor binding [GO:0035257];-;structural molecule activity [GO:0005198];protein kinase binding [GO:0019901];transcription coactivator activity [GO:0003713];cell adhesion molecule binding [GO:0050839];protein phosphatase binding [GO:0019903];alpha-catenin binding [GO:0045294];protein-containi…	actin cytoskeleton [GO:0015629];catenin complex [GO:0016342];protein-DNA complex [GO:0032993];-;apicolateral plasma membrane [GO:0016327];intercalated disc [GO:0014704];nucleus [GO:0005634];cytosol [GO:0005829];fascia adherens [GO:0005916];lateral plasma membrane [GO:0016328];cell-cell junction [GO:0005911];cytoplasm [GO:0005737];desmosome [GO:0030057];adherens junction [GO:0005912];gamma-catenin…	desmosome assembly [GO:0002159];cell adhesion [GO:0007155];-;positive regulation of angiogenesis [GO:0045766];positive regulation of transcription by RNA polymerase II [GO:0045944];protein localization to plasma membrane [GO:0072659];regulation of cell population proliferation [GO:0042127];cell-cell adhesion [GO:0098609];positive regulation of DNA-binding transcription factor activity [GO:0051091…
Q3TLH6	FABP domain-containing protein		Fabp5	-	lipid binding [GO:0008289]	-	-;lipid binding [GO:0008289];-
F8VBU5	Beta-1,4 N-acetylgalactosaminyltransferase		B4galnt2	lipid glycosylation [GO:0030259];-	-;transferase activity, transferring hexosyl groups [GO:0016758]	-;integral component of Golgi membrane [GO:0030173]	lipid glycosylation [GO:0030259];-;-;transferase activity, transferring hexosyl groups [GO:0016758];-;integral component of Golgi membrane [GO:0030173]
Q7TMT3	Thrombospondin 2		Thbs2	negative regulation of angiogenesis [GO:0016525];-;cell adhesion [GO:0007155]	calcium ion binding [GO:0005509];heparin binding [GO:0008201];-	-;extracellular region [GO:0005576]	negative regulation of angiogenesis [GO:0016525];-;cell adhesion [GO:0007155];calcium ion binding [GO:0005509];heparin binding [GO:0008201];-;-;extracellular region [GO:0005576]
Q08189	Protein-glutamine gamma-glutamyltransferase E	21818	Tgm3	peptide cross-linking [GO:0018149];keratinocyte differentiation [GO:0030216];-;keratinization [GO:0031424];epidermis development [GO:0008544];hair cell differentiation [GO:0035315];cell envelope organization [GO:0043163];skin development [GO:0043588]	catalytic activity [GO:0003824];protein-glutamine gamma-glutamyltransferase activity [GO:0003810];structural molecule activity [GO:0005198];-;calcium ion binding [GO:0005509]	collagen-containing extracellular matrix [GO:0062023];cornified envelope [GO:0001533];protein-containing complex [GO:0032991];extrinsic component of cytoplasmic side of plasma membrane [GO:0031234];-;cytoplasm [GO:0005737]	peptide cross-linking [GO:0018149];keratinocyte differentiation [GO:0030216];-;keratinization [GO:0031424];epidermis development [GO:0008544];hair cell differentiation [GO:0035315];cell envelope organization [GO:0043163];skin development [GO:0043588];catalytic activity [GO:0003824];protein-glutamine gamma-glutamyltransferase activity [GO:0003810];structural molecule activity [GO:0005198];-;calciu…
Q3UV17	Keratin, type II cytoskeletal 2 oral	77055	Krt76	-;sebaceous gland development [GO:0048733];epidermis development [GO:0008544];pigmentation [GO:0043473]	-	-;keratin filament [GO:0045095]	-;sebaceous gland development [GO:0048733];epidermis development [GO:0008544];pigmentation [GO:0043473];-;-;keratin filament [GO:0045095]
P97350	Plakophilin-1	18772	Pkp1	positive regulation of gene expression [GO:0010628];-;cell-cell junction assembly [GO:0007043];cell-cell adhesion [GO:0098609];intermediate filament bundle assembly [GO:0045110];negative regulation of mRNA catabolic process [GO:1902373]	-;cadherin binding [GO:0045296];lamin binding [GO:0005521]	desmosome [GO:0030057];-;adherens junction [GO:0005912];cytoplasm [GO:0005737];messenger ribonucleoprotein complex [GO:1990124];plasma membrane [GO:0005886];nucleus [GO:0005634];nucleoplasm [GO:0005654]	positive regulation of gene expression [GO:0010628];-;cell-cell junction assembly [GO:0007043];cell-cell adhesion [GO:0098609];intermediate filament bundle assembly [GO:0045110];negative regulation of mRNA catabolic process [GO:1902373];-;cadherin binding [GO:0045296];lamin binding [GO:0005521];desmosome [GO:0030057];-;adherens junction [GO:0005912];cytoplasm [GO:0005737];messenger ribonucleoprot…
Q9CQG8	Protein kinase domain-containing protein	66725	Lrrk2	-	-;protein kinase activity [GO:0004672];ATP binding [GO:0005524]	-;endosome [GO:0005768]	-;-;protein kinase activity [GO:0004672];ATP binding [GO:0005524];-;endosome [GO:0005768]
A2AC65	Lipopolysaccharide-binding protein		Lbp	defense response to Gram-negative bacterium [GO:0050829];-;lipid transport [GO:0006869];acute-phase response [GO:0006953];innate immune response [GO:0045087]	-;lipopolysaccharide binding [GO:0001530]	-;extracellular space [GO:0005615]	defense response to Gram-negative bacterium [GO:0050829];-;lipid transport [GO:0006869];acute-phase response [GO:0006953];innate immune response [GO:0045087];-;lipopolysaccharide binding [GO:0001530];-;extracellular space [GO:0005615]
D3YW03	Steroid hormone receptor ERR2		Esrrb	-	-;DNA-binding transcription factor activity [GO:0003700];sequence-specific DNA binding [GO:0043565];zinc ion binding [GO:0008270]	-;nucleus [GO:0005634]	-;-;DNA-binding transcription factor activity [GO:0003700];sequence-specific DNA binding [GO:0043565];zinc ion binding [GO:0008270];-;nucleus [GO:0005634]
Q61495	Desmoglein-1-alpha	13510	Dsg1a	-;homophilic cell adhesion via plasma membrane adhesion molecules [GO:0007156];cell-cell adhesion [GO:0098609]	calcium ion binding [GO:0005509];-;gamma-catenin binding [GO:0045295]	desmosome [GO:0030057];integral component of membrane [GO:0016021];-;lateral plasma membrane [GO:0016328];cell-cell junction [GO:0005911];cytoplasmic side of plasma membrane [GO:0009898];plasma membrane [GO:0005886];apical plasma membrane [GO:0016324]	-;homophilic cell adhesion via plasma membrane adhesion molecules [GO:0007156];cell-cell adhesion [GO:0098609];calcium ion binding [GO:0005509];-;gamma-catenin binding [GO:0045295];desmosome [GO:0030057];integral component of membrane [GO:0016021];-;lateral plasma membrane [GO:0016328];cell-cell junction [GO:0005911];cytoplasmic side of plasma membrane [GO:0009898];plasma membrane [GO:0005886];ap…
H7BWY0	Serine protease inhibitor A3A	74069	Serpina3a	-	-	extracellular space [GO:0005615]	-;-;extracellular space [GO:0005615]
Q8CC58	Uncharacterized protein		Nwd2	-	-	-	-
G3X9F5	Metalloendopeptidase	21892	Tll1	-;cell differentiation [GO:0030154]	calcium ion binding [GO:0005509];zinc ion binding [GO:0008270];-;metalloendopeptidase activity [GO:0004222]	-	-;cell differentiation [GO:0030154];calcium ion binding [GO:0005509];zinc ion binding [GO:0008270];-;metalloendopeptidase activity [GO:0004222];-
Q61781	Keratin, type I cytoskeletal 14	16664	Krt14	-;response to ionizing radiation [GO:0010212];response to zinc ion [GO:0010043];hair cycle [GO:0042633];epithelial cell differentiation [GO:0030855];intermediate filament bundle assembly [GO:0045110];aging [GO:0007568]	keratin filament binding [GO:1990254];-;structural molecule activity [GO:0005198]	intermediate filament [GO:0005882];-;cell periphery [GO:0071944];keratin filament [GO:0045095];cytoplasm [GO:0005737];nucleus [GO:0005634];basal part of cell [GO:0045178]	-;response to ionizing radiation [GO:0010212];response to zinc ion [GO:0010043];hair cycle [GO:0042633];epithelial cell differentiation [GO:0030855];intermediate filament bundle assembly [GO:0045110];aging [GO:0007568];keratin filament binding [GO:1990254];-;structural molecule activity [GO:0005198];intermediate filament [GO:0005882];-;cell periphery [GO:0071944];keratin filament [GO:0045095];cyt…
Q5M9N9	Prdx2 protein	21672	Prdx2	-	peroxiredoxin activity [GO:0051920];peroxidase activity [GO:0004601]	-	-;peroxiredoxin activity [GO:0051920];peroxidase activity [GO:0004601];-
Q5SX39	Myosin-4	17884	Myh4	-;response to activity [GO:0014823];muscle contraction [GO:0006936]	-;calmodulin binding [GO:0005516];motor activity [GO:0003774];double-stranded RNA binding [GO:0003725];actin filament binding [GO:0051015];ATP binding [GO:0005524]	myofibril [GO:0030016];myosin complex [GO:0016459];-;myosin filament [GO:0032982]	-;response to activity [GO:0014823];muscle contraction [GO:0006936];-;calmodulin binding [GO:0005516];motor activity [GO:0003774];double-stranded RNA binding [GO:0003725];actin filament binding [GO:0051015];ATP binding [GO:0005524];myofibril [GO:0030016];myosin complex [GO:0016459];-;myosin filament [GO:0032982]
Q76LL6	FH1/FH2 domain-containing protein 3	225288	Fhod3	actin filament network formation [GO:0051639];cortical actin cytoskeleton organization [GO:0030866];negative regulation of actin filament polymerization [GO:0030837];sarcomere organization [GO:0045214];cardiac myofibril assembly [GO:0055003];-	-;actin filament binding [GO:0051015]	-;sarcomere [GO:0030017];striated muscle thin filament [GO:0005865];Z disc [GO:0030018];cytoskeleton [GO:0005856];cytoplasm [GO:0005737]	actin filament network formation [GO:0051639];cortical actin cytoskeleton organization [GO:0030866];negative regulation of actin filament polymerization [GO:0030837];sarcomere organization [GO:0045214];cardiac myofibril assembly [GO:0055003];-;-;actin filament binding [GO:0051015];-;sarcomere [GO:0030017];striated muscle thin filament [GO:0005865];Z disc [GO:0030018];cytoskeleton [GO:0005856];cyt…
Q78Y63	Phosducin-like protein 2	79455	Pdcl2	-	-	-	-
Q5Y988	G protein-coupled receptor	239336	Rxfp3	-	-;G protein-coupled receptor activity [GO:0004930]	-;integral component of membrane [GO:0016021]	-;-;G protein-coupled receptor activity [GO:0004930];-;integral component of membrane [GO:0016021]
H3BKU7	Neuronal growth regulator 1		Negr1	-	-	-	-
A0A2R8W6J9	Uridine phosphorylase		Upp2	nucleoside metabolic process [GO:0009116];-;UMP salvage [GO:0044206];nucleotide catabolic process [GO:0009166]	-;uridine phosphorylase activity [GO:0004850]	-;cytoplasm [GO:0005737]	nucleoside metabolic process [GO:0009116];-;UMP salvage [GO:0044206];nucleotide catabolic process [GO:0009166];-;uridine phosphorylase activity [GO:0004850];-;cytoplasm [GO:0005737]
Q8BW70	Ubiquitin carboxyl-terminal hydrolase 38	74841	Usp38	-;protein deubiquitination [GO:0016579];ubiquitin-dependent protein catabolic process [GO:0006511]	-;cysteine-type endopeptidase activity [GO:0004197];thiol-dependent deubiquitinase [GO:0004843]	cytosol [GO:0005829];-;nucleus [GO:0005634]	-;protein deubiquitination [GO:0016579];ubiquitin-dependent protein catabolic process [GO:0006511];-;cysteine-type endopeptidase activity [GO:0004197];thiol-dependent deubiquitinase [GO:0004843];cytosol [GO:0005829];-;nucleus [GO:0005634]
F8VQF8	Kyphoscoliosis peptidase	16716	Ky	-	-	-	-
Q6PB44	Tyrosine-protein phosphatase non-receptor type 23	104831	Ptpn23	-;positive regulation of adherens junction organization [GO:1903393];endocytic recycling [GO:0032456];positive regulation of homophilic cell adhesion [GO:1903387];ubiquitin-dependent protein catabolic process via the multivesicular body sorting pathway [GO:0043162];early endosome to late endosome transport [GO:0045022];positive regulation of Wnt protein secretion [GO:0061357];cilium assembly [GO:…	-;protein tyrosine phosphatase activity [GO:0004725];protein kinase binding [GO:0019901]	cytosol [GO:0005829];early endosome [GO:0005769];endosome [GO:0005768];nuclear body [GO:0016604];-;cytoplasm [GO:0005737];intracellular membrane-bounded organelle [GO:0043231];ciliary basal body [GO:0036064];nucleus [GO:0005634];nucleoplasm [GO:0005654]	-;positive regulation of adherens junction organization [GO:1903393];endocytic recycling [GO:0032456];positive regulation of homophilic cell adhesion [GO:1903387];ubiquitin-dependent protein catabolic process via the multivesicular body sorting pathway [GO:0043162];early endosome to late endosome transport [GO:0045022];positive regulation of Wnt protein secretion [GO:0061357];cilium assembly [GO:…
Q8C7U7	Polypeptide N-acetylgalactosaminyltransferase 6	207839	Galnt6	protein glycosylation [GO:0006486];-	polypeptide N-acetylgalactosaminyltransferase activity [GO:0004653];metal ion binding [GO:0046872];-;carbohydrate binding [GO:0030246]	Golgi membrane [GO:0000139];integral component of membrane [GO:0016021];-;perinuclear region of cytoplasm [GO:0048471];Golgi apparatus [GO:0005794]	protein glycosylation [GO:0006486];-;polypeptide N-acetylgalactosaminyltransferase activity [GO:0004653];metal ion binding [GO:0046872];-;carbohydrate binding [GO:0030246];Golgi membrane [GO:0000139];integral component of membrane [GO:0016021];-;perinuclear region of cytoplasm [GO:0048471];Golgi apparatus [GO:0005794]
D3Z2E8	Calcium homeostasis modulator protein 2		Calhm2	-	-	integral component of membrane [GO:0016021]	-;-;integral component of membrane [GO:0016021]
Q8K0Y2	Keratin, type I cuticular Ha3-I	71888	Krt33a	-	-;structural molecule activity [GO:0005198]	-;intermediate filament [GO:0005882]	-;-;structural molecule activity [GO:0005198];-;intermediate filament [GO:0005882]
A0A1L1SSQ0	Zinc finger protein 445		Zfp445	regulation of transcription, DNA-templated [GO:0006355]	-	-	regulation of transcription, DNA-templated [GO:0006355];-;-
Q8K3X4	Probable E3 ubiquitin-protein ligase IRF2BPL	238330	Irf2bpl	regulation of transcription by RNA polymerase II [GO:0006357];-;nervous system development [GO:0007399];positive regulation of transcription by RNA polymerase II [GO:0045944];development of secondary female sexual characteristics [GO:0046543];negative regulation of transcription by RNA polymerase II [GO:0000122]	-;ubiquitin protein ligase activity [GO:0061630];metal ion binding [GO:0046872];transcription corepressor activity [GO:0003714]	-;nucleus [GO:0005634];nucleoplasm [GO:0005654]	regulation of transcription by RNA polymerase II [GO:0006357];-;nervous system development [GO:0007399];positive regulation of transcription by RNA polymerase II [GO:0045944];development of secondary female sexual characteristics [GO:0046543];negative regulation of transcription by RNA polymerase II [GO:0000122];-;ubiquitin protein ligase activity [GO:0061630];metal ion binding [GO:0046872];trans…
Q148R7	Hrnr protein		Hrnr	-	calcium ion binding [GO:0005509];transition metal ion binding [GO:0046914]	-	-;calcium ion binding [GO:0005509];transition metal ion binding [GO:0046914];-
A4IF57	Golga4 protein		Golga4	-	-	-	-
D3YXT0	Complex I-49kD		Ndufs2	-	NADH dehydrogenase (ubiquinone) activity [GO:0008137];-;NAD binding [GO:0051287];4 iron, 4 sulfur cluster binding [GO:0051539];quinone binding [GO:0048038]	respirasome [GO:0070469];mitochondrial inner membrane [GO:0005743];-	-;NADH dehydrogenase (ubiquinone) activity [GO:0008137];-;NAD binding [GO:0051287];4 iron, 4 sulfur cluster binding [GO:0051539];quinone binding [GO:0048038];respirasome [GO:0070469];mitochondrial inner membrane [GO:0005743];-
Q8K3P0	Short-chain dehydrogenase/reductase family 9C member 7	70061	Sdr9c7	-	retinol dehydrogenase activity [GO:0004745];-	-;cytoplasm [GO:0005737]	-;retinol dehydrogenase activity [GO:0004745];-;-;cytoplasm [GO:0005737]
A0A1Y7VIQ5	Protein bicaudal D homolog 2		Bicd2	-	cytoskeletal anchor activity [GO:0008093];dynein complex binding [GO:0070840]	-	-;cytoskeletal anchor activity [GO:0008093];dynein complex binding [GO:0070840];-
Q921X9	Protein disulfide-isomerase A5	72599	Pdia5	-	-;peptide disulfide oxidoreductase activity [GO:0015037];protein disulfide isomerase activity [GO:0003756]	-;endoplasmic reticulum lumen [GO:0005788]	-;-;peptide disulfide oxidoreductase activity [GO:0015037];protein disulfide isomerase activity [GO:0003756];-;endoplasmic reticulum lumen [GO:0005788]
Q91WN4	Kynurenine 3-monooxygenase	98256	Kmo	response to salt stress [GO:0009651];kynurenine metabolic process [GO:0070189];positive regulation of glutamate secretion, neurotransmission [GO:1903296];-;cellular response to lipopolysaccharide [GO:0071222];L-kynurenine metabolic process [GO:0097052];positive regulation of glutamate secretion [GO:0014049];anthranilate metabolic process [GO:0043420];'de novo' NAD biosynthetic process from trypto…	FAD binding [GO:0071949];-;flavin adenine dinucleotide binding [GO:0050660];kynurenine 3-monooxygenase activity [GO:0004502];NAD(P)H oxidase H2O2-forming activity [GO:0016174]	integral component of membrane [GO:0016021];mitochondrion [GO:0005739];-;mitochondrial inner membrane [GO:0005743];mitochondrial outer membrane [GO:0005741];extracellular space [GO:0005615]	response to salt stress [GO:0009651];kynurenine metabolic process [GO:0070189];positive regulation of glutamate secretion, neurotransmission [GO:1903296];-;cellular response to lipopolysaccharide [GO:0071222];L-kynurenine metabolic process [GO:0097052];positive regulation of glutamate secretion [GO:0014049];anthranilate metabolic process [GO:0043420];'de novo' NAD biosynthetic process from trypto…
W0TXY3	Prdm9 protein		Prdm9	-;regulation of transcription, DNA-templated [GO:0006355]	metal ion binding [GO:0046872];-;histone methyltransferase activity [GO:0042054]	-;nucleus [GO:0005634]	-;regulation of transcription, DNA-templated [GO:0006355];metal ion binding [GO:0046872];-;histone methyltransferase activity [GO:0042054];-;nucleus [GO:0005634]
F6TDE5	Unconventional myosin-Va		Myo5a	-	-	-	-
Q3V3N5	Nucleolar GTP-binding protein 2	230737	Gnl2	-	-;GTP binding [GO:0005525]	-;nucleolus [GO:0005730]	-;-;GTP binding [GO:0005525];-;nucleolus [GO:0005730]
Q99LG2	Transportin-2	212999	Tnpo2	negative regulation of muscle cell differentiation [GO:0051148];-;protein import into nucleus [GO:0006606]	nuclear import signal receptor activity [GO:0061608];nuclear localization sequence binding [GO:0008139];-;small GTPase binding [GO:0031267]	-;cytoplasm [GO:0005737];nucleus [GO:0005634]	negative regulation of muscle cell differentiation [GO:0051148];-;protein import into nucleus [GO:0006606];nuclear import signal receptor activity [GO:0061608];nuclear localization sequence binding [GO:0008139];-;small GTPase binding [GO:0031267];-;cytoplasm [GO:0005737];nucleus [GO:0005634]
Q99M73	Keratin, type II cuticular Hb4	16680	Krt84	-;regulation of keratinocyte differentiation [GO:0045616]	-;structural constituent of skin epidermis [GO:0030280]	-;intermediate filament cytoskeleton [GO:0045111];keratin filament [GO:0045095]	-;regulation of keratinocyte differentiation [GO:0045616];-;structural constituent of skin epidermis [GO:0030280];-;intermediate filament cytoskeleton [GO:0045111];keratin filament [GO:0045095]
Q80TP6	MKIAA0890 protein		mKIAA0890	-	RNA helicase activity [GO:0003724];hydrolase activity [GO:0016787];nucleic acid binding [GO:0003676];ATP binding [GO:0005524]	-	-;RNA helicase activity [GO:0003724];hydrolase activity [GO:0016787];nucleic acid binding [GO:0003676];ATP binding [GO:0005524];-
A0A140LIK0	Microsomal signal peptidase 25 kDa subunit		Spcs2	signal peptide processing [GO:0006465];-	-	-;signal peptidase complex [GO:0005787];integral component of membrane [GO:0016021]	signal peptide processing [GO:0006465];-;-;-;signal peptidase complex [GO:0005787];integral component of membrane [GO:0016021]
F6UJ67	Heat shock factor 2-binding protein		Hsf2bp	-	-	-	-
A0A087WQX9	RIKEN cDNA 1700012B09 gene		1700012B09Rik	-	-	-	-
Q9D3W5	Leucine-rich repeat-containing protein 71	74485	Lrrc71	-	-	-	-
Q8BUM7	TNFR-Cys domain-containing protein	29820	Tnfrsf19	-	-	integral component of membrane [GO:0016021]	-;-;integral component of membrane [GO:0016021]
Q9EST1	Gasdermin-A	57911	Gsdma	apoptotic process [GO:0006915];-;pyroptosis [GO:0070269];defense response to bacterium [GO:0042742]	phosphatidylserine binding [GO:0001786];-;phosphatidylinositol-4-phosphate binding [GO:0070273];phosphatidylinositol-4,5-bisphosphate binding [GO:0005546]	cytosol [GO:0005829];integral component of membrane [GO:0016021];perinuclear region of cytoplasm [GO:0048471];-;cytoplasm [GO:0005737];plasma membrane [GO:0005886]	apoptotic process [GO:0006915];-;pyroptosis [GO:0070269];defense response to bacterium [GO:0042742];phosphatidylserine binding [GO:0001786];-;phosphatidylinositol-4-phosphate binding [GO:0070273];phosphatidylinositol-4,5-bisphosphate binding [GO:0005546];cytosol [GO:0005829];integral component of membrane [GO:0016021];perinuclear region of cytoplasm [GO:0048471];-;cytoplasm [GO:0005737];plasma me…
Q9DD20	Methyltransferase-like protein 7B	71664	Mettl7b	methylation [GO:0032259];-	-;methyltransferase activity [GO:0008168]	-	methylation [GO:0032259];-;-;methyltransferase activity [GO:0008168];-
Q149A0	Cyclin-dependent kinase-like 2 (CDC2-related kinase)	53886	Cdkl2	-	-;protein kinase activity [GO:0004672];ATP binding [GO:0005524]	-;nucleoplasm [GO:0005654];centrosome [GO:0005813]	-;-;protein kinase activity [GO:0004672];ATP binding [GO:0005524];-;nucleoplasm [GO:0005654];centrosome [GO:0005813]
B2RY26	Myh7 protein		Myh7	-	motor activity [GO:0003774];-;actin filament binding [GO:0051015];ATP binding [GO:0005524]	myosin complex [GO:0016459];-	-;motor activity [GO:0003774];-;actin filament binding [GO:0051015];ATP binding [GO:0005524];myosin complex [GO:0016459];-
Q8BH80	Vesicle-associated membrane protein, associated protein B and C	56491	Vapb	modulation by virus of host process [GO:0019048];endoplasmic reticulum organization [GO:0007029];COPII-coated vesicle budding [GO:0090114];cellular calcium ion homeostasis [GO:0006874];IRE1-mediated unfolded protein response [GO:0036498];-;positive regulation of viral genome replication [GO:0045070];endoplasmic reticulum unfolded protein response [GO:0030968]	-;protein heterodimerization activity [GO:0046982];protein homodimerization activity [GO:0042803];FFAT motif binding [GO:0033149];beta-tubulin binding [GO:0048487];enzyme binding [GO:0019899];microtubule binding [GO:0008017]	integral component of membrane [GO:0016021];-;endoplasmic reticulum membrane [GO:0005789];Golgi apparatus [GO:0005794];endoplasmic reticulum [GO:0005783]	modulation by virus of host process [GO:0019048];endoplasmic reticulum organization [GO:0007029];COPII-coated vesicle budding [GO:0090114];cellular calcium ion homeostasis [GO:0006874];IRE1-mediated unfolded protein response [GO:0036498];-;positive regulation of viral genome replication [GO:0045070];endoplasmic reticulum unfolded protein response [GO:0030968];-;protein heterodimerization activity…
A8Y5I6	Ankyrin repeat and SOCS box protein 3		Asb3	-	-	-	-
A0A075B5U5	Immunoglobulin heavy variable V1-19		Ighv1-19	phagocytosis, recognition [GO:0006910];defense response to bacterium [GO:0042742];phagocytosis, engulfment [GO:0006911];-;B cell receptor signaling pathway [GO:0050853];positive regulation of B cell activation [GO:0050871];complement activation, classical pathway [GO:0006958];innate immune response [GO:0045087]	antigen binding [GO:0003823];-;immunoglobulin receptor binding [GO:0034987]	immunoglobulin complex, circulating [GO:0042571];-;external side of plasma membrane [GO:0009897]	phagocytosis, recognition [GO:0006910];defense response to bacterium [GO:0042742];phagocytosis, engulfment [GO:0006911];-;B cell receptor signaling pathway [GO:0050853];positive regulation of B cell activation [GO:0050871];complement activation, classical pathway [GO:0006958];innate immune response [GO:0045087];antigen binding [GO:0003823];-;immunoglobulin receptor binding [GO:0034987];immunoglob…
Q8K3Q4	Actinin alpha 2		Actn2	-	calcium ion binding [GO:0005509];actin binding [GO:0003779]	-	-;calcium ion binding [GO:0005509];actin binding [GO:0003779];-
Q9WV66	E3 ubiquitin-protein ligase MARCHF7	57438	Marchf7	regulation of tolerance induction [GO:0002643];protein stabilization [GO:0050821];negative regulation of T cell proliferation [GO:0042130];-;negative regulation of proteasomal protein catabolic process [GO:1901799];positive regulation of protein polyubiquitination [GO:1902916];protein autoubiquitination [GO:0051865];negative regulation of intrinsic apoptotic signaling pathway in response to DNA d…	ubiquitin binding [GO:0043130];MDM2/MDM4 family protein binding [GO:0097371];-;zinc ion binding [GO:0008270];ubiquitin conjugating enzyme binding [GO:0031624];transferase activity [GO:0016740];enzyme binding [GO:0019899]	plasma membrane [GO:0005886];cytosol [GO:0005829];-;nucleus [GO:0005634]	regulation of tolerance induction [GO:0002643];protein stabilization [GO:0050821];negative regulation of T cell proliferation [GO:0042130];-;negative regulation of proteasomal protein catabolic process [GO:1901799];positive regulation of protein polyubiquitination [GO:1902916];protein autoubiquitination [GO:0051865];negative regulation of intrinsic apoptotic signaling pathway in response to DNA d…
Q8C9C2	Uncharacterized protein		Minpp1	-	-	-	-
Q9WTK2	Chromodomain Y-like protein	12593	Cdyl	spermatid development [GO:0007286];-;random inactivation of X chromosome [GO:0060816];negative regulation of peptidyl-lysine crotonylation [GO:0120094]	identical protein binding [GO:0042802];chromatin binding [GO:0003682];crotonyl-CoA hydratase activity [GO:0120092];histone acetyltransferase activity [GO:0004402];methylated histone binding [GO:0035064];-;protein-macromolecule adaptor activity [GO:0030674];transcription corepressor activity [GO:0003714]	chromosome [GO:0005694];-;nuclear speck [GO:0016607];cytoplasm [GO:0005737];nucleus [GO:0005634]	spermatid development [GO:0007286];-;random inactivation of X chromosome [GO:0060816];negative regulation of peptidyl-lysine crotonylation [GO:0120094];identical protein binding [GO:0042802];chromatin binding [GO:0003682];crotonyl-CoA hydratase activity [GO:0120092];histone acetyltransferase activity [GO:0004402];methylated histone binding [GO:0035064];-;protein-macromolecule adaptor activity [GO…
A0A087WSF2	Sperm motility kinase 3C	622486	Smok3c	-;protein phosphorylation [GO:0006468];intracellular signal transduction [GO:0035556]	-;protein serine/threonine kinase activity [GO:0004674];ATP binding [GO:0005524]	-;cytoplasm [GO:0005737];nucleus [GO:0005634]	-;protein phosphorylation [GO:0006468];intracellular signal transduction [GO:0035556];-;protein serine/threonine kinase activity [GO:0004674];ATP binding [GO:0005524];-;cytoplasm [GO:0005737];nucleus [GO:0005634]
A0A075B5V1	Immunoglobulin heavy variable 1-31		Ighv1-31	phagocytosis, recognition [GO:0006910];defense response to bacterium [GO:0042742];phagocytosis, engulfment [GO:0006911];-;B cell receptor signaling pathway [GO:0050853];positive regulation of B cell activation [GO:0050871];complement activation, classical pathway [GO:0006958];innate immune response [GO:0045087]	antigen binding [GO:0003823];-;immunoglobulin receptor binding [GO:0034987]	immunoglobulin complex, circulating [GO:0042571];-;external side of plasma membrane [GO:0009897]	phagocytosis, recognition [GO:0006910];defense response to bacterium [GO:0042742];phagocytosis, engulfment [GO:0006911];-;B cell receptor signaling pathway [GO:0050853];positive regulation of B cell activation [GO:0050871];complement activation, classical pathway [GO:0006958];innate immune response [GO:0045087];antigen binding [GO:0003823];-;immunoglobulin receptor binding [GO:0034987];immunoglob…
A0A075B5V7	Immunoglobulin heavy variable V1-43		Ighv1-43	phagocytosis, recognition [GO:0006910];defense response to bacterium [GO:0042742];phagocytosis, engulfment [GO:0006911];-;B cell receptor signaling pathway [GO:0050853];positive regulation of B cell activation [GO:0050871];complement activation, classical pathway [GO:0006958];innate immune response [GO:0045087]	antigen binding [GO:0003823];-;immunoglobulin receptor binding [GO:0034987]	immunoglobulin complex, circulating [GO:0042571];-;external side of plasma membrane [GO:0009897]	phagocytosis, recognition [GO:0006910];defense response to bacterium [GO:0042742];phagocytosis, engulfment [GO:0006911];-;B cell receptor signaling pathway [GO:0050853];positive regulation of B cell activation [GO:0050871];complement activation, classical pathway [GO:0006958];innate immune response [GO:0045087];antigen binding [GO:0003823];-;immunoglobulin receptor binding [GO:0034987];immunoglob…
A0A0B4J1J7	Immunoglobulin heavy variable 1-82		Ighv1-82	phagocytosis, recognition [GO:0006910];defense response to bacterium [GO:0042742];phagocytosis, engulfment [GO:0006911];-;B cell receptor signaling pathway [GO:0050853];positive regulation of B cell activation [GO:0050871];complement activation, classical pathway [GO:0006958];innate immune response [GO:0045087]	antigen binding [GO:0003823];-;immunoglobulin receptor binding [GO:0034987]	immunoglobulin complex, circulating [GO:0042571];-;external side of plasma membrane [GO:0009897]	phagocytosis, recognition [GO:0006910];defense response to bacterium [GO:0042742];phagocytosis, engulfment [GO:0006911];-;B cell receptor signaling pathway [GO:0050853];positive regulation of B cell activation [GO:0050871];complement activation, classical pathway [GO:0006958];innate immune response [GO:0045087];antigen binding [GO:0003823];-;immunoglobulin receptor binding [GO:0034987];immunoglob…
A0A0F7R5U8	MAb 110 light chain		LC	-	-	-	-
A0A0M4KM70	Monoclonal 11D8 anti-human butyrylcholinesterase (BChE) heavy chain			-	-	-	-
A2P1G9	Kappa light chain		Igkc	-	-	-	-
A0A1W2P7G5	Coenzyme Q10A	210582	Coq10a	-;cellular respiration [GO:0045333];ubiquinone biosynthetic process [GO:0006744]	-;ubiquinone binding [GO:0048039]	mitochondrion [GO:0005739];-	-;cellular respiration [GO:0045333];ubiquinone biosynthetic process [GO:0006744];-;ubiquinone binding [GO:0048039];mitochondrion [GO:0005739];-
A0A2S0DFH4	Anti-HIV fusion peptide monocolonal anitbody light chain vFP4.01			-	-	-	-
A0A4E9FSP6	IgL2		IGLC2	-	-	-	-
A0A4E9FT70	IgG3		IGHG3	-	-	-	-
A0A0B6VMB2	MAb 31C6 heavy chain		HC	-	-	-	-
Q8C639	Uncharacterized protein	73463	C2cd6	-	-	-	-
A0A140LIQ5	Predicted gene 15262		Gm15262	-	-	-	-
A0A571BEV2	Predicted gene 8251		Gm8251	-	-	integral component of membrane [GO:0016021]	-;-;integral component of membrane [GO:0016021]
A2AQA9	Nebulin		Neb	sarcomere organization [GO:0045214];-;muscle fiber development [GO:0048747];cardiac muscle thin filament assembly [GO:0071691];regulation of actin filament length [GO:0030832]	-;actin filament binding [GO:0051015]	protein-containing complex [GO:0032991];myofibril [GO:0030016];-;striated muscle thin filament [GO:0005865];Z disc [GO:0030018];contractile fiber [GO:0043292]	sarcomere organization [GO:0045214];-;muscle fiber development [GO:0048747];cardiac muscle thin filament assembly [GO:0071691];regulation of actin filament length [GO:0030832];-;actin filament binding [GO:0051015];protein-containing complex [GO:0032991];myofibril [GO:0030016];-;striated muscle thin filament [GO:0005865];Z disc [GO:0030018];contractile fiber [GO:0043292]
A4IF49	Cldn7 protein		Cldn7	-	-;structural molecule activity [GO:0005198]	-;bicellular tight junction [GO:0005923];integral component of membrane [GO:0016021]	-;-;structural molecule activity [GO:0005198];-;bicellular tight junction [GO:0005923];integral component of membrane [GO:0016021]
A0A4E9G461	IgG2		IGHG2	-	-	-	-
A8DUK4	Beta-globin	100503605101488143	Hbb-bs	hydrogen peroxide catabolic process [GO:0042744];-;cellular oxidant detoxification [GO:0098869]	hemoglobin beta binding [GO:0031722];oxygen carrier activity [GO:0005344];-;metal ion binding [GO:0046872];oxygen binding [GO:0019825];heme binding [GO:0020037];protein-containing complex binding [GO:0044877];hemoglobin binding [GO:0030492];hemoglobin alpha binding [GO:0031721];organic acid binding [GO:0043177]	hemoglobin complex [GO:0005833];-;haptoglobin-hemoglobin complex [GO:0031838];extracellular space [GO:0005615]	hydrogen peroxide catabolic process [GO:0042744];-;cellular oxidant detoxification [GO:0098869];hemoglobin beta binding [GO:0031722];oxygen carrier activity [GO:0005344];-;metal ion binding [GO:0046872];oxygen binding [GO:0019825];heme binding [GO:0020037];protein-containing complex binding [GO:0044877];hemoglobin binding [GO:0030492];hemoglobin alpha binding [GO:0031721];organic acid binding [GO…
B0R090	RIKEN cDNA 6820408C15 gene		6820408C15Rik	-	-	-	-
A0A075B5M7	Immunoglobulin kappa variable 5-39		Igkv5-39	immune response [GO:0006955];-	-	-;extracellular space [GO:0005615]	immune response [GO:0006955];-;-;-;extracellular space [GO:0005615]
Q3V0M1	Gene model 906, (NCBI)	380882	Gm906	-	-	-	-
D3YW26	Transcriptional adaptor 2B		Tada2b	chromatin remodeling [GO:0006338];-;positive regulation of histone acetylation [GO:0035066];regulation of transcription by RNA polymerase II [GO:0006357]	transcription coactivator activity [GO:0003713];-;chromatin binding [GO:0003682]	-;SAGA-type complex [GO:0070461];STAGA complex [GO:0030914];nucleus [GO:0005634]	chromatin remodeling [GO:0006338];-;positive regulation of histone acetylation [GO:0035066];regulation of transcription by RNA polymerase II [GO:0006357];transcription coactivator activity [GO:0003713];-;chromatin binding [GO:0003682];-;SAGA-type complex [GO:0070461];STAGA complex [GO:0030914];nucleus [GO:0005634]
A0A097PUG4	Anti-lox-1 15C4 light chain			-	-	-	-
A2NW55	E8 variable heavy chain			-	-	-	-
E9QQ57	Periaxin	19153	Prx	-	-	-	-
O70286	3',5'-cyclic-AMP phosphodiesterase		Pde4d	-;cAMP catabolic process [GO:0006198]	-;3',5'-cyclic-AMP phosphodiesterase activity [GO:0004115]	-	-;cAMP catabolic process [GO:0006198];-;3',5'-cyclic-AMP phosphodiesterase activity [GO:0004115];-
Q9D3P1	Trichohyalin-like protein 1	71325	Tchhl1	-	calcium ion binding [GO:0005509];transition metal ion binding [GO:0046914]	-	-;calcium ion binding [GO:0005509];transition metal ion binding [GO:0046914];-
K7T9N8	IgA heavy chain variable region			-	-	-	-
Q3U167	Uncharacterized protein		Gm10652	-	-	-	-
Q3UP34	Uncharacterized protein			-	-	-	-
A0A6I8MWY3	SH3 and multiple ankyrin repeat domains protein 2		Shank2	-	-	postsynaptic density [GO:0014069]	-;-;postsynaptic density [GO:0014069]
Q3TBZ3	Uncharacterized protein		Tcof1	-	-	-	-
Q571A1	MKIAA0765 splice variant 1		Cpne1	-	-	-	-
E9Q161	N-acetylglucosaminyldiphosphodolichol N-acetylglucosaminyltransferase		Alg13	-;dolichol-linked oligosaccharide biosynthetic process [GO:0006488]	-;N-acetylglucosaminyldiphosphodolichol N-acetylglucosaminyltransferase activity [GO:0004577]	-	-;dolichol-linked oligosaccharide biosynthetic process [GO:0006488];-;N-acetylglucosaminyldiphosphodolichol N-acetylglucosaminyltransferase activity [GO:0004577];-
Q58E56	Igh protein		Igh	-	-	-	-
Q683Y7	Immunoglobulin heavy chain variable region		IGHV	-	-	-	-
X5J572	IgA heavy chain VDJ region			-	-	-	-
Q810J2	cDNA sequence BC050092	235048	Zfp599	regulation of transcription by RNA polymerase II [GO:0006357];-	-;DNA-binding transcription factor activity, RNA polymerase II-specific [GO:0000981];metal ion binding [GO:0046872];RNA polymerase II cis-regulatory region sequence-specific DNA binding [GO:0000978]	-;nucleus [GO:0005634]	regulation of transcription by RNA polymerase II [GO:0006357];-;-;DNA-binding transcription factor activity, RNA polymerase II-specific [GO:0000981];metal ion binding [GO:0046872];RNA polymerase II cis-regulatory region sequence-specific DNA binding [GO:0000978];-;nucleus [GO:0005634]
Q7M754	Try10-like trypsinogen		Gm5409	-	serine-type endopeptidase activity [GO:0004252]	-	-;serine-type endopeptidase activity [GO:0004252];-
Q8BM99	Uncharacterized protein		Crb1	-	-	-	-
Q4L0E7	Type II cytokeratin Kb39		Krt77	-	-	keratin filament [GO:0045095]	-;-;keratin filament [GO:0045095]
Q8C4T0	Uncharacterized protein		B930095I24Rik	-	-	-	-
Q9D5J3	Uncharacterized protein	73779	Prr27	-	-	-	-
Q8CET2	RIKEN cDNA 4921504E06 gene	70909	4921504E06Rik	-	-	-	-
Q9D8L4	Uncharacterized protein			-	-	-	-
X5J4S7	IgG1 heavy chain VDJ region			-	-	-	-
Q6PJA7	Igh protein		Igh	-	-	-	-
X5J4H8	IgG1 heavy chain VDJ region			-	-	-	-
A0A5F8MPW4	RIKEN cDNA A930003A15 gene		A930003A15Rik	-	-	-	-
I6L978	Igk protein		Igk	-	-	-	-
E9PY61	G protein-coupled receptor 179	217143	Gpr179	-;visual perception [GO:0007601];protein localization to plasma membrane [GO:0072659]	-;G protein-coupled receptor activity [GO:0004930]	plasma membrane [GO:0005886];-;dendrite terminus [GO:0044292];integral component of membrane [GO:0016021]	-;visual perception [GO:0007601];protein localization to plasma membrane [GO:0072659];-;G protein-coupled receptor activity [GO:0004930];plasma membrane [GO:0005886];-;dendrite terminus [GO:0044292];integral component of membrane [GO:0016021]

## Sheet: peptides-SCN10A antibody
Sequence	Mass	Proteins	Leading razor protein	Charges	Score	Intensity R20211001979_D1	Intensity R20211001979_D2	Intensity R20211001979_D3	Intensity R20211001979_D4	Intensity R20211001979_D5	Intensity R20211001979_D6	Intensity R20211001979_D7	Intensity R20211001979_D8
AAATPESQEPQAK	1326.64	sp|P28667|MRP_MOUSE	sp|P28667|MRP_MOUSE	2	78.934	0	0	0	0	0	0	0	20699000
AAGAEEYAQQEVVK	1491.72	tr|Q3TYL9|Q3TYL9_MOUSE;tr|Q3TYV5|Q3TYV5_MOUSE;sp|P16330|CN37_MOUSE	tr|Q3TYL9|Q3TYL9_MOUSE	2	42.743	0	0	0	0	0	3289700	0	0
AAKDEVSESR	1090.53	tr|Q05DD2|Q05DD2_MOUSE;sp|P08551|NFL_MOUSE	tr|Q05DD2|Q05DD2_MOUSE	3	93.096	0	0	0	0	4117700	8055900	5168000	830270
AAMGELYER	1038.48	tr|Q80TQ3|Q80TQ3_MOUSE;sp|P19246|NFH_MOUSE	tr|Q80TQ3|Q80TQ3_MOUSE	2	69.423	0	0	0	0	0	0	8071700	8261400
ADRDQYELLCLDNTR	1880.87	sp|Q921I1|TRFE_MOUSE	sp|Q921I1|TRFE_MOUSE	3	77.746	15306000	0	0	0	0	0	0	0
AEAETFYQSK	1172.54	sp|P04104|K2C1_MOUSE	sp|P04104|K2C1_MOUSE	2	82.287	0	0	0	0	0	2863400	5928100	0
AEDSATYYCAR	1305.53	tr|I6L985|I6L985_MOUSE;tr|X5J4J9|X5J4J9_MOUSE;tr|K7U672|K7U672_MOUSE;tr|A0A075B5R2|A0A075B5R2_MOUSE;tr|X5J5K4|X5J5K4_MOUSE;tr|K7TR54|K7TR54_MOUSE;tr|K7TRH7|K7TRH7_MOUSE;tr|K7TRS8|K7TRS8_MOUSE;tr|K7U5S0|K7U5S0_MOUSE;tr|K7TD58|K7TD58_MOUSE;tr|K7TRG2|K7TRG2_MOUSE;tr|K7TQY2|K7TQY2_MOUSE;tr|K7T942|K7T942_MOUSE;tr|X5J4H2|X5J4H2_MOUSE;tr|X5J537|X5J537_MOUSE;tr|K7U5K6|K7U5K6_MOUSE;tr|X5J5E7|X5J5E7_MOUSE;…	tr|I6L985|I6L985_MOUSE	2	77.677	0	0	0	1713200	0	2242600	1842900	0
AELQELNAR	1042.54	tr|Q05CE2|Q05CE2_MOUSE;tr|A0A140LJ61|A0A140LJ61_MOUSE;tr|A0A140LJ79|A0A140LJ79_MOUSE;sp|Q70IV5|SYNEM_MOUSE	tr|Q05CE2|Q05CE2_MOUSE	2	88.029	8786600	20625000	36631000	8501200	11813000	17557000	10167000	16443000
AGFAGDDAPR	975.441	sp|P60710|ACTB_MOUSE;tr|Q3U5R4|Q3U5R4_MOUSE;tr|Q3UAA9|Q3UAA9_MOUSE;sp|P63260|ACTG_MOUSE;tr|Q3UAF6|Q3UAF6_MOUSE;tr|Q3UAF7|Q3UAF7_MOUSE;tr|B2RRX1|B2RRX1_MOUSE;tr|Q4KL81|Q4KL81_MOUSE;tr|Q3TSB7|Q3TSB7_MOUSE;tr|Q3UGS0|Q3UGS0_MOUSE;tr|Q3UA89|Q3UA89_MOUSE;tr|Q3UBP6|Q3UBP6_MOUSE;tr|E9Q5F4|E9Q5F4_MOUSE;tr|E9Q1F2|E9Q1F2_MOUSE;tr|G3UZ07|G3UZ07_MOUSE;tr|Q3UD81|Q3UD81_MOUSE;tr|E9Q606|E9Q606_MOUSE;tr|B1ATY1|B1…	sp|P60710|ACTB_MOUSE	2	99.802	8394900	9129300	7214800	8183800	15323000	36805000	198590000	143050000
AGLQFPVGR	943.524	sp|P27661|H2AX_MOUSE;sp|C0HKE4|H2A1E_MOUSE;tr|Q64426|Q64426_MOUSE;tr|B2RWH3|B2RWH3_MOUSE;tr|B2RVF0|B2RVF0_MOUSE;tr|A2AB79|A2AB79_MOUSE;sp|Q8CGP7|H2A1K_MOUSE;sp|Q8CGP5|H2A1F_MOUSE;sp|Q8BFU2|H2A3_MOUSE;sp|Q64522|H2A2B_MOUSE;sp|Q6GSS7|H2A2A_MOUSE;sp|C0HKE8|H2A1O_MOUSE;sp|C0HKE7|H2A1N_MOUSE;sp|C0HKE6|H2A1I_MOUSE;sp|C0HKE5|H2A1G_MOUSE;sp|C0HKE3|H2A1D_MOUSE;sp|C0HKE2|H2A1C_MOUSE;sp|C0HKE9|H2A1P_MOUSE;s…	sp|P27661|H2AX_MOUSE	2	70.912	1987700	3197500	2425000	4493400	9867100	10868000	14125000	20610000
AGVETTTPSK	989.503	tr|A0A4E9FSP6|A0A4E9FSP6_MOUSE	tr|A0A4E9FSP6|A0A4E9FSP6_MOUSE	2	87.308	83771000	1213500	22442000	3970800	3145900	3115300	2043700	1893100
ALAAAGYDVEK	1106.56	tr|Q5SZA3|Q5SZA3_MOUSE;sp|P15864|H12_MOUSE;sp|Q07133|H1T_MOUSE;tr|I7HFT9|I7HFT9_MOUSE;sp|P43274|H14_MOUSE;sp|P43277|H13_MOUSE;tr|Q149Z9|Q149Z9_MOUSE;tr|Q3U292|Q3U292_MOUSE	sp|P43277|H13_MOUSE	2	93.111	3960100	3574700	0	9301600	22110000	34129000	83755000	162800000
ALAAGGYDVEK	1092.55	tr|Q1WWK3|Q1WWK3_MOUSE;sp|P43276|H15_MOUSE	tr|Q1WWK3|Q1WWK3_MOUSE	2	105.4	0	0	0	1609100	5524900	5071700	18451000	24995000
ALAGCDFLTISPK	1391.71	sp|Q93092|TALDO_MOUSE;tr|A0A1B0GR11|A0A1B0GR11_MOUSE	sp|Q93092|TALDO_MOUSE	2	44.309	0	0	0	0	0	0	0	5266800
ALDSLASKAEGLEK	1430.76	tr|Q3TWA2|Q3TWA2_MOUSE;sp|Q8K2I2|CCHCR_MOUSE;tr|G3UWS7|G3UWS7_MOUSE	tr|Q3TWA2|Q3TWA2_MOUSE	2	24.792	0	0	0	0	0	0	0	0
ALIYSASYR	1042.54	tr|A0A140T8M5|A0A140T8M5_MOUSE	tr|A0A140T8M5|A0A140T8M5_MOUSE	2	136.11	0	0	0	0	0	0	25552000	2107900
ALPAPIEK	837.496	tr|A0A4E9FT70|A0A4E9FT70_MOUSE	tr|A0A4E9FT70|A0A4E9FT70_MOUSE	2	89.55	100030000	10809000	6799800000	353170000	1618600000	142060000	620690000	27554000
ALPAPIER	865.502	tr|Q6PF95|Q6PF95_MOUSE;tr|Q6PJB2|Q6PJB2_MOUSE;tr|Q569W9|Q569W9_MOUSE;tr|Q505N9|Q505N9_MOUSE;tr|Q66K04|Q66K04_MOUSE;tr|Q6PIP8|Q6PIP8_MOUSE;tr|Q6PJA7|Q6PJA7_MOUSE;tr|A0A4U9FKB1|A0A4U9FKB1_MOUSE;tr|A0A075B5P5|A0A075B5P5_MOUSE;sp|P03987|IGHG3_MOUSE;tr|A0A1Y7VJN6|A0A1Y7VJN6_MOUSE;tr|Q6KAM2|Q6KAM2_MOUSE	tr|Q6PJA7|Q6PJA7_MOUSE	2	91.626	7770600	20999000	128170000	239610000	0	35768000	0	8711100
ALPSPIEK	853.491	tr|Q58E56|Q58E56_MOUSE	tr|Q58E56|Q58E56_MOUSE	2	89.55	9023700	19225000	61849000	96141000	14889000	26285000	6450900	0
ALSKALSSR	931.545	tr|Q3UV57|Q3UV57_MOUSE;sp|Q80T85|DCAF5_MOUSE	tr|Q3UV57|Q3UV57_MOUSE	3	46.462	0	0	0	0	0	0	0	0
ALVEEALAQR	1098.6	tr|F8WGG3|F8WGG3_MOUSE;tr|Q8R038|Q8R038_MOUSE;sp|Q9JK81|MYG1_MOUSE	tr|F8WGG3|F8WGG3_MOUSE	2	71.501	0	0	0	0	0	0	0	3228300
ANSGLQLLGFSMAMLGWVGLIASTAIPQWQMSSYAGDR	4026.98	tr|A4IF49|A4IF49_MOUSE	tr|A4IF49|A4IF49_MOUSE	4	12.41	0	0	0	0	0	0	0	0
APQVYILPPPAEQLSR	1777.97	tr|A0A4V6JA63|A0A4V6JA63_MOUSE;tr|A0A075B5P3|A0A075B5P3_MOUSE;tr|A0A0A6YVP0|A0A0A6YVP0_MOUSE;tr|A0A0F7R1P3|A0A0F7R1P3_MOUSE;tr|A0A0F7QZE4|A0A0F7QZE4_MOUSE;tr|Q91Z05|Q91Z05_MOUSE;tr|Q8R3H6|Q8R3H6_MOUSE;tr|Q569X1|Q569X1_MOUSE;sp|P01867|IGG2B_MOUSE;tr|Q5R3X7|Q5R3X7_MOUSE	tr|A0A4V6JA63|A0A4V6JA63_MOUSE	2	32.498	5165800	7556900	13014000	19271000	0	6533500	0	0
APQVYTIPPPK	1209.68	tr|A0A0B6VMB2|A0A0B6VMB2_MOUSE;tr|I6L985|I6L985_MOUSE	tr|A0A0B6VMB2|A0A0B6VMB2_MOUSE	2	56.729	412520	0	6235800	5843000	0	1655700	0	0
APQVYVLPPPAEEMTK	1768.91	tr|Q58E56|Q58E56_MOUSE	tr|Q58E56|Q58E56_MOUSE	2;3	79.82	0	1520000	8659200	8408000	0	2517900	0	0
APQVYVLPPPAEEMTKK	1897	tr|Q58E56|Q58E56_MOUSE	tr|Q58E56|Q58E56_MOUSE	3	36.193	1053600	2842600	5787000	11905000	1408600	1908100	0	0
APQVYVLPPPEEEMTK	1826.91	tr|Q6PF95|Q6PF95_MOUSE;tr|Q6PJB2|Q6PJB2_MOUSE;tr|Q569W9|Q569W9_MOUSE;tr|Q5R3X3|Q5R3X3_MOUSE;sp|P01865|GCAM_MOUSE;sp|P01863|GCAA_MOUSE;tr|Q505N9|Q505N9_MOUSE;tr|Q66K04|Q66K04_MOUSE;tr|Q6PIP8|Q6PIP8_MOUSE;tr|Q6PJA7|Q6PJA7_MOUSE	tr|Q6PJA7|Q6PJA7_MOUSE	2;3	99.531	6773000	36745000	77855000	372370000	32246000	14242000	0	0
APQVYVLPPPEEEMTKK	1955.01	tr|Q6PF95|Q6PF95_MOUSE;tr|Q6PJB2|Q6PJB2_MOUSE;tr|Q569W9|Q569W9_MOUSE;tr|Q5R3X3|Q5R3X3_MOUSE;sp|P01865|GCAM_MOUSE;sp|P01863|GCAA_MOUSE;tr|Q505N9|Q505N9_MOUSE;tr|Q66K04|Q66K04_MOUSE;tr|Q6PIP8|Q6PIP8_MOUSE;tr|Q6PJA7|Q6PJA7_MOUSE	tr|Q6PJA7|Q6PJA7_MOUSE	2;3	46.892	15835000	42746000	166200000	462640000	85518000	6780400	3759700	2052800
AQLQDLNDR	1071.53	tr|Q05DD2|Q05DD2_MOUSE;sp|P08551|NFL_MOUSE	tr|Q05DD2|Q05DD2_MOUSE	2	89.698	0	0	1762000	2079300	16079000	50662000	21697000	4918000
AQTPQVYTIPPPR	1466.79	tr|A0A4U9FKB1|A0A4U9FKB1_MOUSE;tr|A0A075B5P5|A0A075B5P5_MOUSE;sp|P03987|IGHG3_MOUSE;tr|A0A1Y7VJN6|A0A1Y7VJN6_MOUSE;tr|Q6KAM2|Q6KAM2_MOUSE	tr|A0A4U9FKB1|A0A4U9FKB1_MOUSE	2	68.657	0	1701200	8564700	14756000	0	3417000	2284900	0
AQVQLDSDHLEEDIHR	1903.9	sp|P08553|NFM_MOUSE;tr|A0A0R4J036|A0A0R4J036_MOUSE;tr|D3YZ35|D3YZ35_MOUSE	sp|P08553|NFM_MOUSE	4	87.02	1424600	0	10092000	2025700	2389200	15281000	1883300	0
AQYDSICQR	1139.5	sp|P04104|K2C1_MOUSE	sp|P04104|K2C1_MOUSE	2	89.752	0	0	0	0	0	5025700	18379000	0
AQYEDIAQK	1064.51	sp|Q3UV17|K22O_MOUSE	sp|Q3UV17|K22O_MOUSE	2	142.79	689920000	798160000	705610000	886830000	6768400	1861300000	1690300000	1451100000
ASEDIYNR	966.441	tr|Q7TQM2|Q7TQM2_MOUSE;tr|A0A140T8N3|A0A140T8N3_MOUSE	tr|Q7TQM2|Q7TQM2_MOUSE	2	80.229	0	861700	2531000	3269300	0	0	7230000	4463900
ASEEAFVKESK	1223.6	tr|A2VCP8|A2VCP8_MOUSE;tr|Q3TWZ9|Q3TWZ9_MOUSE;tr|Q3TJ95|Q3TJ95_MOUSE	tr|A2VCP8|A2VCP8_MOUSE	2	56.729	0	0	0	0	0	0	0	0
ASGPPVSELITK	1197.66	tr|Q5SZA3|Q5SZA3_MOUSE;sp|P15864|H12_MOUSE;sp|P43277|H13_MOUSE;tr|Q149Z9|Q149Z9_MOUSE;tr|Q3U292|Q3U292_MOUSE	sp|P43277|H13_MOUSE	2	46.706	1200900	1229200	0	3234700	7334700	8177300	0	46861000
ASGYQSSQK	954.441	tr|E0CXA0|E0CXA0_MOUSE;sp|P51859|HDGF_MOUSE	tr|E0CXA0|E0CXA0_MOUSE	2	99.139	0	0	0	0	0	0	0	9572900
ASNLESGIPAR	1113.58	sp|P01660|KV3A8_MOUSE;tr|A0A140T8M6|A0A140T8M6_MOUSE	sp|P01660|KV3A8_MOUSE	2	99.802	0	510000	0	1807600	0	1153500	11501000	1680600
ASNVTNK	732.377	sp|Q9Z204|HNRPC_MOUSE;tr|Q3U6P5|Q3U6P5_MOUSE;tr|A0A2I3BQH3|A0A2I3BQH3_MOUSE;tr|A0A2I3BRM6|A0A2I3BRM6_MOUSE;tr|A0A2I3BQW7|A0A2I3BQW7_MOUSE	sp|Q9Z204|HNRPC_MOUSE	2	97.068	3539200	0	0	0	0	226130	273080	21685000
ATGAATPK	715.386	tr|Q5SZA3|Q5SZA3_MOUSE;sp|P15864|H12_MOUSE;tr|Q3UXH2|Q3UXH2_MOUSE;sp|P43277|H13_MOUSE;tr|Q149Z9|Q149Z9_MOUSE;tr|Q3U292|Q3U292_MOUSE	sp|P43277|H13_MOUSE	2	87.251	0	0	0	0	0	0	0	0
ATGPPVSELITK	1211.68	tr|Q1WWK3|Q1WWK3_MOUSE;sp|P43276|H15_MOUSE	tr|Q1WWK3|Q1WWK3_MOUSE	2	58.37	0	0	0	753810	0	0	9981500	11930000
ATLTADK	718.386	tr|A0A1X9HIL9|A0A1X9HIL9_MOUSE;tr|A0A0M3SU23|A0A0M3SU23_MOUSE;tr|Q6PF95|Q6PF95_MOUSE;tr|Q6PJB2|Q6PJB2_MOUSE	tr|Q6PF95|Q6PF95_MOUSE	2	98.503	49592000	72825000	287230000	600790000	31228000	1099700000	140190000	927610000
ATLTVDK	746.417	tr|Q58E56|Q58E56_MOUSE;tr|A0A0A6YX66|A0A0A6YX66_MOUSE;tr|A0A075B5U6|A0A075B5U6_MOUSE;tr|X5J5C6|X5J5C6_MOUSE;tr|A0A0A6YWX0|A0A0A6YWX0_MOUSE;tr|A0A075B5V4|A0A075B5V4_MOUSE;tr|A0A075B5Y1|A0A075B5Y1_MOUSE;tr|A0A0G2JGK2|A0A0G2JGK2_MOUSE;tr|A0A075B5X3|A0A075B5X3_MOUSE;tr|A0A075B5Y2|A0A075B5Y2_MOUSE;tr|A0A0A6YW32|A0A0A6YW32_MOUSE;tr|A0A0A6YXJ9|A0A0A6YXJ9_MOUSE;tr|A0A075B5W2|A0A075B5W2_MOUSE;tr|X5J4Z0|X5…	tr|Q6PJA7|Q6PJA7_MOUSE	1;2	94.262	4324300	11295000	40692000	44363000	2072900	0	109690000	0
AVAQGNLSSADVQAAK	1528.78	sp|Q9DB77|QCR2_MOUSE	sp|Q9DB77|QCR2_MOUSE	2	50.284	0	0	0	0	0	0	4208500	0
AVASEEETPAK	1130.55	tr|Q80TQ3|Q80TQ3_MOUSE;sp|P19246|NFH_MOUSE	tr|Q80TQ3|Q80TQ3_MOUSE	2	108.98	4947600	0	3473500	11820000	19456000	14097000	18125000	0
AVDMASEKKVVK	1303.72	tr|A0A1W2P6N2|A0A1W2P6N2_MOUSE;tr|B7ZWI2|B7ZWI2_MOUSE;tr|B2RXM7|B2RXM7_MOUSE;sp|Q9D1J3|SARNP_MOUSE	tr|A0A1W2P6N2|A0A1W2P6N2_MOUSE	2	37.191	0	0	0	0	0	0	0	0
AVDSLVPIGR	1025.59	tr|D3Z6F5|D3Z6F5_MOUSE;sp|Q03265|ATPA_MOUSE;tr|Q3U452|Q3U452_MOUSE	tr|D3Z6F5|D3Z6F5_MOUSE	2	85.064	1112000	0	0	1343500	2357200	3987100	1151600	1024500
AVEEVITISK	1087.61	sp|P08553|NFM_MOUSE;tr|A0A0R4J036|A0A0R4J036_MOUSE	sp|P08553|NFM_MOUSE	2	76.827	406360	1244900	3485500	2192300	1008900	982600	0	738050
AVFPSIVGR	944.544	sp|P60710|ACTB_MOUSE;tr|Q3U5R4|Q3U5R4_MOUSE;tr|Q3UAA9|Q3UAA9_MOUSE;sp|P63260|ACTG_MOUSE;tr|Q3UAF6|Q3UAF6_MOUSE;tr|Q3UAF7|Q3UAF7_MOUSE;tr|B2RRX1|B2RRX1_MOUSE;tr|Q4KL81|Q4KL81_MOUSE;tr|Q3TSB7|Q3TSB7_MOUSE;tr|Q3UGS0|Q3UGS0_MOUSE;tr|Q3U939|Q3U939_MOUSE;tr|Q3U804|Q3U804_MOUSE;tr|Q3TIJ9|Q3TIJ9_MOUSE;tr|Q3UA89|Q3UA89_MOUSE;tr|Q3UBP6|Q3UBP6_MOUSE;tr|Q3UBQ4|Q3UBQ4_MOUSE;tr|E9Q5F4|E9Q5F4_MOUSE;tr|E9Q1F2|E9…	sp|P60710|ACTB_MOUSE	2	101.64	5684100	16722000	8327200	12459000	29007000	43980000	317610000	204730000
AVLENNLGAAVLR	1338.76	sp|Q99LB6|MAT2B_MOUSE	sp|Q99LB6|MAT2B_MOUSE	2	84.213	0	0	0	0	0	0	0	0
AVTQQIKVVQMLR	1512.88	tr|Q3UPU3|Q3UPU3_MOUSE;tr|Q3UHE0|Q3UHE0_MOUSE;sp|Q6WKZ8|UBR2_MOUSE	tr|Q3UPU3|Q3UPU3_MOUSE	3	28.806	0	0	23661000	0	2516100	0	0	0
AVTSATCLSSQK	1251.61	sp|Q6NS69|AMER3_MOUSE	sp|Q6NS69|AMER3_MOUSE	3	22.917	0	0	0	0	0	0	0	0
AVVESLPR	869.497	sp|Q9CY62|RN181_MOUSE;tr|D3YUJ1|D3YUJ1_MOUSE	sp|Q9CY62|RN181_MOUSE	2	78.616	94251000	84394000	83034000	35278000	10037000	66017000	58972000	120990000
CKKSSVITGSVQK	1420.77	tr|E9Q777|E9Q777_MOUSE	tr|E9Q777|E9Q777_MOUSE	2	13.906	0	0	0	0	0	0	0	0
DALMISLTPK	1087.59	tr|A0A4U9FKB1|A0A4U9FKB1_MOUSE;tr|A0A075B5P5|A0A075B5P5_MOUSE;sp|P03987|IGHG3_MOUSE;tr|A0A1Y7VJN6|A0A1Y7VJN6_MOUSE;tr|Q6KAM2|Q6KAM2_MOUSE	tr|A0A4U9FKB1|A0A4U9FKB1_MOUSE	2	130.75	0	3285800	8883900	62035000	6405200	7463400	2259000	721240
DEVSESR	820.356	tr|Q05DD2|Q05DD2_MOUSE;sp|P08551|NFL_MOUSE	tr|Q05DD2|Q05DD2_MOUSE	2	97.068	0	0	0	0	0	0	7961800	1622900
DFQELMNTK	1124.52	sp|P04104|K2C1_MOUSE	sp|P04104|K2C1_MOUSE	2	99.442	0	0	0	0	0	4625900	16990000	0
DFTPAAQAAFQK	1293.64	tr|A8DUL7|A8DUL7_MOUSE;tr|A8DUK7|A8DUK7_MOUSE;tr|A8DUK4|A8DUK4_MOUSE;tr|A8DUL0|A8DUL0_MOUSE;tr|A8DUL2|A8DUL2_MOUSE;tr|A8DUP0|A8DUP0_MOUSE;tr|A8DUN2|A8DUN2_MOUSE;tr|A8DUQ5|A8DUQ5_MOUSE;tr|D4N6R6|D4N6R6_MUSMC;tr|A8DUQ1|A8DUQ1_MOUSE;tr|A8DUK2|A8DUK2_MOUSE;tr|D0U270|D0U270_MUSMC;tr|A8DV59|A8DV59_MOUSE;tr|D0U284|D0U284_MUSMC;tr|D0U285|D0U285_MUSMC;tr|Q549D9|Q549D9_MOUSE;tr|D0U269|D0U269_MUSMC;tr|A8DV4…	tr|A8DUL7|A8DUL7_MOUSE	2	66.692	3660700	2974400	0	6972500	0	0	3092900	2926600
DGETFQLMGLYGR	1485.69	sp|P11588|MUP1_MOUSE;tr|B5X0G0|B5X0G0_MOUSE;tr|Q9CXU6|Q9CXU6_MOUSE;tr|A2AKN8|A2AKN8_MOUSE;tr|A2AKN9|A2AKN9_MOUSE;tr|A2CEK7|A2CEK7_MOUSE;sp|P11589|MUP2_MOUSE;tr|B8JI96|B8JI96_MOUSE;tr|Q4FZE8|Q4FZE8_MOUSE;sp|P04938|MUP11_MOUSE;tr|B5TE76|B5TE76_MOUSE;sp|A2BIM8|MUP18_MOUSE;tr|Q58ES8|Q58ES8_MOUSE;tr|A2CGB6|A2CGB6_MOUSE;tr|A9R9W0|A9R9W0_MOUSE;tr|A2BIN1|A2BIN1_MOUSE;tr|Q58EV3|Q58EV3_MOUSE;tr|A2CEL1|A2CE…	sp|P11588|MUP1_MOUSE	2	101.65	0	2258000	0	9595300	0	0	0	0
DIKGLQSDLQK	1243.68	tr|F6W8R9|F6W8R9_MOUSE;tr|Q76KB5|Q76KB5_MOUSE;tr|Q6DFZ2|Q6DFZ2_MOUSE;tr|E9QP46|E9QP46_MOUSE;sp|Q6ZWQ0|SYNE2_MOUSE	tr|F6W8R9|F6W8R9_MOUSE	2	55.549	0	0	0	0	0	0	0	0
DIQMTQTTSSLSASLGDR	1909.91	sp|P01647|KV5AE_MOUSE;sp|P01645|KV5AC_MOUSE;sp|P01644|KV5AB_MOUSE;tr|A2NVF0|A2NVF0_MOUSE;tr|A2NVE9|A2NVE9_MOUSE;sp|P01643|KV5AA_MOUSE;tr|A0A075B5L0|A0A075B5L0_MOUSE	sp|P01647|KV5AE_MOUSE	2;3	32.926	0	0	0	1562300	0	0	4245800	0
DLPAPIER	909.492	sp|P01865|GCAM_MOUSE;sp|P01863|GCAA_MOUSE;tr|Q5R3X4|Q5R3X4_MOUSE	sp|P01865|GCAM_MOUSE	2	125.25	99516000	127680000	387450000	1642900000	150760000	43232000	26546000	16170000
DLPSPIER	925.487	tr|A0A4V6JA63|A0A4V6JA63_MOUSE;tr|A0A075B5P3|A0A075B5P3_MOUSE;tr|A0A0A6YVP0|A0A0A6YVP0_MOUSE;tr|A0A0F7R1P3|A0A0F7R1P3_MOUSE;tr|A0A0F7QZE4|A0A0F7QZE4_MOUSE;tr|Q91Z05|Q91Z05_MOUSE;tr|Q8R3H6|Q8R3H6_MOUSE;tr|Q569X1|Q569X1_MOUSE;sp|P01867|IGG2B_MOUSE;tr|Q5R3X8|Q5R3X8_MOUSE	tr|A0A4V6JA63|A0A4V6JA63_MOUSE	2	95.352	9038700	15328000	24265000	74132000	10615000	13112000	7869600	5863400
DLWNHSLQAYPR	1498.73	tr|D3Z755|D3Z755_MOUSE;tr|A0A338P6E7|A0A338P6E7_MOUSE;sp|Q8BMT4|LRC33_MOUSE	tr|D3Z755|D3Z755_MOUSE	3	22.533	0	0	0	0	0	0	0	0
DSTYSLSSTLTLSK	1501.75	tr|A0A097PUD0|A0A097PUD0_MOUSE;tr|A0A097PUG4|A0A097PUG4_MOUSE	tr|A0A097PUD0|A0A097PUD0_MOUSE	2	54.143	4159800	973530	0	1003000	0	0	0	0
DSTYSMSSTLTLTK	1533.72	tr|A0A0F7R5U8|A0A0F7R5U8_MOUSE;tr|A0A0M3KL49|A0A0M3KL49_MOUSE;tr|A0A0U5BC76|A0A0U5BC76_MOUSE;tr|A2NHM3|A2NHM3_MOUSE;tr|A0A0D5ZY64|A0A0D5ZY64_MOUSE;tr|A0A125T906|A0A125T906_MOUSE;tr|A0A125T908|A0A125T908_MOUSE;tr|A2P1G9|A2P1G9_MOUSE;tr|Q65ZC0|Q65ZC0_MOUSE;tr|Q58EU8|Q58EU8_MOUSE;tr|I6L978|I6L978_MOUSE;tr|A0A0C6EL31|A0A0C6EL31_MOUSE;tr|A0A4U9FD83|A0A4U9FD83_MOUSE;tr|I6L9E2|I6L9E2_MOUSE;tr|A0A0E4B213…	tr|A2NHM3|A2NHM3_MOUSE	2	131.43	23843000	26641000	29584000	104130000	42923000	203620000	185130000	244020000
DSTYSMSSTLTLTKDEYER	2226	tr|A0A0F7R5U8|A0A0F7R5U8_MOUSE;tr|A0A0M3KL49|A0A0M3KL49_MOUSE;tr|A0A0U5BC76|A0A0U5BC76_MOUSE;tr|A2NHM3|A2NHM3_MOUSE;tr|A0A0D5ZY64|A0A0D5ZY64_MOUSE;tr|A0A125T906|A0A125T906_MOUSE;tr|A0A125T908|A0A125T908_MOUSE;tr|A2P1G9|A2P1G9_MOUSE;tr|Q65ZC0|Q65ZC0_MOUSE;tr|Q58EU8|Q58EU8_MOUSE;tr|I6L978|I6L978_MOUSE;tr|A0A0C6EL31|A0A0C6EL31_MOUSE;tr|A0A4U9FD83|A0A4U9FD83_MOUSE;tr|I6L9E2|I6L9E2_MOUSE;tr|A0A0E4B213…	tr|A2NHM3|A2NHM3_MOUSE	3	86.44	3352200	4739800	0	10306000	5311100	7073700	4587200	19162000
DSYVGDEAQSK	1197.52	sp|P60710|ACTB_MOUSE;tr|Q3U5R4|Q3U5R4_MOUSE;tr|Q3UAA9|Q3UAA9_MOUSE;sp|P63260|ACTG_MOUSE;tr|Q3UAF6|Q3UAF6_MOUSE;tr|Q3UAF7|Q3UAF7_MOUSE;tr|B2RRX1|B2RRX1_MOUSE;tr|Q4KL81|Q4KL81_MOUSE;tr|Q3TSB7|Q3TSB7_MOUSE;tr|Q3U939|Q3U939_MOUSE;tr|Q3U804|Q3U804_MOUSE;tr|Q3TIJ9|Q3TIJ9_MOUSE;tr|Q3UA89|Q3UA89_MOUSE;tr|Q3UCF8|Q3UCF8_MOUSE;tr|Q3UBP6|Q3UBP6_MOUSE;tr|Q61276|Q61276_MOUSE;tr|Q3UBQ4|Q3UBQ4_MOUSE;tr|E9Q5F4|E9…	sp|P60710|ACTB_MOUSE	2	121.73	3123000	7561100	2504100	2348400	12287000	15351000	134310000	61910000
DTGILDSIGR	1045.54	tr|Q3UGF3|Q3UGF3_MOUSE;tr|A0A498WGS3|A0A498WGS3_MOUSE;tr|Q542T4|Q542T4_MOUSE;sp|P04370|MBP_MOUSE;tr|A0A411P8U6|A0A411P8U6_MOUSE;tr|Q09J72|Q09J72_MOUSE;tr|Q5D096|Q5D096_MOUSE	tr|Q3UGF3|Q3UGF3_MOUSE	2	119.21	1178000	2193100	0	2914600	7304800	3778900	7759100	19755000
DTLMISR	834.427	tr|A0A4E9FT70|A0A4E9FT70_MOUSE;tr|A0A4E9G461|A0A4E9G461_MOUSE	tr|A0A4E9FT70|A0A4E9FT70_MOUSE	2	172.39	114740000	11207000	11542000000	348790000	1902500000	112640000	748700000	23927000
DVDECQHSR	1144.46	sp|P10493|NID1_MOUSE	sp|P10493|NID1_MOUSE	2;3	76.1	0	0	1827500	23380000	0	0	0	0
DVLMISLTPK	1115.63	tr|A0A4V6JA63|A0A4V6JA63_MOUSE;tr|A0A075B5P3|A0A075B5P3_MOUSE;tr|A0A0A6YVP0|A0A0A6YVP0_MOUSE;tr|A0A0F7R1P3|A0A0F7R1P3_MOUSE;tr|A0A0F7QZE4|A0A0F7QZE4_MOUSE;tr|Q91Z05|Q91Z05_MOUSE;tr|Q8R3H6|Q8R3H6_MOUSE;tr|Q569X1|Q569X1_MOUSE;sp|P01867|IGG2B_MOUSE;tr|Q5R3X8|Q5R3X8_MOUSE	tr|A0A4V6JA63|A0A4V6JA63_MOUSE	2	74.92	1724100	3523600	3967800	13980000	1570600	2134600	1204800	926700
DVLTITLTPK	1099.65	tr|A0A0B6VMB2|A0A0B6VMB2_MOUSE;tr|I6L985|I6L985_MOUSE	tr|A0A0B6VMB2|A0A0B6VMB2_MOUSE	2	55.549	5716200	22108000	39116000	40889000	7479300	0	0	0
DVNAAIATIK	1014.57	tr|Q52L87|Q52L87_MOUSE;tr|Q3TIZ0|Q3TIZ0_MOUSE;sp|P68373|TBA1C_MOUSE;tr|Q5FW91|Q5FW91_MOUSE;sp|P05214|TBA3_MOUSE;sp|P68369|TBA1A_MOUSE;sp|P05213|TBA1B_MOUSE;tr|Q99KA2|Q99KA2_MOUSE;tr|Q9D9Y2|Q9D9Y2_MOUSE	tr|Q52L87|Q52L87_MOUSE	2	49.715	1604000	0	0	2998200	3821700	7202700	8581700	7740000
DYFEEYGK	1049.43	sp|O88569|ROA2_MOUSE;tr|B7ZP22|B7ZP22_MOUSE;tr|A0A0N4SUM2|A0A0N4SUM2_MOUSE	sp|O88569|ROA2_MOUSE	2	79.116	0	0	0	0	0	0	0	16837000
EAAEQDVEK	1017.46	sp|P47963|RL13_MOUSE	sp|P47963|RL13_MOUSE	2	60.436	0	0	0	0	0	0	1156600	2574400
EDAANNYAR	1022.44	tr|Q52L87|Q52L87_MOUSE;tr|Q3TIZ0|Q3TIZ0_MOUSE;sp|P68373|TBA1C_MOUSE;tr|Q5FW91|Q5FW91_MOUSE;sp|P05214|TBA3_MOUSE;sp|P68369|TBA1A_MOUSE;sp|P05213|TBA1B_MOUSE;tr|O89052|O89052_MOUSE;tr|A0A087WRB4|A0A087WRB4_MOUSE;tr|A0A087WQS4|A0A087WQS4_MOUSE;tr|A0A2R8VHF3|A0A2R8VHF3_MOUSE;sp|P68368|TBA4A_MOUSE;sp|Q9JJZ2|TBA8_MOUSE;tr|A0A0A0MQA5|A0A0A0MQA5_MOUSE	tr|Q52L87|Q52L87_MOUSE	2	91.906	0	1250700	0	1639800	1857100	6591900	5075500	3774500
EDAVSASLK	918.466	sp|P51885|LUM_MOUSE	sp|P51885|LUM_MOUSE	2	111.17	0	0	0	0	5252200	30637000	14962000	2577500
EEAEAAAR	845.388	tr|Q80TQ3|Q80TQ3_MOUSE;sp|P19246|NFH_MOUSE	tr|Q80TQ3|Q80TQ3_MOUSE	2	68.915	0	0	1283400	0	1467300	3639400	3998100	4355300
EEAESTLQSFR	1295.6	tr|Q3TFD9|Q3TFD9_MOUSE;tr|A0A0A6YWC8|A0A0A6YWC8_MOUSE;sp|P20152|VIME_MOUSE;tr|Q5FWJ3|Q5FWJ3_MOUSE;tr|Q3V2S4|Q3V2S4_MOUSE;tr|Q3U6S1|Q3U6S1_MOUSE;tr|Q3TWV0|Q3TWV0_MOUSE;tr|Q3UD36|Q3UD36_MOUSE;tr|Q3UAX1|Q3UAX1_MOUSE;tr|A4IF59|A4IF59_MOUSE	tr|Q3TFD9|Q3TFD9_MOUSE	2	79.148	0	0	0	2302800	4647100	14001000	12543000	2017000
EEAPDILCLQETK	1544.74	tr|D3Z124|D3Z124_MOUSE;tr|D3Z6R9|D3Z6R9_MOUSE;tr|Q544Z7|Q544Z7_MOUSE;sp|P28352|APEX1_MOUSE;tr|F6QA74|F6QA74_MOUSE	tr|D3Z124|D3Z124_MOUSE	2	78.342	777220	0	0	4002300	0	0	0	7245500
EEIAEYR	908.424	sp|P08553|NFM_MOUSE;tr|A0A0R4J036|A0A0R4J036_MOUSE;tr|D3YZ35|D3YZ35_MOUSE	sp|P08553|NFM_MOUSE	2	84.244	0	0	3918400	0	0	13987000	0	1385300
EESGKPGAHVTVK	1337.69	sp|O88569|ROA2_MOUSE;tr|B7ZP22|B7ZP22_MOUSE	sp|O88569|ROA2_MOUSE	4	29.937	0	0	0	0	0	0	0	9182900
EFHLNESGDPSSK	1445.64	tr|A2BE93|A2BE93_MOUSE;tr|Q5U445|Q5U445_MOUSE;tr|Q3T9S3|Q3T9S3_MOUSE;sp|Q9EQU5|SET_MOUSE	tr|A2BE93|A2BE93_MOUSE	3	59.227	0	0	0	0	0	0	0	62996000
EGDTDGFSKVR	1209.56	tr|B1AXS4|B1AXS4_MOUSE;tr|Q8C4C7|Q8C4C7_MOUSE;sp|Q99J31|OPHN1_MOUSE;tr|A0A2X0SSN2|A0A2X0SSN2_MOUSE	tr|B1AXS4|B1AXS4_MOUSE	2	68.224	0	0	0	0	0	0	0	0
EHILGAAGGADAQR	1364.68	sp|P10493|NID1_MOUSE	sp|P10493|NID1_MOUSE	3	65.043	3229900	1686400	1684300	6526900	2721100	1294000	2891800	3979700
EIEAEIQALR	1170.62	sp|P08553|NFM_MOUSE;tr|A0A0R4J036|A0A0R4J036_MOUSE;tr|D3YZ35|D3YZ35_MOUSE	sp|P08553|NFM_MOUSE	2	79.906	950880	1420000	3174000	1409600	1535700	13857000	5049200	1978200
EIQTAVR	815.45	sp|Q64478|H2B1H_MOUSE;sp|Q64525|H2B2B_MOUSE;sp|Q6ZWY9|H2B1C_MOUSE;tr|B2RTK3|B2RTK3_MOUSE;sp|P10854|H2B1M_MOUSE;tr|A0JLV3|A0JLV3_MOUSE;tr|B2RVD5|B2RVD5_MOUSE;tr|Q8CBB6|Q8CBB6_MOUSE;tr|A0JNS9|A0JNS9_MOUSE;sp|P70696|H2B1A_MOUSE;sp|Q8CGP1|H2B1K_MOUSE;sp|Q8CGP2|H2B1P_MOUSE;sp|Q64475|H2B1B_MOUSE;sp|P10853|H2B1F_MOUSE;tr|Q921L4|Q921L4_MOUSE	sp|Q64478|H2B1H_MOUSE	2	75.311	0	3904500	4721900	5157100	9179700	0	0	0
EITALAPSTMK	1160.61	sp|P60710|ACTB_MOUSE;tr|Q3U5R4|Q3U5R4_MOUSE;tr|Q3UAA9|Q3UAA9_MOUSE;sp|P63260|ACTG_MOUSE;tr|Q3UAF6|Q3UAF6_MOUSE;tr|Q3UAF7|Q3UAF7_MOUSE;tr|B2RRX1|B2RRX1_MOUSE;tr|Q4KL81|Q4KL81_MOUSE;tr|Q3TSB7|Q3TSB7_MOUSE;tr|Q3UGS0|Q3UGS0_MOUSE;tr|Q3U939|Q3U939_MOUSE;tr|Q3U804|Q3U804_MOUSE;tr|Q3TIJ9|Q3TIJ9_MOUSE;tr|Q3UA89|Q3UA89_MOUSE;tr|Q3UCF8|Q3UCF8_MOUSE;tr|Q61276|Q61276_MOUSE;tr|E9Q1F2|E9Q1F2_MOUSE;tr|Q9QZ83|Q9…	sp|P60710|ACTB_MOUSE	2	90.108	4927900	8094700	4742400	5007500	13939000	28436000	169420000	90410000
ELIIGDR	814.455	tr|D3Z6F5|D3Z6F5_MOUSE;sp|Q03265|ATPA_MOUSE;tr|Q3U452|Q3U452_MOUSE	tr|D3Z6F5|D3Z6F5_MOUSE	2	75.311	2296500	1179600	1032500	2137100	4940000	2943500	2413500	1728600
ELSKMDPKGSK	1218.63	tr|Q7TMP4|Q7TMP4_MOUSE;tr|E9Q197|E9Q197_MOUSE;sp|Q9CPV4|GLOD4_MOUSE	tr|Q7TMP4|Q7TMP4_MOUSE	2	20.329	0	0	0	0	0	0	0	0
EMQDLGGGER	1090.47	sp|Q61495|DSG1A_MOUSE;tr|B2RQH0|B2RQH0_MOUSE;sp|Q7TSF1|DSG1B_MOUSE;tr|Q9CUH7|Q9CUH7_MOUSE;sp|Q7TSF0|DSG1C_MOUSE	sp|Q61495|DSG1A_MOUSE	2	48.794	2289200	2097200	3037000	4130300	8410400	4877200	8630500	4241000
ENIIDLSNANR	1257.63	sp|P11588|MUP1_MOUSE;tr|B5X0G0|B5X0G0_MOUSE;tr|Q9CXU6|Q9CXU6_MOUSE;tr|A2AKN8|A2AKN8_MOUSE;tr|A2AKN9|A2AKN9_MOUSE;tr|A2CEK7|A2CEK7_MOUSE;sp|P11589|MUP2_MOUSE;tr|B8JI96|B8JI96_MOUSE;tr|Q4FZE8|Q4FZE8_MOUSE;sp|P04938|MUP11_MOUSE;tr|B5TE76|B5TE76_MOUSE;sp|A2BIM8|MUP18_MOUSE;tr|Q58ES8|Q58ES8_MOUSE;tr|A2CGB6|A2CGB6_MOUSE;tr|A9R9W0|A9R9W0_MOUSE;tr|A2BIN1|A2BIN1_MOUSE;tr|Q58EV3|Q58EV3_MOUSE;tr|A2CEL1|A2CE…	sp|P11588|MUP1_MOUSE	2	116.3	2689500	17914000	0	39820000	31072000	12217000	15907000	14186000
ENIIDLTNVNR	1299.68	tr|Q80YX8|Q80YX8_MOUSE;tr|A9R9V7|A9R9V7_MOUSE;tr|Q3KQQ2|Q3KQQ2_MOUSE;sp|P04939|MUP3_MOUSE	tr|Q80YX8|Q80YX8_MOUSE	2	85.377	0	2396800	0	5582100	0	844000	3626700	5865100
EPQVYTLPPSR	1285.67	tr|A0A4E9FT70|A0A4E9FT70_MOUSE;tr|A0A4E9G461|A0A4E9G461_MOUSE	tr|A0A4E9FT70|A0A4E9FT70_MOUSE	2	54.066	12844000	0	1262600	0	0	0	0	0
EQLQALNDR	1085.55	tr|Q80TQ3|Q80TQ3_MOUSE;sp|P19246|NFH_MOUSE	tr|Q80TQ3|Q80TQ3_MOUSE	2	69.825	2631900	0	0	1778300	0	3957100	5057100	5976500
ERDFYFGKLR	1329.68	tr|D3YYK8|D3YYK8_MOUSE;tr|Q3U4H0|Q3U4H0_MOUSE;sp|Q61166|MARE1_MOUSE;tr|E9Q6X0|E9Q6X0_MOUSE;sp|Q8R001|MARE2_MOUSE	tr|D3YYK8|D3YYK8_MOUSE	3	24.855	0	0	0	0	0	0	0	0
ETVIVEGQTEEIR	1501.76	tr|Q80TQ3|Q80TQ3_MOUSE;sp|P19246|NFH_MOUSE	tr|Q80TQ3|Q80TQ3_MOUSE	2	132.78	2629300	4917700	3252900	10834000	13115000	12331000	17846000	9603200
EVQLQQSGPELVK	1453.78	tr|A0A075B5V1|A0A075B5V1_MOUSE;sp|P06330|HVM51_MOUSE;tr|Q9QXF0|Q9QXF0_MOUSE;tr|Q9QXE9|Q9QXE9_MOUSE;sp|P01757|HVM13_MOUSE;sp|P01756|HVM12_MOUSE;tr|A0A0M4LB22|A0A0M4LB22_MOUSE	tr|A0A075B5V1|A0A075B5V1_MOUSE	2	76.228	0	0	0	0	0	0	0	0
EVQLQQSGPELVKPGASVK	1993.08	tr|A0A075B5V1|A0A075B5V1_MOUSE;sp|P06330|HVM51_MOUSE;tr|Q9QXF0|Q9QXF0_MOUSE;tr|Q9QXE9|Q9QXE9_MOUSE;sp|P01757|HVM13_MOUSE;sp|P01756|HVM12_MOUSE;tr|A0A0M4LB22|A0A0M4LB22_MOUSE	tr|A0A075B5V1|A0A075B5V1_MOUSE	3	123.41	4367200	7132100	26896000	30501000	5876900	16164000	26620000	5573100
EVTGALR	744.413	tr|Q9EPF6|Q9EPF6_MOUSE;tr|Q8VF88|Q8VF88_MOUSE;tr|Q3MI66|Q3MI66_MOUSE;tr|K7N641|K7N641_MOUSE;tr|Q8VFM5|Q8VFM5_MOUSE;tr|Q7TRN3|Q7TRN3_MOUSE;tr|Q8VGD7|Q8VGD7_MOUSE;tr|Q8VFM4|Q8VFM4_MOUSE;tr|Q2M2Q3|Q2M2Q3_MOUSE;tr|Q9EPF5|Q9EPF5_MOUSE	tr|Q9EPF6|Q9EPF6_MOUSE	2	89.903	2536700	195150000	396960000	282030000	0	527660000	357210000	690800000
EYQDLLNVK	1120.58	tr|Q80TQ3|Q80TQ3_MOUSE;sp|P19246|NFH_MOUSE;tr|Q3TFD9|Q3TFD9_MOUSE;tr|A0A0A6YWC8|A0A0A6YWC8_MOUSE;sp|P20152|VIME_MOUSE;tr|Q5FWJ3|Q5FWJ3_MOUSE;tr|Q3V2S4|Q3V2S4_MOUSE;tr|Q3U6S1|Q3U6S1_MOUSE;tr|Q3TWV0|Q3TWV0_MOUSE;tr|Q3UD36|Q3UD36_MOUSE;tr|Q3UAX1|Q3UAX1_MOUSE;tr|Q3V1K9|Q3V1K9_MOUSE;sp|P31001|DESM_MOUSE;tr|Q3V2C6|Q3V2C6_MOUSE;tr|Q05DD2|Q05DD2_MOUSE;sp|P08551|NFL_MOUSE;tr|Q3UMG4|Q3UMG4_MOUSE;sp|P46660|…	tr|Q3TFD9|Q3TFD9_MOUSE	2	102.72	4068700	8585700	7766000	12233000	29064000	75621000	54405000	10234000
FADLSEAANR	1092.52	tr|Q3TFD9|Q3TFD9_MOUSE;tr|A0A0A6YWC8|A0A0A6YWC8_MOUSE;sp|P20152|VIME_MOUSE;tr|Q5FWJ3|Q5FWJ3_MOUSE;tr|Q3V2S4|Q3V2S4_MOUSE;tr|Q3U6S1|Q3U6S1_MOUSE;tr|Q3TWV0|Q3TWV0_MOUSE;tr|Q3UD36|Q3UD36_MOUSE;tr|Q3UAX1|Q3UAX1_MOUSE	tr|Q3TFD9|Q3TFD9_MOUSE	2	87.308	0	2243600	1252500	2701300	3675800	19513000	8418500	4176400
FAELAEEK	935.46	tr|A0A0D3M043|A0A0D3M043_MOUSE;tr|A0A0D3M042|A0A0D3M042_MOUSE;sp|Q9D3H2|OBP1A_MOUSE	tr|A0A0D3M043|A0A0D3M043_MOUSE	2	73.26	0	4356600	0	9912800	1744800	0	9291100	0
FAQEAEAAR	991.472	tr|Q80TQ3|Q80TQ3_MOUSE;sp|P19246|NFH_MOUSE	tr|Q80TQ3|Q80TQ3_MOUSE	2	86.953	10097000	9359500	5855800	10406000	17750000	27899000	35465000	28408000
FASFIER	868.444	tr|Q05DD2|Q05DD2_MOUSE;sp|P08551|NFL_MOUSE	tr|Q05DD2|Q05DD2_MOUSE	2	106.42	0	0	0	1669600	18094000	21377000	10005000	3484100
FENNELFAKLTLAFSAQTK	2171.13	tr|Q3U104|Q3U104_MOUSE;tr|F6XC54|F6XC54_MOUSE;tr|D3Z074|D3Z074_MOUSE;tr|E9PXV7|E9PXV7_MOUSE;sp|O08808|DIAP1_MOUSE;tr|E9PV41|E9PV41_MOUSE;tr|Q5DTQ4|Q5DTQ4_MOUSE	tr|Q3U104|Q3U104_MOUSE	2	12.165	0	0	0	0	0	0	0	0
FGEVVDCTLK	1166.56	tr|E9Q5B6|E9Q5B6_MOUSE;tr|Q3UXC8|Q3UXC8_MOUSE;tr|F6ZV59|F6ZV59_MOUSE;tr|G5E8G0|G5E8G0_MOUSE;tr|G3X9W0|G3X9W0_MOUSE;sp|Q60668|HNRPD_MOUSE	tr|E9Q5B6|E9Q5B6_MOUSE	2	107.15	0	0	0	0	0	0	0	16360000
FLAEQKQKEVER	1503.8	sp|B2RUR8|OTU7B_MOUSE	sp|B2RUR8|OTU7B_MOUSE	2	46.39	0	0	0	0	0	0	0	0
FLDQNLQK	1004.53	sp|E9Q557|DESP_MOUSE;tr|E9PZW0|E9PZW0_MOUSE	sp|E9Q557|DESP_MOUSE	2	85.359	3158100	0	3507400	2911800	7613600	8635800	6818200	6606500
FSGGGFCGSSGSGFGSK	1581.65	sp|P04104|K2C1_MOUSE	sp|P04104|K2C1_MOUSE	2	142.57	0	0	0	0	0	3745800	15688000	0
FSGSGSGK	725.334	tr|Q7TQM2|Q7TQM2_MOUSE;tr|A0A140T8N3|A0A140T8N3_MOUSE;tr|A0A075B666|A0A075B666_MOUSE	tr|Q7TQM2|Q7TQM2_MOUSE	2	54.776	0	0	0	0	0	0	0	0
FSGSGSGTDFTLK	1302.61	tr|A2NHM3|A2NHM3_MOUSE;tr|A0A0D5ZY64|A0A0D5ZY64_MOUSE;tr|A0A125T906|A0A125T906_MOUSE;tr|A0A125T908|A0A125T908_MOUSE;tr|A2P1G9|A2P1G9_MOUSE;tr|Q65ZC0|Q65ZC0_MOUSE;tr|Q58EU8|Q58EU8_MOUSE;tr|A2NV19|A2NV19_MOUSE;tr|A2NVX3|A2NVX3_MOUSE;tr|A0A0B4J1I0|A0A0B4J1I0_MOUSE;tr|B5UB67|B5UB67_MOUSE;tr|Q5F2I0|Q5F2I0_MOUSE;tr|A0A075B5K8|A0A075B5K8_MOUSE;tr|A2NVW8|A2NVW8_MOUSE;tr|A0A140T8M0|A0A140T8M0_MOUSE;tr|A0A…	tr|A2NHM3|A2NHM3_MOUSE	2	137.89	25248000	15482000	23635000	26585000	18152000	23903000	97127000	18407000
FSGSGSGTQFSLK	1301.63	tr|A2NMA3|A2NMA3_MOUSE;tr|A0A140T8M2|A0A140T8M2_MOUSE;sp|P01636|KV5A4_MOUSE	tr|A2NMA3|A2NMA3_MOUSE	2	60.434	0	1265100	3022000	4647100	3238600	3424200	32756000	2609500
FSGSGSGTQYSLK	1317.62	tr|A2NW56|A2NW56_MOUSE;tr|Q920E6|Q920E6_MOUSE;sp|P01635|KV5A3_MOUSE;tr|Q5R3T5|Q5R3T5_MOUSE;tr|A0A140T8P6|A0A140T8P6_MOUSE	tr|A2NW56|A2NW56_MOUSE	2	96.171	456510	1618600	0	5238800	0	3760000	35522000	4850700
FSGSGSGTSYSLTISR	1605.76	tr|Q5XFY8|Q5XFY8_MOUSE;tr|A0A0B4J1I9|A0A0B4J1I9_MOUSE;tr|A0A0A6YYE7|A0A0A6YYE7_MOUSE;tr|A0A0B4J1I4|A0A0B4J1I4_MOUSE;tr|Q8K1F2|Q8K1F2_MOUSE;tr|Q9JL76|Q9JL76_MOUSE;tr|Q2VR04|Q2VR04_MOUSE;tr|Q9U410|Q9U410_MOUSE;tr|Q2VT29|Q2VT29_MOUSE;tr|Q2VT27|Q2VT27_MOUSE;tr|Q2VT25|Q2VT25_MOUSE;tr|A0A097PUD0|A0A097PUD0_MOUSE	tr|Q5XFY8|Q5XFY8_MOUSE	2	74.76	0	0	2845300	4365000	1168600	1139700	2489600	2319500
FSGVPDR	776.382	tr|A2NHM3|A2NHM3_MOUSE;tr|A0A0D5ZY64|A0A0D5ZY64_MOUSE;tr|A0A125T906|A0A125T906_MOUSE;tr|A0A125T908|A0A125T908_MOUSE;tr|A2P1G9|A2P1G9_MOUSE;tr|Q65ZC0|Q65ZC0_MOUSE;tr|A2NV19|A2NV19_MOUSE;tr|A2NVX3|A2NVX3_MOUSE;tr|A0A0B4J1I0|A0A0B4J1I0_MOUSE;tr|B5UB67|B5UB67_MOUSE;tr|Q5F2I0|Q5F2I0_MOUSE;tr|A0A075B5K8|A0A075B5K8_MOUSE;tr|A2NVW8|A2NVW8_MOUSE;tr|A0A140T8M0|A0A140T8M0_MOUSE;tr|A0A140T8N1|A0A140T8N1_MOUS…	tr|A2NHM3|A2NHM3_MOUSE	2	94.407	19301000	12580000	33900000	22338000	14402000	36933000	82656000	0
FSPGIPSYPR	1119.57	tr|A0A1W2P7G5|A0A1W2P7G5_MOUSE;tr|A0A1W2P7J1|A0A1W2P7J1_MOUSE;tr|E9Q3H6|E9Q3H6_MOUSE	tr|A0A1W2P7G5|A0A1W2P7G5_MOUSE	2	40.045	0	0	0	0	0	0	0	0
FSSSGSGTDFTLR	1360.63	sp|P03976|KV2A5_MOUSE;tr|A0A075B5K6|A0A075B5K6_MOUSE	sp|P03976|KV2A5_MOUSE	2	60.434	0	0	3025600	1845400	0	0	5503000	0
FTGSGSGTDFTLK	1316.62	tr|A0A0F7R5U8|A0A0F7R5U8_MOUSE;tr|A2MY50|A2MY50_MOUSE;tr|A0A0B4J1H7|A0A0B4J1H7_MOUSE;tr|I6L998|I6L998_MOUSE;tr|A0A0B4J1H8|A0A0B4J1H8_MOUSE;tr|U5JE44|U5JE44_MOUSE	tr|A0A0F7R5U8|A0A0F7R5U8_MOUSE	2	96.015	1213900	1783000	4762100	4526700	2474500	3708300	29393000	0
FTVLTESAAK	1065.57	tr|Q05DD2|Q05DD2_MOUSE;sp|P08551|NFL_MOUSE	tr|Q05DD2|Q05DD2_MOUSE	2	105.1	0	829600	376220	2025400	24122000	38380000	36403000	6106900
GFAFVQYVNER	1328.65	sp|Q9Z204|HNRPC_MOUSE;tr|Q3U6P5|Q3U6P5_MOUSE;tr|A0A2I3BQH3|A0A2I3BQH3_MOUSE;tr|A0A2I3BRM6|A0A2I3BRM6_MOUSE	sp|Q9Z204|HNRPC_MOUSE	2	105.4	538530	0	0	0	0	0	0	20267000
GGSGGGGGSSGGSYGGSSGGGR	1657.67	sp|P04104|K2C1_MOUSE	sp|P04104|K2C1_MOUSE	2	24.191	0	0	0	0	0	2108400	958770	0
GGSQGEAVGELPR	1255.62	tr|Q3TYL9|Q3TYL9_MOUSE;tr|Q3TYV5|Q3TYV5_MOUSE;sp|P16330|CN37_MOUSE	tr|Q3TYL9|Q3TYL9_MOUSE	2	51.445	0	0	0	0	0	3448300	3250500	0
GIVTDPVR	855.481	sp|P10493|NID1_MOUSE	sp|P10493|NID1_MOUSE	2	97.071	0	822920	0	26517000	0	727030	0	0
GLEWVAR	829.445	tr|Q66K04|Q66K04_MOUSE;tr|X5J4W0|X5J4W0_MOUSE;tr|X5J4K3|X5J4K3_MOUSE;tr|X5J4K8|X5J4K8_MOUSE;tr|K7TGZ8|K7TGZ8_MOUSE;tr|K7TDR2|K7TDR2_MOUSE;tr|K7T952|K7T952_MOUSE;tr|X5J5K8|X5J5K8_MOUSE;tr|K7U669|K7U669_MOUSE;tr|A0A0B4J1J6|A0A0B4J1J6_MOUSE;tr|A0A075B5T6|A0A075B5T6_MOUSE;tr|Q2VT28|Q2VT28_MOUSE;tr|Q2VT26|Q2VT26_MOUSE;tr|Q2VR03|Q2VR03_MOUSE;tr|Q2VT24|Q2VT24_MOUSE	tr|Q66K04|Q66K04_MOUSE	2	80.377	803210	805890	0	4543000	0	2005800	7802600	0
GLQDSIR	787.419	sp|E9Q557|DESP_MOUSE;tr|E9PZW0|E9PZW0_MOUSE	sp|E9Q557|DESP_MOUSE	2	79.454	2851900	1951800	3307200	2489900	3707100	5153500	6495900	5696700
GLSLYPWIATPSK	1431.78	tr|Q9D5J3|Q9D5J3_MOUSE;tr|E9Q591|E9Q591_MOUSE;tr|Q3SYJ2|Q3SYJ2_MOUSE	tr|Q9D5J3|Q9D5J3_MOUSE	2	20.663	0	0	0	0	0	0	0	0
GLTPVKEPKSR	1210.7	tr|E9Q0B1|E9Q0B1_MOUSE;tr|B7SNM9|B7SNM9_MOUSE;tr|E9PW14|E9PW14_MOUSE;sp|Q9D067|MDM1_MOUSE;tr|B7SNM8|B7SNM8_MOUSE;tr|B2RPU6|B2RPU6_MOUSE;tr|B7ZMS8|B7ZMS8_MOUSE	tr|E9Q0B1|E9Q0B1_MOUSE	2	63.48	0	0	1098000	0	0	1628200	0	14474000
GLVGIEFK	861.496	sp|E9Q557|DESP_MOUSE;tr|E9PZW0|E9PZW0_MOUSE	sp|E9Q557|DESP_MOUSE	2	69.998	2558100	4219700	3207700	6283300	8772200	7351700	4254900	4353200
GNLCVNLVR	1043.55	tr|Q3US82|Q3US82_MOUSE;tr|Q3U6I5|Q3U6I5_MOUSE;sp|P14106|C1QB_MOUSE;tr|A0A3B0ITG8|A0A3B0ITG8_MOUSE	tr|Q3US82|Q3US82_MOUSE	2	102.77	0	0	0	0	0	21628000	5397000	3932600
GNLYWTDWNR	1323.6	sp|P10493|NID1_MOUSE;tr|Q8R5G0|Q8R5G0_MOUSE;tr|Q8CFA3|Q8CFA3_MOUSE;tr|Q3US45|Q3US45_MOUSE;tr|Q3TPN0|Q3TPN0_MOUSE;sp|O88322|NID2_MOUSE	sp|P10493|NID1_MOUSE	2	48.796	0	0	937990	2652700	0	0	0	0
GPSSVEDIK	930.466	tr|Q9DAY9|Q9DAY9_MOUSE;tr|Q5BL09|Q5BL09_MOUSE;tr|Q5SQB0|Q5SQB0_MOUSE;tr|Q5SQB5|Q5SQB5_MOUSE;tr|Q5U438|Q5U438_MOUSE;tr|Q5SQB7|Q5SQB7_MOUSE;sp|Q61937|NPM_MOUSE	tr|Q9DAY9|Q9DAY9_MOUSE	2	55.112	2212500	760580	0	0	0	0	0	29506000
GPTIKPCPPCK	1253.63	tr|Q6PF95|Q6PF95_MOUSE;tr|Q6PJB2|Q6PJB2_MOUSE;tr|Q569W9|Q569W9_MOUSE;tr|Q5R3X5|Q5R3X5_MOUSE;tr|A0A0M3KL48|A0A0M3KL48_MOUSE;sp|P84751|HVM63_MOUSE;sp|P01865|GCAM_MOUSE;sp|P01863|GCAA_MOUSE;tr|Q505N9|Q505N9_MOUSE;tr|Q66K04|Q66K04_MOUSE;tr|Q6PIP8|Q6PIP8_MOUSE;tr|Q6PJA7|Q6PJA7_MOUSE	tr|Q6PJA7|Q6PJA7_MOUSE	2;3	72.2	22691000	24263000	144600000	211330000	2519800	0	2113700	0
GTGASGSFK	810.387	tr|Q5SZA3|Q5SZA3_MOUSE;sp|P15864|H12_MOUSE;sp|Q07133|H1T_MOUSE;tr|I7HFT9|I7HFT9_MOUSE;tr|Q3UXH2|Q3UXH2_MOUSE;sp|P43274|H14_MOUSE;sp|P43277|H13_MOUSE;tr|Q149Z9|Q149Z9_MOUSE;tr|Q3U292|Q3U292_MOUSE;tr|Q1WWK3|Q1WWK3_MOUSE;sp|P43276|H15_MOUSE	sp|P43277|H13_MOUSE	2	95.741	0	0	0	0	0	19215000	42159000	35348000
GTGKPLEVNFAK	1259.69	tr|Q5DTP0|Q5DTP0_MOUSE;sp|Q60675|LAMA2_MOUSE;tr|Q7TQI9|Q7TQI9_MOUSE;tr|Q8R145|Q8R145_MOUSE;tr|A0A1W2P7N3|A0A1W2P7N3_MOUSE	tr|Q5DTP0|Q5DTP0_MOUSE	3	88.338	0	0	0	0	21667000	0	0	0
GTIYIGKR	906.529	sp|Q99MY8|ASH1L_MOUSE	sp|Q99MY8|ASH1L_MOUSE	2	35.88	0	0	0	0	0	0	0	0
GTLVQTK	745.433	sp|P43274|H14_MOUSE;sp|P43275|H11_MOUSE;sp|P43277|H13_MOUSE;tr|Q149Z9|Q149Z9_MOUSE;tr|Q1WWK3|Q1WWK3_MOUSE;sp|P43276|H15_MOUSE	sp|P43277|H13_MOUSE	2	88.35	0	969170	0	465020	19957000	14909000	43805000	75084000
GTNESLER	904.425	tr|Q3TFD9|Q3TFD9_MOUSE;tr|A0A0A6YWC8|A0A0A6YWC8_MOUSE;sp|P20152|VIME_MOUSE;tr|Q5FWJ3|Q5FWJ3_MOUSE;tr|Q3V2S4|Q3V2S4_MOUSE;tr|Q3U6S1|Q3U6S1_MOUSE;tr|Q3TWV0|Q3TWV0_MOUSE;tr|Q3UD36|Q3UD36_MOUSE;tr|Q3UAX1|Q3UAX1_MOUSE;sp|P03995|GFAP_MOUSE;tr|A0MTM0|A0MTM0_MOUSE	tr|Q3TFD9|Q3TFD9_MOUSE	2	89.142	2421300	1104100	904820	1752600	3436600	18228000	7890100	1417600
GVDGKGEKR	944.504	tr|B9EHE0|B9EHE0_MOUSE;sp|Q8BHB7|CP046_MOUSE	tr|B9EHE0|B9EHE0_MOUSE	2	40.002	0	0	0	0	0	0	0	0
GVGASGSFR	836.414	tr|Q8C1Y3|Q8C1Y3_MOUSE;tr|Q3U4Y0|Q3U4Y0_MOUSE;sp|P10922|H10_MOUSE	tr|Q8C1Y3|Q8C1Y3_MOUSE	2	89.296	0	1051700	0	0	3829400	4098400	7374400	16909000
GYFPEPVTVK	1135.59	tr|A0A4U9FKB1|A0A4U9FKB1_MOUSE;tr|A0A075B5P5|A0A075B5P5_MOUSE;sp|P03987|IGHG3_MOUSE;tr|A0A1Y7VJN6|A0A1Y7VJN6_MOUSE	tr|A0A4U9FKB1|A0A4U9FKB1_MOUSE	2	56.729	1886000	8633600	51489000	81589000	7682700	32553000	13181000	3041800
GYSFTTTAER	1131.52	sp|P60710|ACTB_MOUSE;tr|Q3U5R4|Q3U5R4_MOUSE;tr|Q3UAA9|Q3UAA9_MOUSE;sp|P63260|ACTG_MOUSE;tr|Q3UAF6|Q3UAF6_MOUSE;tr|Q3UAF7|Q3UAF7_MOUSE;tr|B2RRX1|B2RRX1_MOUSE;tr|Q4KL81|Q4KL81_MOUSE;tr|Q3TSB7|Q3TSB7_MOUSE;tr|Q3UGS0|Q3UGS0_MOUSE;tr|Q3U939|Q3U939_MOUSE;tr|Q3U804|Q3U804_MOUSE;tr|Q3TIJ9|Q3TIJ9_MOUSE;tr|Q3UCF8|Q3UCF8_MOUSE;tr|Q3UBP6|Q3UBP6_MOUSE;tr|Q61276|Q61276_MOUSE;tr|Q3UBQ4|Q3UBQ4_MOUSE;tr|E9Q5F4|E9…	sp|P60710|ACTB_MOUSE	2	157.68	5848900	7813300	4328100	7771700	8867000	24524000	190930000	110470000
GYSFVTTAER	1129.54	tr|Q3UJ36|Q3UJ36_MOUSE;sp|P63268|ACTH_MOUSE;sp|P62737|ACTA_MOUSE;sp|P68033|ACTC_MOUSE;sp|P68134|ACTS_MOUSE;tr|Q3TG92|Q3TG92_MOUSE;tr|Q3U122|Q3U122_MOUSE;tr|Q497E4|Q497E4_MOUSE;tr|Q9CXK3|Q9CXK3_MOUSE;tr|Q61275|Q61275_MOUSE;tr|Q61852|Q61852_MOUSE;tr|Q61272|Q61272_MOUSE;tr|D3YZY0|D3YZY0_MOUSE;tr|A0A494B9T3|A0A494B9T3_MOUSE;tr|A0A0U1RQ96|A0A0U1RQ96_MOUSE	tr|Q3UJ36|Q3UJ36_MOUSE	2	95.502	0	0	1060700	1326200	13297000	5641500	67502000	28492000
HNSYTCEATHK	1346.57	tr|A0A0F7R5U8|A0A0F7R5U8_MOUSE;tr|A0A0M3KL49|A0A0M3KL49_MOUSE;tr|A0A0U5BC76|A0A0U5BC76_MOUSE;tr|A2NHM3|A2NHM3_MOUSE;tr|A0A0D5ZY64|A0A0D5ZY64_MOUSE;tr|A0A125T906|A0A125T906_MOUSE;tr|A0A125T908|A0A125T908_MOUSE;tr|A2P1G9|A2P1G9_MOUSE;tr|Q65ZC0|Q65ZC0_MOUSE;tr|Q58EU8|Q58EU8_MOUSE;tr|I6L978|I6L978_MOUSE;tr|A0A0C6EL31|A0A0C6EL31_MOUSE;tr|A0A4U9FD83|A0A4U9FD83_MOUSE;tr|I6L9E2|I6L9E2_MOUSE;tr|A0A0E4B213…	tr|A2NHM3|A2NHM3_MOUSE	2;3	107.85	363480	56452000	246570000	171840000	96380000	1167500000	209990000	596590000
HPEAEMAQNSVR	1367.63	sp|Q02257|PLAK_MOUSE	sp|Q02257|PLAK_MOUSE	3	63.408	2850000	763980	0	2320100	3356400	2309400	1385400	1620000
HQGVMVGMGQK	1170.56	sp|P60710|ACTB_MOUSE;tr|Q3U5R4|Q3U5R4_MOUSE;tr|Q3UAA9|Q3UAA9_MOUSE;sp|P63260|ACTG_MOUSE;tr|Q3UAF6|Q3UAF6_MOUSE;tr|Q3UAF7|Q3UAF7_MOUSE;tr|B2RRX1|B2RRX1_MOUSE;tr|Q4KL81|Q4KL81_MOUSE;tr|Q3TSB7|Q3TSB7_MOUSE;tr|Q3UGS0|Q3UGS0_MOUSE;tr|Q3U939|Q3U939_MOUSE;tr|Q3U804|Q3U804_MOUSE;tr|Q3TIJ9|Q3TIJ9_MOUSE;tr|Q3UA89|Q3UA89_MOUSE;tr|Q3UCF8|Q3UCF8_MOUSE;tr|Q3UBP6|Q3UBP6_MOUSE;tr|Q61276|Q61276_MOUSE;tr|Q3UBQ4|Q3…	sp|P60710|ACTB_MOUSE	3	41.164	1729700	2435500	0	0	7353500	2147200	8283000	12560000
HVAAGTQQPYTDGVR	1598.78	sp|Q02257|PLAK_MOUSE	sp|Q02257|PLAK_MOUSE	3	55.724	1617900	2228400	2963900	3173800	7714200	7613500	4644800	5284300
IAGEASR	702.366	sp|Q64478|H2B1H_MOUSE;sp|Q64525|H2B2B_MOUSE;sp|Q6ZWY9|H2B1C_MOUSE;tr|B2RTK3|B2RTK3_MOUSE;sp|P10854|H2B1M_MOUSE	sp|Q64478|H2B1H_MOUSE	2	138.07	18744000	0	2600000	6057800	3157800	3080500	8879700	12155000
IANFSHYIFFCLKR	1814.93	sp|Q7M724|TR106_MOUSE	sp|Q7M724|TR106_MOUSE	3	31.526	0	0	0	0	0	0	0	0
ICQMAAASSSNLLIEPCK	1991.95	sp|Q9WV66|MARH7_MOUSE;tr|F7B2M7|F7B2M7_MOUSE	sp|Q9WV66|MARH7_MOUSE	6	4.617	386150	1023400	554000	940160	0	974760	0	0
IDTIEIITDR	1187.64	sp|O88569|ROA2_MOUSE;tr|B7ZP22|B7ZP22_MOUSE;tr|A0A0N4SUM2|A0A0N4SUM2_MOUSE	sp|O88569|ROA2_MOUSE	2	126.07	0	0	0	0	0	0	0	32475000
IEDNGNFR	963.441	sp|P11588|MUP1_MOUSE;tr|B5X0G0|B5X0G0_MOUSE;tr|Q9CXU6|Q9CXU6_MOUSE;tr|A2AKN8|A2AKN8_MOUSE;tr|A2AKN9|A2AKN9_MOUSE;tr|A2CEK7|A2CEK7_MOUSE;sp|P11589|MUP2_MOUSE;tr|B8JI96|B8JI96_MOUSE;tr|Q4FZE8|Q4FZE8_MOUSE;sp|P04938|MUP11_MOUSE;tr|B5TE76|B5TE76_MOUSE;sp|A2BIM8|MUP18_MOUSE;tr|Q58ES8|Q58ES8_MOUSE;tr|A2CGB6|A2CGB6_MOUSE;tr|A9R9W0|A9R9W0_MOUSE;tr|A2BIN1|A2BIN1_MOUSE;tr|Q58EV3|Q58EV3_MOUSE;tr|A2CEL1|A2CE…	sp|P11588|MUP1_MOUSE	2	107.66	731010	6516000	0	11567000	3242400	0	2576900	3184400
IEGNTLVIPR	1110.64	sp|Q05793|PGBM_MOUSE;tr|B1B0C7|B1B0C7_MOUSE;tr|E9PZ16|E9PZ16_MOUSE	sp|Q05793|PGBM_MOUSE	2	70.919	732980	1840900	0	0	0	0	0	0
IETIEVMEDR	1233.59	tr|Q58E39|Q58E39_MOUSE;tr|Q6PFA7|Q6PFA7_MOUSE;tr|Q5U3M2|Q5U3M2_MOUSE;tr|Q6P6I7|Q6P6I7_MOUSE;tr|A2AL12|A2AL12_MOUSE;tr|B2RXM2|B2RXM2_MOUSE;tr|Q0VG47|Q0VG47_MOUSE;tr|Q5FB19|Q5FB19_MOUSE;tr|Q3UZG3|Q3UZG3_MOUSE;sp|Q8BG05|ROA3_MOUSE	tr|Q58E39|Q58E39_MOUSE	2	87.308	0	0	0	0	0	0	0	11085000
IETSHMDGTNR	1259.56	sp|P10493|NID1_MOUSE	sp|P10493|NID1_MOUSE	3	40.727	0	0	0	8052100	0	0	504870	0
IGGHGAEYGAEALER	1528.73	tr|Q9QWJ3|Q9QWJ3_MOUSE;tr|Q9CY10|Q9CY10_MOUSE;tr|Q9CY06|Q9CY06_MOUSE;tr|Q91VB8|Q91VB8_MOUSE;tr|Q8BPF4|Q8BPF4_MOUSE;tr|A8DUV3|A8DUV3_MOUSE;sp|P01942|HBA_MOUSE;tr|Q61649|Q61649_MOUSE	tr|Q9QWJ3|Q9QWJ3_MOUSE	3	87.083	5235900	7471900	8311700	0	17018000	0	1044600	6299300
IGGIGTVPVGR	1024.6	tr|Q58E64|Q58E64_MOUSE;tr|Q3UZQ3|Q3UZQ3_MOUSE;tr|Q3UA81|Q3UA81_MOUSE;tr|Q3TII3|Q3TII3_MOUSE;sp|P10126|EF1A1_MOUSE;sp|P62631|EF1A2_MOUSE	tr|Q58E64|Q58E64_MOUSE	2	90.657	1754700	1870500	1669500	3019300	3556800	9682200	11045000	5907500
IGLFGGAGVGK	974.555	sp|P56480|ATPB_MOUSE	sp|P56480|ATPB_MOUSE	2	51.854	1352600	1557000	987880	0	3070300	4402200	3070100	0
IIADAGTSVR	1001.55	tr|Q5DTP0|Q5DTP0_MOUSE;sp|Q60675|LAMA2_MOUSE	tr|Q5DTP0|Q5DTP0_MOUSE	2	57.96	0	0	0	768830	3936900	0	0	0
IIAMKDGTIQR	1244.69	tr|Q9Z2P1|Q9Z2P1_MOUSE	tr|Q9Z2P1|Q9Z2P1_MOUSE	2	29.81	0	0	0	0	0	0	0	0
IIAPPER	794.465	sp|P60710|ACTB_MOUSE;tr|Q3U5R4|Q3U5R4_MOUSE;tr|Q3UAA9|Q3UAA9_MOUSE;sp|P63260|ACTG_MOUSE;tr|Q3UAF6|Q3UAF6_MOUSE;tr|Q3UAF7|Q3UAF7_MOUSE;tr|B2RRX1|B2RRX1_MOUSE;tr|Q4KL81|Q4KL81_MOUSE;tr|Q3TSB7|Q3TSB7_MOUSE;tr|Q3UGS0|Q3UGS0_MOUSE;tr|Q3U939|Q3U939_MOUSE;tr|Q3U804|Q3U804_MOUSE;tr|Q3TIJ9|Q3TIJ9_MOUSE;tr|Q3UA89|Q3UA89_MOUSE;tr|Q3UCF8|Q3UCF8_MOUSE;tr|Q3UBP6|Q3UBP6_MOUSE;tr|Q61276|Q61276_MOUSE;tr|Q3UBQ4|Q3…	sp|P60710|ACTB_MOUSE	2	99.919	7532700	11683000	7289700	8001700	21055000	50028000	326030000	121220000
IIRQEPSDSPMFIINR	1915	sp|Q61495|DSG1A_MOUSE;tr|B2RQH0|B2RQH0_MOUSE;sp|Q7TSF1|DSG1B_MOUSE	sp|Q61495|DSG1A_MOUSE	3	36.638	0	1317100	0	1826100	0	2629300	0	1066000
ILNLKVLPHKVVFLQVR	2015.28	tr|Q62458|Q62458_MOUSE;tr|Q5FWD4|Q5FWD4_MOUSE;tr|A0A087WSM5|A0A087WSM5_MOUSE;tr|A0A087WQ19|A0A087WQ19_MOUSE;tr|J3KMI7|J3KMI7_MOUSE	tr|Q62458|Q62458_MOUSE	2	39.148	0	0	0	0	0	0	0	0
ILSAELVPWHSLK	1491.84	sp|Q6IQY5|CEP70_MOUSE	sp|Q6IQY5|CEP70_MOUSE	2	27.098	0	0	0	0	0	0	0	0
IMNVIGEPIDER	1384.7	sp|P56480|ATPB_MOUSE	sp|P56480|ATPB_MOUSE	2	55.567	0	0	0	0	0	2031700	0	1602400
INHADFATVQLR	1383.73	tr|Q5DTP0|Q5DTP0_MOUSE;sp|Q60675|LAMA2_MOUSE;tr|Q7TQI9|Q7TQI9_MOUSE;tr|Q8R145|Q8R145_MOUSE;tr|A0A1W2P7N3|A0A1W2P7N3_MOUSE	tr|Q5DTP0|Q5DTP0_MOUSE	2	44.309	0	0	0	0	4671500	0	0	0
ISERRDMVADFQTR	1722.85	tr|Q9CU66|Q9CU66_MOUSE;sp|Q6ZPV2|INO80_MOUSE	tr|Q9CU66|Q9CU66_MOUSE	3	25.178	0	0	0	0	0	0	0	0
ISGLIYEETR	1179.61	tr|Q6B822|Q6B822_MOUSE;tr|B2RTM0|B2RTM0_MOUSE;sp|P62806|H4_MOUSE	tr|Q6B822|Q6B822_MOUSE	2	94.692	1887300	1834300	1915800	3098300	3908900	0	4318100	7309500
ISNIPDEYFK	1224.6	sp|P51885|LUM_MOUSE;CON__Q05443	sp|P51885|LUM_MOUSE	2	91.867	0	0	0	0	4819100	15803000	6923700	1025000
ISTPKNMKK	1045.6	tr|Q99K72|Q99K72_MOUSE;tr|F8WGD4|F8WGD4_MOUSE;sp|Q9R0A5|NEK3_MOUSE	tr|Q99K72|Q99K72_MOUSE	2	34.089	0	0	0	0	0	0	0	0
ISWFVNNVEVHTAQTQTHR	2266.12	tr|A0A4V6JA63|A0A4V6JA63_MOUSE;tr|A0A075B5P3|A0A075B5P3_MOUSE;tr|A0A0A6YVP0|A0A0A6YVP0_MOUSE;tr|A0A0F7R1P3|A0A0F7R1P3_MOUSE;tr|A0A0F7QZE4|A0A0F7QZE4_MOUSE	tr|A0A4V6JA63|A0A4V6JA63_MOUSE	4	17.296	0	3870800	7741200	6743600	3390000	0	0	0
IVGCSVHK	898.469	sp|Q9Z204|HNRPC_MOUSE;tr|Q3U6P5|Q3U6P5_MOUSE;tr|A0A2I3BQH3|A0A2I3BQH3_MOUSE;tr|A0A2I3BRM6|A0A2I3BRM6_MOUSE	sp|Q9Z204|HNRPC_MOUSE	3	81.191	0	0	0	0	0	0	0	16392000
IVIKPEPNLFHDGR	1633.89	tr|Q5DTP0|Q5DTP0_MOUSE;sp|Q60675|LAMA2_MOUSE;tr|Q7TQI9|Q7TQI9_MOUSE;tr|Q8R145|Q8R145_MOUSE;tr|A0A1W2P7N3|A0A1W2P7N3_MOUSE	tr|Q5DTP0|Q5DTP0_MOUSE	4	40.025	0	0	1428600	0	7551900	0	0	0
KALAAAGYDVEK	1234.66	tr|Q5SZA3|Q5SZA3_MOUSE;sp|P15864|H12_MOUSE;sp|Q07133|H1T_MOUSE;tr|I7HFT9|I7HFT9_MOUSE;sp|P43274|H14_MOUSE;sp|P43277|H13_MOUSE;tr|Q149Z9|Q149Z9_MOUSE;tr|Q3U292|Q3U292_MOUSE	sp|P43277|H13_MOUSE	3	40.725	0	0	0	0	0	1364900	1824600	5485300
KASGPPVSELITK	1325.76	tr|Q5SZA3|Q5SZA3_MOUSE;sp|P15864|H12_MOUSE;sp|P43277|H13_MOUSE;tr|Q149Z9|Q149Z9_MOUSE;tr|Q3U292|Q3U292_MOUSE	sp|P43277|H13_MOUSE	2	58.37	0	0	0	0	0	0	1649400	3656900
KAVSILGDEVFR	1332.74	sp|Q8BX70|VP13C_MOUSE;tr|A1ILG8|A1ILG8_MOUSE	sp|Q8BX70|VP13C_MOUSE	3	20.84	0	0	0	0	0	0	0	0
KDESQVPAVVGFSK	1489.78	sp|P10493|NID1_MOUSE	sp|P10493|NID1_MOUSE	3	57.328	0	0	0	0	0	0	6393600	0
KDSAQDVQAK	1088.55	sp|Q9JJ28|FLII_MOUSE	sp|Q9JJ28|FLII_MOUSE	2	71.379	0	0	0	0	0	0	0	0
KEEKDHR	940.473	tr|Q9CS15|Q9CS15_MOUSE;tr|Q149I6|Q149I6_MOUSE;tr|Q3ULL6|Q3ULL6_MOUSE	tr|Q9CS15|Q9CS15_MOUSE	3	24.894	0	0	0	0	0	0	0	0
KGADEAALAR	1000.53	tr|Q05DD2|Q05DD2_MOUSE;sp|P08551|NFL_MOUSE	tr|Q05DD2|Q05DD2_MOUSE	3	76.943	0	0	0	464910	6653900	10863000	5026500	0
KLELSHEYKNR	1415.75	sp|Q09XV5|CHD8_MOUSE	sp|Q09XV5|CHD8_MOUSE	3;4	32.523	0	0	0	0	0	0	0	0
KMQEDLNSR	1119.53	tr|F6Q750|F6Q750_MOUSE;tr|A0A571BGC6|A0A571BGC6_MOUSE;tr|A0A571BF93|A0A571BF93_MOUSE;tr|A0A0A0MQA6|A0A0A0MQA6_MOUSE;tr|F7ACR9|F7ACR9_MOUSE;tr|E9QNP1|E9QNP1_MOUSE;tr|E9QA63|E9QA63_MOUSE;tr|B1ARU4|B1ARU4_MOUSE;sp|Q9QXZ0|MACF1_MOUSE;tr|E9PVY8|E9PVY8_MOUSE;tr|Q8C8N4|Q8C8N4_MOUSE	tr|F6Q750|F6Q750_MOUSE	2	23.429	0	0	0	1183000	2529200	0	0	0
KPSAAPVSAQR	1110.61	tr|A0A0G2JF68|A0A0G2JF68_MOUSE;sp|Q99MP8|BRAP_MOUSE	tr|A0A0G2JF68|A0A0G2JF68_MOUSE	2	31.074	0	0	0	0	0	0	0	0
KSDVEAIFSK	1122.59	sp|Q9Z204|HNRPC_MOUSE;tr|Q3U6P5|Q3U6P5_MOUSE;tr|A0A2I3BQH3|A0A2I3BQH3_MOUSE;tr|A0A2I3BRM6|A0A2I3BRM6_MOUSE	sp|Q9Z204|HNRPC_MOUSE	2;3	78.342	0	0	0	0	0	3232100	0	40613000
KSPEEMK	847.411	sp|Q7TMY8|HUWE1_MOUSE;tr|Q4JG03|Q4JG03_MOUSE;tr|A2AFQ0|A2AFQ0_MOUSE	sp|Q7TMY8|HUWE1_MOUSE	2	51.787	0	0	0	0	0	0	0	0
LAAEDATNEK	1060.5	tr|Q05DD2|Q05DD2_MOUSE;sp|P08551|NFL_MOUSE	tr|Q05DD2|Q05DD2_MOUSE	2	84.213	397430	791860	421620	1878300	26027000	886020	0	0
LAEQELIETSER	1416.71	tr|Q2TAW4|Q2TAW4_MOUSE;tr|B2RQQ1|B2RQQ1_MOUSE;sp|Q02566|MYH6_MOUSE;tr|B2RY26|B2RY26_MOUSE;tr|B2RXX9|B2RXX9_MOUSE;sp|Q91Z83|MYH7_MOUSE	tr|Q2TAW4|Q2TAW4_MOUSE	2	45.368	0	0	0	0	2750700	0	0	0
LAKASDMVSTSR	1264.64	tr|B1AT36|B1AT36_MOUSE	tr|B1AT36|B1AT36_MOUSE	2	18.312	0	0	0	0	0	0	0	0
LAPAVSPEKKVK	1265.77	tr|G3UZZ7|G3UZZ7_MOUSE;tr|A0A0R4J216|A0A0R4J216_MOUSE;sp|Q8R4T1|CYS1_MOUSE	tr|G3UZZ7|G3UZZ7_MOUSE	2	47.187	0	0	0	0	0	0	0	0
LASGVPAR	769.445	tr|Q5XFY8|Q5XFY8_MOUSE;tr|Q8K1F0|Q8K1F0_MOUSE;tr|A2KFE9|A2KFE9_MOUSE;tr|Q8VDD0|Q8VDD0_MOUSE;tr|A0N275|A0N275_MOUSE;tr|A0A0B4J1I8|A0A0B4J1I8_MOUSE;tr|A0A0B4J1I5|A0A0B4J1I5_MOUSE;tr|A0A0G2JGE7|A0A0G2JGE7_MOUSE;tr|A0A075B5L5|A0A075B5L5_MOUSE;sp|P04941|KV6A7_MOUSE;sp|P04940|KV6A6_MOUSE;sp|P01678|KV6A4_MOUSE;sp|P01676|KV6A2_MOUSE;sp|P01675|KV6A1_MOUSE;sp|P01679|KV6A5_MOUSE;sp|P01677|KV6A3_MOUSE;sp|P04…	tr|Q5XFY8|Q5XFY8_MOUSE	2	86.866	1393100	1704300	9740200	4985500	2138200	4082600	29199000	13809000
LDSGVPDR	857.424	tr|A2MY50|A2MY50_MOUSE;tr|A0A0B4J1H7|A0A0B4J1H7_MOUSE;tr|I6L998|I6L998_MOUSE;tr|A0A0B4J1H8|A0A0B4J1H8_MOUSE;tr|U5JE44|U5JE44_MOUSE	tr|A2MY50|A2MY50_MOUSE	2	84.498	1665300	0	0	512860	0	548390	21416000	3304400
LEESGGGLVQPGGSMK	1544.75	tr|Q6PIP8|Q6PIP8_MOUSE;sp|P01800|HVM31_MOUSE;sp|P01799|HVM30_MOUSE;sp|P01798|HVM29_MOUSE;sp|P01797|HVM28_MOUSE;sp|P01796|HVM27_MOUSE;sp|P01802|HVM33_MOUSE;sp|P01801|HVM32_MOUSE;tr|A0A075B5T2|A0A075B5T2_MOUSE;tr|A0A075B5T3|A0A075B5T3_MOUSE	tr|Q6PIP8|Q6PIP8_MOUSE	2	33.886	0	0	2276500	2184600	0	0	3079600	0
LELRPRPHQAPR	1468.84	tr|A0A0U1RNR0|A0A0U1RNR0_MOUSE;tr|Q9CTW2|Q9CTW2_MOUSE;sp|P54310|LIPS_MOUSE;tr|E9Q4M2|E9Q4M2_MOUSE	tr|A0A0U1RNR0|A0A0U1RNR0_MOUSE	3	48.741	0	3586800	696920	1621500	2202500	1756400	0	1832800
LEQEEVVHLQATDK	1637.83	tr|Q3US82|Q3US82_MOUSE;tr|Q3U6I5|Q3U6I5_MOUSE;sp|P14106|C1QB_MOUSE;tr|A0A3B0ITG8|A0A3B0ITG8_MOUSE	tr|Q3US82|Q3US82_MOUSE	3	58.071	0	0	0	427080	0	25391000	2676800	0
LEQQNQVLQTK	1327.71	tr|Q4L0E7|Q4L0E7_MOUSE;tr|Q678L1|Q678L1_MOUSE	tr|Q4L0E7|Q4L0E7_MOUSE	2	88.948	1135600	1111100	0	2210700	3765400	3843900	2020000	2190600
LFVGGAPPEFQPSPLR	1710.91	tr|Q5DTP0|Q5DTP0_MOUSE;sp|Q60675|LAMA2_MOUSE;tr|Q7TQI9|Q7TQI9_MOUSE;tr|Q8R145|Q8R145_MOUSE;tr|A0A1W2P7N3|A0A1W2P7N3_MOUSE	tr|Q5DTP0|Q5DTP0_MOUSE	2	31.431	0	0	0	0	5989100	0	0	0
LGDLYEEEMR	1253.56	tr|Q3TFD9|Q3TFD9_MOUSE;tr|A0A0A6YWC8|A0A0A6YWC8_MOUSE;sp|P20152|VIME_MOUSE;tr|Q5FWJ3|Q5FWJ3_MOUSE;tr|Q3V2S4|Q3V2S4_MOUSE;tr|Q3U6S1|Q3U6S1_MOUSE;tr|Q3TWV0|Q3TWV0_MOUSE;tr|Q3UD36|Q3UD36_MOUSE;tr|Q3UAX1|Q3UAX1_MOUSE;tr|A4IF59|A4IF59_MOUSE	tr|Q3TFD9|Q3TFD9_MOUSE	2	58.676	0	3135100	0	902330	3410700	7727400	1256600	735370
LHSGVPSR	851.461	sp|P01647|KV5AE_MOUSE;sp|P01645|KV5AC_MOUSE;sp|P01644|KV5AB_MOUSE;tr|A2NVF0|A2NVF0_MOUSE;tr|A2NVE9|A2NVE9_MOUSE;sp|P01648|KV5AF_MOUSE;sp|P01646|KV5AD_MOUSE;tr|A1A540|A1A540_MOUSE;sp|P04946|KV5AM_MOUSE;tr|A0A140T8M1|A0A140T8M1_MOUSE	sp|P01647|KV5AE_MOUSE	2	81.297	0	1724100	5107900	1507800	2611300	0	17046000	6855900
LIEELETLKDICSPK	1786.94	tr|D3Z0B6|D3Z0B6_MOUSE;tr|D3YVP3|D3YVP3_MOUSE;tr|D3Z773|D3Z773_MOUSE;tr|A0A0R4J1V7|A0A0R4J1V7_MOUSE;tr|A0A0R4J1S0|A0A0R4J1S0_MOUSE;tr|D3Z4K8|D3Z4K8_MOUSE;tr|D3Z0R0|D3Z0R0_MOUSE;tr|F6RB97|F6RB97_MOUSE;tr|D3Z011|D3Z011_MOUSE;tr|D3YXV5|D3YXV5_MOUSE;tr|E9PV35|E9PV35_MOUSE;tr|F6XRJ7|F6XRJ7_MOUSE;sp|P27699|CREM_MOUSE	tr|D3Z0B6|D3Z0B6_MOUSE	2	24.792	0	0	0	0	0	0	0	0
LITLEEEMTKYK	1496.78	tr|Q3TT76|Q3TT76_MOUSE;tr|Q3UDR2|Q3UDR2_MOUSE;tr|Q3URP6|Q3URP6_MOUSE;tr|Q3UBY9|Q3UBY9_MOUSE;tr|Q3U738|Q3U738_MOUSE;tr|Q3TWE3|Q3TWE3_MOUSE;tr|Q3TIM0|Q3TIM0_MOUSE;tr|Q3THC3|Q3THC3_MOUSE;tr|Q3TGS0|Q3TGS0_MOUSE;tr|Q3TF72|Q3TF72_MOUSE;sp|P09103|PDIA1_MOUSE	tr|Q3TT76|Q3TT76_MOUSE	2	37.722	0	0	0	0	0	0	0	0
LKDSLQEK	959.529	tr|F7ANC5|F7ANC5_MOUSE;tr|E9Q8Q7|E9Q8Q7_MOUSE;tr|B9EI20|B9EI20_MOUSE;tr|E9QNC6|E9QNC6_MOUSE;tr|G5E8Y2|G5E8Y2_MOUSE;sp|Q69ZB0|LRCC1_MOUSE	tr|F7ANC5|F7ANC5_MOUSE	3	54.157	0	0	0	0	0	0	0	0
LKGDDLQAIK	1099.62	sp|Q9Z204|HNRPC_MOUSE;tr|Q3U6P5|Q3U6P5_MOUSE	sp|Q9Z204|HNRPC_MOUSE	2	77.732	0	0	0	0	0	0	0	10960000
LKGNAVRLSER	1241.72	sp|Q3UR70|TGFA1_MOUSE	sp|Q3UR70|TGFA1_MOUSE	3	22.917	0	0	0	0	0	0	0	0
LKLLLSPR	938.628	tr|V5SIM2|V5SIM2_MOUSE;tr|Q3UPA9|Q3UPA9_MOUSE;sp|P34902|IL2RG_MOUSE	tr|V5SIM2|V5SIM2_MOUSE	2	17.986	0	0	0	0	0	0	0	0
LLEAQIATGGIIDPK	1537.87	sp|E9Q557|DESP_MOUSE;tr|E9PZW0|E9PZW0_MOUSE	sp|E9Q557|DESP_MOUSE	2	57.348	0	2625700	0	3318700	2846200	2331200	0	0
LLEGEEIR	957.513	sp|P04104|K2C1_MOUSE	sp|P04104|K2C1_MOUSE	2	100.45	3079000	0	0	0	0	11374000	41089000	0
LLEGEETR	945.477	tr|Q05DD2|Q05DD2_MOUSE;sp|P08551|NFL_MOUSE;tr|Q3UMG4|Q3UMG4_MOUSE;sp|P46660|AINX_MOUSE;sp|P08553|NFM_MOUSE;tr|A0A0R4J036|A0A0R4J036_MOUSE	tr|Q05DD2|Q05DD2_MOUSE	2	88.942	1202800	1457000	4241900	977330	21918000	34528000	17378000	0
LLESGGGLVQPGGSLK	1510.84	tr|Q4V9Z4|Q4V9Z4_MOUSE;sp|P01808|HVM38_MOUSE;sp|P01807|HVM37_MOUSE;sp|P01806|HVM36_MOUSE;sp|P01810|HVM40_MOUSE;sp|P01811|HVM41_MOUSE	tr|Q4V9Z4|Q4V9Z4_MOUSE	2	79.693	0	628230	4709700	5503400	0	2282000	6135900	0
LLISEGNTLRPGVPSR	1707.96	tr|A0A075B5J9|A0A075B5J9_MOUSE;tr|A0A075B5K3|A0A075B5K3_MOUSE;tr|A0A0G2JFA8|A0A0G2JFA8_MOUSE;tr|A0A0G2JDN5|A0A0G2JDN5_MOUSE	tr|A0A075B5J9|A0A075B5J9_MOUSE	3	57.328	766940	0	5626400	0	0	1669600	4640600	2808300
LLIYSASYR	1084.59	tr|A0A140T8Q3|A0A140T8Q3_MOUSE;sp|P01633|KV5A1_MOUSE	tr|A0A140T8Q3|A0A140T8Q3_MOUSE	2	85.212	0	0	2889000	2781200	0	0	11202000	1103700
LLIYYASNR	1111.6	tr|A0A0U5BC76|A0A0U5BC76_MOUSE;tr|A0A140T8N9|A0A140T8N9_MOUSE	tr|A0A0U5BC76|A0A0U5BC76_MOUSE	2	85.212	0	0	0	0	0	1217800	8534200	0
LLIYYTSR	1027.57	sp|P01647|KV5AE_MOUSE;sp|P01645|KV5AC_MOUSE;sp|P01644|KV5AB_MOUSE;tr|A2NVF0|A2NVF0_MOUSE;tr|A2NVE9|A2NVE9_MOUSE;sp|P01648|KV5AF_MOUSE;sp|P01646|KV5AD_MOUSE;tr|A1A540|A1A540_MOUSE;sp|P04946|KV5AM_MOUSE;tr|A0A140T8M1|A0A140T8M1_MOUSE	sp|P01647|KV5AE_MOUSE	2	155.51	1523100	3392400	5625000	12767000	3478800	5782200	33378000	10433000
LLLKQGADR	1012.6	tr|A8Y5I6|A8Y5I6_MOUSE;tr|Q9CWX6|Q9CWX6_MOUSE;tr|Q8R5B4|Q8R5B4_MOUSE;sp|Q9WV72|ASB3_MOUSE;tr|A0A0N4SV07|A0A0N4SV07_MOUSE	tr|A8Y5I6|A8Y5I6_MOUSE	2	88.942	0	0	0	0	0	0	0	0
LLLPGELAK	952.596	sp|Q64478|H2B1H_MOUSE;sp|Q64525|H2B2B_MOUSE;sp|Q6ZWY9|H2B1C_MOUSE;tr|B2RTK3|B2RTK3_MOUSE;sp|P10854|H2B1M_MOUSE;tr|A0JLV3|A0JLV3_MOUSE;tr|B2RVD5|B2RVD5_MOUSE;tr|Q8CBB6|Q8CBB6_MOUSE;tr|A0JNS9|A0JNS9_MOUSE;sp|P70696|H2B1A_MOUSE;sp|Q8CGP1|H2B1K_MOUSE;sp|Q8CGP2|H2B1P_MOUSE;sp|Q64475|H2B1B_MOUSE;sp|P10853|H2B1F_MOUSE;tr|Q921L4|Q921L4_MOUSE;sp|Q64524|H2B2E_MOUSE;sp|Q9D2U9|H2B3A_MOUSE;sp|Q8CGP0|H2B3B_MOU…	sp|Q64478|H2B1H_MOUSE	2	71.379	0	0	0	0	16638000	9168900	24259000	25827000
LLNDEDPVVVTK	1340.72	sp|Q02257|PLAK_MOUSE	sp|Q02257|PLAK_MOUSE	2	70.977	4748300	1865200	3293700	3644900	4917900	6161000	5952400	4263300
LLQLQEQMR	1157.62	sp|E9Q557|DESP_MOUSE;tr|E9PZW0|E9PZW0_MOUSE	sp|E9Q557|DESP_MOUSE	2	60.91	3636900	2690700	8188000	5577900	6920000	3112800	3567300	5874500
LLSSECLLPQPSR	1498.78	tr|E9QAQ0|E9QAQ0_MOUSE	tr|E9QAQ0|E9QAQ0_MOUSE	4	22.578	0	0	0	0	0	0	0	0
LLVVYPWTQR	1273.72	tr|A8DUL7|A8DUL7_MOUSE;tr|A8DUK7|A8DUK7_MOUSE;tr|A8DUK4|A8DUK4_MOUSE;tr|A8DUL0|A8DUL0_MOUSE;tr|A8DUL2|A8DUL2_MOUSE;tr|A8DUP0|A8DUP0_MOUSE;tr|A8DUN2|A8DUN2_MOUSE;tr|A8DUQ5|A8DUQ5_MOUSE;tr|D4N6R6|D4N6R6_MUSMC;tr|A8DUQ1|A8DUQ1_MOUSE;tr|A8DUK2|A8DUK2_MOUSE;tr|D0U270|D0U270_MUSMC;tr|A8DV59|A8DV59_MOUSE;tr|D0U284|D0U284_MUSMC;tr|D0U285|D0U285_MUSMC;tr|Q549D9|Q549D9_MOUSE;tr|D0U269|D0U269_MUSMC;tr|A8DV4…	tr|A8DUL7|A8DUL7_MOUSE	2	71.692	6051400	7340600	3028600	5381600	11586000	3697300	1729100	4444700
LNDSILQATEQR	1386.71	sp|E9Q557|DESP_MOUSE	sp|E9Q557|DESP_MOUSE	2	45.137	2797000	1470300	2799600	3165400	2898400	3276400	3002700	2581100
LNEIEDALSQCK	1418.67	sp|P04104|K2C1_MOUSE	sp|P04104|K2C1_MOUSE	2	75.294	0	0	0	0	0	6332200	13697000	0
LNEQASEEILK	1272.66	tr|A2BE93|A2BE93_MOUSE;tr|Q5U445|Q5U445_MOUSE;tr|Q3T9S3|Q3T9S3_MOUSE;sp|Q9EQU5|SET_MOUSE;tr|A2BE92|A2BE92_MOUSE	tr|A2BE93|A2BE93_MOUSE	2	76.827	0	0	0	0	0	0	0	61216000
LPERFKTFSPQSIL	1661.91	tr|Q8BU54|Q8BU54_MOUSE	tr|Q8BU54|Q8BU54_MOUSE	3	20.381	0	0	0	0	0	0	0	0
LPVEEAYK	947.496	sp|E9Q557|DESP_MOUSE;tr|E9PZW0|E9PZW0_MOUSE	sp|E9Q557|DESP_MOUSE	2	88.942	2923000	3933400	4779000	5154700	6762100	9788300	10500000	5859500
LQDEIQNMK	1117.54	tr|Q3TFD9|Q3TFD9_MOUSE;tr|A0A0A6YWC8|A0A0A6YWC8_MOUSE;sp|P20152|VIME_MOUSE;tr|Q5FWJ3|Q5FWJ3_MOUSE;tr|Q3V2S4|Q3V2S4_MOUSE;tr|Q3U6S1|Q3U6S1_MOUSE;tr|Q3TWV0|Q3TWV0_MOUSE;tr|Q3UD36|Q3UD36_MOUSE;tr|Q3UAX1|Q3UAX1_MOUSE	tr|Q3TFD9|Q3TFD9_MOUSE	2	71.342	0	0	0	0	0	5367600	2115400	0
LQDEIQNMKEEMAR	1733.81	tr|Q3TFD9|Q3TFD9_MOUSE;tr|A0A0A6YWC8|A0A0A6YWC8_MOUSE;sp|P20152|VIME_MOUSE;tr|Q5FWJ3|Q5FWJ3_MOUSE;tr|Q3V2S4|Q3V2S4_MOUSE;tr|Q3U6S1|Q3U6S1_MOUSE;tr|Q3TWV0|Q3TWV0_MOUSE;tr|Q3UD36|Q3UD36_MOUSE;tr|Q3UAX1|Q3UAX1_MOUSE	tr|Q3TFD9|Q3TFD9_MOUSE	3	37.594	0	0	0	897450	0	6950100	1266600	0
LQSLTENLTK	1145.63	sp|E9Q557|DESP_MOUSE;tr|Q9CV95|Q9CV95_MOUSE	sp|E9Q557|DESP_MOUSE	2	62.463	3596100	1717500	4551100	4316300	6119300	4117900	5835700	5200200
LRVCVLSELQKTER	1729.95	sp|Q3LAC4|PREX2_MOUSE	sp|Q3LAC4|PREX2_MOUSE	3	24.558	0	0	0	0	0	0	0	0
LSASSKK	719.418	tr|A0A0R4J0L7|A0A0R4J0L7_MOUSE;sp|Q8C9B9|DIDO1_MOUSE	tr|A0A0R4J0L7|A0A0R4J0L7_MOUSE	2	29.338	0	0	0	0	0	0	0	0
LSCTASGFNIK	1196.59	tr|Q505N9|Q505N9_MOUSE;tr|K7TRF0|K7TRF0_MOUSE;tr|A0NA69|A0NA69_MOUSE;tr|Q5R3U9|Q5R3U9_MOUSE;tr|X5J4P0|X5J4P0_MOUSE;tr|A0A075B5S3|A0A075B5S3_MOUSE;tr|K7TQW9|K7TQW9_MOUSE;tr|K7TH43|K7TH43_MOUSE;tr|X5J4Z7|X5J4Z7_MOUSE;tr|K7TR29|K7TR29_MOUSE;tr|X5J4R5|X5J4R5_MOUSE;tr|K7TRP3|K7TRP3_MOUSE;tr|X5J5K7|X5J5K7_MOUSE;tr|K7TRQ3|K7TRQ3_MOUSE;tr|K7TRI7|K7TRI7_MOUSE;tr|A2NXE4|A2NXE4_MOUSE;tr|Q5R3X1|Q5R3X1_MOUSE;…	tr|Q505N9|Q505N9_MOUSE	2	85.731	0	0	5334400	7129100	0	0	10909000	0
LSGLSFK	750.428	sp|P28667|MRP_MOUSE	sp|P28667|MRP_MOUSE	2	91.906	0	0	0	0	0	0	0	30682000
LSKIPER	841.502	tr|E9QAW9|E9QAW9_MOUSE;tr|E9Q2P0|E9Q2P0_MOUSE;sp|Q80TR4|SLIT1_MOUSE	tr|E9QAW9|E9QAW9_MOUSE	2	46.016	0	0	0	0	0	0	0	0
LSKYQASTSNTVSK	1512.78	sp|Q63918|CAVN2_MOUSE	sp|Q63918|CAVN2_MOUSE	3	31.827	0	0	0	0	0	0	0	0
LSLKLPR	825.544	sp|Q9DCU0|PAQR5_MOUSE	sp|Q9DCU0|PAQR5_MOUSE	2	89.673	0	0	0	0	0	0	0	0
LSSMAMISGLSGR	1308.65	sp|Q6PDN3|MYLK_MOUSE;tr|B1B1A8|B1B1A8_MOUSE	sp|Q6PDN3|MYLK_MOUSE	2	27.862	0	0	0	0	0	0	0	0
LSSTWEGIQAGK	1275.65	sp|Q93092|TALDO_MOUSE;tr|A0A1B0GR11|A0A1B0GR11_MOUSE	sp|Q93092|TALDO_MOUSE	2	75.294	0	0	0	0	0	0	0	6104200
LSVQPDTKPK	1111.62	tr|E0CXD7|E0CXD7_MOUSE;tr|E0CY33|E0CY33_MOUSE;tr|E0CYK7|E0CYK7_MOUSE;sp|Q8BZL8|LMO3_MOUSE	tr|E0CXD7|E0CXD7_MOUSE	2	35.445	0	0	0	0	0	0	0	0
LTEAAEQNK	1002.5	sp|P08553|NFM_MOUSE;tr|A0A0R4J036|A0A0R4J036_MOUSE;tr|D3YZ35|D3YZ35_MOUSE	sp|P08553|NFM_MOUSE	2	130.27	1042400	1349000	5860700	804660	0	20134000	7071000	2333300
LTPEDFAR	947.471	tr|F6W5Q8|F6W5Q8_MOUSE;tr|Q3V4B3|Q3V4B3_MOUSE;sp|Q9CR26|VTA1_MOUSE	tr|F6W5Q8|F6W5Q8_MOUSE	2	68.915	0	0	0	0	0	0	0	5609700
LTTEVMQIR	1089.59	tr|F6UJ67|F6UJ67_MOUSE;tr|A0A3T0ZJB3|A0A3T0ZJB3_MOUSE;sp|Q9D4G2|HSF2B_MOUSE	tr|F6UJ67|F6UJ67_MOUSE	3	21.448	0	0	0	0	0	0	0	0
LTVLGQPK	854.523	tr|Q9D8W4|Q9D8W4_MOUSE;tr|A4FU62|A4FU62_MOUSE;tr|G0YP42|G0YP42_MOUSE	tr|Q9D8W4|Q9D8W4_MOUSE	2	91.906	24294000	0	10462000	4665700	2618700	2600400	12614000	3586200
LVDGVPSR	841.466	tr|Q7TS98|Q7TS98_MOUSE;tr|A2MY60|A2MY60_MOUSE;tr|B5UB71|B5UB71_MOUSE;sp|P01638|KV5A6_MOUSE;tr|A0A140T8P9|A0A140T8P9_MOUSE;sp|P01637|KV5A5_MOUSE	tr|Q7TS98|Q7TS98_MOUSE	2	98.997	1044000	2069500	5143700	4049400	1615600	6181200	34216000	2376600
LVESGGGLVQPGGSLR	1524.83	sp|P01786|HVM17_MOUSE;tr|A2NU20|A2NU20_MOUSE;sp|P01790|HVM21_MOUSE;sp|P01789|HVM20_MOUSE;sp|P01794|HVM25_MOUSE;sp|P01793|HVM24_MOUSE;sp|P01792|HVM23_MOUSE;sp|P01791|HVM22_MOUSE;sp|P01788|HVM19_MOUSE;sp|P01787|HVM18_MOUSE	sp|P01786|HVM17_MOUSE	2	48.741	814310	0	0	2209300	0	1827500	2201700	0
LVPGAYLEYK	1151.62	tr|B1AT25|B1AT25_MOUSE;sp|Q8CHV6|TAD2A_MOUSE	tr|B1AT25|B1AT25_MOUSE	2	20.902	0	0	0	0	0	0	0	0
LVQEVTDFAK	1148.61	sp|P07724|ALBU_MOUSE;tr|Q546G4|Q546G4_MOUSE;tr|K7R066|K7R066_MOUSE	sp|P07724|ALBU_MOUSE	2	128.69	863140000	2340500	0	6382700	10120000	1657200	0	10966000
LVQLLVK	811.553	sp|Q02257|PLAK_MOUSE	sp|Q02257|PLAK_MOUSE	2	106.76	4115200	4479300	3963000	6638100	7810800	6579700	8457200	10346000
MASILPASNRSMR	1432.73	tr|A0A2R8W6J9|A0A2R8W6J9_MOUSE;tr|Q3UEN1|Q3UEN1_MOUSE;sp|Q8CGR7|UPP2_MOUSE;tr|Q8R093|Q8R093_MOUSE	tr|A0A2R8W6J9|A0A2R8W6J9_MOUSE	2	47.261	3035600	3995400	2532900	2928100	15185000	7570700	2212600	5566100
MASNKTTLQK	1120.59	tr|D3Z1A9|D3Z1A9_MOUSE;tr|D3Z313|D3Z313_MOUSE;tr|Q9DCC5|Q9DCC5_MOUSE;tr|Q32P00|Q32P00_MOUSE;tr|I6L9I7|I6L9I7_MOUSE;sp|P23198|CBX3_MOUSE	tr|D3Z1A9|D3Z1A9_MOUSE	2	16.776	14258000	18390000	11367000	3490000	17687000	9735400	8306200	7159300
MDGMGIEMIDEK	1367.58	tr|Q5DTP0|Q5DTP0_MOUSE;sp|Q60675|LAMA2_MOUSE;tr|Q7TQI9|Q7TQI9_MOUSE;tr|Q8R145|Q8R145_MOUSE;tr|A0A1W2P7N3|A0A1W2P7N3_MOUSE	tr|Q5DTP0|Q5DTP0_MOUSE	2	53.683	0	0	0	0	4199600	0	0	0
MFASFPTTK	1028.5	tr|Q9QWJ3|Q9QWJ3_MOUSE;tr|Q9CY10|Q9CY10_MOUSE;tr|Q9CY06|Q9CY06_MOUSE;tr|Q91VB8|Q91VB8_MOUSE;tr|Q8BPF4|Q8BPF4_MOUSE;tr|A8DUV3|A8DUV3_MOUSE;sp|P01942|HBA_MOUSE;tr|Q61649|Q61649_MOUSE;tr|Q9CWS5|Q9CWS5_MOUSE;tr|Q61287|Q61287_MOUSE;tr|A8DUV1|A8DUV1_MOUSE	tr|Q9QWJ3|Q9QWJ3_MOUSE	2	63.419	2380200	3697200	0	16444000	5359100	2515200	7318600	2952900
MFLYADNEDR	1272.54	tr|F6W5Q8|F6W5Q8_MOUSE;tr|Q3V4B3|Q3V4B3_MOUSE;sp|Q9CR26|VTA1_MOUSE	tr|F6W5Q8|F6W5Q8_MOUSE	2	50.878	0	0	0	0	0	0	0	2591500
MLEKKMTYEK	1299.66	tr|Q3UWK8|Q3UWK8_MOUSE	tr|Q3UWK8|Q3UWK8_MOUSE	2	20.902	0	0	0	0	0	0	0	0
MLKAVILIGGPQK	1366.84	tr|D3Z3L0|D3Z3L0_MOUSE;tr|D3Z3M0|D3Z3M0_MOUSE;tr|D3Z2L8|D3Z2L8_MOUSE;tr|D3YVK2|D3YVK2_MOUSE;tr|D3Z5Z5|D3Z5Z5_MOUSE;tr|D3Z0T7|D3Z0T7_MOUSE;sp|Q922H4|GMPPA_MOUSE;tr|Q3UNC0|Q3UNC0_MOUSE	tr|D3Z3L0|D3Z3L0_MOUSE	2	17.864	0	0	0	9050300	3995300	3542900	0	4638600
MLPSPVEK	899.479	tr|Q8CCK3|Q8CCK3_MOUSE;tr|Q6P6N2|Q6P6N2_MOUSE	tr|Q8CCK3|Q8CCK3_MOUSE	2	41.502	0	0	0	0	0	0	0	0
MPVHSRGDKK	1153.6	sp|Q3U1T3|BRM1L_MOUSE	sp|Q3U1T3|BRM1L_MOUSE	2	22.74	0	0	0	0	0	0	0	0
MSNLASGVPDR	1145.55	sp|P01630|KV2A6_MOUSE;tr|A0A0B4J1H6|A0A0B4J1H6_MOUSE	sp|P01630|KV2A6_MOUSE	2	79.974	0	0	0	0	0	1953900	9073000	2444100
MTASSAEQLR	1092.52	tr|D3YVI2|D3YVI2_MOUSE;tr|D3YZN8|D3YZN8_MOUSE	tr|D3YVI2|D3YVI2_MOUSE	2	24.923	0	0	0	0	6201000	503460	3809600	0
MTLAQLK	803.458	sp|Q78Y63|PDCL2_MOUSE	sp|Q78Y63|PDCL2_MOUSE	3	33.738	0	0	0	0	0	0	0	0
NDEELNK	860.388	sp|P27661|H2AX_MOUSE;sp|C0HKE4|H2A1E_MOUSE;tr|Q64426|Q64426_MOUSE;tr|B2RWH3|B2RWH3_MOUSE;tr|B2RVF0|B2RVF0_MOUSE;tr|A2AB79|A2AB79_MOUSE;sp|Q8CGP7|H2A1K_MOUSE;sp|Q8CGP5|H2A1F_MOUSE;sp|Q8BFU2|H2A3_MOUSE;sp|Q64522|H2A2B_MOUSE;sp|Q6GSS7|H2A2A_MOUSE;sp|C0HKE8|H2A1O_MOUSE;sp|C0HKE7|H2A1N_MOUSE;sp|C0HKE6|H2A1I_MOUSE;sp|C0HKE5|H2A1G_MOUSE;sp|C0HKE3|H2A1D_MOUSE;sp|C0HKE2|H2A1C_MOUSE;sp|C0HKE9|H2A1P_MOUSE;s…	sp|P27661|H2AX_MOUSE	2	94.662	997230	698570	0	1707700	3310400	5344400	7119400	16785000
NEDTATYFCAR	1346.56	tr|A0A075B5S9|A0A075B5S9_MOUSE;tr|A0A0B4J1J5|A0A0B4J1J5_MOUSE;tr|A0A0B4J1J4|A0A0B4J1J4_MOUSE;tr|A0A0A6YWH6|A0A0A6YWH6_MOUSE;tr|Q921A6|Q921A6_MOUSE;tr|Q99LA6|Q99LA6_MOUSE	tr|A0A075B5S9|A0A075B5S9_MOUSE	2	138.98	0	0	0	0	0	0	7287600	0
NFSSGSAGLVSFQR	1455.71	sp|P04104|K2C1_MOUSE	sp|P04104|K2C1_MOUSE	2	41.283	386400	0	0	0	0	2227300	2921600	0
NGELEQDYK	1094.49	tr|A0A4U9FKB1|A0A4U9FKB1_MOUSE;tr|A0A075B5P5|A0A075B5P5_MOUSE;sp|P03987|IGHG3_MOUSE;tr|A0A1Y7VJN6|A0A1Y7VJN6_MOUSE;tr|Q6KAM2|Q6KAM2_MOUSE	tr|A0A4U9FKB1|A0A4U9FKB1_MOUSE	2	99.802	666560	1627300	12536000	24804000	0	8519300	2916300	0
NGFSITGGEFTR	1284.61	sp|P10493|NID1_MOUSE	sp|P10493|NID1_MOUSE	2	51.445	0	0	0	6381800	0	0	0	0
NLQEAEEWYK	1308.6	tr|Q3TFD9|Q3TFD9_MOUSE;tr|A0A0A6YWC8|A0A0A6YWC8_MOUSE;sp|P20152|VIME_MOUSE;tr|Q5FWJ3|Q5FWJ3_MOUSE;tr|Q3V2S4|Q3V2S4_MOUSE;tr|Q3U6S1|Q3U6S1_MOUSE;tr|Q3TWV0|Q3TWV0_MOUSE;tr|Q3UD36|Q3UD36_MOUSE;tr|Q3UAX1|Q3UAX1_MOUSE	tr|Q3TFD9|Q3TFD9_MOUSE	2	81.548	0	1285800	781340	872370	1336400	3953300	1098200	0
NQVSLTCLVK	1160.62	tr|A0A4E9FT70|A0A4E9FT70_MOUSE;tr|A0A4E9G461|A0A4E9G461_MOUSE	tr|A0A4E9FT70|A0A4E9FT70_MOUSE	2	78.149	90173000	0	3930000	5983700	845310	746860	685310	1401800
NSNLSQTSRSSR	1335.65	sp|A2APX8|SCN1A_MOUSE	sp|A2APX8|SCN1A_MOUSE	3	21.557	0	0	0	0	0	0	0	0
NTATVLDSDGSYFMYSK	1897.84	tr|Q58E56|Q58E56_MOUSE	tr|Q58E56|Q58E56_MOUSE	2	82.543	0	0	0	13955000	0	868360	0	0
NTEPVLDSDGSYFMYSK	1951.85	tr|Q6PF95|Q6PF95_MOUSE;tr|Q6PJB2|Q6PJB2_MOUSE;tr|Q569W9|Q569W9_MOUSE;tr|Q5R3X3|Q5R3X3_MOUSE;sp|P01865|GCAM_MOUSE;sp|P01863|GCAA_MOUSE;tr|Q505N9|Q505N9_MOUSE;tr|Q66K04|Q66K04_MOUSE;tr|Q6PIP8|Q6PIP8_MOUSE;tr|Q6PJA7|Q6PJA7_MOUSE	tr|Q6PJA7|Q6PJA7_MOUSE	2;3	111.12	2861800	20084000	56129000	284670000	50211000	5356400	0	0
NTLYLQMSK	1096.56	tr|Q4V9Z4|Q4V9Z4_MOUSE;sp|P01808|HVM38_MOUSE;sp|P01807|HVM37_MOUSE;sp|P01806|HVM36_MOUSE;tr|X5J5L1|X5J5L1_MOUSE;tr|X5J5M0|X5J5M0_MOUSE;tr|X5J4E4|X5J4E4_MOUSE;tr|X5J570|X5J570_MOUSE;tr|X5J5L5|X5J5L5_MOUSE;tr|K7U5W1|K7U5W1_MOUSE;tr|X5J502|X5J502_MOUSE;tr|X5J504|X5J504_MOUSE;tr|K7T9G9|K7T9G9_MOUSE;tr|X5J4Q1|X5J4Q1_MOUSE;tr|X5J5S3|X5J5S3_MOUSE;tr|K7TR23|K7TR23_MOUSE;tr|X5J5A9|X5J5A9_MOUSE;tr|A0A075B5…	tr|Q4V9Z4|Q4V9Z4_MOUSE	2	57.859	1445300	841680	0	3472400	0	1250600	2646700	0
NTLYPQMSKVR	1335.7	tr|X5J5L7|X5J5L7_MOUSE	tr|X5J5L7|X5J5L7_MOUSE	2	46.891	1180000	0	0	0	0	0	0	0
NTNIAQK	787.419	sp|E9Q557|DESP_MOUSE;tr|E9PZW0|E9PZW0_MOUSE	sp|E9Q557|DESP_MOUSE	2	77.748	2535700	1578400	0	3134100	1424500	2354800	3086800	1960000
NTPPILDSDGTYFLYSK	1929.94	tr|A0A4U9FKB1|A0A4U9FKB1_MOUSE;tr|A0A075B5P5|A0A075B5P5_MOUSE;sp|P03987|IGHG3_MOUSE;tr|A0A1Y7VJN6|A0A1Y7VJN6_MOUSE;tr|Q6KAM2|Q6KAM2_MOUSE	tr|A0A4U9FKB1|A0A4U9FKB1_MOUSE	2	31.228	0	0	2513900	15595000	1631400	1135500	0	0
NTQPIMDTDGSYFVYSK	1964.88	tr|A0A0B6VMB2|A0A0B6VMB2_MOUSE;tr|I6L985|I6L985_MOUSE	tr|A0A0B6VMB2|A0A0B6VMB2_MOUSE	2	37.426	0	1023700	4672500	3368300	0	0	0	0
NVMLVLGYKR	1191.68	tr|Q9CQG8|Q9CQG8_MOUSE;sp|Q5S006|LRRK2_MOUSE	tr|Q9CQG8|Q9CQG8_MOUSE	2	29.162	0	0	0	0	0	0	0	0
PESFFDKVKR	1251.66	tr|V9GXP1|V9GXP1_MOUSE;sp|Q9CWQ0|DPH5_MOUSE	tr|V9GXP1|V9GXP1_MOUSE	2	40.987	0	0	0	0	0	0	0	0
PSQVQFEVPKEVEEK	1771.9	tr|Q497K6|Q497K6_MOUSE;tr|G3UYY4|G3UYY4_MOUSE	tr|Q497K6|Q497K6_MOUSE	3	18.364	0	0	0	0	0	0	0	0
PSSEKLSVPLMKCLLCYLTK	2366.24	tr|A0A384DV69|A0A384DV69_MOUSE	tr|A0A384DV69|A0A384DV69_MOUSE	4	14.46	0	0	0	0	0	0	0	0
PTTSSIKEKVK	1216.7	tr|S4R208|S4R208_MOUSE;tr|W6PPA1|W6PPA1_MOUSE;tr|S4R2K9|S4R2K9_MOUSE;tr|A0A087WNU5|A0A087WNU5_MOUSE;tr|W6PPR4|W6PPR4_MOUSE	tr|S4R208|S4R208_MOUSE	2	28.399	0	0	0	0	0	0	0	0
QAEVTFLGHPGK	1282.67	sp|P10493|NID1_MOUSE	sp|P10493|NID1_MOUSE	2	78.934	0	0	0	3324600	0	0	0	0
QARGERYK	1006.53	sp|Q76LL6|FHOD3_MOUSE	sp|Q76LL6|FHOD3_MOUSE	2	31.935	0	0	0	0	0	0	0	0
QASHAQLGDAYDQEIR	1800.84	sp|P08553|NFM_MOUSE;tr|A0A0R4J036|A0A0R4J036_MOUSE;tr|D3YZ35|D3YZ35_MOUSE	sp|P08553|NFM_MOUSE	3	52.112	513540	946760	3611900	0	0	14277000	3030500	2051700
QCVAEGSPQR	1130.51	sp|P10493|NID1_MOUSE	sp|P10493|NID1_MOUSE	2	57.96	0	0	1384800	13929000	0	0	729020	1023400
QDIAFAYQR	1110.55	tr|B0V2N8|B0V2N8_MOUSE;tr|B0V2N7|B0V2N7_MOUSE;tr|Q9CZI7|Q9CZI7_MOUSE;tr|Q542G9|Q542G9_MOUSE;sp|P07356|ANXA2_MOUSE;tr|Q3UCD3|Q3UCD3_MOUSE	tr|B0V2N8|B0V2N8_MOUSE	2	67.032	1836500	2212400	3265700	2710800	3673600	3721900	4304000	4037800
QDLGSPEGIALDHLGR	1676.85	sp|P10493|NID1_MOUSE	sp|P10493|NID1_MOUSE	3	69.379	0	0	0	47935000	0	1512900	0	0
QDVDNASLAR	1087.53	tr|Q3TFD9|Q3TFD9_MOUSE;tr|A0A0A6YWC8|A0A0A6YWC8_MOUSE;sp|P20152|VIME_MOUSE;tr|Q5FWJ3|Q5FWJ3_MOUSE;tr|Q3V2S4|Q3V2S4_MOUSE;tr|Q3U6S1|Q3U6S1_MOUSE;tr|Q3TWV0|Q3TWV0_MOUSE;tr|Q3UD36|Q3UD36_MOUSE;tr|Q3UAX1|Q3UAX1_MOUSE	tr|Q3TFD9|Q3TFD9_MOUSE	2	135.71	0	2086000	0	0	5636600	25254000	8587300	3423000
QEMQEVQSSR	1220.55	sp|O88569|ROA2_MOUSE;tr|B7ZP22|B7ZP22_MOUSE;tr|A0A0N4SUM2|A0A0N4SUM2_MOUSE	sp|O88569|ROA2_MOUSE	2	56.258	0	0	0	0	0	0	0	1664900
QEPSDSPMFIINR	1532.73	sp|Q61495|DSG1A_MOUSE;tr|B2RQH0|B2RQH0_MOUSE;sp|Q7TSF1|DSG1B_MOUSE	sp|Q61495|DSG1A_MOUSE	2	74.162	0	0	0	0	3638600	2406900	1906400	3296800
QEYDESGPSIVHR	1515.7	sp|P60710|ACTB_MOUSE;tr|Q3U5R4|Q3U5R4_MOUSE;tr|Q3UAA9|Q3UAA9_MOUSE;sp|P63260|ACTG_MOUSE;tr|Q3UAF6|Q3UAF6_MOUSE;tr|Q3UAF7|Q3UAF7_MOUSE;tr|B2RRX1|B2RRX1_MOUSE;tr|Q4KL81|Q4KL81_MOUSE;tr|Q3TSB7|Q3TSB7_MOUSE;tr|Q3UGS0|Q3UGS0_MOUSE;tr|Q3U939|Q3U939_MOUSE;tr|Q3U804|Q3U804_MOUSE;tr|Q3TIJ9|Q3TIJ9_MOUSE;tr|Q3UA89|Q3UA89_MOUSE;tr|Q3UCF8|Q3UCF8_MOUSE;tr|Q3UBP6|Q3UBP6_MOUSE;tr|Q61276|Q61276_MOUSE;tr|Q3UBQ4|Q3…	sp|P60710|ACTB_MOUSE	2;3	69.979	2814900	5983100	3110800	2758500	6344500	29105000	117020000	72993000
QISQIQQNINDAEQR	1783.88	sp|P04104|K2C1_MOUSE	sp|P04104|K2C1_MOUSE	2;3	106.67	0	0	0	0	0	4951800	29724000	0
QITVNDLPVGR	1210.67	tr|Q5M9N9|Q5M9N9_MOUSE;sp|Q61171|PRDX2_MOUSE	tr|Q5M9N9|Q5M9N9_MOUSE	2	66.435	2085500	4221000	3684100	5976400	7099200	10016000	0	0
QKDVSNQEQAMEK	1533.71	sp|Q8C7U7|GALT6_MOUSE	sp|Q8C7U7|GALT6_MOUSE	2	34.532	0	0	0	0	0	0	0	0
QLIVGVNK	869.533	tr|Q58E64|Q58E64_MOUSE;tr|Q3UZQ3|Q3UZQ3_MOUSE;tr|Q3UA81|Q3UA81_MOUSE;tr|Q3TII3|Q3TII3_MOUSE;sp|P10126|EF1A1_MOUSE;sp|P62631|EF1A2_MOUSE;tr|D3Z3I8|D3Z3I8_MOUSE;tr|D3YZ68|D3YZ68_MOUSE	tr|Q58E64|Q58E64_MOUSE	2	71.715	0	0	0	0	0	3369800	6063300	3606900
QLQELEDK	1001.5	tr|Q05DD2|Q05DD2_MOUSE;sp|P08551|NFL_MOUSE	tr|Q05DD2|Q05DD2_MOUSE	2	100.45	0	0	0	0	7083900	22637000	14838000	1217500
QLQNIIQATSR	1270.7	sp|E9Q557|DESP_MOUSE;tr|E9PZW0|E9PZW0_MOUSE	sp|E9Q557|DESP_MOUSE	2	70.056	4457700	1943400	3582700	2496200	5412600	6146400	5764100	5089200
QNADISAMQDTINK	1547.72	tr|Q05DD2|Q05DD2_MOUSE;sp|P08551|NFL_MOUSE	tr|Q05DD2|Q05DD2_MOUSE	2	47.302	0	0	0	0	3089900	0	5336900	0
QNGVLNSWTDQDSK	1590.73	tr|A0A0F7R5U8|A0A0F7R5U8_MOUSE;tr|A0A0M3KL49|A0A0M3KL49_MOUSE;tr|A0A0U5BC76|A0A0U5BC76_MOUSE;tr|A2NHM3|A2NHM3_MOUSE;tr|A0A0D5ZY64|A0A0D5ZY64_MOUSE;tr|A0A125T906|A0A125T906_MOUSE;tr|A0A125T908|A0A125T908_MOUSE;tr|A2P1G9|A2P1G9_MOUSE;tr|Q65ZC0|Q65ZC0_MOUSE;tr|Q58EU8|Q58EU8_MOUSE;tr|I6L978|I6L978_MOUSE;tr|A0A0C6EL31|A0A0C6EL31_MOUSE;tr|A0A4U9FD83|A0A4U9FD83_MOUSE;tr|I6L9E2|I6L9E2_MOUSE;tr|A0A0E4B213…	tr|A2NHM3|A2NHM3_MOUSE	2	124.42	4890100	8958000	37914000	32218000	12887000	123560000	55951000	101790000
QQIKAAYLQENGK	1489.79	tr|A0A494BBD8|A0A494BBD8_MOUSE;tr|Q4FJV4|Q4FJV4_MOUSE;tr|Q3U5N9|Q3U5N9_MOUSE;tr|B7STB7|B7STB7_MOUSE;sp|P10107|ANXA1_MOUSE;tr|Q3US43|Q3US43_MOUSE	tr|A0A494BBD8|A0A494BBD8_MOUSE	2	51.276	0	0	0	0	0	0	0	0
QQYESVAAK	1022.5	tr|Q3TFD9|Q3TFD9_MOUSE;tr|A0A0A6YWC8|A0A0A6YWC8_MOUSE;sp|P20152|VIME_MOUSE;tr|Q5FWJ3|Q5FWJ3_MOUSE;tr|Q3V2S4|Q3V2S4_MOUSE;tr|Q3U6S1|Q3U6S1_MOUSE;tr|Q3TWV0|Q3TWV0_MOUSE;tr|Q3UD36|Q3UD36_MOUSE;tr|Q3UAX1|Q3UAX1_MOUSE	tr|Q3TFD9|Q3TFD9_MOUSE	2	61.999	0	1231700	0	998740	3592900	16799000	6110600	1870300
QREEAEAAAR	1129.55	tr|Q80TQ3|Q80TQ3_MOUSE;sp|P19246|NFH_MOUSE	tr|Q80TQ3|Q80TQ3_MOUSE	3	94.692	3582300	0	2412600	7061600	0	16509000	11587000	14438000
QSGAELVR	858.456	tr|Q6PF95|Q6PF95_MOUSE;tr|A0A0B4J1N0|A0A0B4J1N0_MOUSE;tr|A0A0G2JFE9|A0A0G2JFE9_MOUSE	tr|Q6PF95|Q6PF95_MOUSE	2	85.212	785090	1727200	2479800	4540200	0	5872800	2118400	15907000
QTTQYPEANALVR	1489.75	sp|Q02105|C1QC_MOUSE;tr|A0A3B0INZ4|A0A3B0INZ4_MOUSE	sp|Q02105|C1QC_MOUSE	2	73.067	0	0	0	0	2214000	2154500	15716000	2641300
QVDQLTNDK	1059.52	tr|Q3TFD9|Q3TFD9_MOUSE;tr|A0A0A6YWC8|A0A0A6YWC8_MOUSE;sp|P20152|VIME_MOUSE;tr|Q5FWJ3|Q5FWJ3_MOUSE;tr|Q3V2S4|Q3V2S4_MOUSE;tr|Q3U6S1|Q3U6S1_MOUSE;tr|Q3TWV0|Q3TWV0_MOUSE;tr|Q3UD36|Q3UD36_MOUSE;tr|Q3UAX1|Q3UAX1_MOUSE;tr|A4IF59|A4IF59_MOUSE	tr|Q3TFD9|Q3TFD9_MOUSE	2	101.43	0	1148500	0	0	3193200	18634000	6711100	0
QVQLQQSGAELAR	1426.75	tr|A0A2S0DFG3|A0A2S0DFG3_MOUSE	tr|A0A2S0DFG3|A0A2S0DFG3_MOUSE	2	65.347	0	0	2500200	0	0	0	6964300	654240
QVQLQQSGAELVR	1454.78	tr|A0A1X9HIL9|A0A1X9HIL9_MOUSE;tr|A0A0M3SU23|A0A0M3SU23_MOUSE;tr|A0A075B684|A0A075B684_MOUSE;tr|A0A2S0DFI2|A0A2S0DFI2_MOUSE;tr|A0A2S0DFH7|A0A2S0DFH7_MOUSE;tr|A0A1X9HIH8|A0A1X9HIH8_MOUSE	tr|A0A1X9HIL9|A0A1X9HIL9_MOUSE	2	145.34	1944200	7401500	0	74933000	2985200	63680000	7334300	85347000
QVQNLVNK	941.529	sp|E9Q557|DESP_MOUSE;tr|E9PZW0|E9PZW0_MOUSE	sp|E9Q557|DESP_MOUSE	2	103.02	2266400	1865000	1125900	0	6156100	6039400	5331900	5959600
QVQSLTCEVDALK	1489.74	tr|Q3TFD9|Q3TFD9_MOUSE;tr|A0A0A6YWC8|A0A0A6YWC8_MOUSE;sp|P20152|VIME_MOUSE;tr|Q5FWJ3|Q5FWJ3_MOUSE;tr|Q3V2S4|Q3V2S4_MOUSE;tr|Q3U6S1|Q3U6S1_MOUSE;tr|Q3TWV0|Q3TWV0_MOUSE;tr|Q3UD36|Q3UD36_MOUSE	tr|Q3TFD9|Q3TFD9_MOUSE	2	58.699	0	0	0	0	1552900	7061500	1364300	1053100
QVSSGGVLLR	1014.58	sp|Q02105|C1QC_MOUSE;tr|A0A3B0INZ4|A0A3B0INZ4_MOUSE	sp|Q02105|C1QC_MOUSE	2	67.897	0	0	0	641760	0	11319000	25974000	3596200
QVVNFGPGPAK	1112.6	tr|Q8BTJ1|Q8BTJ1_MOUSE;tr|Q543K5|Q543K5_MOUSE;tr|Q3ULZ3|Q3ULZ3_MOUSE;sp|Q99K85|SERC_MOUSE	tr|Q8BTJ1|Q8BTJ1_MOUSE	2	81.548	0	0	0	0	0	0	0	4243900
RDFLSGIQVEFKQSPHQR	2171.12	sp|Q8BX70|VP13C_MOUSE;tr|A1ILG8|A1ILG8_MOUSE;tr|A0A1L1SS63|A0A1L1SS63_MOUSE	sp|Q8BX70|VP13C_MOUSE	3	19.292	0	0	0	0	0	0	0	0
SAQEEITEYR	1224.56	tr|Q80TQ3|Q80TQ3_MOUSE;sp|P19246|NFH_MOUSE	tr|Q80TQ3|Q80TQ3_MOUSE	2	101.65	1640300	2705900	0	3964600	5028600	0	11788000	0
SDVEAIFSK	994.497	sp|Q9Z204|HNRPC_MOUSE;tr|Q3U6P5|Q3U6P5_MOUSE;tr|A0A2I3BQH3|A0A2I3BQH3_MOUSE;tr|A0A2I3BRM6|A0A2I3BRM6_MOUSE	sp|Q9Z204|HNRPC_MOUSE	2	66.621	0	0	0	0	0	0	0	51635000
SEAAPAAPAAAPPAEK	1447.73	tr|Q5SZA3|Q5SZA3_MOUSE;sp|P15864|H12_MOUSE	tr|Q5SZA3|Q5SZA3_MOUSE	2	53.569	0	0	0	0	0	2963100	8503200	10264000
SEDTALYYCAR	1347.58	tr|X5J5L7|X5J5L7_MOUSE;tr|A2NVV9|A2NVV9_MOUSE;tr|K7T9F6|K7T9F6_MOUSE;tr|A2NV20|A2NV20_MOUSE;tr|X5J4R8|X5J4R8_MOUSE;sp|P18524|HVM53_MOUSE;tr|A0A075B5Q2|A0A075B5Q2_MOUSE;tr|A0A0A6YVX8|A0A0A6YVX8_MOUSE;tr|A0A0A6YWG4|A0A0A6YWG4_MOUSE;tr|A2NTS3|A2NTS3_MOUSE;tr|A0A075B5P7|A0A075B5P7_MOUSE;tr|X5J5L6|X5J5L6_MOUSE;tr|K7U6K0|K7U6K0_MOUSE;tr|K7TDT3|K7TDT3_MOUSE;tr|K7T9R4|K7T9R4_MOUSE;tr|X5J4Q2|X5J4Q2_MOUSE;…	tr|Q4V9Z4|Q4V9Z4_MOUSE	2	59.245	715480	0	2607300	3339000	0	1804900	4309400	0
SETAPAAPAAPAPAEK	1477.74	sp|P43274|H14_MOUSE	sp|P43274|H14_MOUSE	2	66.262	926930	1049200	0	2593700	6498400	9685100	21343000	33052000
SETAPAAPAAPAPVEK	1505.77	sp|P43277|H13_MOUSE;tr|Q149Z9|Q149Z9_MOUSE;tr|Q3U292|Q3U292_MOUSE	sp|P43277|H13_MOUSE	2	73.632	0	0	0	0	0	0	0	0
SETAPAETAAPAPVEK	1567.77	tr|Q1WWK3|Q1WWK3_MOUSE;sp|P43276|H15_MOUSE	tr|Q1WWK3|Q1WWK3_MOUSE	2	64.199	0	0	0	0	1749600	2755900	7051000	10352000
SGAELVR	730.397	tr|X5J4N6|X5J4N6_MOUSE	tr|X5J4N6|X5J4N6_MOUSE	2	94.407	0	0	0	8280200	0	0	0	18672000
SGEYTSK	770.345	tr|A0A087WP74|A0A087WP74_MOUSE;tr|B2KFD2|B2KFD2_MOUSE;sp|Q5DTW7|RESF1_MOUSE	tr|A0A087WP74|A0A087WP74_MOUSE	2	32.929	0	0	0	0	0	0	0	0
SGNFGGSR	780.351	sp|O88569|ROA2_MOUSE;tr|B7ZP22|B7ZP22_MOUSE;tr|A0A0N4SUM2|A0A0N4SUM2_MOUSE	sp|O88569|ROA2_MOUSE	2	86.833	379360	3349900	0	0	0	0	0	16081000
SGVSLAALK	844.502	tr|Q5SZA3|Q5SZA3_MOUSE;sp|P15864|H12_MOUSE;sp|P43274|H14_MOUSE;sp|P43275|H11_MOUSE;sp|P43277|H13_MOUSE;tr|Q149Z9|Q149Z9_MOUSE;tr|Q3U292|Q3U292_MOUSE	sp|P43277|H13_MOUSE	2	107.01	4779800	4701900	4298300	15260000	23869000	42261000	101360000	135750000
SIELESVR	931.497	sp|P08553|NFM_MOUSE;tr|A0A0R4J036|A0A0R4J036_MOUSE;tr|D3YZ35|D3YZ35_MOUSE	sp|P08553|NFM_MOUSE	2	80.229	1902700	0	7168200	0	0	22730000	9888400	2739600
SISRKIYEK	1122.64	sp|E9Q8T7|DYH1_MOUSE	sp|E9Q8T7|DYH1_MOUSE	2	30.57	0	0	0	0	0	0	0	0
SLAKAYLLEKVWC	1579.84	tr|E9Q2R8|E9Q2R8_MOUSE	tr|E9Q2R8|E9Q2R8_MOUSE	3	21.395	0	0	0	0	0	0	0	0
SLEGEAAALR	1015.53	tr|Q80TQ3|Q80TQ3_MOUSE;sp|P19246|NFH_MOUSE	tr|Q80TQ3|Q80TQ3_MOUSE	2	93.429	11265000	6963900	5971700	11773000	13799000	20239000	41828000	34885000
SLIKSWK	860.512	tr|Q3UWX7|Q3UWX7_MOUSE;tr|Q3UPE0|Q3UPE0_MOUSE;sp|P10711|TCEA1_MOUSE;tr|E9PYD5|E9PYD5_MOUSE;tr|Q3UV78|Q3UV78_MOUSE;tr|B7ZCS4|B7ZCS4_MOUSE;tr|F6XMY4|F6XMY4_MOUSE;tr|Q810R3|Q810R3_MOUSE;sp|Q9QVN7|TCEA2_MOUSE	tr|Q3UWX7|Q3UWX7_MOUSE	2	30.718	0	0	0	0	0	0	0	0
SLLATMK	762.431	sp|E9Q557|DESP_MOUSE;tr|E9PZW0|E9PZW0_MOUSE	sp|E9Q557|DESP_MOUSE	2	71.715	0	1904800	2426100	3498800	4196200	3726100	5095800	3728500
SLMNLGGGR	903.46	sp|P04104|K2C1_MOUSE	sp|P04104|K2C1_MOUSE	2	110.61	0	0	0	0	0	0	14982000	0
SLQDLQLTNNK	1272.67	sp|P51885|LUM_MOUSE	sp|P51885|LUM_MOUSE	2	68.735	0	0	0	0	9138300	25815000	8237500	1219600
SLSLALSR	845.497	tr|Q8BPZ2|Q8BPZ2_MOUSE	tr|Q8BPZ2|Q8BPZ2_MOUSE	2	94.407	0	15990000	17707000	24041000	0	0	0	0
SLSLSLAR	845.497	tr|D3YYF1|D3YYF1_MOUSE;tr|Q91ZS2|Q91ZS2_MOUSE;tr|B8JJE0|B8JJE0_MOUSE;sp|Q8VHN7|AGRV1_MOUSE	tr|D3YYF1|D3YYF1_MOUSE	2	94.407	11078000	0	0	0	52591000	29014000	43048000	29336000
SLSSEDSAVYFCAR	1590.7	tr|X5J4V8|X5J4V8_MOUSE	tr|X5J4V8|X5J4V8_MOUSE	2	96.89	0	0	0	8785200	0	0	0	8538400
SLSSENYISPR	1251.61	sp|Q9WV66|MARH7_MOUSE	sp|Q9WV66|MARH7_MOUSE	3	22.917	0	0	0	0	0	0	0	0
SLTSEDSAVYFCAR	1604.71	tr|A0A0B6VMB2|A0A0B6VMB2_MOUSE	tr|A0A0B6VMB2|A0A0B6VMB2_MOUSE	2	52.79	0	0	0	2747400	0	0	3007800	0
SLTSEDSAVYYCAR	1620.71	tr|Q58E56|Q58E56_MOUSE;tr|A0A0A6YX66|A0A0A6YX66_MOUSE;tr|A0A075B5U6|A0A075B5U6_MOUSE;tr|A0A075B5V1|A0A075B5V1_MOUSE;sp|P06330|HVM51_MOUSE;tr|K7TGV2|K7TGV2_MOUSE;tr|A0A0A6YWK5|A0A0A6YWK5_MOUSE;tr|A0A075B5V2|A0A075B5V2_MOUSE;tr|A0A075B5V0|A0A075B5V0_MOUSE;tr|A0A0M4LB22|A0A0M4LB22_MOUSE;tr|Q6PJA7|Q6PJA7_MOUSE	tr|Q6PJA7|Q6PJA7_MOUSE	2	104.52	0	1617300	8978900	14561000	2007600	364790	19565000	0
SLYSSSPGGAYVTR	1443.7	tr|Q3TFD9|Q3TFD9_MOUSE;tr|A0A0A6YWC8|A0A0A6YWC8_MOUSE;sp|P20152|VIME_MOUSE;tr|Q5FWJ3|Q5FWJ3_MOUSE;tr|Q3V2S4|Q3V2S4_MOUSE;tr|Q3U6S1|Q3U6S1_MOUSE;tr|Q3TWV0|Q3TWV0_MOUSE;tr|Q3UAX1|Q3UAX1_MOUSE;tr|A4IF59|A4IF59_MOUSE;tr|A2AKJ2|A2AKJ2_MOUSE	tr|Q3TFD9|Q3TFD9_MOUSE	2	62.408	0	0	0	1549400	5627300	15560000	1507700	0
SNQNLLWSGNQR	1415.69	tr|A0A0G2JGT0|A0A0G2JGT0_MOUSE;tr|A0A075B5N6|A0A075B5N6_MOUSE;tr|A0A0G2JDG9|A0A0G2JDG9_MOUSE	tr|A0A0G2JGT0|A0A0G2JGT0_MOUSE	2	73.067	0	714130	3984300	5530700	0	0	1034900	4057300
SPEAQTPVQEEAK	1412.68	tr|Q80TQ3|Q80TQ3_MOUSE;sp|P19246|NFH_MOUSE	tr|Q80TQ3|Q80TQ3_MOUSE	2	74.162	747370	1124500	1007700	2222200	3886300	2803300	3637600	1914800
SPNQNVQQAAAGALR	1523.78	sp|P97350|PKP1_MOUSE	sp|P97350|PKP1_MOUSE	2	52.79	1839500	1887700	0	1631200	0	0	2882000	2395400
SPQLLVYNAK	1131.63	tr|I6L978|I6L978_MOUSE;tr|A2NW56|A2NW56_MOUSE;tr|Q920E6|Q920E6_MOUSE;sp|P01635|KV5A3_MOUSE;tr|A2NMA3|A2NMA3_MOUSE;tr|A0A140T8M2|A0A140T8M2_MOUSE	tr|I6L978|I6L978_MOUSE	2	102.51	821950	3609200	0	9201800	3490900	6933700	49719000	4235600
SQLQISNNR	1058.55	sp|E9Q557|DESP_MOUSE;tr|Q9CV95|Q9CV95_MOUSE	sp|E9Q557|DESP_MOUSE	2	57.96	2159600	2335100	0	3570100	7944800	4426200	5036600	4573800
SSQSLLDSDGK	1135.54	tr|A2MY50|A2MY50_MOUSE;tr|A0A0B4J1H7|A0A0B4J1H7_MOUSE;tr|I6L998|I6L998_MOUSE	tr|A2MY50|A2MY50_MOUSE	2	98.048	0	0	3084000	2656700	0	1603800	12803000	2312600
SSQSLLNSGNQK	1261.63	tr|A0A140T8M4|A0A140T8M4_MOUSE;tr|A0A075B5N3|A0A075B5N3_MOUSE;tr|B5UB69|B5UB69_MOUSE;tr|A0A0G2JFN8|A0A0G2JFN8_MOUSE;tr|A0A0G2JE47|A0A0G2JE47_MOUSE	tr|A0A140T8M4|A0A140T8M4_MOUSE	2	109.66	0	0	0	0	0	2985400	9253100	1396800
SSQSLLYSSNQK	1340.66	tr|A2N494|A2N494_MOUSE;tr|B5UB65|B5UB65_MOUSE;tr|B5UB63|B5UB63_MOUSE;tr|B5UB61|B5UB61_MOUSE;tr|A0A140T8M3|A0A140T8M3_MOUSE	tr|A2N494|A2N494_MOUSE	2	72.006	0	0	3513700	1561600	0	1846200	8302700	0
SSSSKTGQGK	965.478	tr|A0A338P6N4|A0A338P6N4_MOUSE	tr|A0A338P6N4|A0A338P6N4_MOUSE	2	39.022	0	0	0	0	0	0	0	0
SSSSSSKLA	852.419	tr|A0A3Q4EGK1|A0A3Q4EGK1_MOUSE	tr|A0A3Q4EGK1|A0A3Q4EGK1_MOUSE	2	68.915	0	0	0	0	0	0	0	0
SSSTAYMELR	1143.52	tr|A0A075B5V1|A0A075B5V1_MOUSE;tr|K7TGV2|K7TGV2_MOUSE;tr|A0A0A6YWK5|A0A0A6YWK5_MOUSE;tr|A0A075B5V2|A0A075B5V2_MOUSE;tr|A0A075B5V0|A0A075B5V0_MOUSE;tr|X5J5G8|X5J5G8_MOUSE;tr|X5J4V5|X5J4V5_MOUSE;tr|A0A075B5U4|A0A075B5U4_MOUSE;tr|A0A0A6YXN4|A0A0A6YXN4_MOUSE;tr|Q6PJA7|Q6PJA7_MOUSE;tr|A0A0B6VMB2|A0A0B6VMB2_MOUSE	tr|Q6PJA7|Q6PJA7_MOUSE	2	87.308	1820700	3740200	21895000	29649000	2975500	11094000	60178000	3846500
STESLQANVQR	1231.62	sp|P47963|RL13_MOUSE;tr|Q5RKP3|Q5RKP3_MOUSE	sp|P47963|RL13_MOUSE	2	69.825	0	0	0	0	0	518310	0	3312000
STKNETITK	1020.55	tr|Q3UYT9|Q3UYT9_MOUSE;tr|E9Q5E2|E9Q5E2_MOUSE;sp|B1AZI6|THOC2_MOUSE	tr|Q3UYT9|Q3UYT9_MOUSE	3	23.989	0	0	0	0	0	0	0	0
STSGGTAALGCLVK	1320.67	tr|A0A4E9FT70|A0A4E9FT70_MOUSE	tr|A0A4E9FT70|A0A4E9FT70_MOUSE	2	99.568	111550000	0	0	4145900	0	0	0	0
SVLQGKLTK	972.597	tr|A0A1W2P7C7|A0A1W2P7C7_MOUSE;tr|Q6DIB8|Q6DIB8_MOUSE;tr|Q8K314|Q8K314_MOUSE;tr|Q0VF54|Q0VF54_MOUSE;tr|Q8C048|Q8C048_MOUSE;tr|S4R1C4|S4R1C4_MOUSE;tr|A2ALL9|A2ALL9_MOUSE;tr|Q3UHH0|Q3UHH0_MOUSE;tr|Q3UHJ3|Q3UHJ3_MOUSE;sp|Q9R0K7|AT2B2_MOUSE;tr|Q0VF55|Q0VF55_MOUSE;sp|G5E829|AT2B1_MOUSE;tr|F8WHB1|F8WHB1_MOUSE;tr|D5L240|D5L240_MOUSE	tr|A0A1W2P7C7|A0A1W2P7C7_MOUSE	2	71.692	0	0	0	0	0	0	0	0
SYELPDGQVITIGNER	1789.88	sp|P60710|ACTB_MOUSE;tr|Q3U5R4|Q3U5R4_MOUSE;tr|Q3UAA9|Q3UAA9_MOUSE;sp|P63260|ACTG_MOUSE;tr|Q3UAF6|Q3UAF6_MOUSE;tr|Q3UAF7|Q3UAF7_MOUSE;tr|B2RRX1|B2RRX1_MOUSE;tr|Q4KL81|Q4KL81_MOUSE;tr|Q3TSB7|Q3TSB7_MOUSE;tr|Q3UGS0|Q3UGS0_MOUSE;tr|Q3U939|Q3U939_MOUSE;tr|Q3U804|Q3U804_MOUSE;tr|Q3TIJ9|Q3TIJ9_MOUSE;tr|Q3UA89|Q3UA89_MOUSE;tr|Q3UCF8|Q3UCF8_MOUSE;tr|Q3UBP6|Q3UBP6_MOUSE;tr|Q61276|Q61276_MOUSE;tr|Q3UBQ4|Q3…	sp|P60710|ACTB_MOUSE	2	67.153	0	0	0	0	0	0	8857300	0
SYSCQVTHEGSTVEK	1710.75	tr|A0A4E9FSP6|A0A4E9FSP6_MOUSE	tr|A0A4E9FSP6|A0A4E9FSP6_MOUSE	2;3	96.993	195300000	571060	2187900	3018700	0	0	0	1215500
SYVKETVDR	1095.56	tr|A0A0G2JGS8|A0A0G2JGS8_MOUSE	tr|A0A0G2JGS8|A0A0G2JGS8_MOUSE	2	33.797	0	0	0	0	0	0	0	0
TANALHKDR	1024.54	tr|C6EQK4|C6EQK4_MOUSE	tr|C6EQK4|C6EQK4_MOUSE	3	26.063	0	0	0	0	0	0	0	0
TDSFSCNVR	1084.46	tr|A0A4V6JA63|A0A4V6JA63_MOUSE;tr|A0A075B5P3|A0A075B5P3_MOUSE;tr|A0A0A6YVP0|A0A0A6YVP0_MOUSE;tr|A0A0F7R1P3|A0A0F7R1P3_MOUSE;tr|A0A0F7QZE4|A0A0F7QZE4_MOUSE;tr|Q91Z05|Q91Z05_MOUSE;tr|Q8R3H6|Q8R3H6_MOUSE;tr|Q569X1|Q569X1_MOUSE;sp|P01867|IGG2B_MOUSE;tr|Q5R3X7|Q5R3X7_MOUSE	tr|A0A4V6JA63|A0A4V6JA63_MOUSE	2	93.429	7039100	8080600	26848000	29505000	5867800	9106900	3184500	3122500
TEAESGLLFYMAR	1486.71	tr|Q5DTP0|Q5DTP0_MOUSE;sp|Q60675|LAMA2_MOUSE;tr|Q7TQI9|Q7TQI9_MOUSE;tr|Q8R145|Q8R145_MOUSE;tr|A0A1W2P7N3|A0A1W2P7N3_MOUSE	tr|Q5DTP0|Q5DTP0_MOUSE	2	44.309	0	0	0	0	3101000	0	0	0
TFGGGTK	666.334	tr|A2NHM3|A2NHM3_MOUSE;tr|Q58EU8|Q58EU8_MOUSE;tr|A2NV19|A2NV19_MOUSE;sp|P01670|KV3AI_MOUSE;sp|P01649|KV5AG_MOUSE;tr|A0A0F7W6M8|A0A0F7W6M8_MOUSE;tr|Q8K1F1|Q8K1F1_MOUSE;tr|Q7TS98|Q7TS98_MOUSE;sp|P01647|KV5AE_MOUSE;sp|P01645|KV5AC_MOUSE;sp|P01644|KV5AB_MOUSE;sp|P01648|KV5AF_MOUSE;sp|P01646|KV5AD_MOUSE;sp|P01643|KV5AA_MOUSE;tr|A2N494|A2N494_MOUSE;tr|Q7TQM2|Q7TQM2_MOUSE	tr|A2NHM3|A2NHM3_MOUSE	2	77.741	2243000	1280700	9623700	0	0	0	43803000	2355500
TGGTQTDLFTCGK	1384.63	tr|Q3UWX7|Q3UWX7_MOUSE;tr|Q3UPE0|Q3UPE0_MOUSE;sp|P10711|TCEA1_MOUSE;tr|E9PYD5|E9PYD5_MOUSE	tr|Q3UWX7|Q3UWX7_MOUSE	2	44.309	0	0	0	0	0	0	0	3468900
TIAMDGTEGLVR	1261.63	sp|P56480|ATPB_MOUSE	sp|P56480|ATPB_MOUSE	2	66.435	0	0	0	0	0	2550700	1849300	1768600
TIFWTDSQLDR	1380.67	sp|P10493|NID1_MOUSE	sp|P10493|NID1_MOUSE	2	107.79	0	0	972750	19514000	1841700	1077600	0	0
TITLEVEPSDTIENVK	1786.92	sp|P0CG50|UBC_MOUSE;tr|Q922B0|Q922B0_MOUSE;tr|Q8VC46|Q8VC46_MOUSE;tr|Q922Z8|Q922Z8_MOUSE;tr|Q8R0Z9|Q8R0Z9_MOUSE;sp|P0CG49|UBB_MOUSE;tr|Q78XY9|Q78XY9_MOUSE;tr|Q3TH47|Q3TH47_MOUSE;tr|Q5SX22|Q5SX22_MOUSE;tr|E9QNP0|E9QNP0_MOUSE;tr|E9Q5F6|E9Q5F6_MOUSE;tr|A5JUZ1|A5JUZ1_MOUSE;tr|E9Q4P0|E9Q4P0_MOUSE;tr|Q642L7|Q642L7_MOUSE;sp|P62983|RS27A_MOUSE;tr|Q8C2K3|Q8C2K3_MOUSE;tr|Q5M9K3|Q5M9K3_MOUSE;sp|P62984|RL40_…	sp|P0CG50|UBC_MOUSE	2	90.685	2765900	6617700	6393600	6951700	7662900	4264400	1767400	2912600
TLADGVPSR	914.482	tr|I6L978|I6L978_MOUSE;tr|A0A0C6EL31|A0A0C6EL31_MOUSE;tr|A2NW56|A2NW56_MOUSE;tr|Q920E6|Q920E6_MOUSE;sp|P01635|KV5A3_MOUSE	tr|I6L978|I6L978_MOUSE	2	58.981	0	0	1863200	2940500	1314000	5796200	25837000	1375500
TLDNDIMLIK	1174.63	tr|Q7M754|Q7M754_MOUSE;tr|Q792Z1|Q792Z1_MOUSE	tr|Q7M754|Q7M754_MOUSE	2	47.082	0	3014100	1424200	1605000	0	0	0	0
TLDNDIMLIKLSSPVTLNAR	2213.21	tr|Q7M754|Q7M754_MOUSE;tr|Q792Z1|Q792Z1_MOUSE	tr|Q7M754|Q7M754_MOUSE	3	22.435	0	9140300	0	0	0	0	0	0
TLEDQANEYR	1237.56	tr|Q2TAW4|Q2TAW4_MOUSE;tr|B2RQQ1|B2RQQ1_MOUSE;sp|Q02566|MYH6_MOUSE	tr|Q2TAW4|Q2TAW4_MOUSE	2	58.676	0	0	0	0	3829700	0	0	0
TLESSIQGLR	1102.6	sp|Q9R0Q6|ARC1A_MOUSE	sp|Q9R0Q6|ARC1A_MOUSE	2	69.825	8555300	0	0	0	0	0	0	7320500
TLSDYNIQK	1080.55	sp|P0CG50|UBC_MOUSE;tr|Q922B0|Q922B0_MOUSE;tr|Q8VC46|Q8VC46_MOUSE;tr|Q922Z8|Q922Z8_MOUSE;tr|Q8R0Z9|Q8R0Z9_MOUSE;sp|P0CG49|UBB_MOUSE;tr|Q78XY9|Q78XY9_MOUSE;tr|Q3TH47|Q3TH47_MOUSE;tr|Q5SX22|Q5SX22_MOUSE;tr|E9QNP0|E9QNP0_MOUSE;tr|E9Q5F6|E9Q5F6_MOUSE;tr|A5JUZ1|A5JUZ1_MOUSE;tr|E9Q4P0|E9Q4P0_MOUSE;tr|Q642L7|Q642L7_MOUSE;sp|P62983|RS27A_MOUSE;tr|Q8C2K3|Q8C2K3_MOUSE;tr|Q5M9K3|Q5M9K3_MOUSE;sp|P62984|RL40_…	sp|P0CG50|UBC_MOUSE	2	66.073	579550	0	32042000	0	0	0	0	0
TLSITDMKEMELK	1537.77	sp|Q8R2Z3|S26A7_MOUSE	sp|Q8R2Z3|S26A7_MOUSE	2	75.378	0	0	0	0	0	0	0	0
TMQNTSDLDTAR	1351.6	sp|Q02257|PLAK_MOUSE	sp|Q02257|PLAK_MOUSE	2	74.162	2577200	727000	2359200	2151000	1444900	2035900	2355500	2219900
TNQELQEINR	1243.62	tr|B0V2N8|B0V2N8_MOUSE;tr|B0V2N7|B0V2N7_MOUSE;tr|Q9CZI7|Q9CZI7_MOUSE;tr|Q542G9|Q542G9_MOUSE;sp|P07356|ANXA2_MOUSE;tr|Q99KH3|Q99KH3_MOUSE;tr|B0V2N5|B0V2N5_MOUSE	tr|B0V2N8|B0V2N8_MOUSE	2	161.79	2699900	2887900	4001600	4406200	5178300	6722600	8258300	6780600
TNQRVMHHNSPTR	1576.76	tr|Q9D9Y6|Q9D9Y6_MOUSE	tr|Q9D9Y6|Q9D9Y6_MOUSE	2	14.69	0	0	0	0	0	0	0	0
TNQRVMHHNSPTRK	1704.86	tr|Q9D9Y6|Q9D9Y6_MOUSE	tr|Q9D9Y6|Q9D9Y6_MOUSE	3	19.578	0	0	0	0	0	0	0	0
TNSVIAMDLAISK	1361.72	sp|P10493|NID1_MOUSE	sp|P10493|NID1_MOUSE	2	66.267	0	0	0	7832200	0	0	0	0
TPAQYDASELK	1221.59	tr|B0V2N8|B0V2N8_MOUSE;tr|B0V2N7|B0V2N7_MOUSE;tr|Q9CZI7|Q9CZI7_MOUSE;tr|Q542G9|Q542G9_MOUSE;sp|P07356|ANXA2_MOUSE;tr|Q3UCD3|Q3UCD3_MOUSE	tr|B0V2N8|B0V2N8_MOUSE	2	83.869	2184300	1788100	5968300	2053500	9403500	5541600	7936900	3383400
TPLGDTTHTCPR	1354.63	tr|A0A4E9FT70|A0A4E9FT70_MOUSE	tr|A0A4E9FT70|A0A4E9FT70_MOUSE	3	105.17	22600000	0	0	0	0	0	0	0
TPPPSQGK	810.424	tr|Q3UGF3|Q3UGF3_MOUSE;tr|A0A498WGS3|A0A498WGS3_MOUSE;tr|Q542T4|Q542T4_MOUSE;sp|P04370|MBP_MOUSE;tr|A0A411P8U6|A0A411P8U6_MOUSE	tr|Q3UGF3|Q3UGF3_MOUSE	2	55.531	0	0	0	0	0	0	0	0
TSGPPVSELITK	1227.67	sp|P43274|H14_MOUSE	sp|P43274|H14_MOUSE	2	48.44	0	1165900	0	3844900	7660800	9658200	31565000	43479000
TSLTQRSSGLVQR	1431.78	tr|Q3TIL4|Q3TIL4_MOUSE;tr|Q05BZ0|Q05BZ0_MOUSE;sp|Q9CRA5|GOLP3_MOUSE	tr|Q3TIL4|Q3TIL4_MOUSE	2	28.696	0	0	0	0	0	0	0	0
TSTSPIVK	831.47	tr|A0A0F7R5U8|A0A0F7R5U8_MOUSE;tr|A0A0M3KL49|A0A0M3KL49_MOUSE;tr|A0A0U5BC76|A0A0U5BC76_MOUSE;tr|A2NHM3|A2NHM3_MOUSE;tr|A0A0D5ZY64|A0A0D5ZY64_MOUSE;tr|A0A125T906|A0A125T906_MOUSE;tr|A0A125T908|A0A125T908_MOUSE;tr|A2P1G9|A2P1G9_MOUSE;tr|Q65ZC0|Q65ZC0_MOUSE;tr|Q58EU8|Q58EU8_MOUSE;tr|I6L978|I6L978_MOUSE;tr|A0A0C6EL31|A0A0C6EL31_MOUSE;tr|A0A4U9FD83|A0A4U9FD83_MOUSE;tr|I6L9E2|I6L9E2_MOUSE;tr|A0A0E4B213…	tr|A2NHM3|A2NHM3_MOUSE	2	86.472	105210000	139870000	395440000	1830800	223150000	2232100000	1002800000	1752400000
TSVSSVSASPSR	1163.58	tr|Q80TQ3|Q80TQ3_MOUSE;sp|P19246|NFH_MOUSE	tr|Q80TQ3|Q80TQ3_MOUSE	2	112.36	5330300	3375400	0	2568200	5902200	10054000	13978000	11836000
TTELEALK	903.491	tr|Q80TQ3|Q80TQ3_MOUSE;sp|P19246|NFH_MOUSE	tr|Q80TQ3|Q80TQ3_MOUSE	2	80.229	0	0	0	12702000	0	0	0	22606000
TVAEVKR	801.471	tr|D3Z2M0|D3Z2M0_MOUSE;tr|G3UXB4|G3UXB4_MOUSE;sp|Q3U308|CTU2_MOUSE	tr|D3Z2M0|D3Z2M0_MOUSE	2	48.174	0	0	0	0	0	0	0	0
TVAIAADR	815.45	tr|A0A0D3M043|A0A0D3M043_MOUSE;tr|A0A0D3M042|A0A0D3M042_MOUSE;sp|Q9D3H2|OBP1A_MOUSE;tr|A2AEN9|A2AEN9_MOUSE;tr|A0A0D3M047|A0A0D3M047_MOUSE;tr|A0A0D3M046|A0A0D3M046_MOUSE	tr|A0A0D3M043|A0A0D3M043_MOUSE	2	77.058	0	0	0	0	0	0	0	0
TVDGPSGK	759.376	tr|Q8CEV2|Q8CEV2_MOUSE;tr|S4R257|S4R257_MOUSE;tr|S4R1W1|S4R1W1_MOUSE;tr|D2KHZ9|D2KHZ9_MOUSE;tr|A0A1D5RLD8|A0A1D5RLD8_MOUSE;sp|P16858|G3P_MOUSE;tr|A0A0A0MQF6|A0A0A0MQF6_MOUSE;tr|V9GXA7|V9GXA7_MOUSE;tr|V9GX06|V9GX06_MOUSE	tr|Q8CEV2|Q8CEV2_MOUSE	2	77.058	4379700	2752400	4743100	0	5151000	7409500	0	2339100
TYFPHFDVSHGSAQVK	1818.87	tr|Q9QWJ3|Q9QWJ3_MOUSE;tr|Q9CY10|Q9CY10_MOUSE;tr|Q9CY06|Q9CY06_MOUSE;tr|Q91VB8|Q91VB8_MOUSE;tr|Q8BPF4|Q8BPF4_MOUSE;tr|A8DUV3|A8DUV3_MOUSE;sp|P01942|HBA_MOUSE;tr|Q61649|Q61649_MOUSE;tr|Q9CWS5|Q9CWS5_MOUSE;tr|Q61287|Q61287_MOUSE;tr|A8DUV1|A8DUV1_MOUSE	tr|Q9QWJ3|Q9QWJ3_MOUSE	4	21.247	2619500	2334000	1950400	2137200	6239000	1826800	0	2490500
TYKKMYLEK	1202.64	tr|A0A087WP74|A0A087WP74_MOUSE;tr|B2KFD2|B2KFD2_MOUSE;sp|Q5DTW7|RESF1_MOUSE	tr|A0A087WP74|A0A087WP74_MOUSE	3	25.938	0	0	0	0	0	0	0	0
VAPDEHPILLTEAPLNPK	1953.06	sp|Q8BFZ3|ACTBL_MOUSE	sp|Q8BFZ3|ACTBL_MOUSE	3	51.591	0	0	0	16686000	0	0	0	0
VAPEEHPTLLTEAPLNPK	1955.04	tr|Q3UJ36|Q3UJ36_MOUSE;sp|P63268|ACTH_MOUSE;sp|P62737|ACTA_MOUSE;sp|P68033|ACTC_MOUSE;sp|P68134|ACTS_MOUSE;tr|Q3TG92|Q3TG92_MOUSE;tr|Q3U122|Q3U122_MOUSE;tr|Q497E4|Q497E4_MOUSE;tr|Q9CXK3|Q9CXK3_MOUSE;tr|Q61275|Q61275_MOUSE;tr|Q3UIJ3|Q3UIJ3_MOUSE;tr|Q61852|Q61852_MOUSE;tr|Q61272|Q61272_MOUSE;tr|Q61264|Q61264_MOUSE;tr|D3YZY0|D3YZY0_MOUSE;tr|A0A494B9T3|A0A494B9T3_MOUSE;tr|A0A1D5RM20|A0A1D5RM20_MOUSE;…	tr|Q3UJ36|Q3UJ36_MOUSE	3	50.608	0	0	0	0	0	0	40333000	31501000
VAPEEHPVLLTEAPLNPK	1953.06	sp|P60710|ACTB_MOUSE;tr|Q3U5R4|Q3U5R4_MOUSE;tr|Q3UAA9|Q3UAA9_MOUSE;sp|P63260|ACTG_MOUSE;tr|Q3UAF6|Q3UAF6_MOUSE;tr|Q3UAF7|Q3UAF7_MOUSE;tr|B2RRX1|B2RRX1_MOUSE;tr|Q4KL81|Q4KL81_MOUSE;tr|Q3TSB7|Q3TSB7_MOUSE;tr|Q3UGS0|Q3UGS0_MOUSE;tr|Q3U939|Q3U939_MOUSE;tr|Q3U804|Q3U804_MOUSE;tr|Q3TIJ9|Q3TIJ9_MOUSE;tr|Q3UA89|Q3UA89_MOUSE;tr|Q3UCF8|Q3UCF8_MOUSE;tr|Q61276|Q61276_MOUSE;tr|E9Q5F4|E9Q5F4_MOUSE;tr|G3UZ07|G3…	sp|P60710|ACTB_MOUSE	2;3	66.965	9381400	24855000	13298000	16686000	14111000	64985000	145110000	157180000
VAQLEAQCQEPCK	1559.71	sp|Q8VCM7|FIBG_MOUSE;tr|Q3UEM7|Q3UEM7_MOUSE;tr|Q3UER8|Q3UER8_MOUSE	sp|Q8VCM7|FIBG_MOUSE	2	53.327	19155000	0	0	0	0	0	0	0
VDGTPVTQGMETTQPSK	1774.84	tr|Q9D8W4|Q9D8W4_MOUSE;tr|A4FU62|A4FU62_MOUSE;tr|G0YP42|G0YP42_MOUSE;sp|P01843|LAC1_MOUSE;tr|A0A0G2JE99|A0A0G2JE99_MOUSE	tr|Q9D8W4|Q9D8W4_MOUSE	2	30.438	0	0	5918200	3570300	1560400	1369600	12722000	1901500
VDNALQSGNSQESVTEQDSK	2134.96	tr|A0A097PUD0|A0A097PUD0_MOUSE;tr|A0A097PUG4|A0A097PUG4_MOUSE	tr|A0A097PUD0|A0A097PUD0_MOUSE	2;3	86.727	140240000	970510	56113000	3635200	1798100	1932900	1408700	1748600
VEHYLKHLK	1165.66	tr|A0A0M6L0K6|A0A0M6L0K6_MOUSE;sp|Q8CGZ9|PR7B1_MOUSE	tr|A0A0M6L0K6|A0A0M6L0K6_MOUSE	3	22.086	0	0	0	0	0	0	0	0
VELQELNDR	1114.56	tr|Q3TFD9|Q3TFD9_MOUSE;tr|A0A0A6YWC8|A0A0A6YWC8_MOUSE;sp|P20152|VIME_MOUSE;tr|Q5FWJ3|Q5FWJ3_MOUSE;tr|Q3V2S4|Q3V2S4_MOUSE;tr|Q3U6S1|Q3U6S1_MOUSE;tr|Q3UD36|Q3UD36_MOUSE;tr|Q3UAX1|Q3UAX1_MOUSE;tr|A4IF59|A4IF59_MOUSE;tr|Q3V1K9|Q3V1K9_MOUSE;sp|P31001|DESM_MOUSE;tr|Q3V2C6|Q3V2C6_MOUSE;tr|A2AKJ2|A2AKJ2_MOUSE;tr|Q9JJY2|Q9JJY2_MOUSE	tr|Q3TFD9|Q3TFD9_MOUSE	2	140.5	0	0	0	2696600	7796500	29382000	7111800	3258500
VESKTVIVTPSQR	1442.81	tr|A0A2I3BQC6|A0A2I3BQC6_MOUSE;tr|A0A2I3BRX1|A0A2I3BRX1_MOUSE;tr|A0A2I3BQL9|A0A2I3BQL9_MOUSE;tr|A0A2I3BS39|A0A2I3BS39_MOUSE;tr|Q3UGF0|Q3UGF0_MOUSE;tr|Q3TDE6|Q3TDE6_MOUSE;sp|Q8BH04|PCKGM_MOUSE;tr|A0A0R4J0G0|A0A0R4J0G0_MOUSE	tr|A0A2I3BQC6|A0A2I3BQC6_MOUSE	3	35.677	0	0	0	0	0	0	0	0
VEVTEFEDIK	1207.6	tr|A2BE93|A2BE93_MOUSE;tr|Q5U445|Q5U445_MOUSE;tr|Q3T9S3|Q3T9S3_MOUSE;sp|Q9EQU5|SET_MOUSE;tr|A2BE92|A2BE92_MOUSE	tr|A2BE93|A2BE93_MOUSE	2	76.465	2089600	0	0	0	0	0	0	116230000
VGEFSGANK	907.44	sp|P10639|THIO_MOUSE	sp|P10639|THIO_MOUSE	2	93.374	6724600	5920400	0	8044600	15238000	11915000	17246000	12601000
VGENADSQIK	1059.52	tr|Q8C1Y3|Q8C1Y3_MOUSE;tr|Q3U4Y0|Q3U4Y0_MOUSE;sp|P10922|H10_MOUSE	tr|Q8C1Y3|Q8C1Y3_MOUSE	2	78.334	741680	723400	0	2590600	3931500	2828600	8163900	17283000
VHELEQQNK	1123.56	tr|Q05DD2|Q05DD2_MOUSE;sp|P08551|NFL_MOUSE	tr|Q05DD2|Q05DD2_MOUSE	2;3	141.52	0	0	866250	0	19312000	37517000	9572300	3171100
VIIGLAFDCVDK	1348.71	sp|P10493|NID1_MOUSE	sp|P10493|NID1_MOUSE	2	57.348	0	0	0	8268000	0	0	0	0
VIPELNGK	868.502	tr|Q8CEV2|Q8CEV2_MOUSE;tr|S4R257|S4R257_MOUSE;tr|S4R1W1|S4R1W1_MOUSE;tr|D2KHZ9|D2KHZ9_MOUSE;tr|A0A1D5RLD8|A0A1D5RLD8_MOUSE;sp|P16858|G3P_MOUSE;tr|A0A0A0MQF6|A0A0A0MQF6_MOUSE;tr|Q3TUZ9|Q3TUZ9_MOUSE;tr|Q8BJ40|Q8BJ40_MOUSE	tr|Q8CEV2|Q8CEV2_MOUSE	2	100.07	0	0	0	0	0	0	0	53800000
VITNANENYEPR	1418.68	tr|Q3US82|Q3US82_MOUSE;tr|Q3U6I5|Q3U6I5_MOUSE;sp|P14106|C1QB_MOUSE;tr|A0A3B0ITG8|A0A3B0ITG8_MOUSE	tr|Q3US82|Q3US82_MOUSE	2	76.465	0	0	0	0	868420	39610000	8927200	3017600
VITNFNSAHDTDR	1488.7	sp|Q08189|TGM3_MOUSE	sp|Q08189|TGM3_MOUSE	3	72.089	3402100	3947800	0	6270300	5793800	4889400	5639300	6887800
VKEEMKTLAR	1203.66	sp|Q9EQF5|DPYS_MOUSE	sp|Q9EQF5|DPYS_MOUSE	2	28.399	0	0	0	0	0	0	0	0
VLEAGDK	730.386	tr|Q9EPW6|Q9EPW6_MOUSE;tr|Q3TAG5|Q3TAG5_MOUSE;tr|Q3UP03|Q3UP03_MOUSE;tr|E9Q9C7|E9Q9C7_MOUSE;tr|E9Q9C4|E9Q9C4_MOUSE;tr|E9Q9C0|E9Q9C0_MOUSE;tr|B9EIV0|B9EIV0_MOUSE;tr|E9Q9C1|E9Q9C1_MOUSE;tr|E9Q9C2|E9Q9C2_MOUSE;tr|E9QK41|E9QK41_MOUSE;sp|Q8K4G5|ABLM1_MOUSE	tr|Q9EPW6|Q9EPW6_MOUSE	2	81.381	0	0	0	0	0	0	0	0
VLFDTGLVNPR	1229.68	sp|P10493|NID1_MOUSE	sp|P10493|NID1_MOUSE	2	78.334	0	0	1646300	66877000	2624800	2464500	0	940390
VLLLGSFCPISLLLSR	1787.04	tr|Q3U1W4|Q3U1W4_MOUSE;tr|Q3U3F0|Q3U3F0_MOUSE;tr|E9Q5K8|E9Q5K8_MOUSE	tr|Q3U1W4|Q3U1W4_MOUSE	4	27.335	0	0	0	0	0	0	0	0
VLQVSFK	819.485	tr|B1AXZ0|B1AXZ0_MOUSE;tr|Q91XI8|Q91XI8_MOUSE;tr|Q80UJ0|Q80UJ0_MOUSE;tr|Q91XI9|Q91XI9_MOUSE;tr|Q3UR02|Q3UR02_MOUSE;tr|Q564D8|Q564D8_MOUSE;sp|Q60899|ELAV2_MOUSE;sp|Q60900|ELAV3_MOUSE;tr|Q9CXQ0|Q9CXQ0_MOUSE;tr|Q80Y51|Q80Y51_MOUSE;tr|B1AXZ6|B1AXZ6_MOUSE;sp|Q61701|ELAV4_MOUSE;tr|B1AXZ4|B1AXZ4_MOUSE;tr|B1AXZ5|B1AXZ5_MOUSE;tr|Q80XH9|Q80XH9_MOUSE	tr|B1AXZ0|B1AXZ0_MOUSE	2	78.616	0	0	0	0	0	0	0	0
VLVLDDTNHER	1309.66	tr|Q3TYL9|Q3TYL9_MOUSE;tr|Q3TYV5|Q3TYV5_MOUSE;sp|P16330|CN37_MOUSE	tr|Q3TYL9|Q3TYL9_MOUSE	3	69.979	0	0	0	0	0	7250800	2951200	0
VLVPAYAK	859.517	tr|Q3TR30|Q3TR30_MOUSE;sp|Q8K2W9|CN093_MOUSE	tr|Q3TR30|Q3TR30_MOUSE	2	34.892	0	0	0	0	0	0	0	0
VNADEVGGEALGR	1285.63	tr|A8DUL7|A8DUL7_MOUSE;tr|A8DUK7|A8DUK7_MOUSE;tr|A8DUK4|A8DUK4_MOUSE;tr|A8DUL0|A8DUL0_MOUSE;tr|A8DUL2|A8DUL2_MOUSE;tr|A8DUP0|A8DUP0_MOUSE;tr|A8DUN2|A8DUN2_MOUSE;tr|A8DUQ5|A8DUQ5_MOUSE;tr|D4N6R6|D4N6R6_MUSMC;tr|A8DUQ1|A8DUQ1_MOUSE;tr|A8DUK2|A8DUK2_MOUSE;tr|E9Q223|E9Q223_MOUSE	tr|A8DUL7|A8DUL7_MOUSE	2	119.27	11470000	8593700	5046400	23557000	21298000	8565500	18324000	11402000
VNSAAFPAPIEK	1242.66	tr|A0A0B6VMB2|A0A0B6VMB2_MOUSE;tr|I6L985|I6L985_MOUSE	tr|A0A0B6VMB2|A0A0B6VMB2_MOUSE	2	86.189	7104800	17307000	52029000	43997000	7308600	11650000	6375000	3881500
VPITQNPCPPLK	1362.73	tr|Q58E56|Q58E56_MOUSE	tr|Q58E56|Q58E56_MOUSE	2	136.57	5219100	13688000	55953000	65895000	8155600	7476000	1581200	707890
VSGSPSSGFR	979.472	sp|P08553|NFM_MOUSE;tr|A0A0R4J036|A0A0R4J036_MOUSE;tr|D3YZ35|D3YZ35_MOUSE	sp|P08553|NFM_MOUSE	2	48.283	0	0	0	0	0	13409000	0	0
VSVELTNSLFK	1235.68	sp|Q02257|PLAK_MOUSE	sp|Q02257|PLAK_MOUSE	2	56.563	1655000	1809900	1741300	3341400	0	2663600	0	2378600
VSYGIGEEEHDQEGR	1703.74	tr|D3Z124|D3Z124_MOUSE;tr|D3Z6R9|D3Z6R9_MOUSE;tr|Q544Z7|Q544Z7_MOUSE;sp|P28352|APEX1_MOUSE	tr|D3Z124|D3Z124_MOUSE	3	55.213	0	0	0	0	0	0	0	8137000
VTCVVVDISK	1118.6	tr|A0A0B6VMB2|A0A0B6VMB2_MOUSE;tr|I6L985|I6L985_MOUSE	tr|A0A0B6VMB2|A0A0B6VMB2_MOUSE	2	88.496	1292300	2888500	5845400	5927500	0	1186700	0	0
VTIDIKSLSAEK	1302.74	tr|Q3UPS4|Q3UPS4_MOUSE;tr|A0A1W2P8F6|A0A1W2P8F6_MOUSE;tr|Q3V1C0|Q3V1C0_MOUSE;tr|Q3UVA4|Q3UVA4_MOUSE;sp|Q9JHG7|PK3CG_MOUSE;tr|Q9EQL1|Q9EQL1_MOUSE	tr|Q3UPS4|Q3UPS4_MOUSE	2	38.293	0	0	0	0	0	0	0	0
VTLATLK	744.475	tr|Q9DAY9|Q9DAY9_MOUSE;tr|Q5BL09|Q5BL09_MOUSE;tr|Q5SQB0|Q5SQB0_MOUSE;tr|Q5SQB5|Q5SQB5_MOUSE;tr|Q5U438|Q5U438_MOUSE;tr|Q5SQB7|Q5SQB7_MOUSE;sp|Q61937|NPM_MOUSE;tr|Q3UDA7|Q3UDA7_MOUSE;tr|Q8BSZ3|Q8BSZ3_MOUSE;tr|Q3U536|Q3U536_MOUSE	tr|Q9DAY9|Q9DAY9_MOUSE	2	88.029	0	0	0	0	0	0	0	34718000
VTQLTDR	831.445	sp|E9Q557|DESP_MOUSE;tr|E9PZW0|E9PZW0_MOUSE	sp|E9Q557|DESP_MOUSE	2	81.784	5972800	4382300	6446300	5649200	14508000	13339000	9937700	10272000
VVDALGNAIDGK	1170.62	tr|D3Z6F5|D3Z6F5_MOUSE;sp|Q03265|ATPA_MOUSE	tr|D3Z6F5|D3Z6F5_MOUSE	2	44.863	1029700	633150	0	0	0	3521500	538560	642900
VVDLLAPYAK	1087.63	sp|P56480|ATPB_MOUSE	sp|P56480|ATPB_MOUSE	2	63.565	1609400	1422000	0	0	1933700	3655100	2533200	5586100
VVIVDPETNK	1112.61	sp|E9Q557|DESP_MOUSE;tr|E9PZW0|E9PZW0_MOUSE	sp|E9Q557|DESP_MOUSE	2	50.607	3209200	1484500	1810200	2250400	0	3794900	3934200	3370400
VVSALPIQHQDWMR	1678.86	tr|A0A4U9FKB1|A0A4U9FKB1_MOUSE;tr|A0A075B5P5|A0A075B5P5_MOUSE;sp|P03987|IGHG3_MOUSE;tr|A0A1Y7VJN6|A0A1Y7VJN6_MOUSE;tr|Q6KAM2|Q6KAM2_MOUSE	tr|A0A4U9FKB1|A0A4U9FKB1_MOUSE	3	48.467	1438000	5377500	37754000	26206000	9579000	19595000	690610	0
VVSALPIQHQDWMSGK	1794.91	tr|Q6PF95|Q6PF95_MOUSE;tr|Q6PJB2|Q6PJB2_MOUSE;tr|Q569W9|Q569W9_MOUSE;tr|A0A4V6JA63|A0A4V6JA63_MOUSE;tr|A0A075B5P3|A0A075B5P3_MOUSE;tr|A0A0A6YVP0|A0A0A6YVP0_MOUSE;tr|A0A0F7R1P3|A0A0F7R1P3_MOUSE;tr|A0A0F7QZE4|A0A0F7QZE4_MOUSE;tr|Q91Z05|Q91Z05_MOUSE;tr|Q8R3H6|Q8R3H6_MOUSE;tr|Q569X1|Q569X1_MOUSE;tr|Q58E56|Q58E56_MOUSE;sp|P01865|GCAM_MOUSE;sp|P01863|GCAA_MOUSE;tr|Q5R3X4|Q5R3X4_MOUSE;tr|Q505N9|Q505N9_M…	tr|Q6PJA7|Q6PJA7_MOUSE	2;3	119.54	62940000	125880000	436050000	1158600000	137710000	41116000	5429000	8875000
VVYWTDISEPSIGR	1620.81	sp|P10493|NID1_MOUSE	sp|P10493|NID1_MOUSE	2	51.927	0	0	0	7622100	0	0	0	0
VYACEVTHQGLSSPVTK	1874.92	tr|A0A097PUD0|A0A097PUD0_MOUSE;tr|A0A097PUG4|A0A097PUG4_MOUSE	tr|A0A097PUD0|A0A097PUD0_MOUSE	3	87.932	124890000	990860	4622100	5665400	0	531050	0	0
VYTLSDTIARFQK	1540.82	tr|A0A1L1SQK2|A0A1L1SQK2_MOUSE;tr|Q3V3U1|Q3V3U1_MOUSE;tr|A0A1L1SSW1|A0A1L1SSW1_MOUSE;tr|Q3V377|Q3V377_MOUSE;tr|Q14DS6|Q14DS6_MOUSE;tr|Q14DP3|Q14DP3_MOUSE;sp|Q8VDC0|SYLM_MOUSE	tr|A0A1L1SQK2|A0A1L1SQK2_MOUSE	3	55.452	0	0	0	0	0	0	0	0
WNYGALSSGVR	1208.59	tr|A0A4U9FKB1|A0A4U9FKB1_MOUSE;tr|A0A075B5P5|A0A075B5P5_MOUSE;sp|P03987|IGHG3_MOUSE;tr|A0A1Y7VJN6|A0A1Y7VJN6_MOUSE	tr|A0A4U9FKB1|A0A4U9FKB1_MOUSE	2	87.913	0	1732900	15156000	11535000	0	13808000	1760100	0
WTDLLSK	861.46	tr|F6Q750|F6Q750_MOUSE;tr|A0A571BGC6|A0A571BGC6_MOUSE;tr|A0A571BF93|A0A571BF93_MOUSE;tr|A0A0A0MQA6|A0A0A0MQA6_MOUSE;tr|F7ACR9|F7ACR9_MOUSE;tr|E9QNP1|E9QNP1_MOUSE;tr|E9QA63|E9QA63_MOUSE;tr|B1ARU4|B1ARU4_MOUSE;sp|Q9QXZ0|MACF1_MOUSE;tr|E9PVY8|E9PVY8_MOUSE;tr|Q3TRV6|Q3TRV6_MOUSE;tr|A0A286YD76|A0A286YD76_MOUSE	tr|F6Q750|F6Q750_MOUSE	3	31.935	0	0	0	0	0	0	0	0
YALSNSIGPVR	1175.63	sp|P10493|NID1_MOUSE	sp|P10493|NID1_MOUSE	2	124.23	0	583430	2494600	37881000	0	0	876120	659100
YASESISGIPSR	1265.63	sp|P01642|KV5A9_MOUSE	sp|P01642|KV5A9_MOUSE	2	100.48	0	0	3348200	0	0	0	8094800	3272700
YASNLESGVPAR	1262.63	tr|A0A0M3KL49|A0A0M3KL49_MOUSE;tr|A0A075B5N9|A0A075B5N9_MOUSE;sp|P01674|KV3AM_MOUSE;tr|Q5F2I7|Q5F2I7_MOUSE;tr|A0A0G2JE31|A0A0G2JE31_MOUSE	tr|A0A0M3KL49|A0A0M3KL49_MOUSE	2	92.062	0	0	0	1127000	0	845080	8301400	772920
YASQSISGIPSR	1264.64	tr|A0A075B5M7|A0A075B5M7_MOUSE;tr|A0A0M4KPD8|A0A0M4KPD8_MOUSE;tr|A0A0G2JDV4|A0A0G2JDV4_MOUSE;tr|A0A0B4J1J2|A0A0B4J1J2_MOUSE;tr|A0A0B4J1J1|A0A0B4J1J1_MOUSE;tr|Q65ZI1|Q65ZI1_MOUSE	tr|A0A075B5M7|A0A075B5M7_MOUSE	2	86.624	0	1568000	0	4726900	0	2639300	14052000	0
YEEEVLSR	1023.49	tr|Q05DD2|Q05DD2_MOUSE;sp|P08551|NFL_MOUSE	tr|Q05DD2|Q05DD2_MOUSE	2	120.46	0	0	0	1737100	27783000	22832000	13053000	3567200
YEELQITAGK	1150.59	sp|P04104|K2C1_MOUSE	sp|P04104|K2C1_MOUSE	2	96.331	2216000	0	0	0	0	11383000	46700000	0
YGEQGSGSR	939.405	tr|Q148R7|Q148R7_MOUSE;sp|Q8VHD8|HORN_MOUSE;tr|E9QNP3|E9QNP3_MOUSE;tr|F8WJ23|F8WJ23_MOUSE	tr|Q148R7|Q148R7_MOUSE	2	92.439	2765500	0	0	0	0	6568500	3142900	0
YHQRFHTGGKSYTCK	1868.87	tr|E9PXJ4|E9PXJ4_MOUSE	tr|E9PXJ4|E9PXJ4_MOUSE	2	13.428	0	0	0	0	0	0	0	0
YIELLTR	906.517	sp|E9Q557|DESP_MOUSE;tr|E9PZW0|E9PZW0_MOUSE	sp|E9Q557|DESP_MOUSE	2	81.297	3778600	6140000	4236900	6789200	13633000	13036000	7414500	10758000
YISGTVRGR	1007.55	sp|G3X9K3|BIG1_MOUSE	sp|G3X9K3|BIG1_MOUSE	2	34.808	0	0	0	0	0	0	0	0
YKDPKTSEGLHDVLMR	1887.95	tr|A0A1Y7VN40|A0A1Y7VN40_MOUSE	tr|A0A1Y7VN40|A0A1Y7VN40_MOUSE	3	26.729	0	0	0	0	0	0	0	0
YKTPEKCSNK	1253.61	tr|J3QN14|J3QN14_MOUSE	tr|J3QN14|J3QN14_MOUSE	2	15.891	0	0	0	0	0	0	0	0
YLATASTMDHAR	1335.62	tr|Q3UGF3|Q3UGF3_MOUSE;tr|A0A498WGS3|A0A498WGS3_MOUSE;tr|Q542T4|Q542T4_MOUSE;sp|P04370|MBP_MOUSE;tr|A0A411P8U6|A0A411P8U6_MOUSE;tr|Q09J72|Q09J72_MOUSE;tr|Q5D096|Q5D096_MOUSE	tr|Q3UGF3|Q3UGF3_MOUSE	3	37.327	1581300	0	0	0	2685300	1603400	2579000	8015200
YLQEIYNSNNQK	1512.72	sp|Q8VCM7|FIBG_MOUSE;tr|Q3UEM7|Q3UEM7_MOUSE;tr|Q3UER8|Q3UER8_MOUSE	sp|Q8VCM7|FIBG_MOUSE	2	118.18	10745000	0	0	0	0	0	0	0
YSGVPDR	792.377	tr|A0A0G2JGT0|A0A0G2JGT0_MOUSE;tr|A0A075B5N6|A0A075B5N6_MOUSE;tr|A0A0G2JDG9|A0A0G2JDG9_MOUSE;sp|P84750|KVM5_MOUSE;tr|A0A140T8M5|A0A140T8M5_MOUSE	tr|A0A140T8M5|A0A140T8M5_MOUSE	2	94.407	2968100	3417700	18169000	16511000	4309000	12065000	39355000	10490000
YSHKISTNK	1076.56	tr|E9PZY5|E9PZY5_MOUSE;tr|A0A140T8I5|A0A140T8I5_MOUSE;sp|Q8C6S9|CFA54_MOUSE	tr|E9PZY5|E9PZY5_MOUSE	2	28.898	0	0	0	0	0	0	0	0
YVNWIQQTIAAN	1419.71	tr|Q9D7Y7|Q9D7Y7_MOUSE;tr|Q9CPN9|Q9CPN9_MOUSE	tr|Q9D7Y7|Q9D7Y7_MOUSE	2	69.598	38587000	97874000	36398000	100180000	164080000	35695000	11365000	47813000

## Sheet: Protein Groups-SCN10A antibody
Protein IDs	Fasta headers	Number of proteins	Peptides	Razor + unique peptides	Unique peptides	Sequence coverage [%]	Mol. weight [kDa]	Intensity	Intensity R20211001979_D1	Intensity R20211001979_D2	Intensity R20211001979_D3	Intensity R20211001979_D4	Intensity R20211001979_D5	Intensity R20211001979_D6	Intensity R20211001979_D7	Intensity R20211001979_D8	iBAQ	iBAQ R20211001979_D1	iBAQ R20211001979_D2	iBAQ R20211001979_D3	iBAQ R20211001979_D4	iBAQ R20211001979_D5	iBAQ R20211001979_D6	iBAQ R20211001979_D7	iBAQ R20211001979_D8
sp|A2APX8|SCN1A_MOUSE	sp|A2APX8|SCN1A_MOUSE Sodium channel protein type 1 subunit alpha OS=Mus musculus OX=10090 GN=Scn1a PE=1 SV=1	1	1	1	1	0.6	228.8	0	0	0	0	0	0	0	0	0	0	0	0	0	0	0	0	0	0
sp|P11588|MUP1_MOUSE;tr|B5X0G0|B5X0G0_MOUSE;tr|Q9CXU6|Q9CXU6_MOUSE;tr|A2AKN8|A2AKN8_MOUSE;tr|A2AKN9|A2AKN9_MOUSE;tr|A2CEK7|A2CEK7_MOUSE;sp|P11589|MUP2_MOUSE;tr|B8JI96|B8JI96_MOUSE;tr|Q4FZE8|Q4FZE8_MOUSE;sp|P04938|MUP11_MOUSE;tr|B5TE76|B5TE76_MOUSE;sp|A2BIM8|MUP18_MOUSE;tr|Q58ES8|Q58ES8_MOUSE;tr|A2CGB6|A2CGB6_MOUSE;tr|A9R9W0|A9R9W0_MOUSE;tr|A2BIN1|A2BIN1_MOUSE;tr|Q58EV3|Q58EV3_MOUSE;tr|A2CEL1|A2CE…	sp|P11588|MUP1_MOUSE Major urinary protein 1 OS=Mus musculus OX=10090 GN=Mup1 PE=1 SV=1;tr|B5X0G0|B5X0G0_MOUSE Major urinary protein 13 OS=Mus musculus OX=10090 GN=Mup13 PE=3 SV=1;tr|Q9CXU6|Q9CXU6_MOUSE Lipocln_cytosolic_FA-bd_dom domain-containing protein	34	3	3	3	17.8	20.648	173480000	3420500	26688000	0	60982000	34314000	12217000	18484000	17371000	15771000	310950	2426200	0	5543800	3119500	1110600	1680300	1579200
tr|Q3UYT9|Q3UYT9_MOUSE;tr|E9Q5E2|E9Q5E2_MOUSE;sp|B1AZI6|THOC2_MOUSE	tr|Q3UYT9|Q3UYT9_MOUSE THO complex subunit 2 (Fragment) OS=Mus musculus OX=10090 GN=Thoc2l PE=2 SV=1;tr|E9Q5E2|E9Q5E2_MOUSE THO complex subunit 2 OS=Mus musculus OX=10090 GN=Thoc2l PE=1 SV=1;sp|B1AZI6|THOC2_MOUSE THO complex subunit 2 OS=Mus musculus OX=10	3	1	1	1	0.9	117.32	0	0	0	0	0	0	0	0	0	0	0	0	0	0	0	0	0	0
sp|B2RUR8|OTU7B_MOUSE	sp|B2RUR8|OTU7B_MOUSE OTU domain-containing protein 7B OS=Mus musculus OX=10090 GN=Otud7b PE=1 SV=1	1	1	1	1	1.4	91.982	0	0	0	0	0	0	0	0	0	0	0	0	0	0	0	0	0	0
sp|P27661|H2AX_MOUSE;sp|C0HKE4|H2A1E_MOUSE;tr|Q64426|Q64426_MOUSE;tr|B2RWH3|B2RWH3_MOUSE;tr|B2RVF0|B2RVF0_MOUSE;tr|A2AB79|A2AB79_MOUSE;sp|Q8CGP7|H2A1K_MOUSE;sp|Q8CGP5|H2A1F_MOUSE;sp|Q8BFU2|H2A3_MOUSE;sp|Q64522|H2A2B_MOUSE;sp|Q6GSS7|H2A2A_MOUSE;sp|C0HKE8|H2A1O_MOUSE;sp|C0HKE7|H2A1N_MOUSE;sp|C0HKE6|H2A1I_MOUSE;sp|C0HKE5|H2A1G_MOUSE;sp|C0HKE3|H2A1D_MOUSE;sp|C0HKE2|H2A1C_MOUSE;sp|C0HKE9|H2A1P_MOUSE;s…	sp|P27661|H2AX_MOUSE Histone H2AX OS=Mus musculus OX=10090 GN=H2ax PE=1 SV=2;sp|C0HKE4|H2A1E_MOUSE Histone H2A type 1-E OS=Mus musculus OX=10090 GN=H2ac8 PE=1 SV=1;tr|Q64426|Q64426_MOUSE Histone H2A (Fragment) OS=Mus musculus domesticus OX=10092 GN=H2A PE=	32	2	2	2	11.2	15.142	103540000	2984900	3896000	2425000	6201100	13177000	16212000	21244000	37395000	14791000	426420	556580	346430	885870	1882500	2316100	3034900	5342100
sp|E9Q557|DESP_MOUSE;tr|E9PZW0|E9PZW0_MOUSE;tr|Q9CV95|Q9CV95_MOUSE	sp|E9Q557|DESP_MOUSE Desmoplakin OS=Mus musculus OX=10090 GN=Dsp PE=1 SV=1;tr|E9PZW0|E9PZW0_MOUSE Desmoplakin OS=Mus musculus OX=10090 GN=Dsp PE=1 SV=1	3	16	16	16	5	332.91	560220000	45901000	40243000	49968000	60606000	98914000	96630000	86076000	81884000	3395300	278190	243890	302840	367310	599480	585630	521670	496270
sp|E9Q8T7|DYH1_MOUSE	sp|E9Q8T7|DYH1_MOUSE Dynein heavy chain 1, axonemal OS=Mus musculus OX=10090 GN=Dnah1 PE=1 SV=1	1	1	1	1	0.2	487.06	0	0	0	0	0	0	0	0	0	0	0	0	0	0	0	0	0	0
sp|G3X9K3|BIG1_MOUSE	sp|G3X9K3|BIG1_MOUSE Brefeldin A-inhibited guanine nucleotide-exchange protein 1 OS=Mus musculus OX=10090 GN=Arfgef1 PE=1 SV=1	1	1	1	1	0.5	208.5	0	0	0	0	0	0	0	0	0	0	0	0	0	0	0	0	0	0
tr|A0A1W2P7C7|A0A1W2P7C7_MOUSE;tr|Q6DIB8|Q6DIB8_MOUSE;tr|Q8K314|Q8K314_MOUSE;tr|Q0VF54|Q0VF54_MOUSE;tr|Q8C048|Q8C048_MOUSE;tr|S4R1C4|S4R1C4_MOUSE;tr|A2ALL9|A2ALL9_MOUSE;tr|Q3UHH0|Q3UHH0_MOUSE;tr|Q3UHJ3|Q3UHJ3_MOUSE;sp|Q9R0K7|AT2B2_MOUSE;tr|Q0VF55|Q0VF55_MOUSE;sp|G5E829|AT2B1_MOUSE;tr|F8WHB1|F8WHB1_MOUSE;tr|D5L240|D5L240_MOUSE	tr|A0A1W2P7C7|A0A1W2P7C7_MOUSE Plasma membrane calcium ATPase isoform 1 (Fragment) OS=Mus musculus OX=10090 GN=Atp2b1 PE=1 SV=1;tr|Q6DIB8|Q6DIB8_MOUSE Atp2b2 protein OS=Mus musculus OX=10090 GN=Atp2b2 PE=2 SV=1;tr|Q8K314|Q8K314_MOUSE Atp2b1 protein (Fragme	14	1	1	1	2.1	46.917	0	0	0	0	0	0	0	0	0	0	0	0	0	0	0	0	0	0
tr|Q3U104|Q3U104_MOUSE;tr|F6XC54|F6XC54_MOUSE;tr|D3Z074|D3Z074_MOUSE;tr|E9PXV7|E9PXV7_MOUSE;sp|O08808|DIAP1_MOUSE;tr|E9PV41|E9PV41_MOUSE;tr|Q5DTQ4|Q5DTQ4_MOUSE	tr|Q3U104|Q3U104_MOUSE Uncharacterized protein OS=Mus musculus OX=10090 GN=Diaph1 PE=2 SV=1;tr|F6XC54|F6XC54_MOUSE Protein diaphanous homolog 1 OS=Mus musculus OX=10090 GN=Diaph1 PE=1 SV=1;tr|D3Z074|D3Z074_MOUSE Protein diaphanous homolog 1 OS=Mus musculus	7	1	1	1	2.8	74.072	0	0	0	0	0	0	0	0	0	0	0	0	0	0	0	0	0	0
sp|O88569|ROA2_MOUSE;tr|B7ZP22|B7ZP22_MOUSE;tr|A0A0N4SUM2|A0A0N4SUM2_MOUSE	sp|O88569|ROA2_MOUSE Heterogeneous nuclear ribonucleoproteins A2/B1 OS=Mus musculus OX=10090 GN=Hnrnpa2b1 PE=1 SV=2;tr|B7ZP22|B7ZP22_MOUSE Heterogeneous nuclear ribonucleoproteins A2/B1 OS=Mus musculus OX=10090 GN=Hnrnpa2b1 PE=2 SV=1;tr|A0A0N4SUM2|A0A0N4SU	3	5	5	5	13.9	37.402	79970000	379360	3349900	0	0	0	0	0	76240000	3998500	18968	167500	0	0	0	0	0	3812000
sp|P01630|KV2A6_MOUSE;tr|A0A0B4J1H6|A0A0B4J1H6_MOUSE	sp|P01630|KV2A6_MOUSE Ig kappa chain V-II region 7S34.1 OS=Mus musculus OX=10090 PE=1 SV=1;tr|A0A0B4J1H6|A0A0B4J1H6_MOUSE Immunoglobulin kappa chain variable 2-137 (Fragment) OS=Mus musculus OX=10090 GN=Igkv2-137 PE=4 SV=1	2	1	1	1	9.7	12.496	13471000	0	0	0	0	0	1953900	9073000	2444100	1924400	0	0	0	0	0	279130	1296100	349160
tr|A0A140T8Q3|A0A140T8Q3_MOUSE;sp|P01633|KV5A1_MOUSE	tr|A0A140T8Q3|A0A140T8Q3_MOUSE Immunoglobulin kappa variable 6-17 (Fragment) OS=Mus musculus OX=10090 GN=Igkv6-17 PE=1 SV=2;sp|P01633|KV5A1_MOUSE Ig kappa chain V19-17 OS=Mus musculus OX=10090 GN=Igk-V19-17 PE=1 SV=1	2	1	1	1	7.8	12.76	17976000	0	0	2889000	2781200	0	0	11202000	1103700	3595200	0	0	577800	556250	0	0	2240400	220730
tr|A2NW56|A2NW56_MOUSE;tr|Q920E6|Q920E6_MOUSE;sp|P01635|KV5A3_MOUSE;tr|Q5R3T5|Q5R3T5_MOUSE;tr|A0A140T8P6|A0A140T8P6_MOUSE	tr|A2NW56|A2NW56_MOUSE E8 variable light chain (Fragment) OS=Mus musculus OX=10090 PE=2 SV=1;tr|Q920E6|Q920E6_MOUSE Pterin-mimicking anti-idiotope kappa chain variable region (Fragment) OS=Mus musculus OX=10090 PE=4 SV=1;sp|P01635|KV5A3_MOUSE Ig kappa chai	5	3	1	1	29.9	11.685	51447000	456510	1618600	0	5238800	0	3760000	35522000	4850700	8574400	76084	269770	0	873140	0	626660	5920300	808450
sp|P01642|KV5A9_MOUSE	sp|P01642|KV5A9_MOUSE Ig kappa chain V-V region L7 (Fragment) OS=Mus musculus OX=10090 GN=Gm10881 PE=1 SV=1	1	1	1	1	10.4	12.615	14716000	0	0	3348200	0	0	0	8094800	3272700	3678900	0	0	837060	0	0	0	2023700	818160
sp|P01647|KV5AE_MOUSE;sp|P01645|KV5AC_MOUSE;sp|P01644|KV5AB_MOUSE;tr|A2NVF0|A2NVF0_MOUSE;tr|A2NVE9|A2NVE9_MOUSE;sp|P01648|KV5AF_MOUSE;sp|P01646|KV5AD_MOUSE;sp|P01643|KV5AA_MOUSE;tr|A1A540|A1A540_MOUSE;sp|P04946|KV5AM_MOUSE;tr|A0A140T8M1|A0A140T8M1_MOUSE;tr|A0A075B5L0|A0A075B5L0_MOUSE	sp|P01647|KV5AE_MOUSE Ig kappa chain V-V region HP 124E1 OS=Mus musculus OX=10090 PE=1 SV=1;sp|P01645|KV5AC_MOUSE Ig kappa chain V-V region HP 93G7 OS=Mus musculus OX=10090 PE=1 SV=1;sp|P01644|KV5AB_MOUSE Ig kappa chain V-V region HP R16.7 OS=Mus musculus	12	4	3	3	38	11.965	117040000	1523100	5116500	10733000	15838000	6090200	5782200	54670000	17289000	23408000	304630	1023300	2146600	3167500	1218000	1156400	10934000	3457800
sp|P01660|KV3A8_MOUSE;tr|A0A140T8M6|A0A140T8M6_MOUSE	sp|P01660|KV3A8_MOUSE Ig kappa chain V-III region PC 3741/TEPC 111 OS=Mus musculus OX=10090 PE=1 SV=1;tr|A0A140T8M6|A0A140T8M6_MOUSE Immunoglobulin kappa chain variable 3-5 (Fragment) OS=Mus musculus OX=10090 GN=Igkv3-5 PE=4 SV=2	2	1	1	1	9.9	12.099	16653000	0	510000	0	1807600	0	1153500	11501000	1680600	4163200	0	127500	0	451910	0	288380	2875300	420150
sp|P01786|HVM17_MOUSE;tr|A2NU20|A2NU20_MOUSE;sp|P01790|HVM21_MOUSE;sp|P01789|HVM20_MOUSE;sp|P01794|HVM25_MOUSE;sp|P01793|HVM24_MOUSE;sp|P01792|HVM23_MOUSE;sp|P01791|HVM22_MOUSE;sp|P01788|HVM19_MOUSE;sp|P01787|HVM18_MOUSE	sp|P01786|HVM17_MOUSE Ig heavy chain V region MOPC 47A OS=Mus musculus OX=10090 PE=1 SV=1;tr|A2NU20|A2NU20_MOUSE VH coding region (Fragment) OS=Mus musculus OX=10090 PE=4 SV=1;sp|P01790|HVM21_MOUSE Ig heavy chain V region M511 OS=Mus musculus OX=10090 PE=1	10	1	1	1	13.7	12.374	7052700	814310	0	0	2209300	0	1827500	2201700	0	1763200	203580	0	0	552320	0	456860	550420	0
tr|Q4V9Z4|Q4V9Z4_MOUSE;sp|P01808|HVM38_MOUSE;sp|P01807|HVM37_MOUSE;sp|P01806|HVM36_MOUSE;tr|X5J5L1|X5J5L1_MOUSE;tr|X5J5M0|X5J5M0_MOUSE;tr|X5J4E4|X5J4E4_MOUSE;tr|X5J570|X5J570_MOUSE;tr|X5J5L5|X5J5L5_MOUSE;tr|K7U5W1|K7U5W1_MOUSE;tr|X5J502|X5J502_MOUSE;tr|X5J504|X5J504_MOUSE;tr|K7T9G9|K7T9G9_MOUSE;tr|X5J4Q1|X5J4Q1_MOUSE;tr|X5J5S3|X5J5S3_MOUSE;tr|K7TR23|K7TR23_MOUSE;tr|X5J5A9|X5J5A9_MOUSE;tr|A0A075B5…	tr|Q4V9Z4|Q4V9Z4_MOUSE Igh protein OS=Mus musculus OX=10090 GN=Igh PE=2 SV=1;sp|P01808|HVM38_MOUSE Ig heavy chain V region T601 OS=Mus musculus OX=10090 PE=1 SV=1;sp|P01807|HVM37_MOUSE Ig heavy chain V region X44 OS=Mus musculus OX=10090 PE=1 SV=1;sp|P0180	50	3	3	2	7.6	51.467	41692000	2160800	1469900	7317000	12315000	0	5337400	13092000	0	1985300	102900	69996	348430	586420	0	254160	623430	0
sp|P01865|GCAM_MOUSE;sp|P01863|GCAA_MOUSE;tr|Q5R3X4|Q5R3X4_MOUSE	sp|P01865|GCAM_MOUSE Ig gamma-2A chain C region, membrane-bound form OS=Mus musculus OX=10090 GN=Igh-1a PE=1 SV=3;sp|P01863|GCAA_MOUSE Ig gamma-2A chain C region, A allele OS=Mus musculus OX=10090 GN=Ighg PE=1 SV=1	3	6	1	1	17.3	43.949	2494200000	99516000	127680000	387450000	1642900000	150760000	43232000	26546000	16170000	207850000	8293000	10640000	32288000	136910000	12564000	3602700	2212200	1347500
tr|Q9QWJ3|Q9QWJ3_MOUSE;tr|Q9CY10|Q9CY10_MOUSE;tr|Q9CY06|Q9CY06_MOUSE;tr|Q91VB8|Q91VB8_MOUSE;tr|Q8BPF4|Q8BPF4_MOUSE;tr|A8DUV3|A8DUV3_MOUSE;sp|P01942|HBA_MOUSE;tr|Q61649|Q61649_MOUSE;tr|Q9CWS5|Q9CWS5_MOUSE;tr|Q61287|Q61287_MOUSE;tr|A8DUV1|A8DUV1_MOUSE	tr|Q9QWJ3|Q9QWJ3_MOUSE Alpha-1-globin (Fragment) OS=Mus musculus OX=10090 PE=2 SV=1;tr|Q9CY10|Q9CY10_MOUSE GLOBIN domain-containing protein OS=Mus musculus OX=10090 PE=2 SV=1;tr|Q9CY06|Q9CY06_MOUSE GLOBIN domain-containing protein OS=Mus musculus OX=10090	11	4	4	3	38.5	12.907	192820000	19743000	20582000	14754000	36023000	46515000	11411000	20772000	23020000	27546000	2820400	2940300	2107700	5146100	6644900	1630100	2967400	3288600
sp|P03976|KV2A5_MOUSE;tr|A0A075B5K6|A0A075B5K6_MOUSE	sp|P03976|KV2A5_MOUSE Ig kappa chain V-II region 17S29.1 OS=Mus musculus OX=10090 PE=1 SV=1;tr|A0A075B5K6|A0A075B5K6_MOUSE Immunoglobulin kappa variable 2-109 (Fragment) OS=Mus musculus OX=10090 GN=Igkv2-109 PE=4 SV=4	2	1	1	1	11.5	12.39	10374000	0	0	3025600	1845400	0	0	5503000	0	2074800	0	0	605120	369090	0	0	1100600	0
tr|A0A4U9FKB1|A0A4U9FKB1_MOUSE;tr|A0A075B5P5|A0A075B5P5_MOUSE;sp|P03987|IGHG3_MOUSE;tr|A0A1Y7VJN6|A0A1Y7VJN6_MOUSE;tr|Q6KAM2|Q6KAM2_MOUSE	tr|A0A4U9FKB1|A0A4U9FKB1_MOUSE IgG3 (Fragment) OS=Mus musculus OX=10090 GN=Ighg3 PE=4 SV=1;tr|A0A075B5P5|A0A075B5P5_MOUSE Immunoglobulin heavy constant gamma 3 (Fragment) OS=Mus musculus OX=10090 GN=Ighg3 PE=4 SV=1;sp|P03987|IGHG3_MOUSE Ig gamma-3 chain C	5	8	7	7	28	36.198	538410000	3990500	22358000	136900000	236520000	25298000	86491000	23092000	3763000	35894000	266030	1490600	9126500	15768000	1686600	5766100	1539500	250870
sp|P04104|K2C1_MOUSE	sp|P04104|K2C1_MOUSE Keratin, type II cytoskeletal 1 OS=Mus musculus OX=10090 GN=Krt1 PE=1 SV=4	1	20	11	10	28.9	65.605	267380000	5681400	0	0	0	0	54637000	207060000	0	8625100	183270	0	0	0	0	1762500	6679300	0
tr|Q3UGF3|Q3UGF3_MOUSE;tr|A0A498WGS3|A0A498WGS3_MOUSE;tr|Q542T4|Q542T4_MOUSE;sp|P04370|MBP_MOUSE;tr|A0A411P8U6|A0A411P8U6_MOUSE;tr|Q09J72|Q09J72_MOUSE;tr|Q5D096|Q5D096_MOUSE	tr|Q3UGF3|Q3UGF3_MOUSE Myelin basic protein OS=Mus musculus OX=10090 GN=Mbp PE=2 SV=1;tr|A0A498WGS3|A0A498WGS3_MOUSE Myelin basic protein OS=Mus musculus OX=10090 GN=Mbp PE=1 SV=1;tr|Q542T4|Q542T4_MOUSE Myelin basic protein OS=Mus musculus OX=10090 GN=Mbp	7	3	3	3	23.4	14.211	61348000	2759300	2193100	0	2914600	9990100	5382300	10338000	27770000	10225000	459880	365520	0	485760	1665000	897040	1723000	4628400
tr|Q80YX8|Q80YX8_MOUSE;tr|A9R9V7|A9R9V7_MOUSE;tr|Q3KQQ2|Q3KQQ2_MOUSE;sp|P04939|MUP3_MOUSE	tr|Q80YX8|Q80YX8_MOUSE Major urinary protein 21 OS=Mus musculus OX=10090 GN=Mup21 PE=2 SV=1;tr|A9R9V7|A9R9V7_MOUSE Predicted gene, OTTMUSG00000000231 OS=Mus musculus OX=10090 GN=Mup21 PE=2 SV=1;tr|Q3KQQ2|Q3KQQ2_MOUSE Major urinary protein 25 OS=Mus musculu	4	1	1	1	6.1	21.165	18315000	0	2396800	0	5582100	0	844000	3626700	5865100	1665000	0	217890	0	507460	0	76727	329700	533190
tr|Q52L87|Q52L87_MOUSE;tr|Q3TIZ0|Q3TIZ0_MOUSE;sp|P68373|TBA1C_MOUSE;tr|Q5FW91|Q5FW91_MOUSE;sp|P05214|TBA3_MOUSE;sp|P68369|TBA1A_MOUSE;sp|P05213|TBA1B_MOUSE;tr|O89052|O89052_MOUSE;tr|A0A087WRB4|A0A087WRB4_MOUSE;tr|A0A087WQS4|A0A087WQS4_MOUSE;tr|A0A2R8VHF3|A0A2R8VHF3_MOUSE;tr|Q99KA2|Q99KA2_MOUSE;tr|Q9D9Y2|Q9D9Y2_MOUSE;sp|P68368|TBA4A_MOUSE;sp|Q9JJZ2|TBA8_MOUSE;tr|A0A0A0MQA5|A0A0A0MQA5_MOUSE	tr|Q52L87|Q52L87_MOUSE Tubulin alpha chain OS=Mus musculus OX=10090 GN=Tuba1c PE=1 SV=1;tr|Q3TIZ0|Q3TIZ0_MOUSE Tubulin alpha chain OS=Mus musculus OX=10090 GN=Tuba1c PE=2 SV=1;sp|P68373|TBA1C_MOUSE Tubulin alpha-1C chain OS=Mus musculus OX=10090 GN=Tuba1c	16	2	2	2	4.2	49.909	52138000	1604000	1250700	0	4638000	5678800	13795000	13657000	11515000	2482800	76379	59555	0	220860	270420	656890	650340	548310
tr|B0V2N8|B0V2N8_MOUSE;tr|B0V2N7|B0V2N7_MOUSE;tr|Q9CZI7|Q9CZI7_MOUSE;tr|Q542G9|Q542G9_MOUSE;sp|P07356|ANXA2_MOUSE;tr|Q3UCD3|Q3UCD3_MOUSE;tr|Q99KH3|Q99KH3_MOUSE;tr|B0V2N5|B0V2N5_MOUSE	tr|B0V2N8|B0V2N8_MOUSE Annexin (Fragment) OS=Mus musculus OX=10090 GN=Anxa2 PE=1 SV=1;tr|B0V2N7|B0V2N7_MOUSE Annexin (Fragment) OS=Mus musculus OX=10090 GN=Anxa2 PE=1 SV=1;tr|Q9CZI7|Q9CZI7_MOUSE Annexin OS=Mus musculus OX=10090 GN=Anxa2 PE=2 SV=1;tr|Q542G9	8	3	3	3	17	19.596	104960000	6720700	6888400	13236000	9170500	18255000	15986000	20499000	14202000	8073700	516970	529880	1018100	705430	1404300	1229700	1576900	1092400
sp|P07724|ALBU_MOUSE;tr|Q546G4|Q546G4_MOUSE;tr|K7R066|K7R066_MOUSE	sp|P07724|ALBU_MOUSE Albumin OS=Mus musculus OX=10090 GN=Alb PE=1 SV=3;tr|Q546G4|Q546G4_MOUSE Serum albumin OS=Mus musculus OX=10090 GN=Alb PE=1 SV=1;tr|K7R066|K7R066_MOUSE Albumin (Fragment) OS=Mus musculus OX=10090 GN=Alb PE=2 SV=1	3	5	1	1	7.6	68.692	894600000	863140000	2340500	0	6382700	10120000	1657200	0	10966000	22939000	22132000	60012	0	163660	259490	42493	0	281190
tr|Q05DD2|Q05DD2_MOUSE;sp|P08551|NFL_MOUSE;tr|Q3UMG4|Q3UMG4_MOUSE;sp|P46660|AINX_MOUSE	tr|Q05DD2|Q05DD2_MOUSE Neurofilament light polypeptide (Fragment) OS=Mus musculus OX=10090 GN=Nefl PE=2 SV=1;sp|P08551|NFL_MOUSE Neurofilament light polypeptide OS=Mus musculus OX=10090 GN=Nefl PE=1 SV=5	4	13	12	11	22	57.825	616550000	1600200	3078500	7668000	10832000	174280000	247740000	146440000	24918000	18134000	47064	90543	225530	318580	5125900	7286400	4307100	732880
sp|P08553|NFM_MOUSE;tr|A0A0R4J036|A0A0R4J036_MOUSE;tr|D3YZ35|D3YZ35_MOUSE	sp|P08553|NFM_MOUSE Neurofilament medium polypeptide OS=Mus musculus OX=10090 GN=Nefm PE=1 SV=4;tr|A0A0R4J036|A0A0R4J036_MOUSE 160 kDa neurofilament protein OS=Mus musculus OX=10090 GN=Nefm PE=1 SV=1;tr|D3YZ35|D3YZ35_MOUSE Neurofilament medium polypeptide	3	10	8	8	12.1	95.915	212680000	6240500	4960700	37311000	6432200	4933800	114660000	26922000	11226000	4726300	138680	110240	829140	142940	109640	2547900	598280	249470
tr|Q3TT76|Q3TT76_MOUSE;tr|Q3UDR2|Q3UDR2_MOUSE;tr|Q3URP6|Q3URP6_MOUSE;tr|Q3UBY9|Q3UBY9_MOUSE;tr|Q3U738|Q3U738_MOUSE;tr|Q3TWE3|Q3TWE3_MOUSE;tr|Q3TIM0|Q3TIM0_MOUSE;tr|Q3THC3|Q3THC3_MOUSE;tr|Q3TGS0|Q3TGS0_MOUSE;tr|Q3TF72|Q3TF72_MOUSE;sp|P09103|PDIA1_MOUSE	tr|Q3TT76|Q3TT76_MOUSE Protein disulfide-isomerase (Fragment) OS=Mus musculus OX=10090 GN=P4hb PE=2 SV=1;tr|Q3UDR2|Q3UDR2_MOUSE Protein disulfide-isomerase (Fragment) OS=Mus musculus OX=10090 GN=P4hb PE=2 SV=1;tr|Q3URP6|Q3URP6_MOUSE Protein disulfide-isome	11	1	1	1	3.1	43.031	0	0	0	0	0	0	0	0	0	0	0	0	0	0	0	0	0	0
sp|P0CG50|UBC_MOUSE;tr|Q922B0|Q922B0_MOUSE;tr|Q8VC46|Q8VC46_MOUSE;tr|Q922Z8|Q922Z8_MOUSE;tr|Q8R0Z9|Q8R0Z9_MOUSE;sp|P0CG49|UBB_MOUSE;tr|Q78XY9|Q78XY9_MOUSE;tr|Q3TH47|Q3TH47_MOUSE;tr|Q5SX22|Q5SX22_MOUSE;tr|E9QNP0|E9QNP0_MOUSE;tr|E9Q5F6|E9Q5F6_MOUSE;tr|A5JUZ1|A5JUZ1_MOUSE;tr|E9Q4P0|E9Q4P0_MOUSE;tr|Q642L7|Q642L7_MOUSE;sp|P62983|RS27A_MOUSE;tr|Q8C2K3|Q8C2K3_MOUSE;tr|Q5M9K3|Q5M9K3_MOUSE;sp|P62984|RL40_…	sp|P0CG50|UBC_MOUSE Polyubiquitin-C OS=Mus musculus OX=10090 GN=Ubc PE=1 SV=2;tr|Q922B0|Q922B0_MOUSE Ubc protein OS=Mus musculus OX=10090 GN=Ubc PE=2 SV=1;tr|Q8VC46|Q8VC46_MOUSE Ubc protein OS=Mus musculus OX=10090 GN=Ubc PE=2 SV=1;tr|Q922Z8|Q922Z8_MOUSE U	21	2	2	2	30.7	82.549	71958000	3345500	6617700	38436000	6951700	7662900	4264400	1767400	2912600	1499100	69697	137870	800740	144830	159640	88841	36821	60680
tr|A0A494BBD8|A0A494BBD8_MOUSE;tr|Q4FJV4|Q4FJV4_MOUSE;tr|Q3U5N9|Q3U5N9_MOUSE;tr|B7STB7|B7STB7_MOUSE;sp|P10107|ANXA1_MOUSE;tr|Q3US43|Q3US43_MOUSE	tr|A0A494BBD8|A0A494BBD8_MOUSE Annexin OS=Mus musculus OX=10090 GN=Anxa1 PE=1 SV=1;tr|Q4FJV4|Q4FJV4_MOUSE Annexin OS=Mus musculus OX=10090 GN=Anxa1 PE=1 SV=1;tr|Q3U5N9|Q3U5N9_MOUSE Annexin OS=Mus musculus OX=10090 GN=Anxa1 PE=2 SV=1;tr|B7STB7|B7STB7_MOUSE	6	1	1	1	4.3	33.944	0	0	0	0	0	0	0	0	0	0	0	0	0	0	0	0	0	0
tr|Q58E64|Q58E64_MOUSE;tr|Q3UZQ3|Q3UZQ3_MOUSE;tr|Q3UA81|Q3UA81_MOUSE;tr|Q3TII3|Q3TII3_MOUSE;sp|P10126|EF1A1_MOUSE;sp|P62631|EF1A2_MOUSE;tr|D3Z3I8|D3Z3I8_MOUSE;tr|D3YZ68|D3YZ68_MOUSE	tr|Q58E64|Q58E64_MOUSE Elongation factor 1-alpha OS=Mus musculus OX=10090 GN=Eef1a1 PE=1 SV=1;tr|Q3UZQ3|Q3UZQ3_MOUSE Elongation factor 1-alpha OS=Mus musculus OX=10090 GN=Eef1a1 PE=2 SV=1;tr|Q3UA81|Q3UA81_MOUSE Elongation factor 1-alpha OS=Mus musculus OX=	8	2	2	2	4.1	50.113	51545000	1754700	1870500	1669500	3019300	3556800	13052000	17108000	9514400	2454500	83558	89070	79499	143780	169370	621520	814680	453070
sp|P10493|NID1_MOUSE;tr|Q8R5G0|Q8R5G0_MOUSE;tr|Q8CFA3|Q8CFA3_MOUSE;tr|Q3US45|Q3US45_MOUSE;tr|Q3TPN0|Q3TPN0_MOUSE;sp|O88322|NID2_MOUSE	sp|P10493|NID1_MOUSE Nidogen-1 OS=Mus musculus OX=10090 GN=Nid1 PE=1 SV=2	6	16	16	16	15.1	136.54	336230000	3229900	3092800	10948000	286690000	7187600	7076100	11395000	6602600	6724500	64598	61856	218960	5733900	143750	141520	227910	132050
sp|P10639|THIO_MOUSE	sp|P10639|THIO_MOUSE Thioredoxin OS=Mus musculus OX=10090 GN=Txn PE=1 SV=3	1	1	1	1	8.6	11.675	77690000	6724600	5920400	0	8044600	15238000	11915000	17246000	12601000	11099000	960650	845770	0	1149200	2176900	1702200	2463700	1800100
tr|Q3UWX7|Q3UWX7_MOUSE;tr|Q3UPE0|Q3UPE0_MOUSE;sp|P10711|TCEA1_MOUSE;tr|E9PYD5|E9PYD5_MOUSE;tr|Q3UV78|Q3UV78_MOUSE;tr|B7ZCS4|B7ZCS4_MOUSE;tr|F6XMY4|F6XMY4_MOUSE;tr|Q810R3|Q810R3_MOUSE;sp|Q9QVN7|TCEA2_MOUSE	tr|Q3UWX7|Q3UWX7_MOUSE Uncharacterized protein OS=Mus musculus OX=10090 GN=Tcea1 PE=2 SV=1;tr|Q3UPE0|Q3UPE0_MOUSE Uncharacterized protein OS=Mus musculus OX=10090 GN=Tcea1 PE=2 SV=1;sp|P10711|TCEA1_MOUSE Transcription elongation factor A protein 1 OS=Mus m	9	2	2	2	6.6	33.88	3468900	0	0	0	0	0	0	0	3468900	204050	0	0	0	0	0	0	0	204050
sp|Q64478|H2B1H_MOUSE;sp|Q64525|H2B2B_MOUSE;sp|Q6ZWY9|H2B1C_MOUSE;tr|B2RTK3|B2RTK3_MOUSE;sp|P10854|H2B1M_MOUSE;tr|A0JLV3|A0JLV3_MOUSE;tr|B2RVD5|B2RVD5_MOUSE;tr|Q8CBB6|Q8CBB6_MOUSE;tr|A0JNS9|A0JNS9_MOUSE;sp|P70696|H2B1A_MOUSE;sp|Q8CGP1|H2B1K_MOUSE;sp|Q8CGP2|H2B1P_MOUSE;sp|Q64475|H2B1B_MOUSE;sp|P10853|H2B1F_MOUSE;tr|Q921L4|Q921L4_MOUSE;sp|Q64524|H2B2E_MOUSE;sp|Q9D2U9|H2B3A_MOUSE;sp|Q8CGP0|H2B3B_MOU…	sp|Q64478|H2B1H_MOUSE Histone H2B type 1-H OS=Mus musculus OX=10090 GN=H2bc9 PE=1 SV=3;sp|Q64525|H2B2B_MOUSE Histone H2B type 2-B OS=Mus musculus OX=10090 GN=Hist2h2bb PE=1 SV=3;sp|Q6ZWY9|H2B1C_MOUSE Histone H2B type 1-C/E/G OS=Mus musculus OX=10090 GN=H2b	18	3	3	3	18.3	13.92	153530000	18744000	3904500	7321900	11215000	28976000	12249000	33139000	37982000	21933000	2677800	557790	1046000	1602100	4139400	1749900	4734100	5426000
tr|Q8C1Y3|Q8C1Y3_MOUSE;tr|Q3U4Y0|Q3U4Y0_MOUSE;sp|P10922|H10_MOUSE	tr|Q8C1Y3|Q8C1Y3_MOUSE H15 domain-containing protein OS=Mus musculus OX=10090 GN=H1f0 PE=2 SV=1;tr|Q3U4Y0|Q3U4Y0_MOUSE H15 domain-containing protein OS=Mus musculus OX=10090 GN=H1f0 PE=2 SV=1;sp|P10922|H10_MOUSE Histone H1.0 OS=Mus musculus OX=10090 GN=H1-	3	2	2	2	10.6	19.253	69525000	741680	1775100	0	2590600	7761000	6927000	15538000	34192000	9932200	105950	253590	0	370080	1108700	989570	2219800	4884500
tr|Q3US82|Q3US82_MOUSE;tr|Q3U6I5|Q3U6I5_MOUSE;sp|P14106|C1QB_MOUSE;tr|A0A3B0ITG8|A0A3B0ITG8_MOUSE	tr|Q3US82|Q3US82_MOUSE C1q domain-containing protein OS=Mus musculus OX=10090 GN=C1qb PE=2 SV=1;tr|Q3U6I5|Q3U6I5_MOUSE C1q domain-containing protein OS=Mus musculus OX=10090 GN=C1qb PE=2 SV=1;sp|P14106|C1QB_MOUSE Complement C1q subcomponent subunit B OS=Mu	4	3	3	3	13.8	26.707	111880000	0	0	0	427080	868420	86630000	17001000	6950200	9323000	0	0	0	35590	72368	7219100	1416800	579190
tr|Q5SZA3|Q5SZA3_MOUSE;sp|P15864|H12_MOUSE;sp|Q07133|H1T_MOUSE;tr|I7HFT9|I7HFT9_MOUSE;tr|Q3UXH2|Q3UXH2_MOUSE	tr|Q5SZA3|Q5SZA3_MOUSE Histone cluster 1, H1c OS=Mus musculus OX=10090 GN=H1f2 PE=1 SV=1;sp|P15864|H12_MOUSE Histone H1.2 OS=Mus musculus OX=10090 GN=H1-2 PE=1 SV=2	5	8	1	1	31.6	21.266	21730000	0	0	0	0	0	2963100	8503200	10264000	2414400	0	0	0	0	0	329230	944800	1140400
tr|Q3TYL9|Q3TYL9_MOUSE;tr|Q3TYV5|Q3TYV5_MOUSE;sp|P16330|CN37_MOUSE	tr|Q3TYL9|Q3TYL9_MOUSE 2,3-cyclic-nucleotide 3-phosphodiesterase OS=Mus musculus OX=10090 GN=Cnp PE=2 SV=1;tr|Q3TYV5|Q3TYV5_MOUSE 2,3-cyclic-nucleotide 3-phosphodiesterase OS=Mus musculus OX=10090 GN=Cnp PE=2 SV=1;sp|P16330|CN37_MOUSE 2,3-cyclic-nu	3	3	3	3	9.5	44.654	20190000	0	0	0	0	0	13989000	6201700	0	807620	0	0	0	0	0	559550	248070	0
tr|Q8CEV2|Q8CEV2_MOUSE;tr|S4R257|S4R257_MOUSE;tr|S4R1W1|S4R1W1_MOUSE;tr|D2KHZ9|D2KHZ9_MOUSE;tr|A0A1D5RLD8|A0A1D5RLD8_MOUSE;sp|P16858|G3P_MOUSE;tr|A0A0A0MQF6|A0A0A0MQF6_MOUSE;tr|V9GXA7|V9GXA7_MOUSE;tr|Q3TUZ9|Q3TUZ9_MOUSE;tr|V9GX06|V9GX06_MOUSE;tr|Q8BJ40|Q8BJ40_MOUSE	tr|Q8CEV2|Q8CEV2_MOUSE Gp_dh_C domain-containing protein OS=Mus musculus OX=10090 GN=3000002C10Rik PE=2 SV=1;tr|S4R257|S4R257_MOUSE Glyceraldehyde-3-phosphate dehydrogenase (Fragment) OS=Mus musculus OX=10090 GN=Gapdh PE=1 SV=1;tr|S4R1W1|S4R1W1_MOUSE Glyce	11	2	2	2	10.3	16.459	80575000	4379700	2752400	4743100	0	5151000	7409500	0	56140000	13429000	729940	458730	790510	0	858500	1234900	0	9356600
tr|Q80TQ3|Q80TQ3_MOUSE;sp|P19246|NFH_MOUSE	tr|Q80TQ3|Q80TQ3_MOUSE MKIAA0845 protein (Fragment) OS=Mus musculus OX=10090 GN=Nefh PE=2 SV=1;sp|P19246|NFH_MOUSE Neurofilament heavy polypeptide OS=Mus musculus OX=10090 GN=Nefh PE=1 SV=3	2	15	12	12	12.6	112.54	675300000	42871000	28447000	23258000	75130000	80405000	111530000	171380000	142280000	18251000	1158700	768840	628590	2030500	2173100	3014300	4631900	3845500
tr|Q3TFD9|Q3TFD9_MOUSE;tr|A0A0A6YWC8|A0A0A6YWC8_MOUSE;sp|P20152|VIME_MOUSE;tr|Q5FWJ3|Q5FWJ3_MOUSE;tr|Q3V2S4|Q3V2S4_MOUSE;tr|Q3U6S1|Q3U6S1_MOUSE;tr|Q3TWV0|Q3TWV0_MOUSE;tr|Q3UD36|Q3UD36_MOUSE;tr|Q3UAX1|Q3UAX1_MOUSE;tr|A4IF59|A4IF59_MOUSE;tr|Q3V1K9|Q3V1K9_MOUSE;sp|P31001|DESM_MOUSE;tr|Q3V2C6|Q3V2C6_MOUSE;tr|A2AKJ2|A2AKJ2_MOUSE;sp|P03995|GFAP_MOUSE;tr|Q9JJY2|Q9JJY2_MOUSE;tr|A0MTM0|A0MTM0_MOUSE	tr|Q3TFD9|Q3TFD9_MOUSE Vimentin OS=Mus musculus OX=10090 GN=Vim PE=2 SV=1;tr|A0A0A6YWC8|A0A0A6YWC8_MOUSE Vimentin OS=Mus musculus OX=10090 GN=Vim PE=1 SV=1;sp|P20152|VIME_MOUSE Vimentin OS=Mus musculus OX=10090 GN=Vim PE=1 SV=3;tr|Q5FWJ3|Q5FWJ3_MOUSE Vimen	17	16	15	12	32.4	53.688	550520000	6490000	20820000	10705000	26907000	72970000	264050000	120390000	28186000	16192000	190880	612370	314840	791380	2146200	7766200	3540800	828990
tr|D3Z1A9|D3Z1A9_MOUSE;tr|D3Z313|D3Z313_MOUSE;tr|Q9DCC5|Q9DCC5_MOUSE;tr|Q32P00|Q32P00_MOUSE;tr|I6L9I7|I6L9I7_MOUSE;sp|P23198|CBX3_MOUSE	tr|D3Z1A9|D3Z1A9_MOUSE Chromobox protein homolog 3 OS=Mus musculus OX=10090 GN=Cbx3 PE=1 SV=1;tr|D3Z313|D3Z313_MOUSE Chromobox protein homolog 3 (Fragment) OS=Mus musculus OX=10090 GN=Cbx3 PE=1 SV=1;tr|Q9DCC5|Q9DCC5_MOUSE Cbx3 protein OS=Mus musculus OX=10	6	1	1	1	14.1	8.0862	90393000	14258000	18390000	11367000	3490000	17687000	9735400	8306200	7159300	45197000	7128900	9195100	5683700	1745000	8843400	4867700	4153100	3579600
tr|D3Z0B6|D3Z0B6_MOUSE;tr|D3YVP3|D3YVP3_MOUSE;tr|D3Z773|D3Z773_MOUSE;tr|A0A0R4J1V7|A0A0R4J1V7_MOUSE;tr|A0A0R4J1S0|A0A0R4J1S0_MOUSE;tr|D3Z4K8|D3Z4K8_MOUSE;tr|D3Z0R0|D3Z0R0_MOUSE;tr|F6RB97|F6RB97_MOUSE;tr|D3Z011|D3Z011_MOUSE;tr|D3YXV5|D3YXV5_MOUSE;tr|E9PV35|E9PV35_MOUSE;tr|F6XRJ7|F6XRJ7_MOUSE;sp|P27699|CREM_MOUSE	tr|D3Z0B6|D3Z0B6_MOUSE cAMP-responsive element modulator OS=Mus musculus OX=10090 GN=Crem PE=1 SV=1;tr|D3YVP3|D3YVP3_MOUSE cAMP-responsive element modulator OS=Mus musculus OX=10090 GN=Crem PE=1 SV=1;tr|D3Z773|D3Z773_MOUSE cAMP-responsive element modulator	13	1	1	1	13.9	12.056	0	0	0	0	0	0	0	0	0	0	0	0	0	0	0	0	0	0
tr|D3Z124|D3Z124_MOUSE;tr|D3Z6R9|D3Z6R9_MOUSE;tr|Q544Z7|Q544Z7_MOUSE;sp|P28352|APEX1_MOUSE;tr|F6QA74|F6QA74_MOUSE	tr|D3Z124|D3Z124_MOUSE DNA-(apurinic or apyrimidinic site) endonuclease (Fragment) OS=Mus musculus OX=10090 GN=Apex1 PE=1 SV=1;tr|D3Z6R9|D3Z6R9_MOUSE DNA-(apurinic or apyrimidinic site) endonuclease (Fragment) OS=Mus musculus OX=10090 GN=Apex1 PE=1 SV=2;tr	5	2	2	2	15.8	19.302	20162000	777220	0	0	4002300	0	0	0	15382000	2520200	97153	0	0	500280	0	0	0	1922800
sp|P28667|MRP_MOUSE	sp|P28667|MRP_MOUSE MARCKS-related protein OS=Mus musculus OX=10090 GN=Marcksl1 PE=1 SV=2	1	2	2	2	10	20.165	51381000	0	0	0	0	0	0	0	51381000	7340100	0	0	0	0	0	0	0	7340100
tr|V5SIM2|V5SIM2_MOUSE;tr|Q3UPA9|Q3UPA9_MOUSE;sp|P34902|IL2RG_MOUSE	tr|V5SIM2|V5SIM2_MOUSE Common cytokine receptor gamma chain variant b OS=Mus musculus OX=10090 GN=Il2rg PE=2 SV=1;tr|Q3UPA9|Q3UPA9_MOUSE Uncharacterized protein OS=Mus musculus OX=10090 GN=Il2rg PE=2 SV=1;sp|P34902|IL2RG_MOUSE Cytokine receptor common subu	3	1	1	1	3	30.593	0	0	0	0	0	0	0	0	0	0	0	0	0	0	0	0	0	0
sp|P43274|H14_MOUSE;sp|P43275|H11_MOUSE	sp|P43274|H14_MOUSE Histone H1.4 OS=Mus musculus OX=10090 GN=H1-4 PE=1 SV=2	2	7	2	2	29.7	21.977	172520000	926930	2215200	0	6438600	14159000	19343000	52909000	76530000	19169000	102990	246130	0	715400	1573200	2149300	5878700	8503400
tr|Q1WWK3|Q1WWK3_MOUSE;sp|P43276|H15_MOUSE	tr|Q1WWK3|Q1WWK3_MOUSE Hist1h1b protein (Fragment) OS=Mus musculus OX=10090 GN=H1f5 PE=2 SV=1;sp|P43276|H15_MOUSE Histone H1.5 OS=Mus musculus OX=10090 GN=H1-5 PE=1 SV=2	2	5	3	3	24.8	22.445	100230000	0	0	0	2362900	7274600	7827600	35484000	47277000	11136000	0	0	0	262550	808280	869740	3942600	5253000
sp|P43277|H13_MOUSE;tr|Q149Z9|Q149Z9_MOUSE;tr|Q3U292|Q3U292_MOUSE	sp|P43277|H13_MOUSE Histone H1.3 OS=Mus musculus OX=10090 GN=H1-3 PE=1 SV=2;tr|Q149Z9|Q149Z9_MOUSE Histone cluster 1, H1d OS=Mus musculus OX=10090 GN=H1f3 PE=1 SV=1;tr|Q3U292|Q3U292_MOUSE H15 domain-containing protein OS=Mus musculus OX=10090 GN=H1f3 PE=2	3	9	9	1	33.5	22.099	985840000	9940800	10475000	4298300	28261000	73271000	120060000	274550000	464990000	98584000	994080	1047500	429830	2826100	7327100	12006000	27455000	46499000
sp|P47963|RL13_MOUSE;tr|Q5RKP3|Q5RKP3_MOUSE	sp|P47963|RL13_MOUSE 60S ribosomal protein L13 OS=Mus musculus OX=10090 GN=Rpl13 PE=1 SV=3;tr|Q5RKP3|Q5RKP3_MOUSE 60S ribosomal protein L13 OS=Mus musculus OX=10090 GN=Rpl13 PE=2 SV=1	2	2	2	2	9.5	24.305	7561300	0	0	0	0	0	518310	1156600	5886400	840140	0	0	0	0	0	57590	128510	654040
tr|E0CXA0|E0CXA0_MOUSE;sp|P51859|HDGF_MOUSE	tr|E0CXA0|E0CXA0_MOUSE Hepatoma-derived growth factor (Fragment) OS=Mus musculus OX=10090 GN=Hdgf PE=1 SV=1;sp|P51859|HDGF_MOUSE Hepatoma-derived growth factor OS=Mus musculus OX=10090 GN=Hdgf PE=1 SV=2	2	1	1	1	4.5	22.115	9572900	0	0	0	0	0	0	0	9572900	683780	0	0	0	0	0	0	0	683780
sp|P51885|LUM_MOUSE;CON__Q05443	sp|P51885|LUM_MOUSE Lumican OS=Mus musculus OX=10090 GN=Lum PE=1 SV=2	2	3	3	3	8.9	38.265	126410000	0	0	0	0	19210000	72255000	30124000	4822000	7900700	0	0	0	0	1200600	4516000	1882700	301370
tr|A0A0U1RNR0|A0A0U1RNR0_MOUSE;tr|Q9CTW2|Q9CTW2_MOUSE;sp|P54310|LIPS_MOUSE;tr|E9Q4M2|E9Q4M2_MOUSE	tr|A0A0U1RNR0|A0A0U1RNR0_MOUSE Hormone-sensitive lipase (Fragment) OS=Mus musculus OX=10090 GN=Lipe PE=1 SV=1;tr|Q9CTW2|Q9CTW2_MOUSE Hormone-sensitive lipase (Fragment) OS=Mus musculus OX=10090 GN=Lipe PE=2 SV=1;sp|P54310|LIPS_MOUSE Hormone-sensitive lipas	4	1	1	1	6.7	19.753	11697000	0	3586800	696920	1621500	2202500	1756400	0	1832800	1462100	0	448360	87115	202690	275310	219550	0	229100
sp|P56480|ATPB_MOUSE	sp|P56480|ATPB_MOUSE ATP synthase subunit beta, mitochondrial OS=Mus musculus OX=10090 GN=Atp5f1b PE=1 SV=2	1	4	4	4	8.5	56.3	40982000	2962100	2979000	987880	0	5004000	12640000	7452600	8957100	1413200	102140	102730	34065	0	172550	435850	256990	308870
sp|P60710|ACTB_MOUSE;tr|Q3U5R4|Q3U5R4_MOUSE;tr|Q3UAA9|Q3UAA9_MOUSE;sp|P63260|ACTG_MOUSE;tr|Q3UAF6|Q3UAF6_MOUSE;tr|Q3UAF7|Q3UAF7_MOUSE;tr|B2RRX1|B2RRX1_MOUSE;tr|Q4KL81|Q4KL81_MOUSE;tr|Q3TSB7|Q3TSB7_MOUSE;tr|Q3UGS0|Q3UGS0_MOUSE;tr|Q3U939|Q3U939_MOUSE;tr|Q3U804|Q3U804_MOUSE;tr|Q3TIJ9|Q3TIJ9_MOUSE;tr|Q3UA89|Q3UA89_MOUSE;tr|Q3UCF8|Q3UCF8_MOUSE;tr|Q3UBP6|Q3UBP6_MOUSE;tr|Q61276|Q61276_MOUSE;tr|Q3UBQ4|Q3…	sp|P60710|ACTB_MOUSE Actin, cytoplasmic 1 OS=Mus musculus OX=10090 GN=Actb PE=1 SV=1;tr|Q3U5R4|Q3U5R4_MOUSE Uncharacterized protein OS=Mus musculus OX=10090 GN=Actb PE=2 SV=1;tr|Q3UAA9|Q3UAA9_MOUSE Uncharacterized protein OS=Mus musculus OX=10090 GN=Actb P	39	10	10	3	30.9	41.736	3272100000	49438000	94277000	50815000	63217000	128290000	295360000	1616200000	974520000	163600000	2471900	4713900	2540800	3160800	6414400	14768000	80808000	48726000
tr|Q3UJ36|Q3UJ36_MOUSE;sp|P63268|ACTH_MOUSE;sp|P62737|ACTA_MOUSE;sp|P68033|ACTC_MOUSE;sp|P68134|ACTS_MOUSE;tr|Q3TG92|Q3TG92_MOUSE;tr|Q3U122|Q3U122_MOUSE;tr|Q497E4|Q497E4_MOUSE;tr|Q9CXK3|Q9CXK3_MOUSE;tr|Q61275|Q61275_MOUSE;tr|Q3UIJ3|Q3UIJ3_MOUSE;tr|Q61852|Q61852_MOUSE;tr|Q61272|Q61272_MOUSE;tr|Q61264|Q61264_MOUSE;tr|D3YZY0|D3YZY0_MOUSE;tr|A0A494B9T3|A0A494B9T3_MOUSE;tr|A0A1D5RM20|A0A1D5RM20_MOUSE;…	tr|Q3UJ36|Q3UJ36_MOUSE Uncharacterized protein OS=Mus musculus OX=10090 GN=Actg2 PE=2 SV=1;sp|P63268|ACTH_MOUSE Actin, gamma-enteric smooth muscle OS=Mus musculus OX=10090 GN=Actg2 PE=1 SV=1;sp|P62737|ACTA_MOUSE Actin, aortic smooth muscle OS=Mus musculus	21	9	2	2	27.4	41.876	189150000	0	0	1060700	1326200	13297000	5641500	107840000	59993000	9457700	0	0	53037	66310	664830	282080	5391800	2999700
tr|Q6B822|Q6B822_MOUSE;tr|B2RTM0|B2RTM0_MOUSE;sp|P62806|H4_MOUSE	tr|Q6B822|Q6B822_MOUSE Histone H4 (Fragment) OS=Mus musculus OX=10090 PE=3 SV=1;tr|B2RTM0|B2RTM0_MOUSE Histone H4 OS=Mus musculus OX=10090 GN=Hist2h4 PE=1 SV=1;sp|P62806|H4_MOUSE Histone H4 OS=Mus musculus OX=10090 GN=H4c1 PE=1 SV=2	3	1	1	1	23.3	4.9157	24272000	1887300	1834300	1915800	3098300	3908900	0	4318100	7309500	12136000	943640	917150	957890	1549100	1954400	0	2159000	3654700
sp|P97350|PKP1_MOUSE	sp|P97350|PKP1_MOUSE Plakophilin-1 OS=Mus musculus OX=10090 GN=Pkp1 PE=1 SV=1	1	1	1	1	2.1	80.895	10636000	1839500	1887700	0	1631200	0	0	2882000	2395400	231210	39990	41037	0	35460	0	0	62652	52075
sp|Q02105|C1QC_MOUSE;tr|A0A3B0INZ4|A0A3B0INZ4_MOUSE	sp|Q02105|C1QC_MOUSE Complement C1q subcomponent subunit C OS=Mus musculus OX=10090 GN=C1qc PE=1 SV=2;tr|A0A3B0INZ4|A0A3B0INZ4_MOUSE Adiponectin b OS=Mus musculus OX=10090 GN=Adib PE=4 SV=1	2	2	2	2	9.3	25.991	64257000	0	0	0	641760	2214000	13474000	41690000	6237500	5354800	0	0	0	53480	184500	1122800	3474200	519790
sp|Q02257|PLAK_MOUSE	sp|Q02257|PLAK_MOUSE Junction plakoglobin OS=Mus musculus OX=10090 GN=Jup PE=1 SV=3	1	6	6	6	9.3	81.8	166540000	17564000	11874000	14321000	21269000	25244000	27363000	22795000	26112000	3620500	381820	258120	311330	462380	548790	594850	495550	567650
tr|Q2TAW4|Q2TAW4_MOUSE;tr|B2RQQ1|B2RQQ1_MOUSE;sp|Q02566|MYH6_MOUSE;tr|B2RY26|B2RY26_MOUSE;tr|B2RXX9|B2RXX9_MOUSE;sp|Q91Z83|MYH7_MOUSE	tr|Q2TAW4|Q2TAW4_MOUSE Myosin, heavy polypeptide 6, cardiac muscle, alpha OS=Mus musculus OX=10090 GN=Myh6 PE=2 SV=1;tr|B2RQQ1|B2RQQ1_MOUSE Myosin, heavy polypeptide 6, cardiac muscle, alpha OS=Mus musculus OX=10090 GN=Myh6 PE=1 SV=1;sp|Q02566|MYH6_MOUSE M	6	2	2	2	1.1	223.56	6580500	0	0	0	0	6580500	0	0	0	65153	0	0	0	0	65153	0	0	0
tr|D3Z6F5|D3Z6F5_MOUSE;sp|Q03265|ATPA_MOUSE;tr|Q3U452|Q3U452_MOUSE	tr|D3Z6F5|D3Z6F5_MOUSE ATP synthase subunit alpha OS=Mus musculus OX=10090 GN=Atp5a1 PE=1 SV=1;sp|Q03265|ATPA_MOUSE ATP synthase subunit alpha, mitochondrial OS=Mus musculus OX=10090 GN=Atp5f1a PE=1 SV=1;tr|Q3U452|Q3U452_MOUSE ATP synthase subunit alpha OS	3	3	3	3	5.8	54.594	36013000	4438100	1812700	1032500	3480600	7297100	10452000	4103700	3396100	1286200	158500	64740	36876	124310	260610	373290	146560	121290
sp|Q05793|PGBM_MOUSE;tr|B1B0C7|B1B0C7_MOUSE;tr|E9PZ16|E9PZ16_MOUSE	sp|Q05793|PGBM_MOUSE Basement membrane-specific heparan sulfate proteoglycan core protein OS=Mus musculus OX=10090 GN=Hspg2 PE=1 SV=1;tr|B1B0C7|B1B0C7_MOUSE Basement membrane-specific heparan sulfate proteoglycan core protein OS=Mus musculus OX=10090 GN=Hs	3	1	1	1	0.3	398.29	2573900	732980	1840900	0	0	0	0	0	0	17159	4886.6	12273	0	0	0	0	0	0
sp|Q08189|TGM3_MOUSE	sp|Q08189|TGM3_MOUSE Protein-glutamine gamma-glutamyltransferase E OS=Mus musculus OX=10090 GN=Tgm3 PE=1 SV=2	1	1	1	1	1.9	77.308	36830000	3402100	3947800	0	6270300	5793800	4889400	5639300	6887800	944370	87234	101230	0	160780	148560	125370	144600	176610
sp|Q09XV5|CHD8_MOUSE	sp|Q09XV5|CHD8_MOUSE Chromodomain-helicase-DNA-binding protein 8 OS=Mus musculus OX=10090 GN=Chd8 PE=1 SV=1	1	1	1	1	0.4	290.84	0	0	0	0	0	0	0	0	0	0	0	0	0	0	0	0	0	0
sp|Q3LAC4|PREX2_MOUSE	sp|Q3LAC4|PREX2_MOUSE Phosphatidylinositol 3,4,5-trisphosphate-dependent Rac exchanger 2 protein OS=Mus musculus OX=10090 GN=Prex2 PE=1 SV=2	1	1	1	1	0.9	181.72	0	0	0	0	0	0	0	0	0	0	0	0	0	0	0	0	0	0
sp|Q3U1T3|BRM1L_MOUSE	sp|Q3U1T3|BRM1L_MOUSE Breast cancer metastasis-suppressor 1-like protein OS=Mus musculus OX=10090 GN=Brms1l PE=2 SV=1	1	1	1	1	3.1	37.657	0	0	0	0	0	0	0	0	0	0	0	0	0	0	0	0	0	0
tr|D3Z2M0|D3Z2M0_MOUSE;tr|G3UXB4|G3UXB4_MOUSE;sp|Q3U308|CTU2_MOUSE	tr|D3Z2M0|D3Z2M0_MOUSE Cytoplasmic tRNA 2-thiolation protein 2 (Fragment) OS=Mus musculus OX=10090 GN=Ctu2 PE=1 SV=1;tr|G3UXB4|G3UXB4_MOUSE Cytoplasmic tRNA 2-thiolation protein 2 OS=Mus musculus OX=10090 GN=Ctu2 PE=1 SV=1;sp|Q3U308|CTU2_MOUSE Cytoplasmic	3	1	1	1	2.8	27.294	0	0	0	0	0	0	0	0	0	0	0	0	0	0	0	0	0	0
sp|Q3UR70|TGFA1_MOUSE	sp|Q3UR70|TGFA1_MOUSE Transforming growth factor-beta receptor-associated protein 1 OS=Mus musculus OX=10090 GN=Tgfbrap1 PE=1 SV=1	1	1	1	1	1.3	97.302	0	0	0	0	0	0	0	0	0	0	0	0	0	0	0	0	0	0
sp|Q3UV17|K22O_MOUSE	sp|Q3UV17|K22O_MOUSE Keratin, type II cytoskeletal 2 oral OS=Mus musculus OX=10090 GN=Krt76 PE=1 SV=1	1	10	1	1	12.1	62.844	8090000000	689920000	798160000	705610000	886830000	6768400	1861300000	1690300000	1451100000	224720000	19165000	22171000	19600000	24634000	188010	51702000	46952000	40309000
tr|A0A087WP74|A0A087WP74_MOUSE;tr|B2KFD2|B2KFD2_MOUSE;sp|Q5DTW7|RESF1_MOUSE	tr|A0A087WP74|A0A087WP74_MOUSE Retroelement silencing factor 1 OS=Mus musculus OX=10090 GN=Resf1 PE=1 SV=1;tr|B2KFD2|B2KFD2_MOUSE 2810474O19Rik protein OS=Mus musculus OX=10090 GN=Resf1 PE=2 SV=1;sp|Q5DTW7|RESF1_MOUSE Retroelement silencing factor 1 OS=Mus	3	2	2	2	1.1	168.86	0	0	0	0	0	0	0	0	0	0	0	0	0	0	0	0	0	0
tr|Q9CQG8|Q9CQG8_MOUSE;sp|Q5S006|LRRK2_MOUSE	tr|Q9CQG8|Q9CQG8_MOUSE Protein kinase domain-containing protein OS=Mus musculus OX=10090 GN=Lrrk2 PE=2 SV=1;sp|Q5S006|LRRK2_MOUSE Leucine-rich repeat serine/threonine-protein kinase 2 OS=Mus musculus OX=10090 GN=Lrrk2 PE=1 SV=2	2	1	1	1	1.8	62.833	0	0	0	0	0	0	0	0	0	0	0	0	0	0	0	0	0	0
tr|E9Q5B6|E9Q5B6_MOUSE;tr|Q3UXC8|Q3UXC8_MOUSE;tr|F6ZV59|F6ZV59_MOUSE;tr|G5E8G0|G5E8G0_MOUSE;tr|G3X9W0|G3X9W0_MOUSE;sp|Q60668|HNRPD_MOUSE	tr|E9Q5B6|E9Q5B6_MOUSE Heterogeneous nuclear ribonucleoprotein D0 (Fragment) OS=Mus musculus OX=10090 GN=Hnrnpd PE=1 SV=1;tr|Q3UXC8|Q3UXC8_MOUSE RRM domain-containing protein (Fragment) OS=Mus musculus OX=10090 GN=Hnrnpd PE=2 SV=1;tr|F6ZV59|F6ZV59_MOUSE He	6	1	1	1	9.3	12.139	16360000	0	0	0	0	0	0	0	16360000	2726600	0	0	0	0	0	0	0	2726600
tr|Q5DTP0|Q5DTP0_MOUSE;sp|Q60675|LAMA2_MOUSE;tr|Q7TQI9|Q7TQI9_MOUSE;tr|Q8R145|Q8R145_MOUSE;tr|A0A1W2P7N3|A0A1W2P7N3_MOUSE	tr|Q5DTP0|Q5DTP0_MOUSE MKIAA4087 protein (Fragment) OS=Mus musculus OX=10090 GN=Lama2 PE=2 SV=1;sp|Q60675|LAMA2_MOUSE Laminin subunit alpha-2 OS=Mus musculus OX=10090 GN=Lama2 PE=1 SV=2;tr|Q7TQI9|Q7TQI9_MOUSE Lama2 protein (Fragment) OS=Mus musculus OX=100	5	7	7	7	6.9	141.28	53315000	0	0	1428600	768830	51117000	0	0	0	833040	0	0	22322	12013	798710	0	0	0
tr|B1AXZ0|B1AXZ0_MOUSE;tr|Q91XI8|Q91XI8_MOUSE;tr|Q80UJ0|Q80UJ0_MOUSE;tr|Q91XI9|Q91XI9_MOUSE;tr|Q3UR02|Q3UR02_MOUSE;tr|Q564D8|Q564D8_MOUSE;sp|Q60899|ELAV2_MOUSE;sp|Q60900|ELAV3_MOUSE;tr|Q9CXQ0|Q9CXQ0_MOUSE;tr|Q80Y51|Q80Y51_MOUSE;tr|B1AXZ6|B1AXZ6_MOUSE;sp|Q61701|ELAV4_MOUSE;tr|B1AXZ4|B1AXZ4_MOUSE;tr|B1AXZ5|B1AXZ5_MOUSE;tr|Q80XH9|Q80XH9_MOUSE	tr|B1AXZ0|B1AXZ0_MOUSE ELAV-like protein OS=Mus musculus OX=10090 GN=Elavl2 PE=1 SV=1;tr|Q91XI8|Q91XI8_MOUSE ELAV-like protein OS=Mus musculus OX=10090 GN=Elavl2 PE=2 SV=1;tr|Q80UJ0|Q80UJ0_MOUSE ELAV-like protein OS=Mus musculus OX=10090 GN=Elavl2 PE=1 SV=	15	1	1	1	2	38.001	0	0	0	0	0	0	0	0	0	0	0	0	0	0	0	0	0	0
tr|D3YYK8|D3YYK8_MOUSE;tr|Q3U4H0|Q3U4H0_MOUSE;sp|Q61166|MARE1_MOUSE;tr|E9Q6X0|E9Q6X0_MOUSE;sp|Q8R001|MARE2_MOUSE	tr|D3YYK8|D3YYK8_MOUSE Microtubule-associated protein RP/EB family member 2 (Fragment) OS=Mus musculus OX=10090 GN=Mapre2 PE=1 SV=1;tr|Q3U4H0|Q3U4H0_MOUSE APC-binding protein EB1 OS=Mus musculus OX=10090 GN=Mapre1 PE=1 SV=1;sp|Q61166|MARE1_MOUSE Microtubul	5	1	1	1	3.8	29.425	0	0	0	0	0	0	0	0	0	0	0	0	0	0	0	0	0	0
tr|Q5M9N9|Q5M9N9_MOUSE;sp|Q61171|PRDX2_MOUSE	tr|Q5M9N9|Q5M9N9_MOUSE Prdx2 protein OS=Mus musculus OX=10090 GN=Prdx2 PE=2 SV=1;sp|Q61171|PRDX2_MOUSE Peroxiredoxin-2 OS=Mus musculus OX=10090 GN=Prdx2 PE=1 SV=3	2	1	1	1	5.6	21.79	33082000	2085500	4221000	3684100	5976400	7099200	10016000	0	0	2544800	160420	324690	283390	459720	546090	770450	0	0
sp|Q61495|DSG1A_MOUSE;tr|B2RQH0|B2RQH0_MOUSE;sp|Q7TSF1|DSG1B_MOUSE;tr|Q9CUH7|Q9CUH7_MOUSE;sp|Q7TSF0|DSG1C_MOUSE	sp|Q61495|DSG1A_MOUSE Desmoglein-1-alpha OS=Mus musculus OX=10090 GN=Dsg1a PE=2 SV=2;tr|B2RQH0|B2RQH0_MOUSE Desmoglein 1 beta OS=Mus musculus OX=10090 GN=Dsg1b PE=2 SV=1;sp|Q7TSF1|DSG1B_MOUSE Desmoglein-1-beta OS=Mus musculus OX=10090 GN=Dsg1b PE=1 SV=1	5	3	3	3	2.5	114.6	55800000	2289200	3414200	3037000	5956300	12049000	9913300	10537000	8603800	1361000	55835	83274	74072	145280	293880	241790	257000	209850
tr|Q9DAY9|Q9DAY9_MOUSE;tr|Q5BL09|Q5BL09_MOUSE;tr|Q5SQB0|Q5SQB0_MOUSE;tr|Q5SQB5|Q5SQB5_MOUSE;tr|Q5U438|Q5U438_MOUSE;tr|Q5SQB7|Q5SQB7_MOUSE;sp|Q61937|NPM_MOUSE;tr|Q3UDA7|Q3UDA7_MOUSE;tr|Q8BSZ3|Q8BSZ3_MOUSE;tr|Q3U536|Q3U536_MOUSE	tr|Q9DAY9|Q9DAY9_MOUSE Nucleophosmin OS=Mus musculus OX=10090 GN=Npm1 PE=1 SV=1;tr|Q5BL09|Q5BL09_MOUSE Npm1 protein OS=Mus musculus OX=10090 GN=Npm1 PE=2 SV=1;tr|Q5SQB0|Q5SQB0_MOUSE Nucleophosmin OS=Mus musculus OX=10090 GN=Npm1 PE=1 SV=1;tr|Q5SQB5|Q5SQB5_	10	2	2	2	6.2	28.385	67197000	2212500	760580	0	0	0	0	0	64224000	6108800	201140	69144	0	0	0	0	0	5838500
sp|Q63918|CAVN2_MOUSE	sp|Q63918|CAVN2_MOUSE Caveolae-associated protein 2 OS=Mus musculus OX=10090 GN=Cavin2 PE=1 SV=3	1	1	1	1	3.3	46.763	0	0	0	0	0	0	0	0	0	0	0	0	0	0	0	0	0	0
tr|F7ANC5|F7ANC5_MOUSE;tr|E9Q8Q7|E9Q8Q7_MOUSE;tr|B9EI20|B9EI20_MOUSE;tr|E9QNC6|E9QNC6_MOUSE;tr|G5E8Y2|G5E8Y2_MOUSE;sp|Q69ZB0|LRCC1_MOUSE	tr|F7ANC5|F7ANC5_MOUSE Leucine-rich repeat and coiled-coil domain-containing protein 1 (Fragment) OS=Mus musculus OX=10090 GN=Lrrcc1 PE=1 SV=1;tr|E9Q8Q7|E9Q8Q7_MOUSE Leucine-rich repeat and coiled-coil domain-containing protein 1 (Fragment) OS=Mus musculus	6	1	1	1	1.4	68.639	0	0	0	0	0	0	0	0	0	0	0	0	0	0	0	0	0	0
sp|Q6IQY5|CEP70_MOUSE	sp|Q6IQY5|CEP70_MOUSE Centrosomal protein of 70 kDa OS=Mus musculus OX=10090 GN=Cep70 PE=2 SV=1	1	1	1	1	2.1	71.064	0	0	0	0	0	0	0	0	0	0	0	0	0	0	0	0	0	0
sp|Q6NS69|AMER3_MOUSE	sp|Q6NS69|AMER3_MOUSE APC membrane recruitment protein 3 OS=Mus musculus OX=10090 GN=Amer3 PE=2 SV=1	1	1	1	1	1.5	83.158	0	0	0	0	0	0	0	0	0	0	0	0	0	0	0	0	0	0
sp|Q6PDN3|MYLK_MOUSE;tr|B1B1A8|B1B1A8_MOUSE	sp|Q6PDN3|MYLK_MOUSE Myosin light chain kinase, smooth muscle OS=Mus musculus OX=10090 GN=Mylk PE=1 SV=3;tr|B1B1A8|B1B1A8_MOUSE Myosin light chain kinase, smooth muscle OS=Mus musculus OX=10090 GN=Mylk PE=1 SV=1	2	1	1	1	0.7	212.92	0	0	0	0	0	0	0	0	0	0	0	0	0	0	0	0	0	0
tr|Q3UPU3|Q3UPU3_MOUSE;tr|Q3UHE0|Q3UHE0_MOUSE;sp|Q6WKZ8|UBR2_MOUSE	tr|Q3UPU3|Q3UPU3_MOUSE E3 ubiquitin-protein ligase OS=Mus musculus OX=10090 GN=Ubr2 PE=2 SV=1;tr|Q3UHE0|Q3UHE0_MOUSE E3 ubiquitin-protein ligase OS=Mus musculus OX=10090 GN=Ubr2 PE=2 SV=1;sp|Q6WKZ8|UBR2_MOUSE E3 ubiquitin-protein ligase UBR2 OS=Mus musculu	3	1	1	1	0.7	199.2	26177000	0	0	23661000	0	2516100	0	0	0	319230	0	0	288550	0	30684	0	0	0
tr|Q9CU66|Q9CU66_MOUSE;sp|Q6ZPV2|INO80_MOUSE	tr|Q9CU66|Q9CU66_MOUSE Chromatin-remodeling ATPase INO80 (Fragment) OS=Mus musculus OX=10090 GN=Ino80 PE=2 SV=3;sp|Q6ZPV2|INO80_MOUSE Chromatin-remodeling ATPase INO80 OS=Mus musculus OX=10090 GN=Ino80 PE=1 SV=2	2	1	1	1	2.5	64.515	0	0	0	0	0	0	0	0	0	0	0	0	0	0	0	0	0	0
tr|F6W8R9|F6W8R9_MOUSE;tr|Q76KB5|Q76KB5_MOUSE;tr|Q6DFZ2|Q6DFZ2_MOUSE;tr|E9QP46|E9QP46_MOUSE;sp|Q6ZWQ0|SYNE2_MOUSE	tr|F6W8R9|F6W8R9_MOUSE Nesprin-2 (Fragment) OS=Mus musculus OX=10090 GN=Syne2 PE=1 SV=1;tr|Q76KB5|Q76KB5_MOUSE MKIAA1011 protein (Fragment) OS=Mus musculus OX=10090 GN=Syne2 PE=2 SV=1;tr|Q6DFZ2|Q6DFZ2_MOUSE Nesprin-2 (Fragment) OS=Mus musculus OX=10090 GN=	5	1	1	1	0.7	189.34	0	0	0	0	0	0	0	0	0	0	0	0	0	0	0	0	0	0
tr|Q05CE2|Q05CE2_MOUSE;tr|A0A140LJ61|A0A140LJ61_MOUSE;tr|A0A140LJ79|A0A140LJ79_MOUSE;sp|Q70IV5|SYNEM_MOUSE	tr|Q05CE2|Q05CE2_MOUSE Synm protein OS=Mus musculus OX=10090 GN=Synm PE=2 SV=1;tr|A0A140LJ61|A0A140LJ61_MOUSE Synemin OS=Mus musculus OX=10090 GN=Synm PE=1 SV=1;tr|A0A140LJ79|A0A140LJ79_MOUSE Synemin OS=Mus musculus OX=10090 GN=Synm PE=1 SV=1;sp|Q70IV5|SYN	4	1	1	1	4.1	23.887	130530000	8786600	20625000	36631000	8501200	11813000	17557000	10167000	16443000	8701700	585770	1375000	2442100	566740	787550	1170500	677810	1096200
sp|Q76LL6|FHOD3_MOUSE	sp|Q76LL6|FHOD3_MOUSE FH1/FH2 domain-containing protein 3 OS=Mus musculus OX=10090 GN=Fhod3 PE=1 SV=1	1	1	1	1	0.5	175.65	0	0	0	0	0	0	0	0	0	0	0	0	0	0	0	0	0	0
sp|Q78Y63|PDCL2_MOUSE	sp|Q78Y63|PDCL2_MOUSE Phosducin-like protein 2 OS=Mus musculus OX=10090 GN=Pdcl2 PE=1 SV=1	1	1	1	1	2.9	27.769	0	0	0	0	0	0	0	0	0	0	0	0	0	0	0	0	0	0
sp|Q7M724|TR106_MOUSE	sp|Q7M724|TR106_MOUSE Taste receptor type 2 member 106 OS=Mus musculus OX=10090 GN=Tas2r106 PE=2 SV=1	1	1	1	1	4.5	35.498	0	0	0	0	0	0	0	0	0	0	0	0	0	0	0	0	0	0
sp|Q7TMY8|HUWE1_MOUSE;tr|Q4JG03|Q4JG03_MOUSE;tr|A2AFQ0|A2AFQ0_MOUSE	sp|Q7TMY8|HUWE1_MOUSE E3 ubiquitin-protein ligase HUWE1 OS=Mus musculus OX=10090 GN=Huwe1 PE=1 SV=5;tr|Q4JG03|Q4JG03_MOUSE HECT-type E3 ubiquitin transferase OS=Mus musculus OX=10090 GN=Huwe1 PE=2 SV=1;tr|A2AFQ0|A2AFQ0_MOUSE HECT-type E3 ubiquitin transfer	3	1	1	1	0.2	482.63	0	0	0	0	0	0	0	0	0	0	0	0	0	0	0	0	0	0
tr|Q3UV57|Q3UV57_MOUSE;sp|Q80T85|DCAF5_MOUSE	tr|Q3UV57|Q3UV57_MOUSE WD_REPEATS_REGION domain-containing protein OS=Mus musculus OX=10090 GN=Dcaf5 PE=1 SV=1;sp|Q80T85|DCAF5_MOUSE DDB1- and CUL4-associated factor 5 OS=Mus musculus OX=10090 GN=Dcaf5 PE=1 SV=2	2	1	1	1	1	103.67	0	0	0	0	0	0	0	0	0	0	0	0	0	0	0	0	0	0
tr|E9QAW9|E9QAW9_MOUSE;tr|E9Q2P0|E9Q2P0_MOUSE;sp|Q80TR4|SLIT1_MOUSE	tr|E9QAW9|E9QAW9_MOUSE Slit homolog 1 protein OS=Mus musculus OX=10090 GN=Slit1 PE=1 SV=1;tr|E9Q2P0|E9Q2P0_MOUSE Slit homolog 1 protein OS=Mus musculus OX=10090 GN=Slit1 PE=1 SV=1;sp|Q80TR4|SLIT1_MOUSE Slit homolog 1 protein OS=Mus musculus OX=10090 GN=Sli	3	1	1	1	0.5	159.23	0	0	0	0	0	0	0	0	0	0	0	0	0	0	0	0	0	0
sp|Q8BFZ3|ACTBL_MOUSE	sp|Q8BFZ3|ACTBL_MOUSE Beta-actin-like protein 2 OS=Mus musculus OX=10090 GN=Actbl2 PE=1 SV=1	1	4	1	1	13.8	42.004	16686000	0	0	0	16686000	0	0	0	0	794570	0	0	0	794570	0	0	0	0
tr|Q58E39|Q58E39_MOUSE;tr|Q6PFA7|Q6PFA7_MOUSE;tr|Q5U3M2|Q5U3M2_MOUSE;tr|Q6P6I7|Q6P6I7_MOUSE;tr|A2AL12|A2AL12_MOUSE;tr|B2RXM2|B2RXM2_MOUSE;tr|Q0VG47|Q0VG47_MOUSE;tr|Q5FB19|Q5FB19_MOUSE;tr|Q3UZG3|Q3UZG3_MOUSE;sp|Q8BG05|ROA3_MOUSE	tr|Q58E39|Q58E39_MOUSE Hnrpa3 protein (Fragment) OS=Mus musculus OX=10090 GN=Hnrnpa3 PE=2 SV=1;tr|Q6PFA7|Q6PFA7_MOUSE Hnrpa3 protein (Fragment) OS=Mus musculus OX=10090 GN=Hnrnpa3 PE=2 SV=1;tr|Q5U3M2|Q5U3M2_MOUSE Hnrpa3 protein OS=Mus musculus OX=10090 GN=	10	1	1	1	3.8	26.374	11085000	0	0	0	0	0	0	0	11085000	791770	0	0	0	0	0	0	0	791770
tr|A0A2I3BQC6|A0A2I3BQC6_MOUSE;tr|A0A2I3BRX1|A0A2I3BRX1_MOUSE;tr|A0A2I3BQL9|A0A2I3BQL9_MOUSE;tr|A0A2I3BS39|A0A2I3BS39_MOUSE;tr|Q3UGF0|Q3UGF0_MOUSE;tr|Q3TDE6|Q3TDE6_MOUSE;sp|Q8BH04|PCKGM_MOUSE;tr|A0A0R4J0G0|A0A0R4J0G0_MOUSE	tr|A0A2I3BQC6|A0A2I3BQC6_MOUSE Phosphoenolpyruvate carboxykinase [GTP], mitochondrial (Fragment) OS=Mus musculus OX=10090 GN=Pck2 PE=1 SV=1;tr|A0A2I3BRX1|A0A2I3BRX1_MOUSE Phosphoenolpyruvate carboxykinase (GTP) (Fragment) OS=Mus musculus OX=10090 GN=Pck2 P	8	1	1	1	8.1	16.939	0	0	0	0	0	0	0	0	0	0	0	0	0	0	0	0	0	0
tr|B9EHE0|B9EHE0_MOUSE;sp|Q8BHB7|CP046_MOUSE	tr|B9EHE0|B9EHE0_MOUSE Uncharacterized protein OS=Mus musculus OX=10090 GN=1700030J22Rik PE=2 SV=1;sp|Q8BHB7|CP046_MOUSE Uncharacterized protein C16orf46 homolog OS=Mus musculus OX=10090 PE=2 SV=1	2	1	1	1	2.2	45.038	0	0	0	0	0	0	0	0	0	0	0	0	0	0	0	0	0	0
tr|D3Z755|D3Z755_MOUSE;tr|A0A338P6E7|A0A338P6E7_MOUSE;sp|Q8BMT4|LRC33_MOUSE	tr|D3Z755|D3Z755_MOUSE Transforming growth factor beta activator LRRC33 (Fragment) OS=Mus musculus OX=10090 GN=Nrros PE=1 SV=1;tr|A0A338P6E7|A0A338P6E7_MOUSE Transforming growth factor beta activator LRRC33 OS=Mus musculus OX=10090 GN=Nrros PE=1 SV=1;sp|Q8	3	1	1	1	8.3	15.963	0	0	0	0	0	0	0	0	0	0	0	0	0	0	0	0	0	0
sp|Q8BX70|VP13C_MOUSE;tr|A1ILG8|A1ILG8_MOUSE;tr|A0A1L1SS63|A0A1L1SS63_MOUSE	sp|Q8BX70|VP13C_MOUSE Vacuolar protein sorting-associated protein 13C OS=Mus musculus OX=10090 GN=Vps13c PE=1 SV=2;tr|A1ILG8|A1ILG8_MOUSE Chorein OS=Mus musculus OX=10090 GN=Vps13c PE=2 SV=1;tr|A0A1L1SS63|A0A1L1SS63_MOUSE Vacuolar protein sorting-associate	3	2	2	2	0.8	420.08	0	0	0	0	0	0	0	0	0	0	0	0	0	0	0	0	0	0
tr|E0CXD7|E0CXD7_MOUSE;tr|E0CY33|E0CY33_MOUSE;tr|E0CYK7|E0CYK7_MOUSE;sp|Q8BZL8|LMO3_MOUSE	tr|E0CXD7|E0CXD7_MOUSE LIM domain only protein 3 OS=Mus musculus OX=10090 GN=Lmo3 PE=4 SV=1;tr|E0CY33|E0CY33_MOUSE LIM domain only protein 3 (Fragment) OS=Mus musculus OX=10090 GN=Lmo3 PE=4 SV=1;tr|E0CYK7|E0CYK7_MOUSE LIM domain only protein 3 (Fragment) O	4	1	1	1	16.7	6.8651	0	0	0	0	0	0	0	0	0	0	0	0	0	0	0	0	0	0
tr|E9PZY5|E9PZY5_MOUSE;tr|A0A140T8I5|A0A140T8I5_MOUSE;sp|Q8C6S9|CFA54_MOUSE	tr|E9PZY5|E9PZY5_MOUSE Cilia- and flagella-associated protein 54 (Fragment) OS=Mus musculus OX=10090 GN=Cfap54 PE=4 SV=1;tr|A0A140T8I5|A0A140T8I5_MOUSE Cilia- and flagella-associated protein 54 OS=Mus musculus OX=10090 GN=Cfap54 PE=4 SV=1;sp|Q8C6S9|CFA54_M	3	1	1	1	1.5	67.798	0	0	0	0	0	0	0	0	0	0	0	0	0	0	0	0	0	0
sp|Q8C7U7|GALT6_MOUSE	sp|Q8C7U7|GALT6_MOUSE Polypeptide N-acetylgalactosaminyltransferase 6 OS=Mus musculus OX=10090 GN=Galnt6 PE=2 SV=1	1	1	1	1	2.1	71.536	0	0	0	0	0	0	0	0	0	0	0	0	0	0	0	0	0	0
tr|A0A0R4J0L7|A0A0R4J0L7_MOUSE;sp|Q8C9B9|DIDO1_MOUSE	tr|A0A0R4J0L7|A0A0R4J0L7_MOUSE Death-inducer obliterator 1 OS=Mus musculus OX=10090 GN=Dido1 PE=1 SV=1;sp|Q8C9B9|DIDO1_MOUSE Death-inducer obliterator 1 OS=Mus musculus OX=10090 GN=Dido1 PE=1 SV=4	2	1	1	1	1.1	69.653	0	0	0	0	0	0	0	0	0	0	0	0	0	0	0	0	0	0
tr|A0A2R8W6J9|A0A2R8W6J9_MOUSE;tr|Q3UEN1|Q3UEN1_MOUSE;sp|Q8CGR7|UPP2_MOUSE;tr|Q8R093|Q8R093_MOUSE	tr|A0A2R8W6J9|A0A2R8W6J9_MOUSE Uridine phosphorylase OS=Mus musculus OX=10090 GN=Upp2 PE=1 SV=1;tr|Q3UEN1|Q3UEN1_MOUSE Uridine phosphorylase OS=Mus musculus OX=10090 GN=Upp2 PE=2 SV=1;sp|Q8CGR7|UPP2_MOUSE Uridine phosphorylase 2 OS=Mus musculus OX=10090 GN	4	1	1	1	4.2	34.106	43026000	3035600	3995400	2532900	2928100	15185000	7570700	2212600	5566100	2868400	202370	266360	168860	195210	1012300	504710	147510	371070
tr|A0A0M6L0K6|A0A0M6L0K6_MOUSE;sp|Q8CGZ9|PR7B1_MOUSE	tr|A0A0M6L0K6|A0A0M6L0K6_MOUSE Growth hormone d17 OS=Mus musculus OX=10090 GN=Prl7b1 PE=2 SV=1;sp|Q8CGZ9|PR7B1_MOUSE Prolactin-7B1 OS=Mus musculus OX=10090 GN=Prl7b1 PE=2 SV=2	2	1	1	1	3.6	28.959	0	0	0	0	0	0	0	0	0	0	0	0	0	0	0	0	0	0
tr|B1AT25|B1AT25_MOUSE;sp|Q8CHV6|TAD2A_MOUSE	tr|B1AT25|B1AT25_MOUSE Transcriptional adapter 2-alpha (Fragment) OS=Mus musculus OX=10090 GN=Tada2a PE=1 SV=1;sp|Q8CHV6|TAD2A_MOUSE Transcriptional adapter 2-alpha OS=Mus musculus OX=10090 GN=Tada2a PE=1 SV=1	2	1	1	1	4.3	27.589	0	0	0	0	0	0	0	0	0	0	0	0	0	0	0	0	0	0
tr|Q3TWA2|Q3TWA2_MOUSE;sp|Q8K2I2|CCHCR_MOUSE;tr|G3UWS7|G3UWS7_MOUSE	tr|Q3TWA2|Q3TWA2_MOUSE Alpha-helical coiled-coil rod protein OS=Mus musculus OX=10090 GN=Cchcr1 PE=2 SV=1;sp|Q8K2I2|CCHCR_MOUSE Coiled-coil alpha-helical rod protein 1 OS=Mus musculus OX=10090 GN=Cchcr1 PE=2 SV=3;tr|G3UWS7|G3UWS7_MOUSE Alpha-helical coiled	3	1	1	1	1.8	87.07	0	0	0	0	0	0	0	0	0	0	0	0	0	0	0	0	0	0
tr|Q3TR30|Q3TR30_MOUSE;sp|Q8K2W9|CN093_MOUSE	tr|Q3TR30|Q3TR30_MOUSE Uncharacterized protein (Fragment) OS=Mus musculus OX=10090 GN=4931414P19Rik PE=2 SV=1;sp|Q8K2W9|CN093_MOUSE Uncharacterized protein C14orf93 homolog OS=Mus musculus OX=10090 PE=1 SV=1	2	1	1	1	2.1	40.711	0	0	0	0	0	0	0	0	0	0	0	0	0	0	0	0	0	0
tr|Q9EPW6|Q9EPW6_MOUSE;tr|Q3TAG5|Q3TAG5_MOUSE;tr|Q3UP03|Q3UP03_MOUSE;tr|E9Q9C7|E9Q9C7_MOUSE;tr|E9Q9C4|E9Q9C4_MOUSE;tr|E9Q9C0|E9Q9C0_MOUSE;tr|B9EIV0|B9EIV0_MOUSE;tr|E9Q9C1|E9Q9C1_MOUSE;tr|E9Q9C2|E9Q9C2_MOUSE;tr|E9QK41|E9QK41_MOUSE;sp|Q8K4G5|ABLM1_MOUSE	tr|Q9EPW6|Q9EPW6_MOUSE Actin-binding double zinc finger protein (Fragment) OS=Mus musculus OX=10090 PE=2 SV=1;tr|Q3TAG5|Q3TAG5_MOUSE Uncharacterized protein OS=Mus musculus OX=10090 GN=Ablim1 PE=2 SV=1;tr|Q3UP03|Q3UP03_MOUSE Uncharacterized protein (Fragme	11	1	1	1	2.9	26.293	0	0	0	0	0	0	0	0	0	0	0	0	0	0	0	0	0	0
sp|Q8R2Z3|S26A7_MOUSE	sp|Q8R2Z3|S26A7_MOUSE Anion exchange transporter OS=Mus musculus OX=10090 GN=Slc26a7 PE=2 SV=3	1	1	1	1	2	71.829	0	0	0	0	0	0	0	0	0	0	0	0	0	0	0	0	0	0
tr|G3UZZ7|G3UZZ7_MOUSE;tr|A0A0R4J216|A0A0R4J216_MOUSE;sp|Q8R4T1|CYS1_MOUSE	tr|G3UZZ7|G3UZZ7_MOUSE Cystin-1 (Fragment) OS=Mus musculus OX=10090 GN=Cys1 PE=1 SV=1;tr|A0A0R4J216|A0A0R4J216_MOUSE Cystin-1 OS=Mus musculus OX=10090 GN=Cys1 PE=1 SV=1;sp|Q8R4T1|CYS1_MOUSE Cystin-1 OS=Mus musculus OX=10090 GN=Cys1 PE=1 SV=1	3	1	1	1	12.8	10.353	0	0	0	0	0	0	0	0	0	0	0	0	0	0	0	0	0	0
sp|Q8VCM7|FIBG_MOUSE;tr|Q3UEM7|Q3UEM7_MOUSE;tr|Q3UER8|Q3UER8_MOUSE	sp|Q8VCM7|FIBG_MOUSE Fibrinogen gamma chain OS=Mus musculus OX=10090 GN=Fgg PE=1 SV=1;tr|Q3UEM7|Q3UEM7_MOUSE Fibrinogen C-terminal domain-containing protein OS=Mus musculus OX=10090 GN=Fgg PE=1 SV=1;tr|Q3UER8|Q3UER8_MOUSE Fibrinogen gamma chain OS=Mus musc	3	2	2	2	5.7	49.391	29899000	29899000	0	0	0	0	0	0	0	1196000	1196000	0	0	0	0	0	0	0
tr|A0A1L1SQK2|A0A1L1SQK2_MOUSE;tr|Q3V3U1|Q3V3U1_MOUSE;tr|A0A1L1SSW1|A0A1L1SSW1_MOUSE;tr|Q3V377|Q3V377_MOUSE;tr|Q14DS6|Q14DS6_MOUSE;tr|Q14DP3|Q14DP3_MOUSE;sp|Q8VDC0|SYLM_MOUSE	tr|A0A1L1SQK2|A0A1L1SQK2_MOUSE Leucine--tRNA ligase (Fragment) OS=Mus musculus OX=10090 GN=Lars2 PE=1 SV=1;tr|Q3V3U1|Q3V3U1_MOUSE Leucine--tRNA ligase OS=Mus musculus OX=10090 GN=Lars2 PE=2 SV=1;tr|A0A1L1SSW1|A0A1L1SSW1_MOUSE Leucine--tRNA ligase OS=Mus mu	7	1	1	1	10.7	13.691	0	0	0	0	0	0	0	0	0	0	0	0	0	0	0	0	0	0
tr|Q148R7|Q148R7_MOUSE;sp|Q8VHD8|HORN_MOUSE;tr|E9QNP3|E9QNP3_MOUSE;tr|F8WJ23|F8WJ23_MOUSE	tr|Q148R7|Q148R7_MOUSE Hrnr protein OS=Mus musculus OX=10090 GN=Hrnr PE=2 SV=1;sp|Q8VHD8|HORN_MOUSE Hornerin OS=Mus musculus OX=10090 GN=Hrnr PE=1 SV=1;tr|E9QNP3|E9QNP3_MOUSE Hornerin OS=Mus musculus OX=10090 GN=Hrnr PE=1 SV=1;tr|F8WJ23|F8WJ23_MOUSE Horner	4	1	1	1	3.1	89.057	12477000	2765500	0	0	0	0	6568500	3142900	0	328340	72775	0	0	0	0	172850	82709	0
tr|D3YYF1|D3YYF1_MOUSE;tr|Q91ZS2|Q91ZS2_MOUSE;tr|B8JJE0|B8JJE0_MOUSE;sp|Q8VHN7|AGRV1_MOUSE	tr|D3YYF1|D3YYF1_MOUSE Adhesion G-protein-coupled receptor V1 OS=Mus musculus OX=10090 GN=Adgrv1 PE=4 SV=1;tr|Q91ZS2|Q91ZS2_MOUSE MASS1 OS=Mus musculus OX=10090 GN=Adgrv1 PE=2 SV=1;tr|B8JJE0|B8JJE0_MOUSE Adhesion G-protein-coupled receptor V1 OS=Mus muscul	4	1	1	1	0.7	133.64	165070000	11078000	0	0	0	52591000	29014000	43048000	29336000	3588400	240830	0	0	0	1143300	630740	935840	637730
sp|Q921I1|TRFE_MOUSE	sp|Q921I1|TRFE_MOUSE Serotransferrin OS=Mus musculus OX=10090 GN=Tf PE=1 SV=1	1	1	1	1	2.2	76.723	15306000	15306000	0	0	0	0	0	0	0	373330	373330	0	0	0	0	0	0	0
tr|D3Z3L0|D3Z3L0_MOUSE;tr|D3Z3M0|D3Z3M0_MOUSE;tr|D3Z2L8|D3Z2L8_MOUSE;tr|D3YVK2|D3YVK2_MOUSE;tr|D3Z5Z5|D3Z5Z5_MOUSE;tr|D3Z0T7|D3Z0T7_MOUSE;sp|Q922H4|GMPPA_MOUSE;tr|Q3UNC0|Q3UNC0_MOUSE	tr|D3Z3L0|D3Z3L0_MOUSE Mannose-1-phosphate guanyltransferase alpha (Fragment) OS=Mus musculus OX=10090 GN=Gmppa PE=1 SV=1;tr|D3Z3M0|D3Z3M0_MOUSE Mannose-1-phosphate guanyltransferase alpha (Fragment) OS=Mus musculus OX=10090 GN=Gmppa PE=1 SV=1;tr|D3Z2L8|D3	8	1	1	1	18.1	7.9003	21227000	0	0	0	9050300	3995300	3542900	0	4638600	10614000	0	0	0	4525200	1997700	1771400	0	2319300
sp|Q93092|TALDO_MOUSE;tr|A0A1B0GR11|A0A1B0GR11_MOUSE	sp|Q93092|TALDO_MOUSE Transaldolase OS=Mus musculus OX=10090 GN=Taldo1 PE=1 SV=2;tr|A0A1B0GR11|A0A1B0GR11_MOUSE Transaldolase OS=Mus musculus OX=10090 GN=Taldo1 PE=1 SV=1	2	2	2	2	7.4	37.387	11371000	0	0	0	0	0	0	0	11371000	668890	0	0	0	0	0	0	0	668890
tr|B1AXS4|B1AXS4_MOUSE;tr|Q8C4C7|Q8C4C7_MOUSE;sp|Q99J31|OPHN1_MOUSE;tr|A0A2X0SSN2|A0A2X0SSN2_MOUSE	tr|B1AXS4|B1AXS4_MOUSE Oligophrenin-1 (Fragment) OS=Mus musculus OX=10090 GN=Ophn1 PE=1 SV=1;tr|Q8C4C7|Q8C4C7_MOUSE Uncharacterized protein OS=Mus musculus OX=10090 GN=Ophn1 PE=2 SV=1;sp|Q99J31|OPHN1_MOUSE Oligophrenin-1 OS=Mus musculus OX=10090 GN=Ophn1 P	4	1	1	1	8.3	14.335	0	0	0	0	0	0	0	0	0	0	0	0	0	0	0	0	0	0
tr|Q8BTJ1|Q8BTJ1_MOUSE;tr|Q543K5|Q543K5_MOUSE;tr|Q3ULZ3|Q3ULZ3_MOUSE;sp|Q99K85|SERC_MOUSE	tr|Q8BTJ1|Q8BTJ1_MOUSE Phosphoserine aminotransferase OS=Mus musculus OX=10090 GN=Psat1 PE=2 SV=1;tr|Q543K5|Q543K5_MOUSE Phosphoserine aminotransferase OS=Mus musculus OX=10090 GN=Psat1 PE=1 SV=1;tr|Q3ULZ3|Q3ULZ3_MOUSE Phosphoserine aminotransferase OS=Mus	4	1	1	1	3	40.473	4243900	0	0	0	0	0	0	0	4243900	212200	0	0	0	0	0	0	0	212200
sp|Q99LB6|MAT2B_MOUSE	sp|Q99LB6|MAT2B_MOUSE Methionine adenosyltransferase 2 subunit beta OS=Mus musculus OX=10090 GN=Mat2b PE=1 SV=1	1	1	1	1	3.9	37.392	0	0	0	0	0	0	0	0	0	0	0	0	0	0	0	0	0	0
tr|A0A0G2JF68|A0A0G2JF68_MOUSE;sp|Q99MP8|BRAP_MOUSE	tr|A0A0G2JF68|A0A0G2JF68_MOUSE BRCA1-associated protein (Fragment) OS=Mus musculus OX=10090 GN=Brap PE=1 SV=1;sp|Q99MP8|BRAP_MOUSE BRCA1-associated protein OS=Mus musculus OX=10090 GN=Brap PE=1 SV=1	2	1	1	1	5.5	22.282	0	0	0	0	0	0	0	0	0	0	0	0	0	0	0	0	0	0
sp|Q99MY8|ASH1L_MOUSE	sp|Q99MY8|ASH1L_MOUSE Histone-lysine N-methyltransferase ASH1L OS=Mus musculus OX=10090 GN=Ash1l PE=1 SV=3	1	1	1	1	0.3	331.33	0	0	0	0	0	0	0	0	0	0	0	0	0	0	0	0	0	0
tr|Q7TMP4|Q7TMP4_MOUSE;tr|E9Q197|E9Q197_MOUSE;sp|Q9CPV4|GLOD4_MOUSE	tr|Q7TMP4|Q7TMP4_MOUSE Glyoxalase domain-containing protein 4 (Fragment) OS=Mus musculus OX=10090 GN=Glod4 PE=2 SV=1;tr|E9Q197|E9Q197_MOUSE Glyoxalase domain-containing protein 4 OS=Mus musculus OX=10090 GN=Glod4 PE=1 SV=1;sp|Q9CPV4|GLOD4_MOUSE Glyoxalase	3	1	1	1	10.3	11.669	0	0	0	0	0	0	0	0	0	0	0	0	0	0	0	0	0	0
tr|F6W5Q8|F6W5Q8_MOUSE;tr|Q3V4B3|Q3V4B3_MOUSE;sp|Q9CR26|VTA1_MOUSE	tr|F6W5Q8|F6W5Q8_MOUSE Vacuolar protein sorting-associated protein VTA1 homolog (Fragment) OS=Mus musculus OX=10090 GN=Vta1 PE=1 SV=8;tr|Q3V4B3|Q3V4B3_MOUSE Vta1 domain-containing protein OS=Mus musculus OX=10090 GN=Vta1 PE=2 SV=1;sp|Q9CR26|VTA1_MOUSE Vacu	3	2	2	2	7.2	27.832	8201200	0	0	0	0	0	0	0	8201200	820120	0	0	0	0	0	0	0	820120
tr|Q3TIL4|Q3TIL4_MOUSE;tr|Q05BZ0|Q05BZ0_MOUSE;sp|Q9CRA5|GOLP3_MOUSE	tr|Q3TIL4|Q3TIL4_MOUSE Uncharacterized protein OS=Mus musculus OX=10090 GN=Golph3 PE=2 SV=1;tr|Q05BZ0|Q05BZ0_MOUSE Golgi phosphoprotein 3 OS=Mus musculus OX=10090 GN=Golph3 PE=1 SV=1;sp|Q9CRA5|GOLP3_MOUSE Golgi phosphoprotein 3 OS=Mus musculus OX=10090 GN=	3	1	1	1	8	17.942	0	0	0	0	0	0	0	0	0	0	0	0	0	0	0	0	0	0
tr|V9GXP1|V9GXP1_MOUSE;sp|Q9CWQ0|DPH5_MOUSE	tr|V9GXP1|V9GXP1_MOUSE Diphthine methyl ester synthase OS=Mus musculus OX=10090 GN=Dph5 PE=1 SV=1;sp|Q9CWQ0|DPH5_MOUSE Diphthine methyl ester synthase OS=Mus musculus OX=10090 GN=Dph5 PE=1 SV=2	2	1	1	1	5.6	19.921	0	0	0	0	0	0	0	0	0	0	0	0	0	0	0	0	0	0
sp|Q9CY62|RN181_MOUSE;tr|D3YUJ1|D3YUJ1_MOUSE	sp|Q9CY62|RN181_MOUSE E3 ubiquitin-protein ligase RNF181 OS=Mus musculus OX=10090 GN=Rnf181 PE=1 SV=1;tr|D3YUJ1|D3YUJ1_MOUSE E3 ubiquitin-protein ligase RNF181 OS=Mus musculus OX=10090 GN=Rnf181 PE=1 SV=1	2	1	1	1	4.8	19.1	552970000	94251000	84394000	83034000	35278000	10037000	66017000	58972000	120990000	61441000	10472000	9377100	9225900	3919800	1115300	7335200	6552500	13443000
tr|E9Q0B1|E9Q0B1_MOUSE;tr|B7SNM9|B7SNM9_MOUSE;tr|E9PW14|E9PW14_MOUSE;sp|Q9D067|MDM1_MOUSE;tr|B7SNM8|B7SNM8_MOUSE;tr|B2RPU6|B2RPU6_MOUSE;tr|B7ZMS8|B7ZMS8_MOUSE	tr|E9Q0B1|E9Q0B1_MOUSE Nuclear protein MDM1 OS=Mus musculus OX=10090 GN=Mdm1 PE=1 SV=1;tr|B7SNM9|B7SNM9_MOUSE Nuclear protein MDM1 OS=Mus musculus OX=10090 GN=Mdm1 PE=2 SV=1;tr|E9PW14|E9PW14_MOUSE Nuclear protein MDM1 OS=Mus musculus OX=10090 GN=Mdm1 PE=1	7	1	1	1	1.6	75.673	17200000	0	0	1098000	0	0	1628200	0	14474000	430010	0	0	27450	0	0	40704	0	361850
tr|A0A1W2P6N2|A0A1W2P6N2_MOUSE;tr|B7ZWI2|B7ZWI2_MOUSE;tr|B2RXM7|B2RXM7_MOUSE;sp|Q9D1J3|SARNP_MOUSE	tr|A0A1W2P6N2|A0A1W2P6N2_MOUSE SAP domain-containing ribonucleoprotein OS=Mus musculus OX=10090 GN=Sarnp PE=1 SV=1;tr|B7ZWI2|B7ZWI2_MOUSE 1110005A23Rik protein OS=Mus musculus OX=10090 GN=Sarnp PE=2 SV=1;tr|B2RXM7|B2RXM7_MOUSE SAP domain-containing protein	4	1	1	1	8.2	16.4	0	0	0	0	0	0	0	0	0	0	0	0	0	0	0	0	0	0
tr|A0A0D3M043|A0A0D3M043_MOUSE;tr|A0A0D3M042|A0A0D3M042_MOUSE;sp|Q9D3H2|OBP1A_MOUSE;tr|A2AEN9|A2AEN9_MOUSE;tr|A0A0D3M047|A0A0D3M047_MOUSE;tr|A0A0D3M046|A0A0D3M046_MOUSE	tr|A0A0D3M043|A0A0D3M043_MOUSE Odorant binding protein 5 OS=Mus musculus musculus OX=39442 GN=Obp1a PE=2 SV=1;tr|A0A0D3M042|A0A0D3M042_MOUSE Odorant binding protein 5 OS=Mus musculus domesticus OX=10092 GN=Obp1a PE=2 SV=1;sp|Q9D3H2|OBP1A_MOUSE Odorant-bind	6	2	2	2	9.8	18.552	25305000	0	4356600	0	9912800	1744800	0	9291100	0	3163200	0	544580	0	1239100	218100	0	1161400	0
tr|F6UJ67|F6UJ67_MOUSE;tr|A0A3T0ZJB3|A0A3T0ZJB3_MOUSE;sp|Q9D4G2|HSF2B_MOUSE	tr|F6UJ67|F6UJ67_MOUSE Heat shock factor 2-binding protein OS=Mus musculus OX=10090 GN=Hsf2bp PE=4 SV=2;tr|A0A3T0ZJB3|A0A3T0ZJB3_MOUSE Meiotic localizer of BRCA2 OS=Mus musculus OX=10090 GN=Hsf2bp PE=2 SV=1;sp|Q9D4G2|HSF2B_MOUSE Heat shock factor 2-binding	3	1	1	1	3.4	29.378	0	0	0	0	0	0	0	0	0	0	0	0	0	0	0	0	0	0
sp|Q9DB77|QCR2_MOUSE	sp|Q9DB77|QCR2_MOUSE Cytochrome b-c1 complex subunit 2, mitochondrial OS=Mus musculus OX=10090 GN=Uqcrc2 PE=1 SV=1	1	1	1	1	3.5	48.234	4208500	0	0	0	0	0	0	4208500	0	221500	0	0	0	0	0	0	221500	0
sp|Q9DCU0|PAQR5_MOUSE	sp|Q9DCU0|PAQR5_MOUSE Membrane progestin receptor gamma OS=Mus musculus OX=10090 GN=Paqr5 PE=2 SV=1	1	1	1	1	2.1	38.15	0	0	0	0	0	0	0	0	0	0	0	0	0	0	0	0	0	0
sp|Q9EQF5|DPYS_MOUSE	sp|Q9EQF5|DPYS_MOUSE Dihydropyrimidinase OS=Mus musculus OX=10090 GN=Dpys PE=1 SV=2	1	1	1	1	1.9	56.724	0	0	0	0	0	0	0	0	0	0	0	0	0	0	0	0	0	0
tr|A2BE93|A2BE93_MOUSE;tr|Q5U445|Q5U445_MOUSE;tr|Q3T9S3|Q3T9S3_MOUSE;sp|Q9EQU5|SET_MOUSE;tr|A2BE92|A2BE92_MOUSE	tr|A2BE93|A2BE93_MOUSE Protein SET (Fragment) OS=Mus musculus OX=10090 GN=Set PE=1 SV=1;tr|Q5U445|Q5U445_MOUSE cDNA sequence BC085271 OS=Mus musculus OX=10090 GN=BC085271 PE=2 SV=1;tr|Q3T9S3|Q3T9S3_MOUSE SET translocation OS=Mus musculus OX=10090 GN=Set PE	5	3	3	3	15.8	24.923	242530000	2089600	0	0	0	0	0	0	240440000	26948000	232170	0	0	0	0	0	0	26716000
tr|Q3UPS4|Q3UPS4_MOUSE;tr|A0A1W2P8F6|A0A1W2P8F6_MOUSE;tr|Q3V1C0|Q3V1C0_MOUSE;tr|Q3UVA4|Q3UVA4_MOUSE;sp|Q9JHG7|PK3CG_MOUSE;tr|Q9EQL1|Q9EQL1_MOUSE	tr|Q3UPS4|Q3UPS4_MOUSE PI3K/PI4K domain-containing protein (Fragment) OS=Mus musculus OX=10090 GN=Pik3cg PE=2 SV=1;tr|A0A1W2P8F6|A0A1W2P8F6_MOUSE Phosphatidylinositol-4,5-bisphosphate 3-kinase OS=Mus musculus OX=10090 GN=Pik3cg PE=1 SV=1;tr|Q3V1C0|Q3V1C0_M	6	1	1	1	3.2	42.77	0	0	0	0	0	0	0	0	0	0	0	0	0	0	0	0	0	0
sp|Q9JJ28|FLII_MOUSE	sp|Q9JJ28|FLII_MOUSE Protein flightless-1 homolog OS=Mus musculus OX=10090 GN=Flii PE=1 SV=1	1	1	1	1	0.8	144.8	0	0	0	0	0	0	0	0	0	0	0	0	0	0	0	0	0	0
tr|F8WGG3|F8WGG3_MOUSE;tr|Q8R038|Q8R038_MOUSE;sp|Q9JK81|MYG1_MOUSE	tr|F8WGG3|F8WGG3_MOUSE MYG1 exonuclease (Fragment) OS=Mus musculus OX=10090 GN=Myg1 PE=1 SV=1;tr|Q8R038|Q8R038_MOUSE Melanocyte proliferating gene 1 OS=Mus musculus OX=10090 GN=Myg1 PE=2 SV=1;sp|Q9JK81|MYG1_MOUSE MYG1 exonuclease OS=Mus musculus OX=10090 G	3	1	1	1	3.1	36.549	3228300	0	0	0	0	0	0	0	3228300	153730	0	0	0	0	0	0	0	153730
tr|F6Q750|F6Q750_MOUSE;tr|A0A571BGC6|A0A571BGC6_MOUSE;tr|A0A571BF93|A0A571BF93_MOUSE;tr|A0A0A0MQA6|A0A0A0MQA6_MOUSE;tr|F7ACR9|F7ACR9_MOUSE;tr|E9QNP1|E9QNP1_MOUSE;tr|E9QA63|E9QA63_MOUSE;tr|B1ARU4|B1ARU4_MOUSE;sp|Q9QXZ0|MACF1_MOUSE;tr|E9PVY8|E9PVY8_MOUSE;tr|Q3TRV6|Q3TRV6_MOUSE;tr|Q8C8N4|Q8C8N4_MOUSE;tr|A0A286YD76|A0A286YD76_MOUSE	tr|F6Q750|F6Q750_MOUSE Microtubule-actin cross-linking factor 1 (Fragment) OS=Mus musculus OX=10090 GN=Macf1 PE=1 SV=1;tr|A0A571BGC6|A0A571BGC6_MOUSE Microtubule-actin cross-linking factor 1 OS=Mus musculus OX=10090 GN=Macf1 PE=1 SV=1;tr|A0A571BF93|A0A571B	13	2	2	2	0.4	504.22	3712200	0	0	0	1183000	2529200	0	0	0	14790	0	0	0	4713	10077	0	0	0
tr|Q99K72|Q99K72_MOUSE;tr|F8WGD4|F8WGD4_MOUSE;sp|Q9R0A5|NEK3_MOUSE	tr|Q99K72|Q99K72_MOUSE Nek3 protein OS=Mus musculus OX=10090 GN=Nek3 PE=2 SV=1;tr|F8WGD4|F8WGD4_MOUSE Serine/threonine-protein kinase Nek3 OS=Mus musculus OX=10090 GN=Nek3 PE=1 SV=1;sp|Q9R0A5|NEK3_MOUSE Serine/threonine-protein kinase Nek3 OS=Mus musculus	3	1	1	1	1.8	57.109	0	0	0	0	0	0	0	0	0	0	0	0	0	0	0	0	0	0
sp|Q9R0Q6|ARC1A_MOUSE	sp|Q9R0Q6|ARC1A_MOUSE Actin-related protein 2/3 complex subunit 1A OS=Mus musculus OX=10090 GN=Arpc1a PE=1 SV=1	1	1	1	1	2.7	41.626	15876000	8555300	0	0	0	0	0	0	7320500	755990	407400	0	0	0	0	0	0	348600
sp|Q9WV66|MARH7_MOUSE;tr|F7B2M7|F7B2M7_MOUSE	sp|Q9WV66|MARH7_MOUSE E3 ubiquitin-protein ligase MARCHF7 OS=Mus musculus OX=10090 GN=Marchf7 PE=2 SV=1;tr|F7B2M7|F7B2M7_MOUSE E3 ubiquitin-protein ligase MARCHF7 (Fragment) OS=Mus musculus OX=10090 GN=Marchf7 PE=1 SV=1	2	2	2	2	4.2	76.598	3878500	386150	1023400	554000	940160	0	974760	0	0	125110	12456	33013	17871	30328	0	31444	0	0
tr|A8Y5I6|A8Y5I6_MOUSE;tr|Q9CWX6|Q9CWX6_MOUSE;tr|Q8R5B4|Q8R5B4_MOUSE;sp|Q9WV72|ASB3_MOUSE;tr|A0A0N4SV07|A0A0N4SV07_MOUSE	tr|A8Y5I6|A8Y5I6_MOUSE Ankyrin repeat and SOCS box protein 3 OS=Mus musculus OX=10090 GN=Asb3 PE=1 SV=1;tr|Q9CWX6|Q9CWX6_MOUSE Uncharacterized protein OS=Mus musculus OX=10090 GN=Asb3 PE=2 SV=1;tr|Q8R5B4|Q8R5B4_MOUSE Ankyrin repeat and SOCS box-containing	5	1	1	1	1.9	51.203	0	0	0	0	0	0	0	0	0	0	0	0	0	0	0	0	0	0
sp|Q9Z204|HNRPC_MOUSE;tr|Q3U6P5|Q3U6P5_MOUSE;tr|A0A2I3BQH3|A0A2I3BQH3_MOUSE;tr|A0A2I3BRM6|A0A2I3BRM6_MOUSE;tr|A0A2I3BQW7|A0A2I3BQW7_MOUSE	sp|Q9Z204|HNRPC_MOUSE Heterogeneous nuclear ribonucleoproteins C1/C2 OS=Mus musculus OX=10090 GN=Hnrnpc PE=1 SV=1;tr|Q3U6P5|Q3U6P5_MOUSE RRM domain-containing protein OS=Mus musculus OX=10090 GN=Hnrnpc PE=2 SV=1;tr|A0A2I3BQH3|A0A2I3BQH3_MOUSE Heterogeneous	5	6	6	5	14.7	34.384	169360000	4077700	0	0	0	0	3458300	273080	161550000	9409000	226540	0	0	0	0	192130	15171	8975100
tr|A0A075B5J9|A0A075B5J9_MOUSE;tr|A0A075B5K3|A0A075B5K3_MOUSE;tr|A0A0G2JFA8|A0A0G2JFA8_MOUSE;tr|A0A0G2JDN5|A0A0G2JDN5_MOUSE	tr|A0A075B5J9|A0A075B5J9_MOUSE Immunoglobulin kappa variable 17-127 OS=Mus musculus OX=10090 GN=Igkv17-127 PE=4 SV=7;tr|A0A075B5K3|A0A075B5K3_MOUSE Immunoglobulin kappa variable 17-121 OS=Mus musculus OX=10090 GN=Igkv17-121 PE=4 SV=7;tr|A0A0G2JFA8|A0A0G2JF	4	1	1	1	14.2	12.33	15512000	766940	0	5626400	0	0	1669600	4640600	2808300	7755900	383470	0	2813200	0	0	834820	2320300	1404200
tr|A0A075B5M7|A0A075B5M7_MOUSE;tr|A0A0M4KPD8|A0A0M4KPD8_MOUSE;tr|A0A0G2JDV4|A0A0G2JDV4_MOUSE;tr|A0A0B4J1J2|A0A0B4J1J2_MOUSE;tr|A0A0B4J1J1|A0A0B4J1J1_MOUSE;tr|Q65ZI1|Q65ZI1_MOUSE	tr|A0A075B5M7|A0A075B5M7_MOUSE Immunoglobulin kappa variable 5-39 OS=Mus musculus OX=10090 GN=Igkv5-39 PE=1 SV=7;tr|A0A0M4KPD8|A0A0M4KPD8_MOUSE B2 12-1 anti-human butyrylcholinesterase (BChE) light chain variable region (Fragment) OS=Mus musculus OX=10090	6	1	1	1	12.6	10.345	22987000	0	1568000	0	4726900	0	2639300	14052000	0	7662200	0	522670	0	1575600	0	879780	4684100	0
tr|A0A140T8M4|A0A140T8M4_MOUSE;tr|A0A075B5N3|A0A075B5N3_MOUSE;tr|B5UB69|B5UB69_MOUSE;tr|A0A0G2JFN8|A0A0G2JFN8_MOUSE;tr|A0A0G2JE47|A0A0G2JE47_MOUSE	tr|A0A140T8M4|A0A140T8M4_MOUSE Immunoglobulin kappa variable 8-19 OS=Mus musculus OX=10090 GN=Igkv8-19 PE=1 SV=2;tr|A0A075B5N3|A0A075B5N3_MOUSE Immunoglobulin kappa variable 8-28 OS=Mus musculus OX=10090 GN=Igkv8-28 PE=1 SV=7;tr|B5UB69|B5UB69_MOUSE EP3-6 l	5	1	1	1	11.9	11.116	13635000	0	0	0	0	0	2985400	9253100	1396800	2727100	0	0	0	0	0	597080	1850600	279360
tr|A0A0G2JGT0|A0A0G2JGT0_MOUSE;tr|A0A075B5N6|A0A075B5N6_MOUSE;tr|A0A0G2JDG9|A0A0G2JDG9_MOUSE;sp|P84750|KVM5_MOUSE	tr|A0A0G2JGT0|A0A0G2JGT0_MOUSE Predicted gene 43218 (Fragment) OS=Mus musculus OX=10090 GN=Gm43218 PE=4 SV=4;tr|A0A075B5N6|A0A075B5N6_MOUSE Immunoglobulin kappa variable 8-16 OS=Mus musculus OX=10090 GN=Igkv8-16 PE=4 SV=7;tr|A0A0G2JDG9|A0A0G2JDG9_MOUSE Imm	4	2	1	1	16.7	12.725	15321000	0	714130	3984300	5530700	0	0	1034900	4057300	3830300	0	178530	996060	1382700	0	0	258730	1014300
tr|A0A4V6JA63|A0A4V6JA63_MOUSE;tr|A0A075B5P3|A0A075B5P3_MOUSE;tr|A0A0A6YVP0|A0A0A6YVP0_MOUSE;tr|A0A0F7R1P3|A0A0F7R1P3_MOUSE;tr|A0A0F7QZE4|A0A0F7QZE4_MOUSE;tr|Q91Z05|Q91Z05_MOUSE;tr|Q8R3H6|Q8R3H6_MOUSE;tr|Q569X1|Q569X1_MOUSE;sp|P01867|IGG2B_MOUSE;tr|Q5R3X7|Q5R3X7_MOUSE;tr|Q5R3X8|Q5R3X8_MOUSE	tr|A0A4V6JA63|A0A4V6JA63_MOUSE IgG2b (Fragment) OS=Mus musculus OX=10090 GN=Ighg2b PE=4 SV=1;tr|A0A075B5P3|A0A075B5P3_MOUSE Immunoglobulin heavy constant gamma 2B (Fragment) OS=Mus musculus OX=10090 GN=Ighg2b PE=1 SV=1;tr|A0A0A6YVP0|A0A0A6YVP0_MOUSE Immuno	11	6	5	5	23.3	36.568	355300000	22968000	38360000	75836000	143630000	21444000	30887000	12259000	9912600	29608000	1914000	3196700	6319700	11969000	1787000	2573900	1021600	826050
tr|A0A075B5S9|A0A075B5S9_MOUSE;tr|A0A0B4J1J5|A0A0B4J1J5_MOUSE;tr|A0A0B4J1J4|A0A0B4J1J4_MOUSE;tr|A0A0A6YWH6|A0A0A6YWH6_MOUSE;tr|Q921A6|Q921A6_MOUSE;tr|Q99LA6|Q99LA6_MOUSE	tr|A0A075B5S9|A0A075B5S9_MOUSE Immunoglobulin heavy variable 9-4 OS=Mus musculus OX=10090 GN=Ighv9-4 PE=4 SV=1;tr|A0A0B4J1J5|A0A0B4J1J5_MOUSE Immunoglobulin heavy variable V9-3 (Fragment) OS=Mus musculus OX=10090 GN=Ighv9-3 PE=1 SV=1;tr|A0A0B4J1J4|A0A0B4J1	6	1	1	1	11.2	10.934	7287600	0	0	0	0	0	0	7287600	0	1457500	0	0	0	0	0	0	1457500	0
tr|A0A075B5V1|A0A075B5V1_MOUSE;sp|P06330|HVM51_MOUSE;tr|K7TGV2|K7TGV2_MOUSE;tr|A0A0A6YWK5|A0A0A6YWK5_MOUSE;tr|A0A075B5V2|A0A075B5V2_MOUSE;tr|A0A075B5V0|A0A075B5V0_MOUSE;tr|Q9QXF0|Q9QXF0_MOUSE;tr|Q9QXE9|Q9QXE9_MOUSE;sp|P01757|HVM13_MOUSE;sp|P01756|HVM12_MOUSE;tr|A0A0M4LB22|A0A0M4LB22_MOUSE;tr|X5J5G8|X5J5G8_MOUSE;tr|X5J4V5|X5J4V5_MOUSE;tr|A0A075B5U4|A0A075B5U4_MOUSE;tr|A0A0A6YXN4|A0A0A6YXN4_MOUSE	tr|A0A075B5V1|A0A075B5V1_MOUSE Immunoglobulin heavy variable 1-31 OS=Mus musculus OX=10090 GN=Ighv1-31 PE=4 SV=1;sp|P06330|HVM51_MOUSE Ig heavy chain V region AC38 205.12 OS=Mus musculus OX=10090 PE=1 SV=1;tr|K7TGV2|K7TGV2_MOUSE IgA heavy chain variable re	15	5	2	0	51	10.966	123130000	4367200	7132100	26896000	30501000	5876900	16164000	26620000	5573100	20522000	727860	1188700	4482600	5083500	979480	2694000	4436600	928860
tr|S4R208|S4R208_MOUSE;tr|W6PPA1|W6PPA1_MOUSE;tr|S4R2K9|S4R2K9_MOUSE;tr|A0A087WNU5|A0A087WNU5_MOUSE;tr|W6PPR4|W6PPR4_MOUSE	tr|S4R208|S4R208_MOUSE Ankyrin-3 (Fragment) OS=Mus musculus OX=10090 GN=Ank3 PE=1 SV=1;tr|W6PPA1|W6PPA1_MOUSE 270-kDa ankyrinG OS=Mus musculus OX=10090 GN=Ank3 PE=4 SV=1;tr|S4R2K9|S4R2K9_MOUSE Ankyrin-3 (Fragment) OS=Mus musculus OX=10090 GN=Ank3 PE=1 SV=1	5	1	1	1	2	61.523	0	0	0	0	0	0	0	0	0	0	0	0	0	0	0	0	0	0
tr|Q62458|Q62458_MOUSE;tr|Q5FWD4|Q5FWD4_MOUSE;tr|A0A087WSM5|A0A087WSM5_MOUSE;tr|A0A087WQ19|A0A087WQ19_MOUSE;tr|J3KMI7|J3KMI7_MOUSE	tr|Q62458|Q62458_MOUSE (clone BALB14N) OS=Mus musculus OX=10090 GN=Gm21344 PE=2 SV=1;tr|Q5FWD4|Q5FWD4_MOUSE Predicted gene, 20816 OS=Mus musculus OX=10090 GN=Gm20816 PE=2 SV=1;tr|A0A087WSM5|A0A087WSM5_MOUSE Predicted gene 29049 OS=Mus musculus OX=10090 GN=	5	1	1	1	7.5	25.913	0	0	0	0	0	0	0	0	0	0	0	0	0	0	0	0	0	0
tr|A0A097PUD0|A0A097PUD0_MOUSE;tr|A0A097PUG4|A0A097PUG4_MOUSE	tr|A0A097PUD0|A0A097PUD0_MOUSE Anti-dectin-1 15E2 light chain OS=Mus musculus OX=10090 PE=2 SV=1;tr|A0A097PUG4|A0A097PUG4_MOUSE Anti-lox-1 15C4 light chain OS=Mus musculus OX=10090 PE=2 SV=1	2	4	3	3	28.5	25.616	350680000	269290000	2934900	60735000	10304000	1798100	2464000	1408700	1748600	29223000	22441000	244570	5061300	858630	149840	205330	117390	145720
tr|A2MY50|A2MY50_MOUSE;tr|A0A0B4J1H7|A0A0B4J1H7_MOUSE;tr|I6L998|I6L998_MOUSE;tr|A0A0B4J1H8|A0A0B4J1H8_MOUSE;tr|U5JE44|U5JE44_MOUSE	tr|A2MY50|A2MY50_MOUSE Anti-acid phosphatase variable light chain 11 (Fragment) OS=Mus musculus OX=10090 PE=2 SV=1;tr|A0A0B4J1H7|A0A0B4J1H7_MOUSE Immunoglobulin kappa variable 1-135 (Fragment) OS=Mus musculus OX=10090 GN=Igkv1-135 PE=4 SV=1;tr|I6L998|I6L99	5	3	2	2	28.1	12.456	49907000	1665300	0	3084000	3169600	0	2152200	34219000	5617000	7129600	237900	0	440570	452800	0	307460	4888500	802430
tr|A0A0B6VMB2|A0A0B6VMB2_MOUSE	tr|A0A0B6VMB2|A0A0B6VMB2_MOUSE MAb 31C6 heavy chain OS=Mus musculus OX=10090 GN=HC PE=4 SV=1	1	7	6	0	18.3	50.724	311070000	14526000	43327000	107900000	102770000	14788000	14493000	9382800	3881500	15553000	726290	2166400	5394900	5138600	739390	724640	469140	194080
tr|A0A0F7R5U8|A0A0F7R5U8_MOUSE	tr|A0A0F7R5U8|A0A0F7R5U8_MOUSE MAb 110 light chain OS=Mus musculus OX=10090 GN=LC PE=2 SV=1	1	6	1	0	27.2	26.589	47862000	1213900	1783000	4762100	4526700	2474500	3708300	29393000	0	3988500	101160	148590	396840	377230	206210	309020	2449400	0
tr|A0A0G2JGS8|A0A0G2JGS8_MOUSE	tr|A0A0G2JGS8|A0A0G2JGS8_MOUSE Gamma-aminobutyric acid receptor subunit beta-1 (Fragment) OS=Mus musculus OX=10090 GN=Gabrb1 PE=1 SV=1	1	1	1	1	4	26.06	0	0	0	0	0	0	0	0	0	0	0	0	0	0	0	0	0	0
tr|A0A0M3KL49|A0A0M3KL49_MOUSE;tr|A0A075B5N9|A0A075B5N9_MOUSE;sp|P01674|KV3AM_MOUSE;tr|Q5F2I7|Q5F2I7_MOUSE;tr|A0A0G2JE31|A0A0G2JE31_MOUSE	tr|A0A0M3KL49|A0A0M3KL49_MOUSE Fab4201 heavy chain OS=Mus musculus OX=10090 PE=1 SV=1	5	6	1	1	29.4	24.085	11046000	0	0	0	1127000	0	845080	8301400	772920	1578100	0	0	0	161000	0	120730	1185900	110420
[truncated: 54 more rows]

## Sheet: GO Term-SCN10A antibody
ProteinID	ProteinName	GeneID	GeneName	BP	MF	CC	GO_Term
[truncated: 220 more rows]

## Sheet: Proteins identified repeatedly
Proteins identified in both 1st and 2nd experiments
2210010C04Rik
Actb
Actbl2
Actc1
Adgrv1
Alb
Aldoa
Ank3
Anxa1
Anxa2
Atp2b1
Atp5f1b
B930095I24Rik
Cfap54
Ckm
Cnp
Coq10a
COX2
Dsg1a
Dsp
Eef1a1
Fabp5
Fancf
Gm10881
Gm43218
Gm5409
Gm8251
Gsdma
H1-4
H1f0
H1f2
H1f5
Hbbt1
HC
Hist2h4
Hnrnpa2b1
Hnrnpa3
Hnrnpc
Hnrnpd
Hsp90ab1
Huwe1
Igh
Igh-3
Ighg2b
Ighg3
Ighv1-19
Ighv1-31
Ighv1-43
Ighv1-82
Igk
Igkv5-39
Igkv6-15
Igkv6-17
Jup
Kmo
Krt1
Krt14
Krt76
Krt77
LC
Ldhb
[truncated: 28 more rows]
