# Supplementary material for: Targeting Supramolecular Active Complexes of Nav1.7/Nav1.8 to Relieve Chronic Neuropathic Pain
Source: Adv Sci (Weinh). 2026 May 20;13(41):e22185. doi: 10.1002/advs.202522185 (PMC13335541; doi:10.1002/advs.202522185)
Supplement: Supplementary file 5 — Supporting File 5: advs75466‐sup‐0005‐TableS5.xlsx. [file ADVS-13-e22185-s012.xlsx]

## Sheet: Sheet1
Proteins pulled down by SCN9A antibody																	Pulled down by SCN9A antibody	Pulled down by SCN10A antibody	Differentially expressed gene (RNA-seq) after SNI
C1		C2		C3		C4		C5		C6		C7		C8			Dsp	Hspg2
>310 kDa		310 kDa>C2>245 kDa		245 kDa>P3>180 kDa		180 kDa>P4>140 kDa		180 kDa>P4>140 kDa		~140 kDa		140 kDa>P4>100 kDa		~<100 kDa			Myh3	Dsp
Gene name	M.W.	Gene name	M.W.	Gene name	M.W.	Gene name	M.W.	Gene name	M.W.	Gene name	M.W.	Gene name	M.W.	Gene name	M.W.		Myh6	Lama2
Dsp	332.91	Myh3	223.79	Myh6	223.56	Prx	147.63	Prx	147.63	Thbs2	129.94	Thbs2	129.94	Nefm	95.94		Prx	Nid1
												mKIAA0890	116.84	Ubc	82.549		Thbs2	Dsg1a
												Dsg1a	114.6	Jup	81.8		mKIAA0890	Nefh
												Nefh	112.54	Pkp1	80.895		Dsg1a	Nefm
														Tgm3	77.308		Nefh	Ubc
																	Nefm	Jup
																	Ubc	Krt76
Proteins pulled down by SCN10A anbibody																	Jup	Nefl
D1		D2		D3		D4		D5		D6		D7		D8			Pkp1	Atp5f1b
>310 kDa		>310 kDa		140 kDa>D3>100 kDa		~>100 kDa		~60 kDa		60 kDa>D6>45 kDa		45 kDa>D7>35 kDa		45 kDa>D8>35 kDa			Tgm3	Atp5a1
Gene name	M.W.	Gene name	M.W.	Gene name	M.W.	Gene name	M.W.	Gene name	M.W.	Gene name	M.W.	Gene name	M.W.	Gene name	M.W.			Vim
Hspg2	398.29	Hspg2	398.29	Lama2	141.28	Nefm	95.915	Krt76	62.844	Nefl	57.825	Cnp	44.654	Actg2	41.876			Igh
Dsp	332.91	Dsp	332.91	Nid1	136.54	Ubc	82.549	Nefl	57.825	Atp5f1b	56.3	Igh-1a	43.949	Actb	41.736			HC
				Dsg1a	114.6	Jup	81.8	Atp5f1b	56.3	Atp5a1	54.594	Actg2	41.876	Arpc1a	41.626			Eef1a1
				Nefh	112.54			Atp5a1	54.594	Vim	53.688	Actb	41.736	IGHG3	41.215			Tuba1c
								Vim	53.688	Igh	52.299	IGHG3	41.215	Psat1	40.473			Cnp
										Igh	52.258	Lum	38.265	Lum	38.265			Igh-1a
										Igh	52.222	Ighg2b	36.568	Hnrnpa2b1	37.402			Actg2
										Igh	51.975	Ighg3	36.198	Taldo1	37.387			Actb
										Igh	51.467			Ighg2b	36.568			IGHG3
										Igh	51.096			Myg1	36.549			Lum
										HC	50.724			Ighg3	36.198			Ighg2b
										Eef1a1	50.113			Olfr704	35.12			Arpc1a
										Tuba1c	49.909							Psat1
																		Hnrnpa2b1
																		Taldo1
																		Myg1
																		Olfr704
