# Supplementary material for: Targeting Supramolecular Active Complexes of Nav1.7/Nav1.8 to Relieve Chronic Neuropathic Pain
Source: Adv Sci (Weinh). 2026 May 20;13(41):e22185. doi: 10.1002/advs.202522185 (PMC13335541; doi:10.1002/advs.202522185)
Supplement: Supplementary file 6 — Supporting File 6: advs75466‐sup‐0006‐TableS8.xlsx. [file ADVS-13-e22185-s006.xlsx]

## Sheet: Sheet1
Data	Response variable	Groups	n define	Patient samples or Animal used	Normality Test	Homogeneity of variance test (F (DFn, DFd))	Hypothesis test	Test value	P value	Summmary	Effect size (calculated with G*Power 3.1)
Fig1B	Total numbers of cells with cluster of Nav1.7/Nav1.8/mm2	Sham2w (n=6), SNI2w (n=6)	Animal	12	Kolmogorov-Smirnov test: Sham2w: KS distance=0.2785, P>0.1000 SNI2w: KS distance=0.1976, P>0.1000	F=1.369,DFn=5,Dfd=5, P=0.7388	Unpaired t test with Welch's correction	t=5.207, df=9.763	0.0004	***	1.8
		Sham6w (n=6),SNI6w (n=6)	Animal	12	Kolmogorov-Smirnov test: Sham6w: KS distance=0.2674, P>0.1000 SNI6w: KS distance=0.2309, P>0.1000	F=10.28,DFn=5,Dfd=5, P=0.0230	Unpaired t test with Welch's correction	t=4.033, df=5.963	0.0069	**	1.8
Fig1C	Numbers of TrkB+ expressing cells with cluster of Nav1.7/Nav1.8/mm2	Sham2w (n=6), SNI2w (n=6)	Animal	12	Kolmogorov-Smirnov test: Sham2w: KS distance=0.3034, P=0.0891 SNI2w: KS distance=0.2037, P>0.1000	F=1.555,DFn=5,Dfd=5, P=0.6398	Unpaired t test with Welch's correction	t=4.819, df=9.549	0.0008	***	1.8
		Sham6w (n=6),SNI6w (n=6)	Animal	12	Kolmogorov-Smirnov test: Sham6w: KS distance=0.2661, P>0.1000 SNI6w: KS distance=0.2520, P>0.1000	F=22.72,DFn=5,Dfd=5, P=0.0038	Unpaired t test with Welch's correction	t=4.819, df=9.549	0.0074	**	1.8
Fig1D	Numbers of TrkB- cells with cluster of Nav1.7/Nav1.8/mm2	Sham2w (n=6), SNI2w (n=6)	Animal	12	Kolmogorov-Smirnov test: Sham2w: KS distance=0.1935, P>0.1000 SNI2w: KS distance=0.1667, P>0.1000	F=2.221,DFn=5,Dfd=5, P=0.4016	Unpaired t test with Welch's correction	t=4.154, df=8.743	0.0026	**	1.8
		Sham6w (n=6),SNI6w (n=6)	Animal	12	Kolmogorov-Smirnov test: Sham6w: KS distance=0.2579, P>0.1000 SNI6w: KS distance=0.1537, P>0.1000	F=1.392,DFn=5,Dfd=5, P=0.7256	Unpaired t test with Welch's correction	t=1.766, df=9.739	0.1087	n.s.	1.8
Fig1E	Diameter	Sham2w, SNI2w, Sham6w, SNI6w (n=30)	Paticles	120	W=0.9813, P=0.8590 W=0.9564, P=0.2502 W=0.9670, P=0.4619 W=0.9632, P=0.3540	F=26.99,DFn=3,Dfd=117, P<0.0001	Kruskal-Wallis test	Kruskal-Wallis statistic=69.91	< 0.0001	****	0.2
		SNI2w vs SNI6w					Uncorrected Dunn's test		< 0.0001	****
		Sham6w vs SNI6w					Uncorrected Dunn's test		< 0.0001	****
Fig1F	Diameter	Sham2w, SNI2w, Sham6w, SNI6w (n=30)	Paticles	120	W=0.9841, P=0.9200 W=0.9670, P=0.4599 W=0.9439, P=0.1158 W=0.9125, P=0.1730	F=24.71,DFn=3,Dfd=116, P<0.0001	Kruskal-Wallis test	Kruskal-Wallis statistic=82.64	< 0.0001	****	0.2
		Sham2w vs SNI2w					Uncorrected Dunn's test		0.0404
		Sham6w vs SNI6w					Uncorrected Dunn's test		< 0.0001	****
		SNI2w vs SNI6w					Uncorrected Dunn's test		0.0001	***
Fig1G	Diameter	Sham2w, SNI2w, Sham6w, SNI6w (n=30)	Paticles	120	W=0.9813, P=0.8601 W=0.9713, P=0.5744 W=0.9645, P=0.4024 W=0.9425, P=0.1064	F=15.69,DFn=3,Dfd=116, P<0.0001	Kruskal-Wallis test	Kruskal-Wallis statistic=81.32	< 0.0001	****	0.2
		Sham2w vs SNI2w					Uncorrected Dunn's test		0.0286	*
		Sham6w vs SNI6w					Uncorrected Dunn's test		< 0.0001	****
		SNI2w vs SNI6w					Uncorrected Dunn's test		< 0.0001	****
Fig4A	Paw withdral threshold	Baseline (n=28), SNI2w (n=20),SNI4w (n=24),SNI6w (n=28)	animal	28	P<0.05	F=14.74,DFn=3,Dfd=96, P<0.0001	Kruskal-Wallis test	Kruskal-Wallis statistic=72.4	< 0.0001	****	0.3
		Baseline vs SNI2w					Dunn's multiple comparisons test		<0.0001	****
		Baseline vs SNI4w					Dunn's multiple comparisons test		<0.0001	****
		Baseline vs SNI6w					Dunn's multiple comparisons test		<0.0001	****
Fig4B	Delta paw withdral threshold	Vehicle (n=21), SNI2w+Nav1.7 blocker (n=20)，SNI4w+Nav1.7 blocker (n=24)，SNI6w+Nav1.7 blocker (n=28)	animal	28	Not all subgroups meets p＞0.05	F=9.265,DFn=3,Dfd=89, P<0.0001	Kruskal-Wallis test	Kruskal-Wallis statistic=48.34	<0.0001	****	0.4
		Vehicle vs SNI2w+Nav1.7 blocker					Uncorrected Dunn's test		<0.0001	****
		Vehicle vs SNI4w+Nav1.7 blocker					Uncorrected Dunn's test		<0.0001	****
		Vehicle vs SNI6w+Nav1.7 blocker					Uncorrected Dunn's test		0.0092	**
		SNI2w+Nav1.7 blocker vs SNI4w+Nav1.7 blocker					Uncorrected Dunn's test		0.4179	ns
		SNI2w+Nav1.7 blocker vs SNI6w+Nav1.7 blocker					Uncorrected Dunn's test		0.0006	***
		SNI4w+Nav1.7 blocker vs SNI6w+Nav1.7 blocker					Uncorrected Dunn's test		0.2093	ns
Fig4C	Delta paw withdral threshold	Vehicle (n=21), SNI2w+Nav1.8 blocker (n=18)，SNI4w+Nav1.8 blocker (n=19)，SNI6w+Nav1.8 blocker (n=17)	animal	21	Not all subgroups meets p＞0.05	F=19.14,DFn=3,Dfd=71, P<0.0001	Kruskal-Wallis test	Kruskal-Wallis statistic=42.53	<0.0001	****	0.4
		Vehicle vs SNI2w+Nav1.8 blocker					Uncorrected Dunn's test		<0.0001	****
		Vehicle vs SNI4w+Nav1.8 blocker					Uncorrected Dunn's test		<0.0001	****
		Vehicle vs SNI6w+Nav1.8 blocker					Uncorrected Dunn's test		0.0725	n.s.
		SNI2w+Nav1.8 blocker vs SNI4w+Nav1.8 blocker					Uncorrected Dunn's test		0.025	*
		SNI2w+Nav1.8 blocker vs SNI6w+Nav1.8 blocker					Uncorrected Dunn's test		<0.0001	****
		SNI4w+Nav1.8 blocker vs SNI6w+Nav1.8 blocker					Uncorrected Dunn's test		0.0448	*
Fig4D	Delta paw withdral threshold	Vehicle (n=9), SNI6w+2mg/kg PF-9771 (n=16), SNI6w+4mg/kg PF-9771 (n=12), SNI6w+8mg/kg PF-9771 (n=12)	animal	16	Not all subgroups meets p＞0.05	F=7.938,DFn=3,Dfd=45, P=0.0002	Kruskal-Wallis test	Kruskal-Wallis statistic=24.16	<0.0001	****	0.5
		Vehicle vs SNI6w+2mg/kg PF-9771					Uncorrected Dunn's test		0.1531	n.s.
		Vehicle vs SNI6w+4mg/kg PF-9771					Uncorrected Dunn's test		<0.0001	****
		Vehicle vs SNI6w+8mg/kg PF-9771					Uncorrected Dunn's test		<0.0001	****
		SNI6w+2mg/kg PF-9771 vs SNI6w+4mg/kg PF-9771					Uncorrected Dunn's test		0.003	**
		SNI6w+2mg/kg PF-9771 vs SNI6w+8mg/kg PF-9771					Uncorrected Dunn's test		0.0032	**
		SNI6w+4mg/kg PF-9771 vs SNI6w+8mg/kg PF-9771					Uncorrected Dunn's test		0.9885	n.s.
Fig4E	Delta paw withdral threshold	Vehicle (n=9), SNI6w+45µg/kg PF-5614 (n=17), SNI6w+90µg/kg PF-5614 (n=12), SNI6w+180µg/kg PF-5614 (n=12),	animal	17	Not all subgroups meets p＞0.05	F=3.288,DFn=3,Dfd=46, P=0.0289	Kruskal-Wallis test	Kruskal-Wallis statistic=24.16	<0.0001	****	0.5
		Vehicle vs SNI6w+45µg/kg PF-5614					Uncorrected Dunn's test		>0.9999	ns
		Vehicle vs SNI6w+90µg/kg PF-5614					Uncorrected Dunn's test		0.0005	***
		Vehicle vs SNI6w+180µg/kg PF-5614					Uncorrected Dunn's test		0.0038	**
		SNI6w+45µg/kg PF-5614 vs SNI6w+90µg/kg PF-5614					Uncorrected Dunn's test		0.0026	**
		SNI6w+45µg/kg PF-5614 vs SNI6w+180µg/kg PF-5614					Uncorrected Dunn's test		0.0199	*
		SNI6w+90µg/kg PF-5614 vs SNI6w+180µg/kg PF-5614					Uncorrected Dunn's test		>0.9999	ns
Fig4F	Delta paw withdral threshold	Vehicle (n=12), SNI6w+2mg/kg PF-9771 (n=12), SNI6w+90µg/kg PF-5614 (n=12), SNI6w+（2mg/kg PF-9771+90µg/kg PF-5614） (n=12)	animal	12	Not all subgroups meets p＞0.05	F=9.568,DFn=3,Dfd=44, P<0.0001	Kruskal-Wallis test	Kruskal-Wallis statistic=40.49	<0.0001	****	0.5
		Vehicle vs SNI6w+2mg/kg PF-9771					Uncorrected Dunn's test		0.0392	*
		Vehicle vs SNI6w+90µg/kg PF-5614					Uncorrected Dunn's test		0.0001	***
		Vehicle vs SNI6w+（2mg/kg PF-9771+90µg/kg PF-5614）					Uncorrected Dunn's test		<0.0001	****
		SNI6w+2mg/kg PF-9771 vs SNI6w+90µg/kg PF-5614					Uncorrected Dunn's test		0.0733	n.s.
		SNI6w+2mg/kg PF-9771 vs SNI6w+（2mg/kg PF-9771+90µg/kg PF-5614）					Uncorrected Dunn's test		<0.0001	****
		SNI6w+90µg/kg PF-5614 vs SNI6w+（2mg/kg PF-9771+90µg/kg PF-5614）					Uncorrected Dunn's test		0.0243	*
Fig4H	Delta paw withdral threshold	Vehicle, SNI6w+50mg/kg Gabapentin, SNI6w+（2mg/kg PF-9771+90µg/kg PF-5614）,(n=12)	animal	12	Not all subgroups meets p＞0.05	F (DFn, DFd)=8.173 (2, 33), P=0.0013	Kruskal-Wallis test	Kruskal-Wallis statistic=26.02	<0.0001	****	0.5
		Vehicle vs SNI6w+50mg/kg Gabapentin					Uncorrected Dunn's test		0.0007	***
		Vehicle vs SNI6w+（2mg/kg PF-9771+90µg/kg PF-5614）					Uncorrected Dunn's test		<0.0001	****
		SNI6w+50mg/kg Gabapentin vs SNI6w+（2mg/kg PF-9771+90µg/kg PF-5614）					Uncorrected Dunn's test		0.0146	*
Fig4I	Delta paw withdral threshold	Vehicle , (n=12), SNI6w+10mg/kg PF-1083 , (n=6), SNI6w+20mg/kg PF-1083, (n=6)	animal	12	Not all subgroups meets p＞0.05	F (DFn, DFd)=0.5156 (2, 21), P=0.6045	Kruskal-Wallis test	Kruskal-Wallis statistic=14.7	0.0006	***	0.7
		Vehicle vs SNI6w+10mg/kg PF-1083					Uncorrected Dunn's test		0.0017	**
		Vehicle vs SNI6w+20mg/kg PF-1083					Uncorrected Dunn's test		0.0017	**
		SNI6w+10mg/kg PF-1083 vs SNI6w+20mg/kg PF-1083					Uncorrected Dunn's test		0.6667	n.s.
Fig4J	Delta paw withdral threshold	Vehicle, SNI6w+2mg/kg PF-9771, SNI6w+10mg/kg PF-1083, SNI6w+（2mg/kg PF-9771+10mg/kg PF-1083）, (n=12)	animal	12	p<0.05	F (DFn, DFd)=4.428 (3, 44), P=0.0083	Kruskal-Wallis test	Kruskal-Wallis statistic=37.87	<0.0001	****	0.5
		Vehicle vs SNI6w+2mg/kg PF-9771					Uncorrected Dunn's test		0.0903	ns
		Vehicle vs SNI6w+10mg/kg PF-1083					Uncorrected Dunn's test		0.0055	**
		Vehicle vs SNI6w+（2mg/kg PF-9771+10mg/kg PF-1083）					Uncorrected Dunn's test		<0.0001	****
		SNI6w+2mg/kg PF-9771 vs SNI6w+10mg/kg PF-1083					Uncorrected Dunn's test		>0.9999	ns
		SNI6w+2mg/kg PF-9771 vs NI6w+（2mg/kg PF-9771+10mg/kg PF-1083）					Uncorrected Dunn's test		0.0015	**
		SNI6w+10mg/kg PF-1083 vs NI6w+（2mg/kg PF-9771+10mg/kg PF-1083）					Uncorrected Dunn's test		0.0339	*
Fig4L	Delta paw withdral threshold	Vehicle, SNI6w+20µg/kg GNE0439, SNI6w+90µg/kg PF-5614, SNI6w+(20µg/kg GNE0439+90µg/kg PF-5614), (n=12)	animal	12	Not all subgroups meets p＞0.05	F (DFn, DFd)=8.475 (3, 44), P=0.0001	Kruskal-Wallis test	Kruskal-Wallis statistic=24.5	<0.0001	****	0.5
		Vehicle vs SNI6w+20µg/kg GNE0439					Uncorrected Dunn's test		0.001	***
		Vehicle vs SNI6w+90µg/kg PF-5614					Uncorrected Dunn's test		0.0058	**
		Vehicle vs SNI6w+(20µg/kg GNE0439+90µg/kg PF-5614)					Uncorrected Dunn's test		<0.0001	****
		SNI6w+20µg/kg GNE0439 vs SNI6w+90µg/kg PF-5614					Uncorrected Dunn's test		>0.9999	ns
		SNI6w+20µg/kg GNE0439 vs SNI6w+(20µg/kg GNE0439+90µg/kg PF-5614)					Uncorrected Dunn's test		>0.9999	ns
		SNI6w+90µg/kg PF-5614 vs SNI6w+(20µg/kg GNE0439+90µg/kg PF-5614)					Uncorrected Dunn's test		>0.9999	ns
Fig4M Left	Delta paw withdral threshold of SNI Scn9a-HA mice	Vehicle, SNI2w+2mg/kg PF-9771, SNI2w+90µg/kg PF-5614, SNI2w+（2mg/kg PF-9771+90µg/kg PF-5614）, (n=16)	animal	16	Not all subgroups meets p＞0.05	F (DFn, DFd)=1.498 (3, 60), P=0.2242	Kruskal-Wallis test	Kruskal-Wallis statistic=40.86	<0.0001	****	0.4
		Vehicle vs SNI2w+2mg/kg PF-9771					Uncorrected Dunn's test		<0.0001	****
		Vehicle vs SNI2w+90µg/kg PF-5614					Uncorrected Dunn's test		0.0001	***
		Vehicle vs SNI2w+（2mg/kg PF-9771+90µg/kg PF-5614）					Uncorrected Dunn's test		<0.0001	****
		SNI6w+2mg/kg PF-9771 vs SNI2w+90µg/kg PF-5614					Uncorrected Dunn's test		0.4807	n.s.
		SNI6w+2mg/kg PF-9771 vs SNI2w+（2mg/kg PF-9771+90µg/kg PF-5614）					Uncorrected Dunn's test		0.1204	n.s.
		SNI6w+90µg/kg PF-5614 vs SNI2w+（2mg/kg PF-9771+90µg/kg PF-5614）					Uncorrected Dunn's test		0.0239	*
Fig4M Right	Delta paw withdral threshold of SNI Scn9a-HA mice	Vehicle, SNI6w+2mg/kg PF-9771, SNI6w+90µg/kg PF-5614, SNI6w+（2mg/kg PF-9771+90µg/kg PF-5614）, (n=16)	animal	16	W=0.9097, P=0.1151, W=0.8992, P=0.0781, W=0.9070, P=0.1042, W=0.8925, P=0.0611	F (DFn, DFd)=12.78 (3, 60), P=0.0001	Kruskal-Wallis test	Kruskal-Wallis statistic=37.59	<0.0001	****	0.4
		Vehicle vs SNI6w+2mg/kg PF-9771					Uncorrected Dunn's test		0.0009	***
		Vehicle vs SNI6w+90µg/kg PF-5614					Uncorrected Dunn's test		0.001	***
		Vehicle vs SNI6w+（2mg/kg PF-9771+90µg/kg PF-5614）					Uncorrected Dunn's test		<0.0001	****
		SNI6w+2mg/kg PF-9771 vs SNI6w+90µg/kg PF-5614					Uncorrected Dunn's test		0.1805	n.s.
		SNI6w+2mg/kg PF-9771 vs SNI6w+（2mg/kg PF-9771+90µg/kg PF-5614）					Uncorrected Dunn's test		0.0136	*
		SNI6w+90µg/kg PF-5614 vs SNI6w+（2mg/kg PF-9771+90µg/kg PF-5614）					Uncorrected Dunn's test		0.0366	*
Fig4O	Delta paw withdral threshold	Vehicle, SNI2w+2mg/kg PF-9771, SNI2w+90µg/kg PF-5614, SNI2w+（2mg/kg PF-9771+90µg/kg PF-5614）, (n=9)	animal	9	Not all subgroups meets p＞0.05	F (DFn, DFd)=52.59(3, 28), P<0.0001	Ordinary two-way ANOVA	Interaction:F (21, 256) = 5.635 Row Factor:F (7, 256) = 40.79 Column Factor:F (3, 256) = 37.40	<0.0001	****	0.6
		Vehicle vs SNI2w+2mg/kg PF-9771					Tukey's multiple comparisons test		<0.0001	****
		Vehicle vs SNI2w+90µg/kg PF-5614					Tukey's multiple comparisons test		<0.0001	****
		Vehicle vs SNI2w+（2mg/kg PF-9771+90µg/kg PF-5614）					Tukey's multiple comparisons test		<0.0001	****
		SNI2w+2mg/kg PF-9771 vs SNI6w+90µg/kg PF-5614					Tukey's multiple comparisons test		0.5178	n.s.
		SNI2w+2mg/kg PF-9771 vs SNI2w+（2mg/kg PF-9771+90µg/kg PF-5614）					Tukey's multiple comparisons test		0.0071	**
		SNI2w+90µg/kg PF-5614 vs SNI2w+（2mg/kg PF-9771+90µg/kg PF-5614）					Tukey's multiple comparisons test		0.2391	n.s.
Fig4P	Delta paw withdral threshold	Vehicle, SNI2w+2mg/kg PF-9771, SNI2w+90µg/kg PF-5614, SNI2w+（2mg/kg PF-9771+90µg/kg PF-5614）, (n=9)	animal	9	Not all subgroups meets p＞0.05	F (DFn, DFd)=52.59(3, 28), P<0.0001	Kruskal-Wallis test	Kruskal-Wallis statistic=17.50	0.0006	***	0.6
		Vehicle vs SNI6w+2mg/kg PF-9771					Uncorrected Dunn's test		0.0624	n.s.
		Vehicle vs SNI6w+90µg/kg PF-5614					Uncorrected Dunn's test		0.0045	**
		Vehicle vs SNI6w+（2mg/kg PF-9771+90µg/kg PF-5614）					Uncorrected Dunn's test		0.0008	***
		SNI6w+2mg/kg PF-9771 vs SNI6w+90µg/kg PF-5614					Uncorrected Dunn's test		>0.9999	n.s.
		SNI6w+2mg/kg PF-9771 vs SNI6w+（2mg/kg PF-9771+90µg/kg PF-5614）					Uncorrected Dunn's test		>0.9999	n.s.
		SNI6w+90µg/kg PF-5614 vs SNI6w+（2mg/kg PF-9771+90µg/kg PF-5614）					Uncorrected Dunn's test		>0.9999	n.s.
Fig4R	Delta paw withdral threshold	Vehicle, SNI6w+2mg/kg PF-9771, SNI6w+90µg/kg PF-5614, SNI6w+（2mg/kg PF-9771+90µg/kg PF-5614）, (n=9)	animal	9	W=0.9389, P=0.6003, W=0.8641, P=0.1318, W=0.9096, P=0.3510, W=0.8551, P=0.1072	F (DFn, DFd)=15.82 (3, 28), P<0.0001	Ordinary two-way ANOVA	Interaction:F (21, 256) = 3.671 Row Factor:F (7, 256) = 11.30 Column Factor:F (3, 256) = 22.52	<0.0001	****	0.6
		Vehicle vs SNI6w+2mg/kg PF-9771					Tukey's multiple comparisons test		<0.0001	****
		Vehicle vs SNI6w+90µg/kg PF-5614					Tukey's multiple comparisons test		0.1074	ns
		Vehicle vs SNI6w+（2mg/kg PF-9771+90µg/kg PF-5614）					Tukey's multiple comparisons test		<0.0001	****
		SNI6w+2mg/kg PF-9771 vs SNI6w+90µg/kg PF-5614					Tukey's multiple comparisons test		0.1401	ns
		SNI6w+2mg/kg PF-9771 vs SNI6w+（2mg/kg PF-9771+90µg/kg PF-5614）					Tukey's multiple comparisons test		0.0035	**
		SNI6w+90µg/kg PF-5614 vs SNI6w+（2mg/kg PF-9771+90µg/kg PF-5614）					Tukey's multiple comparisons test		<0.0001	****
Fig4S	Delta paw withdral threshold	Vehicle, SNI6w+2mg/kg PF-9771, SNI6w+90µg/kg PF-5614, SNI6w+（2mg/kg PF-9771+90µg/kg PF-5614）, (n=9)	animal	9	Not all subgroups meets p＞0.05	F (DFn, DFd)=0.0934(3, 32), P=0.0934	Kruskal-Wallis test	Kruskal-Wallis statistic=18.91	0.0003	***	0.6
		Vehicle vs SNI6w+2mg/kg PF-9771					Uncorrected Dunn's test		0.0687	ns
		Vehicle vs SNI6w+90µg/kg PF-5614					Uncorrected Dunn's test		0.237	ns
		Vehicle vs SNI6w+（2mg/kg PF-9771+90µg/kg PF-5614）					Uncorrected Dunn's test		<0.0001	****
		SNI6w+2mg/kg PF-9771 vs SNI6w+90µg/kg PF-5614					Uncorrected Dunn's test		>0.9999	ns
		SNI6w+2mg/kg PF-9771 vs SNI6w+（2mg/kg PF-9771+90µg/kg PF-5614）					Uncorrected Dunn's test		0.4404	ns
		SNI6w+90µg/kg PF-5614 vs SNI6w+（2mg/kg PF-9771+90µg/kg PF-5614）					Uncorrected Dunn's test		0.1428	ns
Fig5C	Paw withdrawal threshold	Baseline, DNP 4w, DNP 10w, (n=6)	animal	6	W=0.8610,P=0.0127 W=0.8385,P=0.0056 W=0.8341,P=0.0048	F (DFn, DFd)=5.510 (2, 51), P=0.0068	Kruskal-Wallis test	Kruskal-Wallis statistic=37.01	<0.0001	****	0.8
		Baseline vs DNP 4w					Uncorrected Dunn's test		<0.0001	****
		Baseline vs DNP 10w					Uncorrected Dunn's test		<0.0001	****
Fig5D	Delta paw withdral threshold of DPN mice	Vehicle (n=6), DPN4w+0.1mg/kg PF-9771 (n=6), DPN4w+0.2mg/kg PF-9771 (n=6), DPN4w+0.3mg/kg PF-9771 (n=6)	animal	6	Not all subgroups meets p＞0.05	F=1.817,DFn=3,Dfd=20, P=0.1765	Kruskal-Wallis test	Kruskal-Wallis statistic=14.42	0.0024	**	0.7
		Vehicle vs DPN4w+0.1mg/kg PF-9771					Uncorrected Dunn's test		0.0283	*
		Vehicle vs DPN4w+0.2mg/kg PF-9771					Uncorrected Dunn's test		0.0003	***
		Vehicle vs DPN4w+0.3mg/kg PF-9771					Uncorrected Dunn's test		0.0053	**
		DPN4w+0.1mg/kg PF-9771 vs DPN4w+0.2mg/kg PF-9771					Uncorrected Dunn's test		0.1514	n.s.
		DPN4w+0.1mg/kg PF-9771 vs DPN4w+0.3mg/kg PF-9771					Uncorrected Dunn's test		0.5523	n.s.
		DPN4w+0.2mg/kg PF-9771 vs DPN4w+0.3mg/kg PF-9771					Uncorrected Dunn's test		0.4008	n.s.
Fig5E	Delta paw withdral threshold	Vehicle (n=6), DPN4w+10µg/kg PF-5614 (n=6), DPN4w+20µg/kg PF-5614 (n=6), DPN4w+30µg/kg PF-5614 (n=5)	animal	6	Not all subgroups meets p＞0.05	F=1.295,DFn=3,Dfd=19, P=0.3051	Kruskal-Wallis test	Kruskal-Wallis statistic=7.566	0.0559	n.s.	0.8
		Vehicle vs DPN4w+10µg/kg PF-5614					Uncorrected Dunn's test		0.0074	**
		Vehicle vs DPN4w+20µg/kg PF-5614					Uncorrected Dunn's test		0.1775	n.s.
		Vehicle vs DPN4w+30µg/kg PF-5614					Uncorrected Dunn's test		0.2965	n.s.
Fig5F	Delta paw withdral threshold	Vehicle, DPN4w+0.2mg/kg PF-9771, DPN4w+20µg/kg PF-5614, DPN4w+(0.2mg/kg PF-9771+20µg/kg PF-5614), (n=9)	animal	9	W=0.9509, P=0.6998 W=0.8849, P=0.1765 W=0.9380, P=0.5605 W=0.8770, P=0.1460	F=0.8309,DFn=3,Dfd=32, P=0.4868	Ordinary one-way ANOVA	F (3, 32) = 18.65	<0.0001	****	0.6
		Vehicle vs DPN4w+0.2mg/kg PF-9771					Tukey's multiple comparisons test		0.001	**
		Vehicle vs DPN4w+20µg/kg PF-5614					Tukey's multiple comparisons test		0.4092	n.s.
		Vehicle vs DPN4w+(0.2mg/kg PF-9771+20µg/kg PF-5614)					Tukey's multiple comparisons test		<0.0001	****
		DPN4w+0.2mg/kg PF-9771 vs DPN4w+20µg/kg PF-5614					Tukey's multiple comparisons test		0.0578	n.s.
		DPN4w+0.2mg/kg PF-9771 vs DPN4w+(0.2mg/kg PF-9771+20µg/kg PF-5614)					Tukey's multiple comparisons test		0.0472	*
		DPN4w+20µg/kg PF-5614 vs DPN4w+(0.2mg/kg PF-9771+20µg/kg PF-5614)					Tukey's multiple comparisons test		<0.0001	****
Fig5H	Delta paw withdral threshold	Vehicle, DPN10w+0.2mg/kg PF-9771, DPN10w+20µg/kg PF-5614, DPN10w+(0.2mg/kg PF-9771+20µg/kg PF-5614), (n=19)	animal	19	Not all subgroups meets p＞0.05	F=2.713,DFn=3,Dfd=72, P=0.0512	Kruskal-Wallis test	Kruskal-Wallis statistic=53.84	<0.0001	****	0.4
		Vehicle vs DPN10w+0.2mg/kg PF-9771					Uncorrected Dunn's test		<0.0001	****
		Vehicle vs DPN10w+20µg/kg PF-5614					Uncorrected Dunn's test		0.0886	n.s.
		Vehicle vs DPN10w+(0.2mg/kg PF-9771+20µg/kg PF-5614)					Uncorrected Dunn's test		<0.0001	****
		DPN10w+0.2mg/kg PF-9771 vs DPN10w+20µg/kg PF-5614					Uncorrected Dunn's test		0.0055	**
		DPN10w+0.2mg/kg PF-9771 vs DPN10w+(0.2mg/kg PF-9771+20µg/kg PF-5614)					Uncorrected Dunn's test		0.0215	*
		DPN10w+20µg/kg PF-5614 vs DPN10w+(0.2mg/kg PF-9771+20µg/kg PF-5614)					Uncorrected Dunn's test		<0.0001	****
Fig6B	Baseline paw withdral threshold	Vehicle (n=8), TrkB agonist (n=8), TrkB antagonist (n=7)	animal	23	Not all subgroups meets p＞0.05	F (DFn, DFd)=0.4622 (2, 20), P=0.6364	Kruskal-Wallis test	Kruskal-Wallis statistic=1.689	0.4297	n.s.	0.7
		Vehicle (n=8) vs TrkB agonist (n=8)					Dunn's multiple comparisons test		0.7979	n.s.
		Vehicle (n=8) vs TrkB antagonist (n=7)					Dunn's multiple comparisons test		0.7806	n.s.
		TrkB agonist (n=8) vs TrkB antagonist (n=7)					Dunn's multiple comparisons test		0.9999	n.s.
Fig6C	paw withdral threshold	Vehicle (n=8), TrkB agonist (n=8), TrkB antagonist (n=7)	animal	23	Not all subgroups meets p＞0.05	F (DFn, DFd)=0.3957 (2, 20), P=0.6784	Kruskal-Wallis test	Kruskal-Wallis statistic=1.689	0.8374	n.s.	0.7
		Vehicle (n=8) vs TrkB agonist (n=8)					Dunn's multiple comparisons test		0.9999	n.s.
		Vehicle (n=8) vs TrkB antagonist (n=7)					Dunn's multiple comparisons test		0.9999	n.s.
		TrkB agonist (n=8) vs TrkB antagonist (n=7)					Dunn's multiple comparisons test		0.9999	n.s.
Fig6H	number of cells with cluster	Vehicle (n=6), TrkB agonist (n=6), TrkB antagonist (n=6)	animal	18	W=0.9506, P=0.7454, W=0.9144, P=0.4663, W=0.9631, P=0.8431	F (DFn, DFd)=1.081 (2, 15), P=0.3643	Ordinary one-way ANOVA	F (2, 15) = 11.96	0.0008	***	0.8
		Vehicle (n=6) vs TrkB agonist (n=6)					Tukey's multiple comparisons test		0.0108	*
		Vehicle (n=6) vs TrkB antagonist (n=6)					Tukey's multiple comparisons test		0.3799	n.s.
		TrkB agonist (n=6) vs TrkB antagonist (n=6)					Tukey's multiple comparisons test		0.0007	***
Fig6I	Area of SMAC	Vehicle (n=6), TrkB agonist (n=6), TrkB antagonist (n=6)	animal	18	W=0.9539, P=0.7718, W=0.9549, P=0.7794, W=0.8926, P=0.3318	F (DFn, DFd)=0.3462 (2, 15), P=0.7129	Ordinary one-way ANOVA	F(2,15)=46.36	<0.0001	****	0.8
		Vehicle (n=6) vs TrkB agonist (n=6)					Tukey's multiple comparisons test		<0.0001	****
		Vehicle (n=6) vs TrkB antagonist (n=6)					Tukey's multiple comparisons test		0.029	*
		TrkB agonist (n=6) vs TrkB antagonist (n=6)					Tukey's multiple comparisons test		<0.0001	****
Fig6J	Fluorescence density of cluster	Vehicle (n=6), TrkB agonist (n=6), TrkB antagonist (n=6)	animal	18	W=0.9814, P=0.9702, W=0.9674, P=0.8749, W=0.96034, P=0.8221	F (DFn, DFd)=0.9750 (2, 15), P>0.05	Ordinary one-way ANOVA	F(2,15)=92.17	<0.0001	****	0.8
		Vehicle (n=6) vs TrkB agonist (n=6)					Tukey's multiple comparisons test		<0.0001	****
		Vehicle (n=6) vs TrkB antagonist (n=6)					Tukey's multiple comparisons test		<0.0001	****
		TrkB agonist (n=6) vs TrkB antagonist (n=6)					Tukey's multiple comparisons test		<0.0001	****
Fig6K	delta PWT	Vehicle (n=8), TrkB agonist (n=8), TrkB antagonist (n=7)	animal	23	Not all subgroups meets p＞0.05	F (DFn, DFd)=46.12 (2, 9), P<0.0001	Brown-Forsythe ANONA test	F(2,6.265)=44.55	0.0002	***	0.7
		Vehicle (n=6) vs TrkB agonist (n=6)					Dunn's multiple comparisons test		0.758	n.s.
		Vehicle (n=6) vs TrkB antagonist (n=6)					Dunn's multiple comparisons test		0.0015	**
		TrkB agonist (n=6) vs TrkB antagonist (n=6)					Dunn's multiple comparisons test		0.0014	**
Fig7I	Number of cells with clusters	GFP,SPTAN1-1,SPTAN1-2,DSP,PRX,MPZ, (n=3)	Independent repeates	HEK293 Cells	W=0.9517, P=0.5768, W=0.8599, P=0.2672, W=1.000, P=0.9999, W=1.000, P=0.9999, W=1.000, P=0.9999, W=1.000, P=0.9999	F=0.2610,DFn=5,Dfd=12, P=0.9259	Ordinary one-way ANOVA	F(5,12)=21.18	<0.0001	****	1
		GFP vs SPTAN1-1	3				Tukey's multiple comparisons test		0.0422	*
		GFP vs SPTAN1-2	3				Tukey's multiple comparisons test		0.0012	**
		GFP vs DSP	3				Tukey's multiple comparisons test		0.0007	***
		GFP vs PRX	3				Tukey's multiple comparisons test		0.0009	***
		GFP vs MPZ	3				Tukey's multiple comparisons test		0.6687	n.s.
Fig7J	Number of cells with clusters	GFP,SPTAN1-1,SPTAN1-2,DSP,PRX,MPZ, (n=3)	Independent repeates	HEK293 Cells	W=0.8832, P=0.3338, W=0.8404, P=0.2151, W=0.8351, P=0.2014, W=0.8865, P=0.3438, W=0.8741, P=0.3072, W=0.9252, P=0.4710	F=0.2329,DFn=5,Dfd=12, P=0.9407	Ordinary one-way ANOVA	F(5,12)=19.11	<0.0001	****	1
		GFP vs SPTAN1-1	3				Tukey's multiple comparisons test		0.0005	***
		GFP vs SPTAN1-2	3				Tukey's multiple comparisons test		0.0008	***
		GFP vs DSP	3				Tukey's multiple comparisons test		0.0126	*
		GFP vs PRX	3				Tukey's multiple comparisons test		0.0176	*
		GFP vs MPZ	3				Tukey's multiple comparisons test		0.8201	n.s.
Fig7L	Number of cells with clusters	SCN9A1,SCN9A2, (n=3)	Independent repeates	HEK293 Cells	W=0.9517, P=0.5768, W=0.8832, P=0.3338		paired t test	t=4.750, df=2	0.0416	*	1.4
Fig8B	Paw withdral threshold	Scrambled ShRNA, ShRNA Prx, ShRNA Ahnak, ShRNA Mpz, ShRNA Dsp, ShRNA Sptan1, ShRNA Mix, (n=10)	animal	70	p<0.05	F=9.218,DFn=6,Dfd=63, P<0.0001	Kruskal-Wallis test	Kruskal-Wallis=55.96	<0.0001	****	0.5
		Scrambled ShRNA vs ShRNA Prx					Dunn's multiple comparisons test		>0.9999	n.s.
		Scrambled ShRNA vs ShRNA Ahnak					Dunn's multiple comparisons test		>0.9999	n.s.
		Scrambled ShRNA vs ShRNA Mpz					Dunn's multiple comparisons test		0.0082	**
		Scrambled ShRNA vs ShRNA Dsp					Dunn's multiple comparisons test		0.0009	***
		Scrambled ShRNA vs ShRNA Sptan1					Dunn's multiple comparisons test		0.0005	***
		Scrambled ShRNA vs ShRNA Mix					Dunn's multiple comparisons test		<0.0001	****
Fig8C	Number of cells with clusters	Scrambled ShRNA, ShRNA Prx, ShRNA Ahnak, ShRNA Mpz, ShRNA Dsp, ShRNA Sptan1, ShRNA Mix, (n=6)	animal	42	W=0.8492, P=0.1550, W=0.9376, P=0.6401, W=0.9012, P=0.3811, W=0.9870, P=0.9805, W=0.9633, P=0.8446, W=0.9092, P=0.4309, W=0.9470, P=0.7163	F=1.126,DFn=6,Dfd=35, P=0.3676	Ordinary one-way ANOVA	F(6,35)=9.275	<0.0001	****	0.6
		Scrambled ShRNA vs ShRNA Prx					Uncorrected Fisher's LSD		0.0479	*
		Scrambled ShRNA vs ShRNA Ahnak					Uncorrected Fisher's LSD		0.0088	**
		Scrambled ShRNA vs ShRNA Mpz					Uncorrected Fisher's LSD		0.1802	n.s.
		Scrambled ShRNA vs ShRNA Dsp					Uncorrected Fisher's LSD		0.0119	*
		Scrambled ShRNA vs ShRNA Sptan1					Uncorrected Fisher's LSD		<0.0001	****
		Scrambled ShRNA vs ShRNA Mix					Uncorrected Fisher's LSD		<0.0001	****
Fig8D	Area of SMAC	Scrambled ShRNA, ShRNA Prx, ShRNA Ahnak, ShRNA Mpz, ShRNA Dsp, ShRNA Sptan1, ShRNA Mix,, (n=6)	animal	42	W=0.9645, P=0.8533, W=0.8922, P=0.3300, W=0.9678, P=0.8776, W=0.8925, P=0.3313, W=0.9593, P=0.8145, W=0.9346, P=0.6158, W=0.8698, P=0.2255	F=1.000,DFn=6,Dfd=35, P=0.4408	Ordinary one-way ANOVA	F(6,35)=9.194	<0.0001	****	0.6
		Scrambled ShRNA vs ShRNA Prx					Uncorrected Fisher's LSD		0.0017	**
		Scrambled ShRNA vs ShRNA Ahnak					Uncorrected Fisher's LSD		0.0016	**
		Scrambled ShRNA vs ShRNA Mpz					Uncorrected Fisher's LSD		0.1855	ns
		Scrambled ShRNA vs ShRNA Dsp					Uncorrected Fisher's LSD		0.0196	*
		Scrambled ShRNA vs ShRNA Sptan1					Uncorrected Fisher's LSD		<0.0001	****
		Scrambled ShRNA vs ShRNA Mix					Uncorrected Fisher's LSD		<0.0001	****
Fig8E	Fluorescence density of cluster	Scrambled ShRNA, ShRNA Prx, ShRNA Ahnak, ShRNA Mpz, ShRNA Dsp, ShRNA Sptan1, ShRNA Mix, (n=6)	animal	42	W=0.8533, P=0.1672, W=0.9247, P=0.5398, W=0.9070, P=0.4171, W=0.8816, P=0.2763, W=0.8694, P=0.2239, W=0.8663, P=0.2119, W=0.8974, P=0.3588	F=0.7760,DFn=6,Dfd=63, P=0.5942	Ordinary one-way ANOVA	F(6,35)=6.354	P=0.0001	***	0.6
		Scrambled ShRNA vs ShRNA Prx							0.0164	*
		Scrambled ShRNA vs ShRNA Ahnak							0.0003	***
		Scrambled ShRNA vs ShRNA Mpz							0.014	*
		Scrambled ShRNA vs ShRNA Dsp							0.0004	***
		Scrambled ShRNA vs ShRNA Sptan1							0.0004	***
		Scrambled ShRNA vs ShRNA Mix							<0.0001	****
Fig8G	paw withdral threshold	AAV-Scramble ShRNA(n=6), AAV-ShRNA Mix(n=6)	animal	6	Not all subgroups meets p＞0.05	F (DFn, DFd)=2.778(7, 40), P=0.0188	Ordinary Two-way ANOVA	Interaction:F (3, 40) = 4.496 Row Factor:F (3, 40) = 22.57 Column Factor:F (1, 40) = 35.95	Interaction:P=0.0082 Row Factor:P<0.0001 Column Factor:P<0.0001		0.9
		Basal AAV-Scramble ShRNA vs. Basal AAV-ShRNA Mix					Sidak's multiple comparisons test		>0.9999	n.s.
		SNI 4W AAV-Scramble ShRNA vs. SNI 4W AAV-ShRNA Mix					Sidak's multiple comparisons test		0.0003	***
		SNI6W AAV-Scramble ShRNA vs. SNI 6W AAV-ShRNA Mix					Sidak's multiple comparisons test		0.0002	***
		SNI 8W AAV-Scramble ShRNA vs. SNI 8W AAV-ShRNA Mix					Sidak's multiple comparisons test		0.0185	*
Fig8H	Score	AAV-Scramble ShRNA(n=6), AAV-ShRNA Mix(n=6)	animal	6	Not all subgroups meets p＞0.05	F (DFn, DFd)=0.2174(7, 40), P=0.9792	Ordinary Two-way ANOVA	Interaction:F (3, 40) = 0.4366 Row Factor:F (3, 40) = 3.187 Column Factor:F (1, 40) = 0.0176	Interaction:P=0.7280 Row Factor:P=0.0339 Column Factor:P=0.8952		0.9
		Basal AAV-Scramble ShRNA vs. Basal AAV-ShRNA Mix					Sidak's multiple comparisons test		0.9985	n.s.
		SNI 4W AAV-Scramble ShRNA vs. SNI 4W AAV-ShRNA Mix					Sidak's multiple comparisons test		0.7859	n.s.
		SNI6W AAV-Scramble ShRNA vs. SNI 6W AAV-ShRNA Mix					Sidak's multiple comparisons test		0.9791	n.s.
		SNI 8W AAV-Scramble ShRNA vs. SNI 8W AAV-ShRNA Mix					Sidak's multiple comparisons test		>0.9999	n.s.
Fig8I	Score	AAV-Scramble ShRNA(n=6), AAV-ShRNA Mix(n=6)	animal	6	W=0.8559, P=0.2459, W=0.8151, P=0.1322,	F (DFn, DFd)=2.234(7, 40), P=0.0515	Ordinary Two-way ANOVA	Interaction:F (3, 40) = 1.525 Row Factor:F (3, 40) = 2.284 Column Factor:F (1, 40) = 3.815	Interaction:P=0.2229 Row Factor:P<0.0936 Column Factor:P<0.0578		0.9
		Basal AAV-Scramble ShRNA vs. Basal AAV-ShRNA Mix					Sidak's multiple comparisons test		>0.9999	n.s.
		SNI 4W AAV-Scramble ShRNA vs. SNI 4W AAV-ShRNA Mix					Sidak's multiple comparisons test		0.0003	n.s.
		SNI6W AAV-Scramble ShRNA vs. SNI 6W AAV-ShRNA Mix					Sidak's multiple comparisons test		0.0002	n.s.
		SNI 8W AAV-Scramble ShRNA vs. SNI 8W AAV-ShRNA Mix					Sidak's multiple comparisons test		0.0185	n.s.
Fig9C	PLA signals per cell	SPTAN1 + Nav1.8	cell	20	Sham 6w: W=0.9327, P=0.1738; SNI 6w: W=0.9402, P=0.2416		Mann-Whitney test	Mann-Whitney U = 53	<0.0001	****	0.8
		SPTAN1 + Nav1.7			Sham 6w: W=0.7382, P=0.0001; SNI 6w: W=0.8022, P=0.0009		Mann-Whitney test	Mann-Whitney U = 124	0.0447	*
		PRX + Nav1.8			Sham 6w: W=0.8834, P=0.0204; SNI 6w: W=0.7797, P=0.0004		Mann-Whitney test	Mann-Whitney U = 88.5	0.0009	***
		SPTAN1 + DSP			Sham 6w: W=0.7107, P<0.0001; SNI 6w: W=0.7748, P=0.0004		Mann-Whitney test	Mann-Whitney U = 14	0.0002	***
		DSP + AHNAK			Sham 6w: W=0.3298, P<0.0001; SNI 6w: W=0.5534, P<0.0001		Mann-Whitney test	Mann-Whitney U = 48.5	0.0221	*
		DSP + MPZ			Sham 6w: W=0.9008, P=0.0428; SNI 6w: W=0.8865, P=0.0232		Mann-Whitney test	Mann-Whitney U = 72.5	0.003	**
Fig10A	Relative luciferase activity	pCAGIG+Dsp-wt（n=3）,mCreb+Dsp-wt（n=3）, pCAGIG+Dsp-mut（n=3）, mCreb+Dsp-mut（n=3）	Independent repeates	3	W=0.9964, P=0.8861, W=0.9030, P=0.3951, W=0.8459, P=0.2297, W=0.9680, P=0.6565	F (DFn, DFd)=0.2470 (3, 8), P=0.8612	Ordinary one-way ANOVA	F (3, 8) = 41.44	< 0.0001	****	1.2
		pCAGIG+Dsp-wt(n=3) vs. mCreb+Dsp-wt(n=3)					Tukey's multiple comparisons test		<0.0001	****
		pCAGIG+Dsp-mut(n=3)vs. mCreb+Dsp-mut(n=3)					Tukey's multiple comparisons test		0.2286	n.s.
Fig10B	Relative luciferase activity	pCAGIG+Prx-wt（n=3）,mCreb+Prx-wt（n=3）, pCAGIG+Prx-mut（n=3）, mCreb+Prx-mut（n=3）	Independent repeates	3	W=0.9599, P=0.6151, W=0.9802, P=0.7304, W=0.9939, P=0.8513, W=0.7986, P=0.1111	F (DFn, DFd)=3.071 (3, 8), P=0.0909	Ordinary one-way ANOVA	F (3, 8) = 73.25	< 0.0001	****	1.2
		pCAGIG+Prx-wt(n=3) vs. mCreb+Prx-wt(n=3)					Tukey's multiple comparisons test		<0.0001	****
		pCAGIG+Prx-mut(n=3)vs. mCreb+Prx-mut(n=3)					Tukey's multiple comparisons test		0.4931	n.s.
Fig10C	Relative luciferase activity	pCAGIG+Sptan1-wt（n=3）,mCreb+Sptan1-wt（n=3）, pCAGIG+Sptan1-mut（n=3）, mCreb+Sptan1-mut（n=3）	Independent repeates	3	W=0.8658, P=0.2838, W=0.8088, P=0.1356, W=1.000, P>0.9999, W=0.9936, P=0.8475	F (DFn, DFd)=0.9236 (3, 8), P=0.4723	Ordinary one-way ANOVA	F (3, 8) = 217.5	< 0.0001	****	1.2
		pCAGIG+Sptan1-wt(n=3) vs. mCreb+Sptan1-wt(n=3)					Tukey's multiple comparisons test		<0.0001	****
		pCAGIG+Sptan1-mut(n=3)vs. mCreb+Sptan1-mut(n=3)					Tukey's multiple comparisons test		0.0036	**
Fig10D	Relative luciferase activity	pCAGIG+Ahnak-wt（n=3）,mCreb+Ahnak-wt（n=3）, pCAGIG+Ahnak-mut（n=3）, mCreb+Ahnak-mut（n=3）	Independent repeates	3	W=0.8399, P=0.2139, W=0.9657, P=0.6441, W=0.9552, P=0.5928, W=0.9828, P=0.7487	F (DFn, DFd)=1.951 (3, 8), P=0.2000	Ordinary one-way ANOVA	F (3, 8) = 57.03	< 0.0001	****	1.2
		pCAGIG+Ahnak-wt(n=3) vs. mCreb+Ahnak-wt(n=3)					Tukey's multiple comparisons test		<0.0001	****
		pCAGIG+Ahnak-mut(n=3)vs. mCreb+Ahnak-mut(n=3)					Tukey's multiple comparisons test		0.001	***
		mCreb+Ahnak-wt(n=3)vs. mCreb+Ahnak-mut(n=3)					Tukey's multiple comparisons test		0.008	**
Fig10E	Relative luciferase activity	pCAGIG+Mpz-wt（n=3）,mCreb+Mpz-wt（n=3）	Independent repeates	3	W=0.9709, P=0.6725, W=0.9908, P=0.8168		paired t test	t=2.015, df=4	0.8295	n.s.	3.1
Fig10N	PLA signals per cell	TrkB + DSP	Cell	20	Sham 6w: W=0.9263, P=0.1311; SNI 6w: W=0.9613, P=0.5701		Mann-Whitney test	Mann-Whitney U = 13.5	<0.0001	****	0.8
Fig11C	RMP (mV)	Sham-TrkBHigh(n=11), SNI 2W-TrkBHigh(n=11), SNI 6W-TrkBHigh(n=11)	Neuron	10	W=0.8945, P=0.1582, W=0.8565, P=0.0518, W=0.8862, P=0.1247	F (DFn, DFd)=0.01887 (2, 30), P=0.9813	Ordinary one-way ANOVA	F (2, 30) = 1.699	0.2	ns	0.6
		Sham-TrkBHigh vs. SNI 2W-TrkBHigh					Tukey's multiple comparisons test		0.1896	ns
		Sham-TrkBHigh vs. SNI 6W-TrkBHigh					Tukey's multiple comparisons test		0.8622	ns
		SNI 2W-TrkBHigh vs. SNI 6W-TrkBHigh					Tukey's multiple comparisons test		0.4219	ns
Fig11D	Threshold (mV)	Sham-TrkBHigh(n=11), SNI 2W-TrkBHigh(n=11), SNI 6W-TrkBHigh(n=11)	Neuron	10	Not all subgroups meets p＞0.05	F (DFn, DFd)=1.892 (2, 30), P=0.1683	Kruskal-Wallis test	Kruskal-Wallis statistic=18.63	<0.0001	****	0.6
		Sham-TrkBHigh vs. SNI 2W-TrkBHigh					Uncorrected Fisher's LSD		0.0002	***
		Sham-TrkBHigh vs. SNI 6W-TrkBHigh					Uncorrected Fisher's LSD		0.0001	***
Fig11E	Rheobase (pA)	Sham-TrkBHigh(n=11), SNI 2W-TrkBHigh(n=10), SNI 6W-TrkBHigh(n=11)	Neuron	10	W=0.9067, P=0.2230, W=0.8503, P=0.0585, W=0.8823, P=0.1113	F (DFn, DFd)=1.781 (2, 29), P=0.1864	Ordinary one-way ANOVA	F (2, 29) =7.604	0.0022	**	0.6
		Sham-TrkBHigh vs. SNI 2W-TrkBHigh					Uncorrected Fisher's LSD		0.0055	**
		Sham-TrkBHigh vs. SNI 6W-TrkBHigh					Uncorrected Fisher's LSD		0.0011	**
Fig11G	Number of action potential	Basal(n=10), Nav1.7 bloker 10uM(n=6), Nav1.8 blocker 2.5 uM(n=6),Combo(n=6),	Neuron	10	Not all subgroups meets p＞0.05	F (DFn, DFd)=0.6291 (3, 24)	Kruskal-Wallis test	Kruskal-Wallis statistic=19.10	0.0003	***	0.7
		Basal vs. Nav1.8 blocker 2.5 μM					Uncorrected Dunn's test		0.0459	*
		Basal vs. Combo					Uncorrected Dunn's test		<0.0001	****
		Nav1.7 blocker 10 μM vs. Combo					Uncorrected Dunn's test		0.0079	**
		Nav1.8 blocker 2.5 μM vs. Combo					Uncorrected Dunn's test		0.0366	*
Fig11I	Number of action potential	Basal(n=10), Nav1.7 bloker 10uM(n=7), Nav1.8 blocker 2.5 uM(n=7),Combo(n=8),	Neuron	10	Not all subgroups meets p＞0.05	F (DFn, DFd)=3.155 (3, 28), P=0.0403	Kruskal-Wallis test	Kruskal-Wallis statistic=21.18	<0.0001	****	0.7
		Basal vs. Combo					Uncorrected Dunn's test		<0.0001	****
		Nav1.7 blocker 10 μM vs. Combo					Uncorrected Dunn's test		0.0032	**
		Nav1.8 blocker 2.5 μM vs. Combo					Uncorrected Dunn's test		0.0115	*
Fig11L	Number of action potential	Basal(n=10),Nav1.7 blocker(n=6),Nav1.8 blocker(n=4),Combo(n=6)	Neuron	3 Patients	Not all subgroups meets p＞0.05	F (DFn, DFd)=0.9938 (3, 22), P=0.4141	Kruskal-Wallis test	Kruskal-Wallis statistic=15.75	0.0013	**	0.7
		Basal vs. Combo					Uncorrected Dunn's test		<0.0001	****
Fig11M	INaP (pA)	Native(n=13), SNI(n=13)	Neuron	6	W=0.9529, P=0.6433, W=0.8845, P=0.0821	F=22.42,DFn=12,Dfd=12, P<0.0001	Unpaired t test with Welch's correction	t=2.976, df=13.07	0.0066	**	1.1
Fig11N'	INaP (pA)	Basal(n=8), Nav1.7 blocker(n=8)	Neuron	4	W=0.9203, P=0.4325, W=0.9026, P=0.3051	F=0.012,DFn=4,Dfd=4, P=0.3108	Paired t test	t=3.821, df=7	0.0065	**	0.7
Fig11O'	INaP (pA)	Basal(n=8), Nav1.8 blocker(n=8)	Neuron	4	W=0.8785, P=0.1822, W=0.9142, P=0.3847	F=1.136,DFn=4,Dfd=4, P=0.9045	Paired t test	t=0.5897, df=7	0.5739	ns	0.7
Fig11P'	INaP (pA)	Basal(n=8), Combo(n=8)	Neuron	4	W=0.9008, P=0.2938, W=0.8954, P=0.2623	F=4.866,DFn=4,Dfd=4, P=0.1546	Paired t test	t=6.552, df=7	0.0003	***	0.7
Fig11Q	Normalized INaP(%)	Basal(n=13), Nav1.7 blocker(n=8), Nav1.8 blocker(n=8), Combo(n=8)			Not all subgroups meets p＞0.05	F (DFn, DFd)=6.010 (3, 26),P=0.0030	Kruskal-Wallis test	Kruskal-Wallis statistic=36.10	<0.0001	****	0.7
		Basal vs. Nav1.7 blocker					Dunn's multiple comparisons test		<0.0001	****
		Basal vs. Combo					Dunn's multiple comparisons test		<0.0001	****
Fig11R'	INaP (pA)	Basal(n=7), Nav1.7 blocker(n=7)	Neuron	4	W=0.9213, P=0.4799, W=0.8236, P=0.0696	F (DFn, DFd)=6.371 (5, 5),P=0.0632	Paired t test	t=3.413, df=6	0.0143	*	0.8
Fig11S'	INaP (pA)	Basal(n=7), Nav1.8 blocker(n=7)	Neuron	4	Not all subgroups meets p＞0.05	F (DFn, DFd)=6.959 (5, 5),P=0.0528	Wilcoxon matched-pairs signed rank test		0.0156	*	0.7
Fig11T'	INaP (pA)	Basal(n=8), Combo(n=8)	Neuron	5	W=0.9155, P=0.3942, W=0.8725, P=0.1594	F (DFn, DFd)=40.24 (6, 6),P=0.0003	Paired t test	t=3.590, df=7	0.0089	**	0.8
Fig11U	Normalized INaP(%)	Basal(n=13), Nav1.7 blocker(n=7), Nav1.8 blocker(n=7), Combo(n=8)			W=0.9067, P=0.3735 W=0.9128, P=0.4157, W=0.8236, P=0.0510	F (DFn, DFd)=9.223 (3, 40),P<0.0001	Ordinary one-way ANOVA	F (3, 40) = 93.87	<0.0001	****	0.6
		Basal vs. Nav1.7 blocker					Uncorrected FishER LSD		<0.0001	****
		Basal vs. Nav1.8 blocker					Uncorrected FishER LSD		<0.0000	****
		Basal vs. Combo					Uncorrected FishER LSD		<0.0001	****
		Nav1.7 blocker vs.Combo					Uncorrected FishER LSD		0.0045	**
		Nav1.8 blocker vs. Combo					Uncorrected FishER LSD		0.0015	**
Fig12C	ΔF/F	Non-SMAC(n=5), SMAC(n=5)	Neuron	4	Not all subgroups meets p＞0.05	F=2.472,DFn=4,Dfd=4, P=0.4021	Mann Whitney test	Mann-Whitney U=0	0.0079	**	2
Fig12G	ΔF/F	Non-SMAC(n=5), SMAC(n=5),	Neuron		W=0.9616, P=0.8194, W=0.8955, P=0.3855, W=0.8976, P=0.3966, W=0.8959, P=0.3877,	F (DFn, DFd)=0.5662 (3, 16), P=0.6452	Ordinary one-way ANOVA	F (3, 16) = 63.14	P<0.0001	****	1
		Non-SMAC vs. SMAC					Tukey's multiple comparisons test		<0.0001	****
		SMAC vs. 2 min post Combo					Tukey's multiple comparisons test		0.0263	*
		SMAC vs. 8 min post Combo					Tukey's multiple comparisons test		<0.0001	****
		2 min post Combo vs. 8 min post Combo					Tukey's multiple comparisons test		0.0006	***
Fig12H	RMP(mV)	Sham(n=8),Sham + TrkB Agonist(n=8),SNI(n=8),SNI + TrkB Agonist(n=7)	Neuron	6	W=0.9156, P=0.3950, W=0.9103, P=0.3564, W=0.9282, P=0.5001, W=0.9307, P=0.5571,	F (DFn, DFd)=2.064 (3, 27), P=0.1285	Ordinary one-way ANOVA	F (3, 27) = 1.081	0.3738	ns	0.6
Fig12I	Threshold (mV)	Sham(n=8),Sham + TrkB Agonist(n=8),SNI(n=7),SNI + TrkB Agonist(n=7)	Neuron	6							0.7
		Sham(n=8) v.s. Sham + TrkB Agonist(n=8)			W=0.9133, P=0.3780, W=0.8999, P=0.2886,	F=1.620, DFn=7, Dfd=7,P=0.5396	Paired t test	t=0.4318, df=7	0.6789	ns
		SNI(n=7) v.s. SNI + TrkB Agonist(n=7)			W=0.9794, P=0.9564, W=0.9237, P=0.4988,	F=1.876, DFn=6, Dfd=6,P=0.4631	Paired t test	t=2.496, df=6	0.0468	*
Fig12J	Rheobase(pA)	Sham(n=8),Sham + TrkB Agonist(n=8),SNI(n=7),SNI + TrkB Agonist(n=7)	Neuron	6	Not all subgroups meets p＞0.05	F (DFn, DFd)=1.530 (3, 26),P=0.2303					0.7
		Sham(n=8) v.s. Sham + TrkB Agonist(n=8)			Not all subgroups meets p＞0.05		Wilcoxon matched-pairs signed rank test		0.0625	ns
		SNI(n=7) v.s. SNI + TrkB Agonist(n=7)			W=0.8577, P=0.1140, W=0.8892, P=0.4423,	F=3.005, DFn=6, Dfd=6, P=0.2063	Paired t test	t=3.009, df=6	0.0237	**
Fig12K	RMP(mV)	Sham(n=10), Sham+TrkB Antagonist(n=10), SNI(n=10),SNI+TrkB Antagonist(n=10)	Neuron	7	W=0.8642, P=0.0584, W=0.9102, P=0.2822, W=0.9595, P=0.7802, W=0.8768, P=0.1200,	F (DFn, DFd)=1.850 (3, 36),P=0.1556	Ordinary one-way ANOVA	F (3, 36) = 0.6452	0.5911	ns	0.6
Fig12L	Threshold (mV)	Sham(n=8), Sham+TrkB Antagonist(n=8), SNI(n=14),SNI+TrkB Antagonist(n=14)	Neuron	7							0.5
		Sham(n=8) v.s. Sham+TrkB Antagonist(n=8)			W=0.8274, P=0.0557, W=0.8856, P=0.2126,	F=1.701, DFn=5, Dfd=5,P=0.5742	Paired t test	t=1.304, df=7	0.2334	ns
		SNI(n=14) v.s. SNI+TrkB Antagonist(n=14)			W=0.9179, P=0.2052, W=0.9656, P=0.8124,	F, DFn, Dfd=1.027, 13, 13,P=0.9628	Paired t test	t=4.379, df=13	0.0007	***
Fig12M	Rheobase(pA)	Sham(n=8), Sham+TrkB Antagonist(n=8), SNI(n=9),SNI+TrkB Antagonist(n=9)	Neuron	7							0.6
		Sham(n=8) v.s. Sham+TrkB Antagonist(n=8)			W=0.9692, P=0.8916, W=0.9327, P=0.5414,	F=1.130, DFn=5, Dfd=5, P=0.8963	Paired t test	t=1.033, df=7	0.3358	ns
		SNI(n=9) v.s. SNI+TrkB Antagonist(n=9)			W=0.9270, P=0.4535, W=0.9330, P=0.5107,	F=1.266, DFn=8, Dfd=8, P=0.7465	Paired t test	t=3.033, df=8	0.0162	*
Fig12O	Threshold (mV)	ShRNA Scramble(n=14), ShRNA Prx(n=8), ShRNA Ahank(n=11), ShRNA Sptan-1(n=11), ShRNA Dsp(n=6), ShRNA Mpz(n=13), ShRNA Mix (AP)(n=8), ShRNA Mix (no AP)(n=20)	Neuron	15	W=0.9586, P=0.7003, W=0.9333, P=0.5464, W=0.9644, P=0.8249, W=0.9806, P=0.9693, W=0.9458, P=0.7062, W=0.9359, P=0.4064, W=0.8728, P=0.1605,	F (DFn, DFd)=2.778 (6, 64), Bartlett's statistic (corrected)=12.37 P=0.0542	Ordinary one-way ANOVA	F (6, 64) = 5.644	<0.0001	****	0.4
		ShRNA Scramble vs. ShRNA Sptan-1					Tukey's multiple comparisons test		0.0021	**
		ShRNA Scramble vs. ShRNA Dsp					Tukey's multiple comparisons test		0.0015	**
		ShRNA Scramble vs. ShRNA Mix (AP)					Tukey's multiple comparisons test		0.0038	**
Fig12P	AP amplitude (mV)	ShRNA Scramble(n=15), ShRNA Prx(n=9), ShRNA Ahank(n=14), ShRNA Sptan-1(n=11), ShRNA Dsp(n=6), ShRNA Mpz(n=14), ShRNA Mix (AP)(n=8), ShRNA Mix (no AP)(n=20)	Neuron	15	W=0.9692, P=0.8456, W=0.8722, P=0.1297, W=0.9083, P=0.1490, W=0.8821, P=0.1105, W=0.9256, P=0.5464, W=0.8945, P=0.0939, W=0.9316, P=0.5310,	F (DFn, DFd)=1.610 (6, 70), P=0.1573	Ordinary one-way ANOVA	F (6, 70) = 3.818	0.0024	**	0.4
		ShRNA Scramble vs. ShRNA Sptan-1					Uncorrected Fisher's LSD		0.016	*
		ShRNA Scramble vs. ShRNA Mix (AP)					Uncorrected Fisher's LSD		0.0193	*
Fig12Q	RMP (mV)	ShRNA Scramble(n=14), ShRNA Prx(n=6), ShRNA Ahank(n=7), ShRNA Sptan-1(n=11), ShRNA Dsp(n=6), ShRNA Mpz(n=14), ShRNA Mix (AP)(n=11), ShRNA Mix (no AP)(n=20)			W=0.9434, P=0.4630, W=0.9599, P=0.8193, W=0.9002, P=0.3321, W=0.9288, P=0.3992, W=0.7983, P=0.0567, W=0.9500, P=0.5605, W=0.9286, P=0.3966,	F (DFn, DFd)=0.7238 (6, 62), P=0.6320	Ordinary one-way ANOVA	F (6, 62) = 2.105	0.0652	ns	0.4
Fig12R	Rheobase(pA)	Scramble ShRNA(n=12), ShRNA Sptan-1(n=6), ShRNA Dsp(n=9)	Neuron	7	Not all subgroups meets p＞0.05	F (DFn, DFd)=4.596 (2, 24), P=0.0204	Kruskal-Wallis test	Kruskal-Wallis statistic=8.445	0.0147	*	0.6
		Scramble ShRNA vs. ShRNA Sptan-1					Uncorrected Dunn's test		0.0266	*
		Scramble ShRNA vs. ShRNA Dsp					Uncorrected Dunn's test		0.01	**
Fig12S	Rheobase(pA)	Scramble ShRNA(n=12), ShRNA Mix(AP)(n=8), ShRNA Mix(no AP)(n=12)	Neuron	6	W=0.8686, P=0.0627, W=0.9380, P=0.5918	F=1.027,DFn=11,Dfd=7	Unpaired t test	t=2.238, df=18	0.0381	*	0.6
Supplementary Fig1A	Relative expression of Scn9a	Naïve (n=3) vs SNI 6w (n=6)	animal	9	W=0.7744, P=0.0546, W=0.9433, P=0.6858	F=534.1,DFn=5,Dfd=2	Unpaired t test with Welch's correction	t=2.794, df=5.037	0.0379	*	2.3
	Relative expression of Scn10a	Naïve (n=3) vs SNI 6w (n=6)	animal	9	W=0.9999, P=0.9810, W=0.9374, P=0.6385	F=49.85,DFn=5,Dfd=2	Unpaired t test with Welch's correction	t=2.828, df=5.388	0.0338	*	2.3
Supplementary Fig1B	Relative expression of Nav1.7	Naïve (n=4), SNI 2w (n=5), SNI 6w (n=5)	animal	14	W=0.7818, P=0.0734, W=0.8883, P=0.3486, W=0.9858, P=0.9632	F (DFn, DFd)=9.974 (2, 11), P=0.0034	Brown-Forsythe ANONA test	F(2,6.222)=8.136	0.0089	**	1
		Naïve (n=4) vs SNI 2w (n=5)					Dunn's multiple comparisons test		0.0354	*
		Naïve (n=4) vs SNI 6w (n=5)					Dunn's multiple comparisons test		0.0007	***
	Relative expression of Nav1.8	Naïve (n=4), SNI 2w (n=5), SNI 6w (n=5)	animal	14	W=0.9789, P=0.8953, W=0.9386, P=0.8554, W=0.8554, P=0.2121	F (DFn, DFd)=5.778 (2, 11), P=0.0193	Brown-Forsythe ANONA test	F(2,7.961)=6.482	0.0213	*	1
		Naïve (n=4) vs SNI 2w (n=5)	animal	14			Dunn's multiple comparisons test		0.0494	*
		Naïve (n=4) vs SNI 6w (n=5)	animal	14			Dunn's multiple comparisons test		0.0422	*
	Relative expression of TrkB (92kD)	Naïve (n=5), SNI 2w (n=5), SNI 6w (n=5)	animal	14	Not all subgroups meets p＞0.05	F (DFn, DFd)=1.177 (2, 12), P=0.3413	Kruskal-Wallis test	Kruskal-Wallis statistic=3.26	0.208	n.s.	0.9
		Naïve (n=5) vs SNI 2w (n=5)	animal	14			Dunn's multiple comparisons test		0.688	n.s.
		Naïve (n=5) vs SNI 6w (n=5)	animal	14			Dunn's multiple comparisons test		0.2313	n.s.
	Relative expression of TrkB (145kD)	Naïve (n=4), SNI 2w (n=5), SNI 6w (n=5)	animal	14	W=0.9380, P=0.6517, W=0.8077, P=0.0935, W=0.9113, P=0.4754	F (DFn, DFd)=1.177 (2, 12), P=0.3413	Ordinary one-way ANOVA	F (2, 12) = 0.2374	0.7923	n.s.	1
		Naïve (n=4) vs SNI 2w (n=5)	animal	14			Tukey's multiple comparisons test		0.8056	n.s.
		Naïve (n=4) vs SNI 6w (n=5)	animal	14			Tukey's multiple comparisons test		0.9966	n.s.
Supplementary Fig 1D	percentage of Nav1.7+ neurons in L4 DRG	Sham 2w (n=4) vs SNI 2w (n=4)	animal	8	Not all subgroups meets p＞0.05	F (DFn, DFd)=2.021 (3, 3), P=0.5781	Mann Whitney test	Mann-Whitney U=0	0.0286	*	2.4
	percentage of Nav1.8+ neurons in L4 DRG	Sham 2w (n=4) vs SNI 2w (n=4)	animal	8	Not all subgroups meets p＞0.05	F (DFn, DFd)=3.092 (3, 3), P=0.3787	Mann Whitney test	Mann-Whitney U=1	0.0571	n.s.	2.4
	percentage of Nav1.7+/Nav1.8+ neurons in L4 DRG	Sham 2w (n=4) vs SNI 2w (n=4)	animal	8	Not all subgroups meets p＞0.05	F (DFn, DFd)=1.801 (3, 3), P=0.6410	Mann Whitney test	Mann-Whitney U=1	0.0286	*	2.4
	percentage of Nav1.7+ neurons in L4 DRG	Sham 2w (n=6) vs SNI 6w (n=6)	animal	12	W=0.8452, P=0.9632, W=0.1440, P=0.8444	F (DFn, DFd)=13.09 (5, 5), P=0.0135	Unpaired t test with Welch's correction	t=2.022, df=5.759	0.0916	n.s.	1.8
	percentage of Nav1.8+ neurons in L4 DRG	Sham 2w (n=6) vs SNI 6w (n=6)	animal	12	W=0.8587, P=0.1848, W=0.9144, P=0.4661	F (DFn, DFd)=1.267 (5, 5), P=0.8016	Unpaired t test	t=1.853, df=10	0.0935	n.s.	1.8
	percentage of Nav1.7+/Nav1.8+ neurons in L4 DRG	Sham 2w (n=6) vs SNI 6w (n=6)	animal	12	W=0.9277, P=0.5623, W=0.8157, P=0.0810	F (DFn, DFd)=1.147 (5, 5), P=0.8838	Unpaired t test	t=2.573, df=10	0.0277	*	1.8
Supplementary Fig 1F	percentage of Nav1.7+ neurons in L5 DRG	Sham 2w (n=4) vs SNI 2w (n=4)	animal	8	Not all subgroups meets p＞0.05	F (DFn, DFd)=10.11 (3, 3), P=0.0892	Mann Whitney test	Mann-Whitney U=0	0.0286	*	2.4
	percentage of Nav1.8+ neurons in L5 DRG	Sham 2w (n=4) vs SNI 2w (n=4)	animal	8	W=0.9763, P=0.8800, W=0.8935, P=0.3993	F (DFn, DFd)=1.151 (3, 3), P=0.9107	Unpaired t test	t=0.1283, df=6	0.9021	n.s.	2.4
	percentage of Nav1.7+/Nav1.8+ neurons in L5 DRG	Sham 2w (n=4) vs SNI 2w (n=4)	animal	8	W=0.7789, P=0.0695, W=0.9639, P=0.8034	F (DFn, DFd)=8.545 (3, 3), P=0.1114	Unpaired t test	t=4.118, df=6	0.0062	**	2.4
	percentage of Nav1.7+ neurons in L5 DRG	Sham 2w (n=6) vs SNI 6w (n=6)	animal	12	W=0.9035, P=0.3950, W=0.9755, P=0.9273	F (DFn, DFd)=1.114 (5, 5), P=0.9087	Unpaired t test	t=1.084, df=10	0.304	n.s.	1.8
	percentage of Nav1.8+ neurons in L5 DRG	Sham 2w (n=6) vs SNI 6w (n=6)	animal	12	W=0.9616, P=0.8323, W=0.8640, P=0.2034	F (DFn, DFd)=1.336 (5, 5), P=0.7581	Unpaired t test	t=2.394, df=10	0.0377	*	1.8
	percentage of Nav1.7+/Nav1.8+ neurons in L5 DRG	Sham 2w (n=6) vs SNI 6w (n=6)	animal	12	W=0.9012, P=0.3809, W=0.8898, P=0.3173	F (DFn, DFd)=1.438 (5, 5), P=0.6999	Unpaired t test	t=2.320, df=10	0.0428	*	1.8
Supplementary Fig1G	percentage of Nav1.7+/Nav1.8+ neurons in total Nav1.8+ neurons in L4 DRG	Sham 2w (n=4) vs SNI 2w (n=4)	animal	8	W=0.8290, P=0.1653, W=0.9346, P=0.6214	F (DFn, DFd)=1.167 (3, 3), P=0.9022	Unpaired t test	t=3.181, df=6	0.0191	*	2.4
Supplementary Fig1H	percentage of Nav1.7+/Nav1.8+ neurons in total Nav1.7+ neurons in L5 DRG	Sham 2w (n=6) vs SNI 6w (n=6)	animal	12	W=0.8588, P=0.1851, W=0.9155, P=0.4735	F (DFn, DFd)=63.48 (5, 5), P=0.0003	Unpaired t test with Welch's correction	t=2.685, df=5.157	0.0422	*	1.8
Supplementary Fig2B	TUNNL positive cells	Sham 2w (n=4), SNI 2w (n=4)	animal	8	W=0.8150, P=0.1319, W=0.9285, P=0.5857, W=0.8570, P=0.2497, W=0.9898, P=0.9563	F (DFn, DFd)=17.61 (3, 12), P=0.0001	Brown-Forsythe ANONA test	F(3,9.999)=6.482	0.0003	***	2.4
		Sham 2w L4 (n=4) vs SNI 2w L4(n=4)					Dunn's multiple comparisons test		0.2846	n.s.
		SNI 2w L4 (n=4) vs SNI 2w L5(n=4)					Dunn's multiple comparisons test		0.0075	**
		Sham 2w L5 (n=4) vs SNI 2w L5 (n=4)					Dunn's multiple comparisons test		0.0078	**
Supplementary Fig2D	TUNNL positive cells	Sham 4w (n=3), SNI 4w (n=4)	animal	7	W=1.000, P>0.9999, W=0.9839, P=0.9247, W=09868, P>0.7804, W=0.9185, P=0.5285	F (DFn, DFd)=14.44 (3, 10), P=0.0006	Brown-Forsythe ANONA test	F(3,5.335)=18.19	0.0032	**	2.7
		Sham 4w L4 (n=3) vs SNI 4w L4 (n=4)					Dunn's multiple comparisons test		0.0384	*
		SNI 4w L4 (n=4) vs SNI 4w L5(n=4)					Dunn's multiple comparisons test		0.794	n.s.
		Sham 2w L5 (n=3) vs SNI 4w L5(n=4)					Dunn's multiple comparisons test		0.0476	*
Supplementary Fig5C	Paw withdral threshold	WT (n=10)， Scn9a-HA (n=10)	animal	20	Not all subgroups meets p＞0.05		Mann-Whitney test	Mann-Whitney U=48	0.8102	n.s.	1.3
Supplementary Fig5F	Percentage of double positive neurons in all SCN9A+ neurons or all Scn9a-HA+ neurons in L4 and L5 DRG of SNI2w or SNI6w mice	Sham2w, SNI2w, Sham6w, SNI6w	animal	18
	Percentage of double positive neurons in all SCN9A+ neurons	Sham2w (n=4) vs SNI2w (n=6)	animal	10	Not all subgroups meets p＞0.05		Mann-Whitney test	Mann-Whitney U=4	0.1143	n.s.	2.1
	Percentage of double positive neurons in all Scn9a-HA+ neurons	Sham2w (n=4) vs SNI2w (n=6)	animal	10	W=0.8839,P=0.3558，W=0.9314,P=0.5913	F (DFn, DFd)=5.447 (5, 3), P=0.1936	Unpaired t test with Welch's correction	t=0.7929 df=7.220	0.4531	n.s.	2.1
	Percentage of double positive neurons in all SCN9A+ neurons	Sham6w (n=4) vs SNI6w (n=5)	animal	8	W=0.8070,P=0.1153，W=0.9167,P=0.5089	F (DFn, DFd)=8.819 (3, 4), P=0.0618	Unpaired t test with Welch's correction	t=1.215 df=3.547	0.299	n.s.	2.2
	Percentage of double positive neurons in all Scn9a-HA+ neurons	Sham6w (n=4) vs SNI6w (n=5)	animal	8	Not all subgroups meets p＞0.05		Mann-Whitney test	Mann-Whitney U=4	0.1905	n.s.	2.2
Supplementary Fig8D	Number of positive neurons	Normal DRG vs pathologic DRG	DRG section	2 to 3 individuals per condition
	the numner of high Nav1.7-expresing neurons	Normal DRG (n=10 sections) vs pathologic DRG (n=9 sections)			W=0.9259, P=0.4085, W=0.9605, P=0.8039	F (DFn, DFd)=2.706 (8, 9), P=0.5443	Unpaired t test	t=6.842, df=17	<0.0001	****	1.4
	the numner of high Nav1.8-expresing neurons	Normal DRG (n=10 sections) vs pathologic DRG (n=10 sections)			W=0.9592, P=0.7764, W=0.9229, P=0.3818	F (DFn, DFd)=2.380 (9, 9), P=0.2125	Unpaired t test	t=12.48, df=18	<0.0001	****	1.3
	the numner of high TRKB-expresing neurons	Normal DRG (n=15 sections) vs pathologic DRG (n=11 sections)			W=0.9445, P=0.4420, W=0.9580, P=0.7470	F (DFn, DFd)=2.507 (10, 14), P=0.1134	Unpaired t test	t=7.347, df=24	<0.0001	****	1.2
	the numner of low Nav1.7-expresing neurons	Normal DRG (n=10 sections) vs pathologic DRG (n=9 sections)			W=0.8960, P=0.1977, W=0.8863, P=0.1828	F (DFn, DFd)=1.103 (9, 8), P=0.9012	Unpaired t test	t=4.782, df=17	0.0002	***	1.4
	the numner of low Nav1.8-expresing neurons	Normal DRG (n=10 sections) vs pathologic DRG (n=10 sections)			W=0.88862, P=0.1536, W=0.9654, P=0.8457	F (DFn, DFd)=2.706 (9, 9), P=0.5443	Unpaired t test	t=8.903, df=18	<0.0001	****	1.3
	the numner of low TRKB-expresing neurons	Normal DRG (n=15 sections) vs pathologic DRG (n=11 sections)			W=0.9007, P=0.0975, W=0.9390, P=0.5086	F (DFn, DFd)=2.415 (14, 10), P=0.1656	Unpaired t test	t=5.993, df=24	<0.0001	****	1.2
Supplementary Fig8E	Ratio of high Nav-expressing neurons in TrkB neurons	Normal DRG vs pathologic DRG	DRG section	2 to 3 individuals per condition
	the numner of Nav1.7/TRKB neurons in normal DRG vs that in pathologic DRG	Normal DRG (n=5 sections) vs pathologic DRG (n=5 sections)			W=0.8174, P=0.1115, W=0.9191, P=0.5240	F (DFn, DFd)=2.412 (4, 4), P=0.4148	Unpaired t test	t=1.337, df=8	0.218	n.s.	2
	the numner of Nav1.8/TRKB neurons in normal DRG vs that in pathologic DRG	Normal DRG (n=5 sections) vs pathologic DRG (n=6 sections)			W=0.9306, P=0.6008, W=0.9023, P=0.3875	F (DFn, DFd)=1.099 (5, 4), P=0.9534	Unpaired t test	t=1.163, df=9	0.2746	n.s.	1.9
	the numner of Nav1.7/Nav1.8 neurons in normal DRG vs that in pathologic DRG	Normal DRG (n=5 sections) vs pathologic DRG (n=4 sections)			W=0.8842, P=0.1768, W=0.9936, P=9749	F (DFn, DFd)=1.992 (4, 3), P=0.5978	Unpaired t test	t=0.9391, df=7	0.3789	n.s.	2.2
	the numner of Nav1.7/Nav1.8/TRKB neurons in normal DRG vs that in pathologic DRG	Normal DRG (n=5 sections) vs pathologic DRG (n=4 sections)			W=0.9911, P=0.9836, W=0.8806, P=0.3413	F (DFn, DFd)=6.017 (4, 3), P=0.1722	Unpaired t test	t=3.356, df=7	0.0121	*	2.2
Supplementary Fig8F	the proportion of Nav positive neurons in TRKB neurons	Normal DRG vs pathologic DRG	DRG section	2 to 3 individuals per condition
	the proportion of Nav1.7-expressing neurons in TRKB neurons	Normal DRG (n=5 sections) vs pathologic DRG (n=5 sections)			W=0.9306, P=0.6004, W=0.9331, P=0.6174	F (DFn, DFd)=4.405 (4, 4), P=0.1801	Unpaired t test	t=2.785, df=8	0.0237	*	2
	the proportion of Nav1.8-expressing neurons in TRKB neurons	Normal DRG (n=5 sections) vs pathologic DRG (n=6 sections)			W=0.9979, P=0.9986, W=0.9325, P=0.5992	F (DFn, DFd)=2.485 (5, 4), P=0.5443	Unpaired t test	t=0.5679, df=9	0.584	n.s.	1.9
	the proportion of Nav1.7/Nav1.8-coexpressing neurons in TRKB neurons	Normal DRG (n=5 sections) vs pathologic DRG (n=4 sections)			W=0.9898, P=0.9789, W=0.9049, P=0.4558	F (DFn, DFd)=3.506 (4, 3), P=0.3308	Unpaired t test	t=1.419, df=7	0.1987	n.s.	2.2
Supplementary Fig8G	the proportion of high Nav-expressing neurons in TRKB neurons	Normal DRG vs pathologic DRG	DRG section	2 to 3 individuals per condition
	the proportion of high Nav1.7-expressing neurons in TRKB neurons	Normal DRG (n=10 sections) vs pathologic DRG (n=5 sections)			W=0.9037, P=0.2402, W=0.9418, P=0.6789	F (DFn, DFd)=4.661 (4, 9), P=0.0517	Unpaired t test	t=8.570, df=13	<0.0001	****	1.7
	the proportion of high Nav1.8-expressing neurons in TRKB neurons	Normal DRG (n=10 sections) vs pathologic DRG (n=6 sections)			W=0.8692, P=0.0980, W=0.8160, P=0.0815	F (DFn, DFd)=24.55 (5, 9), P=0.0001	Unpaired t test with Welch's correction	t=11.37, df=14	0.0002	***	1.6
Supplementary Fig8H	the proportion of Nav1.8-expressing neurons in TRKB/Nav1.7 neurons	Normal DRG vs pathologic DRG	DRG section	2 to 3 individuals per condition
	the proportion of high Nav1.8-expressing neurons in TRKB/Nav1.7 neurons	Normal DRG (n=5 sections) vs pathologic DRG (n=4 sections)			W=0.9486, P=0.7275, W=0.9837, P=0.9234	F (DFn, DFd)=7.697 (3, 4), P=0.0776	Unpaired t test	t=16.54, df=7	<0.0001	****	2.2
	the proportion of low Nav1.8-expressing neurons in TRKB/Nav1.7 neurons	Normal DRG (n=5 sections) vs pathologic DRG (n=4 sections)			W=0.9857, P=0.9625, W=0.89700, P=0.4162	F (DFn, DFd)=1.106 (3, 4), P=0.8890	Unpaired t test	t=11.54, df=7	<0.0001	****	2.2
Supplementary Fig8I	Expression of Nav1.7， Nav1.8 and TRKB (Western-blot)	Normal DRGs (n=3 DRGs) and pathologic DRG (n=3 DRGs)	DRGs	normal DRG from 2 embryos, pathologic DRGs from 3 BPA patients							3.1
		Expression of Nav1.7 in normal DRGs vs that in pathologic DRGs			W=0.8372,P=0.2068, W=0.9189,P=0.4484	F (DFn, DFd)=1.351 (2, 2), P=0.8506	Unpaired t test	t=3.078 df=4	0.037	*	3.1
		Expression of Nav1.8 in normal DRGs vs that in pathologic DRGs			W=0.9313,P=0.4934, W=0.8356,P=0.2026	F (DFn, DFd)=6.643 (2, 2), P=0.2617	Unpaired t test	t=3.038 df=4	0.0385	*	3.1
		Expression of TRKB in normal DRGs vs that in pathologic DRGs			W=0.8834,P=0.3345, W=0.7998,P=0.1140	F (DFn, DFd)=36.06 (2, 2), P=0.054	Unpaired t test	t=2.969 df=4	0.0288	*	3.1
Supplementary Fig11A	Delta paw withdral threshold	Vehicle (n=12), SNI6w+1mg/kg PF-9771 (n=11), SNI6w+45µg/kg PF-5614 (n=12), SNI6w+（1mg/kg PF-9771+45µg/kg PF-5614）(n=12)	animal	12	Not all subgroups meets p＞0.05	F (DFn, DFd)=13.6 (3, 43), P=0.9160	Kruskal-Wallis test	Kruskal-Wallis statistic=21.63	0.0001	***	0.5
		Vehicle vs SNI6w+1mg/kg PF-9771					Uncorrected Dunn's test		0.0086	**
		Vehicle vs SNI6w+45µg/kg PF-5614					Uncorrected Dunn's test		0.049	*
		SNI6w+1mg/kg PF-9771 vs SNI6w+45µg/kg PF-5614					Uncorrected Dunn's test		0.0483	*
		SNI6w+1mg/kg PF-9771 vs SNI6w+（1mg/kg PF-9771+45µg/kg PF-5614）					Uncorrected Dunn's test		0.0439	*
		SNI6w+45µg/kg PF-5614 vs SNI6w+（1mg/kg PF-9771+45µg/kg PF-5614）					Uncorrected Dunn's test		0.0055	**
Supplementary Fig11B	Delta paw withdral threshold	Vehicle, SNI6w+2mg/kg PF-9771, SNI6w+45µg/kg PF-5614, SNI6w+（2mg/kg PF-9771+45µg/kg PF-5614), (n=12)	animal	12	Not all subgroups meets p＞0.05	F (DFn, DFd)=18.14 (3, 44), P<0.0001	Kruskal-Wallis test	Kruskal-Wallis statistic=27.67	<0.0001	****	0.5
		Vehicle vs SNI6w+2mg/kg PF-9771					Uncorrected Dunn's test		0.0071	**
		Vehicle vs SNI6w+45µg/kg PF-5614					Uncorrected Dunn's test		0.0436	*
		SNI6w+2mg/kg PF-9771 vs SNI6w+45µg/kg PF-5614					Uncorrected Dunn's test		0.5013	n.s.
		SNI6w+2mg/kg PF-9771 vs SNI6w+（2mg/kg PF-9771+45µg/kg PF-5614）					Uncorrected Dunn's test		0.0119	*
		SNI6w+45µg/kg PF-5614 vs SNI6w+（2mg/kg PF-9771+45µg/kg PF-5614）					Uncorrected Dunn's test		0.0014	**
Supplementary Fig11C	Delta paw withdral threshold	Vehicle, SNI6w+4mg/kg PF-9771, SNI6w+90µg/kg PF-5614, SNI6w+（4mg/kg PF-9771+90µg/kg PF-5614), (n=12)	animal	12	Not all subgroups meets p＞0.05	F (DFn, DFd)=5.085 (3, 44), P=0.0041	Kruskal-Wallis test	Kruskal-Wallis statistic=27.44	<0.0001	****	0.5
		Vehicle vs SNI6w+4mg/kg PF-9771					Uncorrected Dunn's test		<0.0001	****
		Vehicle vs SNI6w+90µg/kg PF-5614					Uncorrected Dunn's test		0.001	**
		Vehicle vs SNI6w+（4mg/kg PF-9771+90µg/kg PF-5614）					Uncorrected Dunn's test		<0.0001	****
		SNI6w+4mg/kg PF-9771 vs SNI6w+90µg/kg PF-5614					Uncorrected Dunn's test		0.1269	n.s.
		SNI6w+4mg/kg PF-9771 vs SNI6w+（4mg/kg PF-9771+90µg/kg PF-5614）					Uncorrected Dunn's test		0.5348	n.s.
		SNI6w+90µg/kg PF-5614 vs SNI6w+（4mg/kg PF-9771+90µg/kg PF-5614）					Uncorrected Dunn's test		0.3652	n.s.
Supplementary Fig11D	Delta paw withdral threshold	Vehicle (n=9), SNI2w+20µg/kg GNE0439 (n=18), SNI4w+20µg/kg GNE0439 (n=12), SNI6w+20µg/kg GNE0439,(n=12)	animal	18	Not all subgroups meets p＞0.05	F (DFn, DFd)=5.144 (3, 47), P=0.0037	Kruskal-Wallis test	Kruskal-Wallis statistic=17.41	0.0006	***	0.5
		Vehicle VS SNI2w+20µg/kg GNE0439					Uncorrected Dunn's test		0.0001	***
		Vehicle VS SNI4w+20µg/kg GNE0439					Uncorrected Dunn's test		0.0116	*
		Vehicle VS SNI6w+20µg/kg GNE0439					Uncorrected Dunn's test		0.0003	***
		SNI2w+20µg/kg GNE0439 VS SNI4w+20µg/kg GNE0439					Uncorrected Dunn's test		0.1668	n.s.
		SNI2w+20µg/kg GNE0439 VS SNI6w+20µg/kg GNE0439					Uncorrected Dunn's test		0.9917	n.s.
		SNI4w+20µg/kg GNE0439 VS SNI6w+20µg/kg GNE0439					Uncorrected Dunn's test		0.2008	n.s.
Supplementary Fig11E	Delta paw withdral threshold	Vehicle (n=9), SNI6w+20µg/kg GNE0439, (n=12), SNI6w+40µg/kg GNE0439, (n=12)	animal	12	W=0.8655, P=0.1100, W=0.8713, P=0.0679, W=0.9561, P=0.7267	F (DFn, DFd)=8.704 (2, 30), P=0.0010	Brown-Forsythe ANONA test	F(2,13.4)=8.136	0.0051	**	0.6
		Vehicle vs SNI6w+20µg/kg GNE0439					Uncorrected Dunn's test		0.0056	**
		Vehicle vs SNI6w+40µg/kg GNE0439					Uncorrected Dunn's test		0.008	**
		SNI6w+20µg/kg GNE0439 vs SNI6w+40µg/kg GNE0439					Uncorrected Dunn's test		0.064	*
Supplementary Fig12A	Blood glucose concentration	Pre-STZ (n=11) vs 2w after STZ (N=11)	animal	11	W=0.9135,P=0.2684 W=0.9516,P=0.6641		Paired t test	t=15.30 df=10	<0.0001	****	0.9
Supplementary Fig12C	Cell numbers of Nav1.7+ per square millimeter	Naïve (n=5) vs DNP10w (n=5)	animal	10	Kolmogorov-Smirnov test: Naive: KS distance=0.2064, P>0.1000 DNP10w: KS distance=0.2383, P>0.1000	F=41.447,DFn=4,Dfd=4, P=0.7290	Unpaired t test with Welch's correction	t=1.919, df=7.742	0.0925	n.s.	2
	Cell numbers of Nav1.8+ per square millimeter	Naïve (n=5) vs DNP10w (n=5)	animal	10	Kolmogorov-Smirnov test: Naive: KS distance=0.1910, P>0.1000 DNP10w: KS distance=0.1874, P>0.1000	F=4.555,DFn=4,Dfd=4, P=0.1711	Unpaired t test with Welch's correction	t=2.466, df=5.676	0.051	n.s.	2
	Cell numbers of TrkB+ per square millimeter	Naïve (n=5) vs DNP10w (n=5)	animal	10	Kolmogorov-Smirnov test: Naive: KS distance=0.1795, P>0.1000 DNP10w: KS distance=0.2689, P>0.1000	F=1.821,DFn=4,Dfd=4, P=0.5757	Unpaired t test with Welch's correction	t=2.560, df=7.375	0.036	*	2
	Cell numbers of Nav1.7+/Nav1.8+ per square millimeter	Naïve (n=5) vs DNP10w (n=5)	animal	10	Kolmogorov-Smirnov test: Naive: KS distance=0.2061, P>0.1000 DNP10w: KS distance=0.2933, P>0.1000	F=1.320,DFn=4,Dfd=4, P=0.7944	Unpaired t test with Welch's correction	t=3.538, df=7.851	0.0079	**	2
	Cell numbers of Nav1.7+/Nav1.8+/TrkB+ per square millimeter	Naïve (n=5) vs DNP10w (n=5)	animal	10	Kolmogorov-Smirnov test: Naive: KS distance=0.2042, P>0.1000 DNP10w: KS distance=0.4144, P=0.0052	F=8.386,DFn=4,Dfd=4, P=0.0633	Unpaired t test with Mann Whitney test	t=0.1114, df=4.941	0.0517	n.s.	2
Supplementary Fig12D	Relative expression of Nav1.7	Naïve (n=3), DNP4w (n=4),DNP10w (n=4)	animal	11	W=0.8141,P=0.1487,W=0.8536,P=0.2380,W=0.8719,P=0.3054	F (DFn, DFd)=0.8046 (2, 8), P=0.4804	Ordinary one-way ANOVA	F (2, 8) = 0.1532	0.8604	n.s.	1.1
		Naïve (n=3) vs DNP4w (n=4)	animal	7			Tukey's multiple comparisons test		0.9693	n.s.
		Naïve (n=3) vs DNP10w (n=4)	animal	7			Tukey's multiple comparisons test		0.8512	n.s.
	Relative expression of Nav1.8	Naïve (n=3), DNP4w (n=4),DNP10w (n=4)	animal	11	W=0.8141,P=0.1487,W=0.8536,P=0.2380,W=0.8719,P=0.3054	F (DFn, DFd)=0.6569 (2, 8), P=0.5443	Ordinary one-way ANOVA	F (2, 8) = 0.4022	0.6817	n.s.	1.1
		Naïve (n=3) vs DNP4w (n=4)	animal	7			Tukey's multiple comparisons test		0.8923	n.s.
		Naïve (n=3) vs DNP10w (n=4)	animal	7			Tukey's multiple comparisons test		0.6585	n.s.
Supplementary Fig12E	delta PWT	Vehicle (n=19), DNP 4w (n=6), DNP 10w (n=19)	animal	25	W=0.9410, P=0.2752, W=0.8897, P=0.3164, W=0.9501, P=0.3975	F (DFn, DFd)=2.629 (2, 41), P=0.0843	Kruskal-Wallis test	Kruskal-Wallis statistic=31.59	<0.0001	****	0.5
		Vehicle(n=19) vs DNP 4w (n=6) + PF-9771	animal	25			Uncorrected Dunn's test		<0.0001	****
		Vehicle(n=19) vs DNP 10w (n=19)+ PF-9771	animal	19			Uncorrected Dunn's test		<0.0001	****
Supplementary Fig12F	delta PWT	Vehicle (n=19), DNP 4w (n=6), DNP 10w (n=19)	animal	25	Not all subgroups meets p＞0.05	F (DFn, DFd)=1.863 (2, 41), P=0.1682	Kruskal-Wallis test	Kruskal-Wallis statistic=9.823	0.0074	**	0.5
		Vehicle(n=19) vs DNP 4w (n=6)+ PF-5614	animal	25		F,DFn, Dfd=5.911, 5, 18	Uncorrected Dunn's test	.	0.007	*
		Vehicle(n=19) vs DNP 10w (n=19)+ PF-5614	animal	19			Uncorrected Dunn's test		0.015	*
Supplementary Fig12G	delta PWT	Vehicle(n=9), PF-9771 (n=9), PF-5614 (n=9), Combo (n=9)	animal	9	K2=0.9706, P=0.6155 K2=1.420, P=0.4916 K2=0.6432, P=0.7250 K2=1.708, P=0.4256		Kruskal-Wallis test	Kruskal-Wallis statistic=9.286	<0.0001	****	0.6
		Vehicle(n=9) vs Combo (n=9)	animal	9			Paired t test	t=5.746 df=8	0.0004	***
		PF-9771 (n=9) vs Combo (n=9)	animal	9			Paired t test	t=4.096 df=8	0.0035	**
		PF-5614 (n=9) vs Combo (n=9)	animal	9			Paired t test	t=4.174 df=8	0.0031	**
		Vehicle(n=9) vs PF-9771 (n=9)	animal	9			Paired t test	t=5.818 df=8	0.0004	***
Supplementary Fig22C	Number of cells with clusters	GFP,SPTAN1-1,SPTAN1-2,DSP,PRX,MPZ,5 Genes, (n=3)	Independent repeates	HEK293 Cells	W=0.9942, P=0.8538, W=0.9227, P=0.4618, W=0.9266, P=0.4760, W=0.8846, P=0.3380, W=0.7995, P=0.1133, W=0.9763, P=0.7049, W=0.7898, P=0.0903,	F=0.2610,DFn=5,Dfd=12, P=0.9259	Ordinary one-way ANOVA	F(6,14)=55.99	<0.0001	****	1
		GFP vs SPTAN1-1					Tukey's multiple comparisons test		0.0054	**
		GFP vs SPTAN1-2					Tukey's multiple comparisons test		0.0278	*
		GFP vs DSP					Tukey's multiple comparisons test		<0.0001	****
		GFP vs PRX					Tukey's multiple comparisons test		<0.0001	****
		GFP vs MPZ					Tukey's multiple comparisons test		<0.0001	****
		GFP vs 5 Genes					Tukey's multiple comparisons test		<0.0001	****
Supplementary Fig22E	Number of cells with clusters	GFP,SPTAN1-1,SPTAN1-2,DSP,PRX,MPZ,5 Genes, (n=3)	Independent repeates	HEK293 Cells	W=0.9538, P=0.5862, W=0.9279, P=0.4809, W=0.8126, P=0.1451, W=0.9202, P=0.4531, W=0.9895, P=0.8039, W=0.9406, P=0.5296, W=0.9749, P=0.6963,	F=0.4448,DFn=6,Dfd=14, P=0.8368	Ordinary one-way ANOVA	F(6,14)=22.58	<0.0001	****	1
		GFP vs SPTAN1-1					Uncorrected FishER LSD		<0.0001	****
		GFP vs SPTAN1-2					Uncorrected FishER LSD		<0.0001	****
		GFP vs DSP					Uncorrected FishER LSD		<0.0001	****
		GFP vs PRX					Uncorrected FishER LSD		<0.0001	****
		GFP vs MPZ					Uncorrected FishER LSD		0.0198	*
		GFP vs 5 Genes					Uncorrected FishER LSD		<0.0001	****
Supplementary Fig23A	Relative expression activity	Scramble shRNA（n=3）,shRNA-mSptan1（n=3）	Independent repeates	HEK293 Cells	W=0.9709, P=0.6725, W=0.9908, P=0.8168	F=∞,DFn=2,Dfd=2, P<0.0001	Unpaired t test with Welch's correction	t=2.015, df=4	<0.0000	****	3.1
Supplementary Fig23B	Relative expression activity	Scramble shRNA（n=3）,shRNA-mDsp（n=3）	Independent repeates	HEK294 Cells	W=1，P=1， W=0.9643, P=0.6369	F=∞,DFn=2,Dfd=2, P<0.0001	Unpaired t test with Welch's correction	t=106.2, df=4	<0.0001	****	3.1
Supplementary Fig23C	Relative expression activity	Scramble shRNA（n=2）,shRNA-Mpz（n=3）	Independent repeates	HEK295 Cells	W=N/A，P=N/A， W=1, P＞0.999		Unpaired t test with Welch's correction	t=138.6, df=4	<0.0001	****	3.1
Supplementary Fig23D	Relative expression activity	Scramble shRNA（n=3）,shRNA-Prx（n=3）	Independent repeates	HEK296 Cells	W=1，P=1， W=0.7500, P=0.083	F=∞,DFn=2,Dfd=2, P<0.0001	Unpaired t test with Welch's correction	t=89.00, df=4	<0.0001	****	3.1
Supplementary Fig23E	Relative expression activity	Scramble shRNA（n=2）,shRNA-Ahnak（n=3）	Independent repeates	HEK297 Cells	W=N/A，P=N/A， W=0.7500, P=0.083		Unpaired t test with Welch's correction	t=113.1, df=3	<0.0001	****	3.1
Supplementary Fig23F	Relative expression activity	Scramble（n=3）,mSptan1（n=3）	animal	6	W=0.9514,P=0.5754, W=0.8494, P=0.2388	F=4.891,DFn=2,Dfd=2, P=0.3437	Unpaired t test with Welch's correction	t=7.327, df=4	0.0018	**	3.1
Supplementary Fig23G	Relative expression activity	Scramble（n=3）,mDsp（n=3）	animal	6	W=0.9028,P=0.4553, W=0.8723, P=0.3021	F=1.794,DFn=2,Dfd=2, P=0.7158	Unpaired t test with Welch's correction	t=8.461, df=4	0.0011	**	3.1
Supplementary Fig23H	Relative expression activity	Scramble（n=3）,mMpz（n=3）	animal	6	W=0.7834,P=0.0754, W=0.9978, P=0.9102	F=12.68,DFn=2,Dfd=2, P=0.1462	Unpaired t test with Welch's correction	t=7.382, df=4	0.0018	**	3.1
Supplementary Fig23I	Relative expression activity	Scramble（n=3）,mPrx（n=3）	animal	6	W=0.9812,P=0.7376, W=0.9988, P=0.9342	F=12.84,DFn=2,Dfd=2, P=0.1445	Unpaired t test with Welch's correction	t=5.106, df=4	0.007	**	3.1
Supplementary Fig23J	Relative expression activity	Scramble（n=3）,mAhnak（n=3）	animal	6	W=0.9485,P=0.5629, W=0.9643, P=0.6369	F=3.127,DFn=2,Dfd=2, P=0.4846	Unpaired t test with Welch's correction	t=6.600, df=4	0.0027	**	3.1
Supplementary Fig23K	Relative expression of GFP	Naive,Scramble,mSptan1,mDsp,mMpz,mPrx,mAhnak, (n=3)	animal	21
		Naive (n=3) vs Scramble (n=3)			W=0.9997, P=0.9685, W=0.8355, P=0.2025	F=6666433,DFn=2,Dfd=2, P<0.0001	Unpaired t test	t=8.239, df=4	0.0012	**	3.1
		Naive (n=3) vs mSptan1 (n=3)			W=0.9997, P=0.9685, W=0.9757, P=0.7011	F=3185101,DFn=2,Dfd=2, P<0.0001	Unpaired t test	t=5.630, df=4	0.0049	**	3.1
		Naive (n=3) vs mDsp (n=3)			W=0.9997, P=0.9685, W=0.9255, P=0.4719	F=1037123,DFn=2,Dfd=2, P<0.0001	Unpaired t test	t=3.518, df=4	0.0245	*	3.1
		Naive (n=3) vs mMpz (n=3)			W=0.9997, P=0.9685, W=0.8812, P=0.3279	F=805909,DFn=2,Dfd=2, P<0.0001	Unpaired t test	t=23.62, df=4	<0.0001	****	3.1
		Naive (n=3) vs mPrx (n=3)			W=0.9997, P=0.9685, W=0.9998, P=0.9724	F=3605,DFn=2,Dfd=2, P=0.0006	Unpaired t test	t=8.239, df=4	0.0012	**	3.1
		Naive (n=3) vs mAhnak (n=3)			W=0.9997, P=0.9685, W=0.8279, P=0.1829	F=410.4,DFn=2,Dfd=2, P=0.0049	Unpaired t test	t=15.26, df=4	0.0001	***	3.1
Supplementary Fig25D	Number of action potential	Basal(n=7), Combo(n=7),Washout(n=7)	Neuron	7	Not all subgroups meets p＞0.05	F (DFn, DFd)=3.792 (2, 18), P=0.423	Kruskal-Wallis test	F(2,18)=10.24	0.0011	**	0.6
		SNI 6W vs. Combo					Uncorrected Dunn's test		0.0007	***
		SNI 6W vs. Washout					Uncorrected Dunn's test		0.2662	n.s.
		Combo vs. Washout					Uncorrected Dunn's test		0.0221	*
Supplementary Fig26C	INaT (nA)	Basal(n=11), Nav1.7 bloker 10uM(n=10), Nav1.8 blocker 2.5 uM(n=11),Combo(n=11),	Neuron	11	Not all subgroups meets p＞0.05	F (DFn, DFd)=0.06622 (3, 39), P=0.9775	Kruskal-Wallis test	Kruskal-Wallis statistic=13.39	0.0039	**	0.5
		Vehicle vs. Combo					Uncorrected Dunn's test		0.0004	***
		Nav1.8 blocker vs. Combo					Uncorrected Dunn's test		0.0132	*
